# Supplementary material for: Integrative analysis reveals generalizable human neurodegenerative disease-associated glial states
Source: bioRxiv. 2025 Sep 25:2025.09.25.678630. Preprint. [Version 1] doi: 10.1101/2025.09.25.678630 (PMC12485690; doi:10.1101/2025.09.25.678630)
Supplement: Supplement 10 [file media-10.zip › DAM_replication_DESeq_results/Wang_2024_SN_PD_PDD.csv]

	baseMean	log2FoldChange	lfcSE	stat	pvalue	padj
AL627309.1	8.69948724620606	-0.394683403733611	0.346118040905133	-1.14031445081994	0.254155319495148	0.635724606465322
AL669831.5	60.1154324688479	0.353412594318374	0.339627281540512	1.04058953307677	0.298066091088838	0.677261958250416
NOC2L	15.9710831895544	-0.287983430098874	0.261679880158896	-1.10051804488754	0.271106471789148	0.653277839022629
HES4	4.91112331081632	0.309436205070096	0.546720672359929	0.565985924282705	0.571403349105987	0.848958675777628
ISG15	6.98761325185376	-0.286326529044732	0.381148440767552	-0.751220517833238	0.452519954066224	0.787447037229543
AGRN	15.9118526218653	-0.237814707159925	0.307219858619402	-0.774086376540326	0.438879713284586	0.779888146049556
C1orf159	17.9646473165575	-0.516963311886661	0.229262293263246	-2.25489898285658	0.0241396701867888	0.241361123872034
SDF4	25.0096467019255	0.0489602994525589	0.240986788861005	0.203165906662203	0.839005359631884	0.954905077112386
B3GALT6	8.18052313166247	-0.840073629489385	0.333379997636821	-2.51986812479538	0.0117398809072266	0.18125583242261
UBE2J2	29.2813440343383	-0.165345330233258	0.174416856700182	-0.947989393694222	0.343134853722268	0.714363656166136
SCNN1D	9.58038559854024	-0.095687756715158	0.327480679289992	-0.292193594207199	0.770138609116939	0.9353899067674
ACAP3	66.9881490505441	-0.281037439327522	0.29045114697176	-0.967589359717169	0.333249493353356	0.709259470716602
INTS11	16.4805953308255	-0.102717757534712	0.198450878630247	-0.51759789749329	0.604738849029198	0.865607838762333
CPTP	4.92506923385581	0.153935697561407	0.325735953174067	0.472578160505196	0.636514166692515	0.878631764542695
DVL1	14.6097196968285	0.183568745239982	0.243359899211602	0.754309752077801	0.450663247892109	0.78694481867253
AURKAIP1	22.3040824593665	0.401758834756992	0.276296676392212	1.4540849350887	0.145922759716877	0.515629959412588
CCNL2	39.3951861845806	-0.32763747711389	0.202033926824612	-1.62169533732974	0.104868597667062	0.449927040532241
MRPL20	23.8377134178889	-0.270205532290322	0.192813435949951	-1.40138331625634	0.161099478584474	0.533565088779072
ANKRD65	5.19332291120077	0.429583817908413	0.39966359968653	1.07486350582177	0.282435842972058	0.66437058208129
VWA1	13.4981593761716	0.207314203587643	0.282224111499106	0.734572969284729	0.462599605260548	0.794802006353693
ATAD3C	6.37586568090614	0.751201287223961	0.50436256331963	1.48940730707624	0.13638014557323	0.501736934690235
ATAD3B	13.531983132441	0.0461815017321265	0.290077153452526	0.15920420199409	0.873507993375655	0.9668953403908
ATAD3A	10.6544792739434	-0.301379124280659	0.292725849405171	-1.02956102063781	0.303216121160751	0.682148289157532
SSU72	42.6681153416227	0.288347734398494	0.170316332977925	1.69301281537025	0.0904530278897529	0.421675846264449
FNDC10	14.9424329780127	-0.681710503806005	0.417950421230801	-1.63107983429822	0.10287347514379	0.445511430179043
AL691432.2	3.53942637706308	-0.0154473563719431	0.37748405662873	-0.0409218776281621	0.967358176228971	0.991772384394339
MIB2	21.9132522193988	-0.232852619495379	0.237544078309449	-0.980250154634636	0.326962652715349	0.704386991432495
CDK11B	18.361186890134	0.0791831526333602	0.235676245096081	0.335982748711389	0.736883875589301	0.922498655102015
SLC35E2B	14.075194966693	-0.0468539614191551	0.235920005810875	-0.198601052327523	0.842574830370659	0.956211032266211
CDK11A	15.3725008646597	-0.460654206581189	0.415375244196434	-1.10900736868022	0.267427003187695	0.650026796712764
SLC35E2A	18.7839761351309	-0.0597500328083655	0.274849237622494	-0.21739202671696	0.827902844388942	0.951887161467746
NADK	18.5178534332771	-0.0118083085148108	0.200927184673785	-0.0587690935598493	0.953136025663093	0.989222817638713
GNB1	256.239878488876	-0.16046348008503	0.0796318466401496	-2.0150666706268	0.0438976638765054	0.311508108512775
CFAP74	8.10319917161364	0.229014962064595	0.375460812090439	0.609957030640605	0.541890272104307	0.836797760532608
GABRD	6.37833087337498	-0.945541466892943	0.550186100202442	-1.7185847962081	0.085690002034695	0.413310326202183
PRKCZ	47.8297959804454	-0.0891020408604297	0.21443883633812	-0.415512611344041	0.67776668493895	0.897410001040889
FAAP20	25.0680225013009	0.367619485755833	0.226395390656268	1.62379403878405	0.104419772753955	0.448916635926098
SKI	191.488724602684	-0.194545639806416	0.137009213954408	-1.41994566782314	0.155623499295394	0.526033791340285
MORN1	6.38388450531603	0.131635211800672	0.353194574851278	0.372698849794339	0.709372592612631	0.910586257704569
RER1	23.238939532088	0.0332771473740919	0.156611136702748	0.212482637408173	0.83173052187282	0.953082032392596
PEX10	5.71191345564285	0.186836428753435	0.290801720791515	0.642487356143894	0.520556796259231	0.826530245512811
PLCH2	5.97402496765354	-0.445782901481932	0.388224644781165	-1.14826018253738	0.250861171289707	0.633597239772663
TNFRSF14	11.391559837368	-0.266225892641039	0.287776450567349	-0.925113546004811	0.354906847574161	0.72313802491158
FAM213B	5.13533772814925	0.631361660771023	0.365023538349202	1.72964643218988	0.0836934648296866	0.408913318033924
PRDM16	14.3817283209427	0.743387998715794	0.547602511266801	1.35753212123894	0.174612194338744	0.550450337543698
TPRG1L	16.321809517597	0.169767576465369	0.290524284971473	0.584349003671204	0.558985529161306	0.844296522282156
WRAP73	3.36495486772305	0.407743874780629	0.379438678914795	1.07459755011478	0.282554949177021	0.664439835059587
LRRC47	9.60182436483804	0.115956923831546	0.237248054237774	0.488758165811267	0.625012918619145	0.873428993463002
CEP104	28.1103393710875	-0.0331560439824766	0.134934879070791	-0.245718854982497	0.805899875441178	0.946310167665875
DFFB	12.8884059686041	0.219512167206911	0.256007174968553	0.857445371341155	0.391198793548088	0.751066255958746
C1orf174	4.50892554937293	-0.187880537455119	0.345217458436658	-0.544238226843884	0.586277549457449	0.856965333461452
AJAP1	14.9953752158273	0.0123537830708373	0.3567321286592	0.0346304189568509	0.972374445221574	0.992303257069228
NPHP4	19.202534458721	0.0291513345560747	0.207664759741803	0.14037689684239	0.888362210744159	0.969194256622672
KCNAB2	18.3407909739403	-0.232428247119511	0.316534319288476	-0.7342908271115	0.462771507277148	0.794898252149045
CHD5	14.6273426468276	-0.734074299329714	0.46423305130941	-1.58126246560686	0.113818037966228	0.465514676762256
RPL22	32.5691457390454	-0.141336757277012	0.156544161653378	-0.902855499587152	0.366602591104494	0.732773122584823
ICMT	10.0535771358479	-0.0569665728015691	0.254338309405136	-0.223979521350151	0.822773238040568	0.950721784561742
ACOT7	36.579735562509	-0.0963119816236543	0.298705702118868	-0.322431011328092	0.747126193976303	0.926047717533485
PLEKHG5	5.2570046891345	-0.784486233878733	0.426624598478167	-1.83882091346142	0.0659415311614977	0.37180095010139
NOL9	21.5918671939951	-0.464507063359893	0.190848526187328	-2.4339043776736	0.0149369405003221	0.198885582638244
ZBTB48	7.51285452247656	-0.24832424314511	0.342979340822354	-0.724020993654337	0.469052846600475	0.797954169583553
KLHL21	25.8319504115349	0.624811307083239	0.272843448366632	2.28999930481619	0.0220213569481884	0.234158127800172
PHF13	5.78166824767581	0.311478138720481	0.301509899810137	1.03306106670667	0.301575321737358	0.680374786387175
THAP3	6.45228201037764	0.471383777173157	0.274341173984964	1.71823926509476	0.0857529822979582	0.413467115784896
DNAJC11	39.3644624490609	-0.24279056450591	0.149746844034392	-1.62134010951275	0.104944717444141	0.449927040532241
CAMTA1	223.671732631189	-0.0213651687833645	0.135787648347	-0.157342505326896	0.874974923018201	0.967548183529455
VAMP3	24.2495696230999	0.329522457643966	0.173771459164751	1.89629792618332	0.0579206603560054	0.354318494769799
PER3	49.2994282210216	-0.37917148434191	0.216519732656785	-1.75120983057443	0.0799097727418945	0.400298840170353
PARK7	26.3952600103934	0.441656893148491	0.232243491390304	1.90169761272772	0.0572106981534089	0.352336644699765
AL034417.4	2.70855325847462	-0.180354961204968	0.526866249452865	-0.342316406473675	0.732112790004281	0.919863586919742
ERRFI1	21.2278234718204	0.422439881552275	0.264297501399554	1.59834988721156	0.109965130671052	0.459551371087589
SLC45A1	3.5626122947329	-0.526583918969614	0.368334551601951	-1.42963487047145	0.152821841932389	0.522683829427439
RERE	565.435475430316	0.0225484468126681	0.0900014352306763	0.250534302646128	0.802174180653057	0.94411742949499
ENO1	93.8859230985635	0.508932557503075	0.208274106969093	2.44357095036589	0.0145427097843011	0.196909859612896
SLC2A5	107.292658969112	0.321407697752283	0.257223692158036	1.24952602559959	0.211472740609362	0.594525732565754
MIR34AHG	74.447675255213	-0.455928158145633	0.247208672442525	-1.84430486859895	0.0651387223738428	0.371189493980806
H6PD	20.7832413635219	-0.439662679927122	0.201969774973322	-2.17687364352016	0.0294899964286807	0.261656565747543
SPSB1	19.1006338520257	0.1506294647052	0.291703681312128	0.51637834677864	0.605590186021595	0.866323321469518
SLC25A33	25.63163500807	-0.224365297767835	0.149592296233797	-1.49984526888454	0.133654487993326	0.496796948036704
TMEM201	5.94282770927141	-0.152583558933666	0.291531967756287	-0.523385342979683	0.600706121849409	0.864034709198466
PIK3CD	86.4023242285805	-0.453137259568581	0.169932598639934	-2.66657052969997	0.00766295256712518	0.152898441809933
CLSTN1	80.4108162941996	-0.0498343338343435	0.138029362561527	-0.361041541520773	0.718068392869183	0.913012084570244
CTNNBIP1	28.7132782948325	-0.456027558663367	0.198984570609082	-2.2917734639801	0.0219187186776282	0.233983615277781
LZIC	30.6851450426915	0.148740471576239	0.188134880857352	0.790605500151871	0.42917423624509	0.773545602363009
NMNAT1	25.6610387072224	-0.318128395312055	0.20575384341329	-1.54616015931738	0.122065892724531	0.477701191948785
RBP7	3.61398527097955	0.103911612980435	0.411845620807486	0.25230719408088	0.800803627909367	0.94411742949499
UBE4B	139.965594222993	-0.0960902974141635	0.126212522340451	-0.761337271708791	0.446455643949006	0.784651577344573
KIF1B	302.78243471884	-0.100429965614642	0.167244473665931	-0.600497962134461	0.548174418616981	0.839651220568435
AL139424.2	3.44052116632244	0.326804690783882	0.489964668644512	0.666996442188348	0.504774405991008	0.81668537052579
PGD	20.1385255243358	-0.380696138229625	0.213549592080267	-1.78270599592872	0.0746341748026279	0.390677655756966
DFFA	21.5178875908397	-0.121461270784533	0.15266819851283	-0.795589860676361	0.426270461829919	0.771422054061183
PEX14	40.7191567331849	0.0100258356824016	0.119796131519877	0.0836908133443199	0.933302261409777	0.983052910108069
SRM	15.3839474755273	-0.112929286115076	0.181200028704821	-0.623229957093664	0.533133418307182	0.831262159939223
EXOSC10	18.0506516926024	-0.386636489065754	0.235218041153511	-1.64373653980658	0.100230634772589	0.440609625707824
MTOR	47.2086228781722	-0.0973416496932764	0.107370745563193	-0.906593776383777	0.364621654110456	0.73150770412105
UBIAD1	7.27872182077266	-0.674843786459041	0.269661324846082	-2.50256052418429	0.0123298541637609	0.185261861898016
DISP3	4.07195837670132	0.0652360602027758	0.39981895946467	0.163163998751141	0.870389311134926	0.965308103546618
FBXO2	31.0851922606282	0.817124019989707	0.277432668572235	2.94530569955914	0.00322635717768189	0.103853098375989
FBXO44	23.5421676012686	0.143797986337433	0.272907158827861	0.526911741542606	0.598254879715767	0.862242182339257
FBXO6	3.75795134988572	0.583055249326502	0.629369009110908	0.926412392231018	0.354231706457406	0.722304748003319
MAD2L2	7.18400811233217	0.668232081220427	0.341551079342599	1.95646309332884	0.0504106259939129	0.331822190746239
AGTRAP	13.0187485129152	0.267909545888482	0.36660743266849	0.730780453463263	0.464913264579933	0.795046841402149
MTHFR	39.8652418482791	-0.263373498220354	0.151805015154134	-1.73494596310234	0.0827503769035856	0.405766936692392
CLCN6	14.5421695402039	-0.328676050236577	0.203346112474364	-1.61633800733719	0.10602125362566	0.451706473266961
KIAA2013	15.2317508877027	-0.279609531433831	0.189406457810393	-1.4762407505331	0.139879273506165	0.506371927142915
PLOD1	23.9534266380355	0.0980332480040856	0.341317665049168	0.287219965570676	0.773943899770479	0.937528648731724
MFN2	30.3680711358831	-0.113860869610811	0.169947920951357	-0.669975066322822	0.502873684901214	0.815951944120985
MIIP	13.2539277037452	-0.445646724971822	0.291364776315264	-1.52951475675159	0.126136883636524	0.483453456830608
TNFRSF1B	128.806509103069	-0.458799979035046	0.234876425473157	-1.95336751277101	0.0507760628850205	0.332334597792551
VPS13D	158.419446095778	-0.0810667499808445	0.0945365955500175	-0.857517128781664	0.391159152579256	0.751066255958746
DHRS3	66.6227721893197	0.123211917110567	0.151421074058512	0.813703890800272	0.415814604691157	0.764542212484991
PDPN	20.2383151539913	-0.418812699943332	0.274078836809034	-1.528073837511	0.126494206342574	0.484412472948362
PRDM2	125.470568019108	0.0446983710702197	0.0846248679101644	0.528194278751139	0.597364499929578	0.86178006752201
KAZN	150.834334733027	-0.0815671571009148	0.217753928177319	-0.374584090324625	0.707969807031074	0.909974421615563
TMEM51-AS1	4.17836497418426	-0.122509100247121	0.373620664561294	-0.327897013916431	0.742989531582662	0.924543755304528
TMEM51	74.592049007996	0.194715770207632	0.20951976191048	0.929343220095998	0.35271124342219	0.721399587529415
FHAD1	9.83077136411817	-0.494756856914831	0.414715906023316	-1.19300188328685	0.232868635482178	0.617564718099304
EFHD2	30.5460656100141	-0.733781730391609	0.314182395685738	-2.33552783500186	0.0195158635424624	0.223465678482236
CASP9	10.4018150519203	-0.0708344069777642	0.227642652375944	-0.311164916760782	0.755675252383412	0.930414932008854
DNAJC16	31.1086132922667	-0.159375244783135	0.155594564117735	-1.02429828244218	0.305694408955894	0.683945578442597
DDI2	48.0866417684129	-0.0378246165980646	0.139509065840161	-0.271126585002019	0.786293675220832	0.940754317730003
PLEKHM2	54.6120173586335	-0.355266343485372	0.127209965654077	-2.79275559629856	0.00522611615931938	0.128408057151868
AL450998.2	4.41731922251862	-0.081871673797403	0.335272405085644	-0.244194489482333	0.807080194662839	0.946542891053343
SPEN	151.851198812726	-0.0479817774492933	0.185406894393551	-0.258791765032456	0.795795912039646	0.943209670768062
ZBTB17	15.615545551443	-0.183572861306708	0.202013905962421	-0.908713983981164	0.363501120691963	0.730664178599786
FAM131C	8.26390625285175	-0.573220921593075	0.429100099492547	-1.3358676035521	0.181592551541595	0.557936535171276
FBXO42	112.953010024457	-0.0840176426984303	0.0999745140864956	-0.84039060820781	0.400689413265143	0.756122834430721
SZRD1	31.3390241795111	0.0822661742391202	0.179923421778221	0.457228822273757	0.647506583845494	0.883913574261194
SPATA21	3.55199222859172	-0.608056375568747	0.558289161997102	-1.08914236019488	0.276091112306984	0.657886233189525
NECAP2	13.0845067297992	-0.253723643367146	0.190549756166942	-1.33153486244746	0.183013081707684	0.559736044934379
LINC01772	3.31620335094523	0.192437685202586	0.433004993301662	0.444423709147668	0.656736275093583	0.888040440549107
NBPF1	45.006451644957	-0.246464570312128	0.212936027996522	-1.15745828750104	0.247085171924475	0.630397068949093
CROCC	41.9696388290227	0.175214228071866	0.174732696340783	1.00275581926662	0.315978690347721	0.694098040146582
ATP13A2	28.1478770539282	-0.213193088334985	0.222553381616143	-0.957941356751422	0.338092330536111	0.711751239831491
SDHB	25.682262943208	-0.441185652256666	0.149848338446953	-2.94421450934438	0.00323775505697547	0.103853098375989
PADI2	241.027800560967	0.152597955151439	0.283617773625083	0.538040875227939	0.5905488294693	0.859420889478789
PADI1	3.39579121488782	0.976002828847182	0.78936134689536	1.23644618866366	0.216292756285654	0.598543772646085
RCC2	53.7051132962572	-0.257138648983053	0.13046213209729	-1.97098303430529	0.0487258164180113	0.326959385341037
ARHGEF10L	58.9165372508021	-0.193921707177666	0.198773906126873	-0.975589356552111	0.329268001034091	0.706341645252629
IGSF21	246.371378871179	0.118164239331709	0.21641971146008	0.545995734559073	0.585068869245823	0.856146759108345
IFFO2	6.57201194482118	-0.171908534961558	0.486262442947003	-0.353530356816585	0.723690874712266	0.914675154922778
UBR4	61.4608600465367	-0.0283174954147225	0.120827139629441	-0.234363699261342	0.814702637710156	0.948323214147307
AL035413.1	18.0910786724555	0.118508109459579	0.217937339948719	0.543771478019617	0.586598738306413	0.856965333461452
EMC1	10.8211605426412	-0.161119162776071	0.219672232428206	-0.733452567013581	0.463282447821399	0.795046841402149
MRTO4	7.9485104019113	-0.106701588693161	0.302225231583717	-0.353053211785212	0.724048548581102	0.91484021059065
AKR7A2	9.83873653521931	0.644066841818214	0.304884605264781	2.11249381141716	0.0346441162134589	0.279792481419173
PQLC2	5.4171530656636	-0.119254029832903	0.302328836544287	-0.394451390069217	0.693247809030748	0.904856784312572
CAPZB	246.397513351508	-0.0513154519601	0.117332565255845	-0.437350464879088	0.661857202255749	0.889821494273286
NBL1	31.4279770119308	-0.0683002912845496	0.306984964056322	-0.222487415611726	0.823934468679057	0.950721784561742
TMCO4	22.9806947464611	-0.46689280101243	0.204601693316864	-2.28195961354709	0.022491724750178	0.236572692365192
OTUD3	13.0646680206132	-0.128078404210499	0.200815665120869	-0.637790902086299	0.523609802691909	0.828407984278288
LINC01141	81.3352690996402	-0.525091997071964	0.27076488723214	-1.93929132554687	0.0524658745504427	0.33657540704511
CAMK2N1	132.853109082105	0.101270884208518	0.205443529349685	0.492937813758765	0.622056527700391	0.872563235898277
MUL1	8.75946883647588	-0.287274533752108	0.299655245274041	-0.958683481376705	0.337718222550664	0.711515658939038
FAM43B	3.5942449258982	-0.113218362674015	0.614434392964552	-0.184264364056434	0.853806068574098	0.960385488654946
PINK1	33.5714501886795	0.560299833378927	0.252113094273156	2.22241464686424	0.0262552963952955	0.250690965159303
PINK1-AS	2.84083519027579	-0.231726719325137	0.434195346824709	-0.533692313885364	0.593554427760278	0.860271964154958
DDOST	9.34479370089168	-0.0755987049965404	0.262679309359889	-0.287798476327516	0.773501003761701	0.937470194840134
KIF17	2.84145825693654	-1.45251732263933	0.589836410854088	-2.46257656514638	0.0137942717149822	0.193726084292109
HP1BP3	169.867012950354	0.192427595994691	0.151188864479148	1.2727630216525	0.203102146667154	0.584699838727874
EIF4G3	476.872714470946	-0.0643710026906623	0.0992192978513311	-0.648775027486236	0.516483801039066	0.824138799541108
ECE1	26.4446501399358	0.457864507818075	0.318906647178954	1.43573209234847	0.151078589580436	0.51999855490293
NBPF3	4.95034393310086	-0.358213578265055	0.391172009879569	-0.915744401996809	0.359800970478094	0.72710449321519
RAP1GAP	7.85869010791282	-0.216201452414501	0.418653194745711	-0.516421360514928	0.605560150108883	0.866323321469518
USP48	85.178501282109	0.0595300222493742	0.11566590199757	0.514672182737353	0.60678211502855	0.866801070434916
CDC42	88.7502972266199	-0.263348134309976	0.139680233546212	-1.88536436132782	0.0593806621574659	0.357443134051685
ZBTB40	29.6794540268923	0.440493393800331	0.212429286438512	2.07360011976425	0.038116464078949	0.291524343079583
C1QA	97.2712940820094	-0.475306551697967	0.371808408607405	-1.27836418083768	0.201121047569905	0.58276040789745
C1QC	40.7570865311217	-0.293465122228409	0.387060401697812	-0.758189473635499	0.448337561941662	0.78523137859928
C1QB	119.228149055356	0.0703675474007475	0.41002723453232	0.171616764630304	0.863738826731939	0.963347847931048
EPHB2	63.5417913505335	-0.57078529787406	0.20605155084131	-2.77010920589308	0.0056037500725349	0.131681594004697
KDM1A	32.5508786173431	0.0756409618137992	0.152402928966448	0.496322231644589	0.61966708351611	0.870987567507156
AL031428.1	6.53684684828323	-0.244642363972153	0.245040466390466	-0.998375360510135	0.318097376921992	0.696157090298384
LUZP1	60.2112725370937	-0.0285440332883566	0.143948945534171	-0.198292757077409	0.842816018195137	0.956211032266211
LINC01355	7.20598496220603	0.150301978442226	0.330824003441372	0.454326097498127	0.649594135028837	0.885556608204491
HNRNPR	69.0590616722952	0.0273265458344518	0.114645989598778	0.238355880830069	0.811605083344659	0.947678153299008
ZNF436	4.15117870585106	0.774877381133766	0.374593264377563	2.06858332709567	0.0385852038387587	0.293171725469257
TCEA3	2.85560053693717	-0.0924162081910224	0.444548614375005	-0.207887743213307	0.8353166196056	0.954168131554131
ASAP3	10.2051148961248	0.115898591833466	0.325525160946133	0.356035740821412	0.721813799305288	0.914033515403881
ID3	8.72731401962501	1.17024103146925	0.537438897964907	2.17744014417368	0.0294477431961182	0.261483625448253
RPL11	96.9391279755539	0.493080011072568	0.26046488964038	1.89307668973486	0.0583476715911236	0.35523613812736
ELOA	17.9078091993266	0.323150225817331	0.216734139985814	1.49099826099609	0.135961951475985	0.500741519442499
ELOA-AS1	15.9470992094769	-0.211270535580045	0.207738076652386	-1.01700438833642	0.309151341818097	0.686701507337934
PITHD1	21.0642717299597	-0.00385957267379391	0.239357490470777	-0.0161247206686649	0.987134891835837	0.996094656616255
LYPLA2	12.2272058004084	-0.467384812494704	0.283568413795122	-1.64822592981879	0.0993063177721899	0.439267582985795
HMGCL	17.2708666750793	-0.283606878601341	0.174131702334725	-1.62869181658936	0.103378276011036	0.446188130463227
FUCA1	7.85836443033731	-0.58228723019346	0.261703356009146	-2.22498954187317	0.0260819402236157	0.249862021775789
PNRC2	13.1058617427039	0.292861486058795	0.240579980612145	1.2173144470027	0.223484599651567	0.606811896752544
SRSF10	42.4831057629607	0.0612126557284792	0.133583719269293	0.45823440209117	0.646784046515449	0.883556627027182
IFNLR1	33.6678196036868	-0.567975009603847	0.306663070923276	-1.85211413912289	0.0640094345860497	0.367565332341426
STPG1	9.06446291592582	-0.363293515439541	0.245353691780531	-1.48069308761209	0.138688376802259	0.504681373647874
NIPAL3	57.1386617366919	0.0961965374657163	0.203977130824216	0.471604522904173	0.637209097762479	0.878631764542695
RCAN3	16.992152813246	-0.42415876468816	0.199499896718538	-2.12611019687183	0.0334940850885274	0.27525605480384
NCMAP	10.7044440502131	0.0408809328270427	0.308737240313736	0.132413351837633	0.8946573544273	0.970354769258973
SRRM1	116.099450286143	-0.660868971453056	0.270774041589735	-2.44066590568669	0.0146602103600872	0.197331085481808
CLIC4	93.2691769060124	-0.0688044790809098	0.169354117384734	-0.406275797384964	0.684539966466943	0.900568795892955
RUNX3	7.58246478848828	-0.084258136537083	0.477484792646771	-0.176462450395597	0.859930645979562	0.962668234707153
SYF2	15.3448693108628	0.294468537096402	0.235932483233128	1.2481051064318	0.211992568500346	0.594817930036377
RSRP1	97.5089418375709	0.0686121997575852	0.154629453473689	0.443720120690071	0.657244946532969	0.888108697794973
TMEM50A	21.8387880379792	0.0560441203954887	0.153651146918552	0.364749118502817	0.715298689580566	0.912557469577459
MACO1	51.5386817946827	-0.0262394194978853	0.119179054948253	-0.220168044706164	0.825740282642896	0.951315628334789
LDLRAP1	28.149693893393	-0.185909092932397	0.239669914934601	-0.775688066577427	0.437933187582142	0.77936483330463
MAN1C1	65.628626459148	-0.107034924372149	0.148237379446035	-0.722050840160155	0.470263220787345	0.797954169583553
MTFR1L	15.9812867395774	0.173119992730812	0.256913135481606	0.67384640495817	0.500408968786752	0.814784109168421
PAQR7	10.1887165180077	-0.307411865986422	0.291516320141012	-1.05452712162983	0.291641650149451	0.671815604283149
STMN1	69.8437525945617	0.35248714776061	0.307731820279393	1.14543613800024	0.252028535611502	0.634051993132919
PAFAH2	12.3465632631311	-0.0777892178994197	0.241955657455105	-0.321501959150732	0.747830027818453	0.926252773777937
EXTL1	2.87315217074794	-0.0223875292107373	0.474807471710111	-0.0471507517143828	0.962393078269483	0.991177966762248
PDIK1L	13.3612540761088	-0.124488939835152	0.246847053726599	-0.504316085429288	0.61403927570161	0.870289866574683
ZNF593	7.75299189988892	-0.140526322881338	0.366412960277348	-0.383518974806375	0.70133500396301	0.907901281725992
CEP85	22.5357520261668	0.0173682975393919	0.218140815881433	0.0796196597560733	0.936539758631098	0.983776091678101
SH3BGRL3	51.4259899395905	0.317038613784096	0.246056735405657	1.28847768894201	0.197579730457059	0.578373631680987
UBXN11	6.43164957564878	-0.67657313746488	0.349099833159634	-1.9380505895444	0.0526170507916266	0.33713106792242
DHDDS	13.8745599734463	-0.588828589084015	0.200577583229312	-2.93566499109141	0.00332833558555296	0.105265401456369
AL513365.2	5.21932083400639	-0.296721903748045	0.393440744506727	-0.754171772727956	0.450746084751026	0.78694481867253
HMGN2	31.286388071971	-0.189385677997581	0.276986487396381	-0.683736162647387	0.494141783783422	0.810899337490744
RPS6KA1	62.3897693602476	-0.127317198355041	0.168516430825339	-0.755518009321006	0.449938230645461	0.786493418371246
ARID1A	224.095981879287	-0.050303171074001	0.083050847577243	-0.605691242671733	0.544719800335415	0.838264360662284
PIGV	3.92417454895313	0.438477354505446	0.438658693438956	0.999586605859584	0.317510607773768	0.695607862467157
ZDHHC18	7.42222676725836	0.255809011096077	0.268289731608486	0.953480439085078	0.340346702475379	0.713067334648848
GPN2	10.2639650500141	-0.246161502691239	0.22283565210708	-1.10467737259992	0.269299411450256	0.652308164071936
GPATCH3	6.01522763637338	-0.380783516561888	0.32179184940663	-1.1833224404659	0.23668138250616	0.620539709728228
NUDC	39.1918343094658	0.631330202962992	0.306219641168747	2.06169075423574	0.0392371873846856	0.295432940308221
SLC9A1	11.9668109759527	-0.587259490298051	0.259644236221771	-2.26178519825278	0.0237106777996481	0.240438323158166
WDTC1	52.1396822233433	0.0997776201564376	0.17602224511172	0.56684665107589	0.57081837238011	0.848863904356677
TMEM222	29.4707758854382	-0.51511341748278	0.220507620586187	-2.33603453755216	0.0194894415697005	0.223465678482236
MAP3K6	3.93862615643644	1.7187557715891	0.751090692173303	2.28834651993333	0.022117349420076	0.234522221185122
WASF2	206.271606721155	0.172080473090447	0.122155121120743	1.40870453495237	0.158922553413413	0.53018470733051
AHDC1	35.0382915000758	-0.14055259829142	0.180343372976708	-0.779361037622231	0.435767068566967	0.777856543391212
FGR	12.2340067857579	0.321556041211901	0.504893011992555	0.636879563737441	0.524203295300092	0.828660178332943
IFI6	11.503002852193	-0.603436949500848	0.291950688896595	-2.06691394283566	0.0387422636898505	0.293334282223154
FAM76A	10.8280098592991	-0.382176225656071	0.262907112030211	-1.4536549532831	0.146041993084342	0.515746424302017
STX12	68.6787357803471	-0.130124916721059	0.117427963419678	-1.10812546629974	0.267807634138991	0.650718835959497
PPP1R8	15.6041644018263	-0.220306555504998	0.191323751659524	-1.15148565504325	0.249532493406147	0.632517764328706
THEMIS2	28.5839303754648	-0.028431513168105	0.343513202074056	-0.0827668718303748	0.934036911167073	0.983242517706172
RPA2	21.6782500653128	-0.15140383974098	0.2396811924048	-0.631688445062777	0.527590479969485	0.829889878683132
XKR8	3.11043321050076	0.603071788813424	0.426349740574757	1.41450018944642	0.157215091795491	0.528124378678192
EYA3	82.1081996209804	-0.155563454034066	0.115313288234189	-1.34905054236363	0.177320732446187	0.553906838836311
PTAFR	55.9123354711746	-0.506355791303435	0.162006306889096	-3.12553135138169	0.00177484150144897	0.0816306762429139
DNAJC8	25.7285871711749	0.0274611312432257	0.199932487301174	0.137352021244346	0.89075255302754	0.969851868041375
ATP5IF1	16.152105966137	0.274735551719161	0.305327551061449	0.899805964984366	0.368223519420844	0.734390226591505
SESN2	14.6481349473486	0.280270585171209	0.341147965026926	0.821551390901858	0.411332264205193	0.761905277916186
PHACTR4	118.921614660324	-0.0609949015902967	0.094560383845737	-0.645036527028084	0.518903515036714	0.825863095837905
RCC1	24.909765413222	-0.157131072567508	0.225075949263457	-0.698124668947114	0.48509923179953	0.805988448742668
TRNAU1AP	32.5065802071924	-0.104297232932606	0.198722942926164	-0.524837401242384	0.599696228975418	0.863236432225933
SNHG12	7.67495708476935	0.279188318862766	0.44490579606104	0.62752232345488	0.530316907823134	0.830306855770318
TAF12	20.3279374089781	-0.0765329026885274	0.163306136068485	-0.468646828165918	0.639322099261973	0.879659491206415
GMEB1	20.3771593796533	-0.298397106969279	0.177390215326834	-1.68215088086733	0.0925395860894994	0.425081451842185
YTHDF2	40.7374182782154	-0.0694231860720029	0.147999757547874	-0.469076350003793	0.639015063069476	0.879326204434752
EPB41	145.646802460287	0.0476445196127085	0.14358870070706	0.331812457234429	0.74003087720279	0.924002640569127
SRSF4	76.669029150589	-0.182495771982969	0.104406757290374	-1.74793065812221	0.0804760353367964	0.401174769879052
MECR	9.46173727621763	-0.560429440641754	0.269377676974856	-2.0804598470647	0.0374833748736408	0.289291484804072
PTPRU	7.35048881620494	0.155143725748879	0.399402583008793	0.388439465213632	0.697690843506445	0.906516824014528
LAPTM5	214.806686509359	-0.375974509955389	0.201994401099908	-1.86131154085517	0.0627001943294263	0.365114264661655
SDC3	47.7076936543021	0.463193898619014	0.249372210603948	1.8574399188154	0.0632485915939989	0.366420534050972
PUM1	226.318994280621	-0.141309864346832	0.0732361426643993	-1.92950992782863	0.0536675887960296	0.341539326822012
NKAIN1	16.7961285403428	-0.654411107093469	0.360182215162199	-1.81688900657899	0.0692341103296884	0.377961704622655
SNRNP40	26.0972704399579	-0.0643848923692116	0.153459276442984	-0.419556861348378	0.67480920782971	0.896731619743347
ZCCHC17	28.6980069043929	-0.249563973113115	0.19053165811946	-1.30982942979819	0.190253544831721	0.568780690173041
FABP3	9.55765647869614	0.297774074047884	0.357775783211502	0.832292424531854	0.40524390554041	0.75745834708327
PEF1	14.3717933639532	0.0765232152720108	0.18505088735813	0.41352525440159	0.679221823496325	0.897607188993887
COL16A1	26.0349972681627	-0.204445878778386	0.367598132069651	-0.556166805384224	0.578096829280118	0.853401999746779
ADGRB2	25.1939806694974	-0.0767664067703719	0.304986344042195	-0.251704406672553	0.801269550613476	0.94411742949499
PTP4A2	49.5065888068322	0.331681611433881	0.179974925756786	1.84293234204251	0.065338889485682	0.371549896287399
KHDRBS1	91.0455935626374	-0.0170471972214243	0.135362236539093	-0.125937614930742	0.899781307294656	0.972152186461653
TMEM39B	13.4794394838451	-0.266371134192984	0.199546656065041	-1.33488147306343	0.181915142386952	0.558497420852393
KPNA6	59.7657472620284	0.0503185229378076	0.139560759600674	0.360549219435207	0.718436456242355	0.913014978110397
TXLNA	25.6548125928089	0.181753472158645	0.231187469154773	0.786173544886063	0.431765822583157	0.77539306299989
CCDC28B	2.96930612875097	-0.0826822402154145	0.436490381632558	-0.189425113804724	0.849759642797628	0.958447040056551
TMEM234	3.08193890456659	-0.872131250600123	0.391733467144326	-2.22633837480831	0.0259915248853227	0.249577501517381
EIF3I	9.09823462871098	0.029621837343102	0.302012959786438	0.0980813451318397	0.921867700523504	0.979329984736663
HDAC1	22.9734463014045	-0.320547871643774	0.163595861730413	-1.95938863155352	0.0500672910211493	0.330887971054532
MARCKSL1	62.5186024775974	-0.120153829946108	0.271762396151772	-0.442128240137408	0.658396409987565	0.888852528570531
TSSK3	3.28441945374489	-0.290077638009499	0.396895189528702	-0.730867104622646	0.464860330501018	0.795046841402149
FAM229A	5.00491151593266	0.118071769750652	0.423315681832617	0.278921322355686	0.780305204779735	0.93999653897287
BSDC1	44.1519532851297	-0.139614117351002	0.143340661928553	-0.9740021810461	0.330055456289775	0.706896989887872
AL033529.1	3.17275287475968	0.270316363200018	0.702462760641911	0.384812374897998	0.700376430009546	0.907750879687782
ZBTB8A	4.440295268296	-0.594100841936776	0.573105173596275	-1.03663493073837	0.299906027596149	0.679065549561227
ZBTB8OS	81.2503697894638	-0.235569510365276	0.135369716596384	-1.74019356978966	0.0818250343473405	0.403955611198753
RBBP4	63.5151750067458	-0.0581296627912395	0.0965143911498759	-0.602290105119875	0.546981046188592	0.83897598709188
SYNC	4.54454724482439	0.490780456167919	0.405233592210863	1.2111050653287	0.225855140333425	0.61036984840151
YARS	32.3539133371025	-0.034538514854178	0.222471922751731	-0.155248871079887	0.87662512175657	0.967860448705085
S100PBP	66.6233214490458	-0.199174695190675	0.155810886712439	-1.27831051727642	0.201139960951044	0.58276040789745
FNDC5	3.26837775435074	0.492603108684617	0.512160241320118	0.961814426311008	0.336142830056646	0.710527631581771
TMEM54	13.2490506218495	1.05864334141811	0.446853236120958	2.36910747387212	0.0178310711597119	0.214461299429427
RNF19B	25.646991349928	-0.112467468094154	0.225289072784258	-0.49921403956354	0.617628604986325	0.870987567507156
AK2	28.8636763534304	-0.153537101522943	0.167416292679603	-0.917097727261097	0.35909143191129	0.72591776757865
AZIN2	43.0333574483638	-0.936003726146061	0.300792776477443	-3.1117892427721	0.0018595720582707	0.084354137147067
TRIM62	12.1185197012821	-0.241769718370228	0.219241103605187	-1.10275725853675	0.270132593858508	0.653093199121923
ZNF362	34.7304290246656	-0.138412691888532	0.14172172655828	-0.976651182919458	0.328741870709636	0.706089868891616
AL513327.1	3.26184001287438	0.604751422232208	0.425136315638165	1.42248827020205	0.154884554305425	0.525252991191011
PHC2	191.18990658204	0.385442907744388	0.170073657199456	2.26632927221853	0.0234312304635861	0.23915009960318
ZSCAN20	3.82510235016743	-0.621512190557656	0.369907577427431	-1.68018237117509	0.0929218381992327	0.425933615097023
CSMD2	22.8075271731043	0.311434696093129	0.192277321067806	1.61971622219192	0.105293249842993	0.449953108407734
SMIM12	24.0293315774743	0.300708290129924	0.166967679692517	1.80099699944145	0.0717033528987208	0.384382098826489
DLGAP3	2.81403989752252	-0.27301475329755	0.497163564324807	-0.549144734023959	0.582906127919661	0.855013010120429
AC114490.3	2.94306576046978	-0.909854595421749	0.351257033036915	-2.59028150285073	0.00958974772119736	0.167888641395104
ZMYM1	25.7279014267278	-0.0937088982315907	0.150080884870423	-0.624389297227941	0.532371952202449	0.831262159939223
SFPQ	151.775101873669	-0.0599602748046692	0.126918447525973	-0.472431517824854	0.636618812053274	0.878631764542695
ZMYM4	161.925470917226	-0.0195287867225626	0.0899947830215861	-0.216999097801907	0.82820904803876	0.951887161467746
KIAA0319L	89.2065624282352	-0.0181382272428536	0.102440929240287	-0.177060354463481	0.85946098239743	0.962301255088985
NCDN	26.0731886601269	-0.011544162865206	0.3049205056171	-0.0378595819321591	0.96979963887442	0.992251074598306
TFAP2E	6.74582905940406	-0.507986670823378	0.31858066464309	-1.59453076473578	0.110817205787802	0.460651914255178
PSMB2	21.37664390147	-0.0644533818445782	0.176950460999834	-0.364245345733452	0.715674808298991	0.912705686530756
C1orf216	6.23025998028071	0.188797159194448	0.285378259769823	0.661568121365398	0.508248043546695	0.818505573274962
AGO4	111.416833146971	-0.439130376740619	0.172583278578356	-2.54445494579735	0.0109448430132609	0.175917996343539
AGO1	42.9864236791526	-0.0508821160452878	0.126605352632513	-0.401895456924156	0.687760966348357	0.901598144098021
AGO3	163.842305070717	-0.0651053111612938	0.070404304671453	-0.924734807979606	0.355103868711595	0.723322217486702
ADPRHL2	9.33381540538045	0.327273811146154	0.241893204497837	1.35296819034485	0.176065792788336	0.553319410414148
COL8A2	12.6389829859912	-0.112680662340616	0.243109619029092	-0.463497342436013	0.643007919316955	0.88183707915328
TRAPPC3	13.9149465408949	0.144231781993081	0.204490542651274	0.705322505985252	0.480609557659357	0.804744344878262
MAP7D1	49.3042636537309	0.293532543495375	0.14208552596041	2.06588631397376	0.0388392154364946	0.29372320044239
THRAP3	92.6264584893076	-0.192944340963236	0.100911287268133	-1.91201942009283	0.0558737031973315	0.348069056465287
EVA1B	10.915136329579	0.827199994975936	0.440923412411601	1.87606276212828	0.0606466622352116	0.361144843914974
STK40	36.1875352001578	0.120707339550514	0.212335270168392	0.568475220601775	0.569712326769559	0.848688718665939
LSM10	6.00942015950135	0.570843354460411	0.336950817141419	1.69414444310674	0.0902378388685403	0.421607092895439
OSCP1	2.80515713231138	-0.385001811710816	0.440366445813607	-0.874275993030075	0.381967969908517	0.743483922357797
MRPS15	7.02887510418665	0.018229733907923	0.304540733476097	0.0598597557044165	0.952267332682959	0.989080852012737
CSF3R	113.641627879413	-0.548578840679599	0.18524017830986	-2.96144630006761	0.00306197883792209	0.100593048118467
GRIK3	7.98021459110939	0.18601441128521	0.357874034975619	0.519776214829006	0.603219559081365	0.864989510622489
LINC01137	5.86182311538848	-0.645210776688715	0.268505070256477	-2.40297427557851	0.016262331367928	0.205863594262745
MEAF6	28.9277087659182	-0.294284396401526	0.181969509297313	-1.61721816769152	0.10583119603803	0.451546436428928
SNIP1	10.033320845484	0.034522403651214	0.231706574438802	0.148991903811223	0.881560021481809	0.968349191942466
GNL2	12.5343790373374	-0.348360417611459	0.192992484171342	-1.80504654938883	0.0710673981215933	0.382787795837149
C1orf109	4.62615376687125	-0.191626458415198	0.333156960795885	-0.575183715079576	0.565167055227426	0.846677024317047
C1orf122	32.2739007859297	0.37033662469812	0.189721572675596	1.95200060528361	0.050938132750063	0.333074016941135
MTF1	19.9910793011243	-0.0916107227088677	0.180093910447091	-0.508683066970116	0.610974393320592	0.868486177954299
INPP5B	47.1066587222439	-0.417296875496234	0.148768041664515	-2.80501692989462	0.00503139369644332	0.126084634420159
SF3A3	20.9175688458567	-0.168188939359735	0.174818606998881	-0.962076876409452	0.33601098862938	0.710527631581771
FHL3	7.23611066346015	-0.0606910664557537	0.273723111700774	-0.22172430409201	0.824528509059695	0.950726847193162
UTP11	8.22919910675579	-0.173537869951307	0.277788362671004	-0.624712526769291	0.532159750033151	0.831262159939223
RRAGC	18.7574501674744	0.00319447823602829	0.185017909811231	0.0172657784280859	0.986224586390165	0.996092026920594
AL139260.1	55.8636865581361	0.413714997635575	0.180780125186792	2.2884982362309	0.0221085227089913	0.234522221185122
RHBDL2	17.1720466521556	-0.449994535946265	0.335258961670849	-1.34222970119457	0.179521528974428	0.556535220833103
AKIRIN1	43.6873126514967	-0.0468768334515357	0.132686068401884	-0.353291298899246	0.723870067973154	0.914816419733584
NDUFS5	35.9570610489656	0.192556114830686	0.267345672816751	0.720251473689166	0.471370176592031	0.798545455862239
MACF1	506.093026624625	-0.0713854344994293	0.133446681149937	-0.534936005034268	0.592694110042158	0.859796181444671
PABPC4	73.8853669475153	-0.567301250774335	0.201123342483344	-2.82066339873661	0.00479244597377138	0.122842633714603
HEYL	3.48711655436996	0.110724354419303	0.565076818597217	0.195945667518573	0.844652692530475	0.956852110009021
HPCAL4	11.932700458099	-0.206614667525694	0.442045470467291	-0.467405914842379	0.640209491590266	0.880004026852776
PPIE	10.6084271136596	0.167271038461111	0.290040886119853	0.576715375197103	0.564131744259116	0.846179372368443
TRIT1	27.4914133097383	0.241537497697789	0.171708856094817	1.40666884161416	0.159525609169681	0.531282146591613
MYCL	2.70119773910778	1.08543420043009	0.636557272597183	1.70516345842924	0.088163943057247	0.418451244481143
MFSD2A	5.70611895013766	-0.142601107868643	0.357356568117861	-0.399044317611677	0.689860549804478	0.902693407247291
CAP1	69.9130652279234	0.117680459902232	0.176730576631813	0.665874927502773	0.505491047555581	0.817059194798932
PPT1	40.5025627418249	-0.225454060623217	0.191492129454554	-1.17735418821337	0.239054166845487	0.62219362019047
RLF	119.055375153818	0.265874223554249	0.140669343941455	1.89006514215992	0.0587492483625629	0.355752478228768
ZMPSTE24	27.8549585321483	-0.186288151383156	0.181684983400436	-1.02533598482696	0.305204682063302	0.683900433729956
COL9A2	23.9470666028506	-0.301881842803451	0.218699963190658	-1.3803470215506	0.167479823665625	0.542204240490278
SMAP2	393.337745741094	0.798015228722773	0.183869677330504	4.3401132819108	1.4240928234864e-05	0.0113659361347432
AL603839.3	17.999743439699	-0.415875556539563	0.201609201049511	-2.06278063885305	0.0391334743412054	0.294815646785938
ZNF684	6.45812647727826	-0.387592365964727	0.266854201785347	-1.45244992723217	0.146376542461081	0.515762290058145
RIMS3	9.75418678170266	-0.129681439493601	0.463416130691477	-0.279837992044212	0.779601802249481	0.939600584229223
NFYC	57.6964474865296	-0.179552379616732	0.135262731525545	-1.32743422812531	0.184365083470527	0.560606078207533
CITED4	5.54334422713394	0.366695740497156	0.35422897530484	1.03519408648484	0.300578279903246	0.67970510682942
CTPS1	10.4741483220443	-0.320583396411033	0.265884100291536	-1.20572608914757	0.227923122129089	0.612470098533158
SLFNL1-AS1	3.49524592983455	-0.0433195016766758	0.432348526225865	-0.100195788927115	0.920188889141804	0.978994969644475
SCMH1	86.1489400747342	0.0325970377206968	0.139744075291481	0.233262395222876	0.815557657466252	0.948620553497951
AC093151.3	2.79750815238865	1.12111894011519	0.781471135321874	1.43462616780262	0.151393653674343	0.520686715602913
HIVEP3	273.808374368539	-0.300496581879754	0.20701255666242	-1.45158625507814	0.14661668283861	0.515762290058145
FOXJ3	110.64582660013	0.17678667310929	0.0835916579945245	2.11488415651321	0.0344398218445478	0.278972837484672
RIMKLA	9.98569722601569	-0.175968815545116	0.369530632290008	-0.476195476555285	0.633935121819157	0.877352473542873
PPCS	12.5249784941394	-0.25166899211535	0.237980918790113	-1.05751752449241	0.290275460985381	0.670489862895752
CCDC30	46.5503134458385	0.536572096512289	0.234741117042899	2.28580362601849	0.0222657494660503	0.235321518894431
PPIH	10.3146225668506	-0.395227739378735	0.208792615203311	-1.89292010636431	0.0583684949581274	0.35523613812736
YBX1	44.2575553662569	0.20170585742152	0.159874107602913	1.26165431317063	0.20707320327585	0.589255289858794
P3H1	8.00094361799817	0.197777485522248	0.240433262030455	0.822587872626359	0.41074239743811	0.761449927549642
AC098484.3	3.43729964027962	0.0214508464816349	0.38380767501691	0.0558895714649006	0.955429778610853	0.989411634574268
SVBP	9.17992331472935	-0.0995928320025921	0.267457797160741	-0.372368400023639	0.709618578129727	0.910631312594736
ERMAP	23.3860264317073	-0.409153226981075	0.26311980125494	-1.55500735797775	0.119944316945928	0.474058871347888
ZNF691	6.59693905078532	-0.113927021281555	0.367598571716697	-0.309922371976343	0.756619989507129	0.930727808284093
SLC2A1	9.75579551875451	0.379868813923885	0.234351686628132	1.6209348410906	0.105031613697756	0.449927040532241
SLC2A1-AS1	3.15268470624792	-1.13088430202176	0.483411618034287	-2.33938171908303	0.019315686785042	0.223239817086876
EBNA1BP2	3.91144203014301	-0.537347797852175	0.372414132401094	-1.44287703151245	0.149055114414179	0.517601104699629
TMEM125	8.83739985119561	-0.250439027216413	0.389743144535925	-0.642574553850371	0.520500198824477	0.826530245512811
AL139289.2	3.62669929044923	-0.497625689553379	0.416178920092533	-1.19570133307746	0.231813130967223	0.617336348114182
ELOVL1	28.6533280248848	-0.146079137074376	0.347518154701725	-0.420349656839527	0.674230039273304	0.896418733254306
MED8	6.35544540953103	0.273544199820851	0.33608078693001	0.813923944655062	0.41568852244879	0.764542212484991
SZT2	24.7855766806889	-0.188460018843897	0.147218653363147	-1.28013682056321	0.20049702103344	0.582352654857707
HYI	9.60589141168508	0.340624770819396	0.320776265809209	1.06187647630387	0.288291765530307	0.668575671826367
PTPRF	42.9599666737615	-0.00718999973451377	0.246451170590369	-0.0291741350519467	0.976725709689155	0.993717338711942
ST3GAL3	9.65824171380685	-0.444306434194705	0.28555527321447	-1.55593846750994	0.11972272499584	0.47362610982984
IPO13	25.6167010112783	0.0417044490346338	0.207212097623561	0.201264547354747	0.84049172242797	0.955048458832408
ATP6V0B	97.558713016925	-0.142861136264844	0.211583514371988	-0.675199751213498	0.499548864688431	0.814335774800635
B4GALT2	22.0043305605335	-0.146594933602194	0.283606019504995	-0.516896410936765	0.605228473180453	0.866048799079483
CCDC24	3.33333770894005	0.246027123563077	0.386980106934977	0.635761681683591	0.524931766287421	0.82894252851347
SLC6A9	16.8965429786856	0.528223714070427	0.261874762219528	2.01708522651611	0.0436866200794594	0.3111496384452
AL139220.2	6.50806018510618	-0.529354441138436	0.312499330755695	-1.6939378393494	0.0902770956301479	0.42161378080861
DMAP1	14.3847132646297	0.155538133019757	0.295245712555016	0.526809116629507	0.598326151350053	0.862250581148966
ERI3	92.7770176430629	0.170291219883939	0.117407809247451	1.45042498429581	0.146940044128212	0.516230584860585
RNF220	683.629610383183	-0.215644834555534	0.244666383172481	-0.881383178838719	0.37811045900627	0.740716533034519
TMEM53	5.4546485201567	0.125328254870906	0.339205813811183	0.369475550736491	0.711773293680125	0.911317634519192
ARMH1	12.3362396016661	0.12840688926588	0.317955166830882	0.403852186286937	0.686321418251636	0.901104583374671
RPS8	111.47811841887	0.0578663402393865	0.190935385382294	0.30306765884975	0.761838300263307	0.93270024781525
PLK3	9.3174362999747	-0.206694224378595	0.291145323488691	-0.709934894031102	0.477744510663619	0.803326003306976
BTBD19	8.06582024364353	-0.369432085364557	0.376727966788523	-0.980633555065846	0.326773480936124	0.704169649870073
PTCH2	5.44295329412771	0.0285278284631874	0.389515031149896	0.0732393519679325	0.941615652114373	0.985714155380589
EIF2B3	63.7349144083406	-0.279427743138317	0.125596918357068	-2.22479776409731	0.0260948175749037	0.249862021775789
HECTD3	5.36149668465294	-0.0750268495176368	0.34628275702896	-0.216663544443717	0.828470560442795	0.951887161467746
UROD	6.30527657049723	0.450533625626183	0.314367069224736	1.43314510243471	0.15181637437869	0.521234809916401
ZSWIM5	44.4918065093413	-0.21419734768074	0.211676721896122	-1.01190790258862	0.311582090419893	0.68964858120997
MUTYH	5.47618133522204	-0.198678134608399	0.299082200324123	-0.664292740902289	0.50650296617353	0.817686341583857
TESK2	57.3746995675975	-0.299768985055798	0.188165137823256	-1.59311649609276	0.11113405934729	0.461055746465421
MMACHC	2.77517561105693	0.328732881788505	0.491971072769695	0.668195550477809	0.504008775340152	0.816524306127186
PRDX1	67.2285755374565	0.382992306573517	0.233833432658623	1.63788514849651	0.101445654620222	0.442742128759957
AKR1A1	28.1445327483731	-0.692792800001044	0.167418236729039	-4.13809638386233	3.50199263467061e-05	0.0150180920196655
NASP	70.8513569780153	-0.493567952035369	0.220294683916033	-2.24048961718702	0.0250591540895251	0.244766378290753
GPBP1L1	98.8640474450656	0.118637468228371	0.115401837974145	1.02803794385797	0.303931979452519	0.683134711133641
TMEM69	8.61219502570241	0.377980652356219	0.236914310140123	1.59543191853908	0.11061568311293	0.460626182669387
IPP	12.217524610746	-0.127397849099727	0.253010430555968	-0.503528051471165	0.61459306322728	0.870383098616765
MAST2	55.9145905761716	0.178344264035085	0.153608047652717	1.16103463822607	0.245627813381828	0.629594109546986
PIK3R3	3.03810272566417	0.235268121514701	0.414309830413937	0.567855513540782	0.570133081290707	0.848849516838837
POMGNT1	22.4729743932296	0.217667134838458	0.28022804522629	0.776750002529859	0.437306279753907	0.779039110303243
LURAP1	14.0721995343789	-0.984996402420046	0.230794773591626	-4.26784535495125	1.97370070366529e-05	0.0127519862606337
LRRC41	19.4608782027202	-0.0341234480042997	0.157188572201101	-0.217086061196889	0.828141276509172	0.951887161467746
UQCRH	27.0254559827914	-0.0569989282577624	0.242088865322192	-0.235446302670316	0.813862351630638	0.948323214147307
NSUN4	18.4283806039138	-0.390957934782886	0.19926912978616	-1.96195936220744	0.049767215671642	0.33006879061823
FAAH	16.3388109971739	-0.205136345409699	0.299084164437861	-0.685881667440532	0.492787731510643	0.810048938834068
MKNK1	82.3588469860897	-0.422429604326053	0.267224860325503	-1.58080203994305	0.113923307977585	0.465514676762256
ATPAF1	27.6634751982696	0.0673378844651231	0.14843958725286	0.453638316511997	0.650089170373168	0.885749708806891
EFCAB14	65.801515163973	0.18063342017763	0.121902172767534	1.48178999665655	0.138396181623904	0.504532782623389
TAL1	37.4421410421394	-0.123179251974585	0.178436077643611	-0.690327054939023	0.489988537704588	0.808968470899816
STIL	4.07388449795736	-0.210613296725965	0.506243513375967	-0.416031595785705	0.677386883220794	0.897410001040889
CMPK1	73.4450988525514	0.0813667001333646	0.18373726454829	0.442842666311601	0.657879539875516	0.888700676725508
SPATA6	186.19899027955	-0.10829731146515	0.197722081151585	-0.54772492194295	0.583880797004158	0.855604761200539
AGBL4	37.0144235858305	-0.0111833673369534	0.333821078004381	-0.0335010820880717	0.973275002936143	0.992318815185549
ELAVL4	50.4339550184252	-0.0844387663913935	0.32151464381384	-0.262628057589453	0.792837272146526	0.942623213151425
FAF1	306.69091626219	-0.0442264671379828	0.0646715714576721	-0.683862571159714	0.494061950804905	0.810899337490744
CDKN2C	3.22630958784916	-0.140288155842013	0.384621883090557	-0.364743042477857	0.715303225552996	0.912557469577459
RNF11	82.457498520379	0.0463185138163448	0.183925552781227	0.251832946080303	0.801170190531232	0.94411742949499
EPS15	223.886908492514	0.00213537043959835	0.105421600862862	0.0202555303858091	0.983839530112314	0.995640789669783
AC104170.1	3.97589337966108	-0.0913619583371528	0.473466445752079	-0.192963955855475	0.846987196587396	0.958059381683851
OSBPL9	129.494804277162	-0.0492614938838239	0.0985276844148009	-0.499976165850335	0.617091859907351	0.870987567507156
NRDC	100.143411492872	-0.0786080658950045	0.11902414396876	-0.660437985721927	0.508972802442449	0.819117742826177
RAB3B	8.00031318704917	0.448495569038609	0.669416005752827	0.669980348817966	0.502870317396146	0.815951944120985
TXNDC12	18.6274538051714	-0.137702707022923	0.159203884708521	-0.864945646741202	0.387068622057328	0.747995704031996
BTF3L4	52.0803882102118	-0.401474769155474	0.131313957193745	-3.05736555150131	0.00223291785741634	0.0878924082261241
ZFYVE9	39.9028383209287	0.271170440292811	0.128654388193139	2.10774342096846	0.0350531892444007	0.281094785272727
CC2D1B	8.54808868092657	0.0608734178908482	0.241331856086772	0.252239463442244	0.800855976571108	0.94411742949499
PRPF38A	14.2934258932223	0.327389459857881	0.237687243694098	1.37739600480718	0.168389847415744	0.542519935052061
TUT4	148.856907152889	0.0886687177187547	0.0889305012721566	0.997056313079798	0.318737176720711	0.696329671356119
SHISAL2A	20.9866663714896	-0.836174735758187	0.268352758040586	-3.11595357492738	0.00183351135519646	0.0834801411654547
COA7	2.84462264426076	-0.400140739934303	0.402643516411961	-0.993784138137971	0.320327970007216	0.697290212908376
ZYG11B	78.5781394301863	-0.124637411930346	0.141649838623174	-0.879898015711222	0.378914559771578	0.741017263753749
ECHDC2	32.2655936740755	-0.0166707508717631	0.203574399444374	-0.0818902127048557	0.934734017429164	0.983518501722312
SCP2	66.0575521672049	-0.108047282930129	0.102976695962993	-1.0492401403999	0.294067608425618	0.674312880026835
CPT2	4.54982514872205	-0.555198730538044	0.331719440838772	-1.67369970579412	0.0941896316476785	0.429279449847397
C1orf123	8.64068904925447	0.359390760795589	0.306296994678168	1.17334080007284	0.24065916698701	0.62409472050454
MAGOH	10.7879710218065	0.178420667759153	0.228711685010139	0.780111727790571	0.43532511393565	0.777579139794483
LRP8	20.331782652208	-0.0543329249273603	0.304180398212102	-0.178620730483345	0.858235515698167	0.96172278468721
NDC1	22.0089402952679	-0.0404164062733185	0.188075916711915	-0.214894107549273	0.829849879070695	0.952330471050596
YIPF1	18.5010416058109	-0.131887246985635	0.22031333473978	-0.598634881276758	0.549416390196305	0.840320322644963
HSPB11	18.2692504616266	0.112774882857482	0.18658745090283	0.604407650738593	0.545572650446224	0.838315936721899
LRRC42	3.21948297645443	0.251744162649593	0.376136856294116	0.669288740087581	0.503311308102849	0.816258231901835
TMEM59	54.2107422429907	0.131477077624764	0.119665442785232	1.09870547891367	0.271896551980204	0.654174224202277
TCEANC2	19.9060687812754	-0.245870303542592	0.179379348997507	-1.37067229263949	0.170477135815026	0.544267502064226
MRPL37	12.3724576392515	0.0401061884824516	0.228788107427351	0.175298396990267	0.860845171285224	0.962694282458823
SSBP3	88.3273598817389	-0.211922661183779	0.150409767668495	-1.40896874231505	0.158844411031437	0.530153394322145
ACOT11	35.0841530056188	-0.0662202675768375	0.261918815188352	-0.252827455443463	0.80040155042562	0.94411742949499
MROH7-TTC4	4.60560434355827	0.176870872775712	0.35807616440666	0.493947630021089	0.621343165397457	0.872439622075204
DHCR24	100.385588184477	-0.258346457150728	0.252110501693595	-1.02473500871738	0.305488239569386	0.683945578442597
USP24	154.328912204177	0.061938184145938	0.148603025301859	0.416802982443474	0.676822520765101	0.897136112885463
AL603840.1	6.31886964485299	0.302970838396095	0.628474040314951	0.482073751597226	0.629753555442584	0.876178859746203
AC119674.2	2.83238999636962	1.55104320060684	0.535760941183451	2.89502851249423	0.00379124094392597	0.112068751911084
PLPP3	22.0339019751185	-0.283898342941158	0.259826097535512	-1.09264752707282	0.274548586840754	0.656611781250681
PRKAA2	12.6294836172584	-0.0162799980424592	0.321269233544523	-0.0506740028070664	0.959585292780952	0.991067462316508
DAB1	75.8430545876355	-0.398063000442612	0.247706128389198	-1.60699698078189	0.108055030421747	0.456299611815207
MYSM1	59.6768137511809	0.104570043473166	0.128815082083243	0.811784162087409	0.416915491505261	0.764900392433591
JUN	29.0563759215455	-0.90773082692747	0.285567537837669	-3.17869052554381	0.00147941953899163	0.0746934774864474
LINC01135	32.6549154832593	-0.255985267565087	0.275020884554155	-0.930784831050459	0.35196487781107	0.721115193080683
LINC01358	10.5059000546234	-0.769968604711378	0.279248844905845	-2.75728483307063	0.00582835574395735	0.135080660844809
FGGY	67.9280899215503	-0.29418567017499	0.146789755647436	-2.00412943585501	0.0450561969651021	0.315778717319845
CYP2J2	16.7995023100475	0.138656117289934	0.275296420048152	0.503661170986828	0.614499498616756	0.870383098616765
LINC01748	12.3863014113974	0.526916440335826	0.421715016596707	1.24946093830878	0.211496531933238	0.594525732565754
AC099792.1	9.83697734957815	0.523230979865507	0.451364370025855	1.15922083046904	0.246366182723548	0.629954077952233
NFIA	550.985571717559	0.500929392250578	0.151961785086349	3.29641687195195	0.000979265898691694	0.064498445210917
TM2D1	45.8838823879506	0.145622768729187	0.136964957903866	1.06321186789542	0.287685881588272	0.668063353863219
PATJ	62.5763315773419	-0.416352025086378	0.258163438975149	-1.6127458897325	0.10679972625233	0.45336241844972
KANK4	15.4871684123379	-0.665190367469977	0.453834290499157	-1.46571200412899	0.142726762469673	0.510420135354154
USP1	10.5912316728976	-0.259794826977628	0.234497937484556	-1.10787681019471	0.267915021900628	0.650816446274052
DOCK7	79.0406305143907	0.108262253180465	0.148478926815914	0.72914221231333	0.465914675592611	0.79576162115314
ATG4C	177.356544377693	0.17922876891256	0.127816246983327	1.40223776822316	0.160844256887464	0.53348980506645
ALG6	15.246754405437	-0.16190635641298	0.233084418807938	-0.694625394700408	0.487290093377378	0.807475984691316
ITGB3BP	36.3022064719948	0.603063622233657	0.343321448095049	1.75655679416422	0.0789933828600944	0.399871340061645
EFCAB7	12.8173016654601	0.505864999447505	0.283606412720455	1.78368674599091	0.0744745810190068	0.390143287747446
PGM1	15.3000919291266	0.506962267290466	0.219118681146442	2.31364238155328	0.0206873468805859	0.227015103455669
ROR1	17.8773841022672	1.55675368972485	0.340239762827008	4.57546077739411	4.75172988055108e-06	0.0086127069743792
CACHD1	21.3835882452213	0.468780234923212	0.285077741795004	1.64439437457136	0.100094766362191	0.440483475234164
RAVER2	8.3142231541484	0.105671658894953	0.439379300847221	0.240502132647565	0.809941010161253	0.947297382438269
JAK1	113.05040817149	0.277180532082881	0.105695860202674	2.6224350845093	0.008730389787112	0.161381374157406
AK4	24.4608100838711	0.576540254229393	0.259357944557973	2.22295197169302	0.0262190387249369	0.250521068605594
DNAJC6	327.308377071236	-0.112084683906348	0.24897591869206	-0.450182830914572	0.652578615051	0.886516534655547
LEPR	65.2004682792366	0.138850557917425	0.271038591185648	0.512290730666907	0.608447551585514	0.867529325904567
PDE4B	967.693444614306	0.299502521432752	0.169527166150744	1.76669337565894	0.0772795933731387	0.396994683427084
SGIP1	178.462174742327	-0.312448451967085	0.293541176092987	-1.06441098358245	0.287142560255961	0.668028952793005
TCTEX1D1	2.85388659840232	0.229887358070781	0.423041576879263	0.543415519029211	0.586843742965377	0.856965333461452
WDR78	7.35398098193891	0.392649153200701	0.275828503807214	1.42352638607334	0.154583618656098	0.525135337487717
MIER1	73.1470303804111	-0.0908830924514932	0.126617464512189	-0.71777691017296	0.47289485246232	0.800007274370419
SLC35D1	30.1737659065473	0.158938400721045	0.130153025028385	1.22116562935346	0.222023314896599	0.60441660042477
IL12RB2	3.84670617476021	-1.28306892553928	0.648965441848037	-1.97709899911701	0.0480304409037703	0.324702053902519
SERBP1	69.2059547085261	0.123007526005521	0.12878208554774	0.955160226535716	0.339496675967305	0.712595384175604
GADD45A	3.40096335836627	-0.348344165732801	0.522843853937706	-0.66624894432498	0.505251993388098	0.817059194798932
GNG12	19.9718698988776	0.620206201855228	0.370557538148597	1.67371093016739	0.0941874246093362	0.429279449847397
GNG12-AS1	3.96438056970703	-0.48872409166893	0.393155338337433	-1.24308140831977	0.213837836056897	0.595945088679366
DIRAS3	4.35940766196619	1.7854288739601	0.916289747216027	1.94854180065289	0.0513501682407952	0.334157833424992
WLS	45.6975328722111	0.286843814472655	0.223657459093802	1.2825139641435	0.199662409583241	0.581334672365968
AL033530.1	2.8297326526946	-0.831371444870026	0.673829851018137	-1.23380025924029	0.217277342812012	0.598700576890929
LRRC7	51.620203075764	0.27141965426399	0.305282777220693	0.889076209064282	0.3739621239532	0.738972694552006
LRRC40	27.2593456885437	-0.298047440547278	0.162044781878188	-1.83929057815219	0.0658724581096227	0.37180095010139
SRSF11	149.045664365739	-0.39045552872502	0.164589522619326	-2.37229881046616	0.0176777876798108	0.214169877626297
ANKRD13C	65.6786771220462	-0.265470918776221	0.156789208270426	-1.69317086108594	0.0904229493186736	0.421675846264449
HHLA3	7.07746403416138	0.228582753179307	0.270020399437634	0.846538830604544	0.39725222138101	0.755313640652682
CTH	3.09977244410274	0.0219369845014744	0.356619800807373	0.0615136468917595	0.950950146340563	0.988475200186425
ZRANB2	94.8014599937495	-0.160694176513622	0.106512149362492	-1.50869339765863	0.131377153557489	0.492590872172812
NEGR1	135.953232126381	0.26496151263656	0.213369091312532	1.24179894569855	0.214310751837647	0.595945088679366
LRRIQ3	3.92702300692795	0.794735767136979	0.531496568909195	1.49527920522241	0.134841589812609	0.498640755407888
ERICH3	3.87467720335906	0.130523456075093	0.602964312359552	0.216469620837627	0.828621702837231	0.951887161467746
CRYZ	11.9336445556575	0.659802499641626	0.394393157968743	1.67295625268914	0.094335908506065	0.429403179829773
TYW3	18.9997099634999	0.243696690218154	0.191488869957494	1.2726415392824	0.203145271208962	0.584699838727874
SLC44A5	12.3785111347042	-0.185367946965768	0.382197309379171	-0.48500589202701	0.627672166000535	0.875347512416
ACADM	31.7405694302789	-0.0450173230605402	0.159085571456901	-0.282975524733467	0.777195598949365	0.939108764989847
RABGGTB	16.6163015150507	-0.105440259565975	0.242261864181898	-0.435232593962072	0.663393606294726	0.890766504575512
MSH4	13.8211120163783	0.931425975779372	0.414857478343279	2.24517099100875	0.0247571576165114	0.243586014895451
ST6GALNAC3	1035.94846811791	0.290202290955786	0.196323280556314	1.47818582764841	0.13935804622534	0.505638348261128
ST6GALNAC5	6.44069921494106	0.0397310897996779	0.503248246379656	0.0789492861336358	0.937072960886009	0.983776091678101
PIGK	36.8624242242817	0.0214641093040426	0.142428916105994	0.150700503035979	0.880211976401748	0.968349191942466
AK5	125.542399079601	-0.399938158104057	0.321425411818814	-1.24426427842457	0.213402313467493	0.595720338527862
AC118549.1	154.381583822582	-0.185220378137087	0.104662284962879	-1.76969553266279	0.0767778745032621	0.396092091733939
USP33	93.9469124399581	0.0178060685749761	0.0911237275552304	0.195405401564414	0.845075588284491	0.956852110009021
MIGA1	85.7997373559758	-0.14859172453224	0.096885221034886	-1.53368824414134	0.125106367235535	0.482639519662137
NEXN	4.69749766036648	0.546946999752013	0.419545207463629	1.30366642264512	0.192347342594649	0.571440495801224
FUBP1	92.3710806416552	0.078011596693902	0.092638102751006	0.842111338393692	0.399725635226574	0.756107495237588
GIPC2	27.3169527240466	0.230802811806436	0.262429200714545	0.879486014429814	0.379137812866931	0.741017263753749
IFI44L	43.4910423977669	-1.48593183711317	0.433050992295941	-3.43130916115696	0.00060067560286017	0.0499997949669128
IFI44	18.3447298699914	-0.723872616402529	0.326491966322611	-2.21712229111102	0.026614735922896	0.250776446943875
ADGRL4	4.76186739822494	0.57353895310975	0.588624746917836	0.974371118633597	0.329872304305584	0.706896989887872
ADGRL2	12.5775273238583	0.224096429415446	0.446375176001363	0.50203604829217	0.615642163921706	0.870586943547027
LINC01725	11.2925177090594	-0.409408370170991	0.411866469279056	-0.994031805715168	0.320207383240268	0.697139566078941
TTLL7	353.652127194335	-0.0853417413556515	0.260807718285613	-0.327220919367858	0.743500799689258	0.924809443837333
PRKACB	193.111238964054	0.046522698148896	0.133080661891404	0.349582707868249	0.726651890198922	0.916028323536093
SAMD13	6.15748165335538	0.455521416527747	0.349364723074704	1.30385636110817	0.192282561623446	0.571373148512245
RPF1	9.53837937407135	0.00500409615241177	0.239796491082218	0.0208680958166983	0.983350876929473	0.995640789669783
GNG5	11.3674859431619	0.32507647972943	0.319799028737102	1.01650239843807	0.309390205952004	0.686701507337934
SPATA1	6.09376170831447	-0.00473135828756623	0.398434601917469	-0.011874867957744	0.99052544886714	0.997213718945563
CTBS	33.4440918847007	0.241139360256377	0.19874128125579	1.21333302639837	0.225002520842575	0.608862026883138
SSX2IP	13.8070038257216	0.102971844482947	0.270284564311287	0.380975675563751	0.703221297969555	0.908851284254519
WDR63	2.91525129624328	-0.757405340463843	0.607994340000117	-1.24574406476168	0.21285837072235	0.594961410370666
C1orf52	19.5219985755661	0.0788301642104255	0.171307312429445	0.460168121795108	0.645395550607439	0.883001596313575
BCL10	8.46700089179101	0.121651994693386	0.25128069895243	0.484127890445005	0.628295108664379	0.875676223354729
AL078459.1	9.52498457853108	-0.325767834962905	0.409963892912387	-0.79462567458965	0.42683127889437	0.772063297165553
DDAH1	34.3188537307181	0.434063731838724	0.272930694747064	1.59038078234839	0.111748999473957	0.462118386120893
ZNHIT6	40.9811538643387	-0.175420820569506	0.151956081790006	-1.15441789827095	0.248328880724071	0.631676874186455
COL24A1	4.71550031154845	0.387568619228146	0.507814371129315	0.763209237986397	0.445338620299224	0.783906901948608
ODF2L	35.4306726368445	-0.137623891747562	0.182691877698764	-0.753311496280563	0.451262752076469	0.78694481867253
CLCA4	6.99627299897191	0.491180274411631	0.373618468412077	1.31465737360149	0.18862507855177	0.566651977569368
SH3GLB1	58.6931538075543	0.376700201265226	0.131946842243207	2.85493911685196	0.00430450798501632	0.118256053136915
SELENOF	46.0723389476728	-0.131469124001535	0.170902464368751	-0.769264062324275	0.441736566868966	0.781215033795376
HS2ST1	44.8904858282162	0.0934307695378128	0.189925780892612	0.491933054579044	0.622766670060186	0.872563235898277
LMO4	57.1824380722552	-0.0330060237157803	0.121094684235194	-0.272563770443258	0.78518856473894	0.940754317730003
PKN2-AS1	10.0823732707518	-0.0646781664960032	0.320461571670012	-0.201828151060196	0.840051073038586	0.954996449941008
PKN2	239.093845380087	-0.0987279264204382	0.125253638237686	-0.788224021350089	0.430565680675385	0.7745403258022
GTF2B	30.9633381605377	-0.137421331374789	0.184987875058303	-0.742866695081926	0.457562391263	0.790552212486487
KYAT3	27.2326721894551	-0.0680821898055073	0.203668285737001	-0.334279780276751	0.738168446735435	0.922999676094957
GBP3	6.81907496925389	-0.165000205902043	0.368496612271635	-0.447765869229794	0.654322178047545	0.887200757196522
GBP1	3.48706559836952	-0.0430845428435708	0.38161258343945	-0.112901263515088	0.910108834597187	0.975763659780246
GBP2	11.5698205257847	0.289986081818689	0.214925245650815	1.34924159765681	0.177259377611763	0.553906838836311
GBP4	4.87538652647083	-0.129132449409036	0.325382840603888	-0.396863120284325	0.691468401372514	0.903783702501364
LRRC8B	65.245972369911	-0.2411728538003	0.175955363208771	-1.37064792685033	0.170484734947889	0.544267502064226
LRRC8C-DT	24.592445507851	-0.0625927301820607	0.186168481271559	-0.336215506269068	0.736708360552246	0.922364033955234
AC093423.3	5.2513525962066	-1.0064532085685	0.441665908067841	-2.27876589563238	0.0226809852351826	0.236572692365192
LRRC8D	14.9940758425155	-0.0824090334060931	0.214435100772009	-0.384307574223642	0.700750494829734	0.907750879687782
ZNF326	54.4910643312416	-0.00255899442278463	0.132218821965618	-0.0193542370499267	0.984558517106247	0.995787548274138
ZNF644	210.653269495581	0.13638837370072	0.0704431661097058	1.93614769512649	0.0528496144304248	0.338397153653612
HFM1	6.93896317084477	-0.173352621315999	0.424260452038234	-0.408599530036744	0.682833575611435	0.899654657941727
CDC7	4.19593558620745	0.357291867368267	0.417813851509191	0.855146056258518	0.392470295323619	0.75191146102102
TGFBR3	16.3953253091322	0.747508835016917	0.341594863164586	2.18829062033276	0.0286484396979728	0.257987816029754
BTBD8	46.5052015602252	0.0789810101435531	0.15838030153044	0.49867950357686	0.618005186208653	0.870987567507156
GLMN	21.0456764859777	-0.360666223647547	0.177489929094794	-2.03203767947263	0.0421498415830919	0.306209091003436
RPAP2	79.1985836147728	-0.00185787456053995	0.114955711641435	-0.0161616550757821	0.987105426282286	0.996094656616255
EVI5	203.613778434638	-0.0707893960221291	0.0840708739156564	-0.842020461130785	0.399776500528209	0.756107495237588
RPL5	57.4730950240273	-0.159919010695864	0.189484145928538	-0.84397040138744	0.398685945586579	0.756010985612633
FAM69A	80.5289940796664	-0.0140070188897176	0.111490022346765	-0.125634730309335	0.900021069952538	0.972152186461653
MTF2	54.8455266159468	-0.0916256037747892	0.116081077361489	-0.789324202164816	0.429922544713661	0.773837766871179
TMED5	31.3974220081134	0.490771721207528	0.208299528268838	2.35608657055681	0.0184686130354899	0.218651765671193
CCDC18	23.9271156317517	-0.117810306317129	0.211772794505529	-0.556305197710623	0.578002234528135	0.853355203272877
DR1	33.0940154541174	-0.022722847341961	0.150133997431602	-0.151350445140269	0.879699278097216	0.968349191942466
FNBP1L	97.9050736679651	0.127762237692699	0.149511198452681	0.854532897969742	0.392809789400342	0.752349410302631
BCAR3	72.792498451335	-0.379811123108927	0.182478404048131	-2.08140313967645	0.0373970215439674	0.289291484804072
DNTTIP2	10.1721377488215	0.373639448175962	0.286797279777934	1.30279983291777	0.192643107834727	0.571818352023973
GCLM	15.7983082357122	-0.339176692983742	0.21774371969762	-1.55768760382507	0.11930732046203	0.4731817759891
ARHGAP29	9.58534046012733	-0.142368648888668	0.372101295279317	-0.382607238122618	0.702011002674844	0.908405421778587
ABCD3	53.2940840767001	0.21929119585911	0.109603216920528	2.00077335337808	0.045416820260055	0.316790250191361
F3	12.4437612884291	-0.104646883088924	0.460896884709818	-0.227050532473895	0.820384448846197	0.949982257861352
SLC44A3	3.30333827015418	-0.142504681234957	0.478146572059354	-0.298035559726376	0.765676023449396	0.934452686631703
CNN3	48.7123213127259	0.428579153958622	0.311374601475914	1.37641012441978	0.16869469523391	0.542767281226866
AC105942.1	3.6379681733772	0.831727235755443	0.394318343686431	2.10927857928123	0.0349205426433309	0.281021306396628
ALG14	16.0845346364656	-0.0893802624102487	0.19144563780247	-0.46687019582274	0.640592750000939	0.880183564810426
AC092802.1	3.3196962634077	-0.0115421790899171	0.411262665910668	-0.0280652246037432	0.97761012988748	0.993898802990842
PTBP2	199.119443490912	0.0646366953529409	0.121728783413637	0.530989413845567	0.595426115048009	0.861358846638154
DPYD	790.773996323515	0.00671110479186098	0.18805561810547	0.0356868082935821	0.971532089309579	0.992303257069228
DPYD-AS1	3.16732610553122	0.164569989995412	0.445924863762403	0.369053182204028	0.712088084636311	0.911386768450662
MIR137HG	5.72339472492204	-0.479444319478851	0.569897847599554	-0.841281155032082	0.400190445332167	0.756107495237588
SNX7	23.7729512660519	0.468285975950303	0.205555326841145	2.27815052592725	0.0227176107834907	0.236572692365192
AL445433.2	9.71819432846523	-0.480619784894612	0.30098113288191	-1.59684356388938	0.110300582450969	0.460310436199828
PLPPR4	5.99685423636519	-0.152918763994452	0.522016885836318	-0.292938347673299	0.769569276715892	0.935200711731413
FRRS1	27.8373480520435	0.513783987842896	0.465476752319218	1.10378012496433	0.269688528417236	0.652484656484497
AGL	29.7812927030356	0.122776822444757	0.168740470710749	0.727607443120258	0.466853923017092	0.796063092559495
MFSD14A	5.44802049975037	-0.886096396512398	0.413235572990553	-2.14428876512201	0.0320097564552379	0.268928709035634
SASS6	7.66209298123166	0.173753133180557	0.258828297683415	0.671306556260253	0.502025258869323	0.815745953573529
TRMT13	34.988667702094	-0.00813630973958541	0.153800180569109	-0.0529018217630078	0.957810132873827	0.990261450723925
LRRC39	3.6449324163127	-0.870237779029653	0.372890526396237	-2.33376210288842	0.0196081822071337	0.224098256931992
DBT	27.9208215180564	-0.0707213263820956	0.140738549808416	-0.502501457336081	0.61531482752644	0.870586943547027
RTCA	17.9716806601947	-0.152520710358567	0.170350078268666	-0.895336896282606	0.370607022510319	0.736653396047467
CDC14A	66.0189228331737	0.315758529131307	0.175168910038539	1.80259458748609	0.0714519076808238	0.383957361871697
EXTL2	18.7255539488831	-0.203102580856435	0.190831515820847	-1.06430313663236	0.287191397526651	0.668028952793005
SLC30A7	54.6947965783804	0.0250491181898607	0.134640567187092	0.186044360278528	0.852409974077764	0.959990220184543
DPH5	14.678397796889	-0.12660476051503	0.173925431628905	-0.727925521468074	0.466659179314531	0.795931080444948
AC093157.1	16.5191577054134	-0.27751863563074	0.267803933974882	-1.03627542550129	0.300073667411962	0.679065549561227
S1PR1	10.9052758246565	0.320040341319761	0.413097045681161	0.774734035659933	0.438496834838886	0.779587712216894
OLFM3	10.469579752694	-0.774613528632549	0.495314490577616	-1.56388222708612	0.117845229075707	0.471666890404125
AC114485.1	8.92142741061629	-0.538672615481977	0.873921335565988	-0.616385701503797	0.537639988041909	0.833870525577575
COL11A1	9.07615475450674	-0.326724983757969	0.307287076340305	-1.06325650804832	0.287665642639167	0.668063353863219
RNPC3	53.3069654342506	-0.0647811609256013	0.17532975292601	-0.369481846888471	0.711768601534145	0.911317634519192
AMY2B	11.5610129200968	0.0482871509522109	0.276055759340718	0.174918107369074	0.861143982000899	0.962694282458823
PRMT6	2.87830433721388	-0.106171915741932	0.450825197802355	-0.235505726519925	0.813816234714605	0.948323214147307
NTNG1	15.5510148440289	0.411068746972757	0.31273011854137	1.31445205498612	0.188694122593996	0.566651977569368
VAV3	18.077077444957	-0.350242514799596	0.393743564793777	-0.88951933724437	0.373724035452856	0.738844195399147
SLC25A24	26.8414818955925	-0.244630291623133	0.20558196015082	-1.18994045705015	0.234069795695755	0.618615416896075
FAM102B	71.4179935549251	-0.0734302767193317	0.226756232342515	-0.32382914445507	0.746067390031804	0.925816362290837
HENMT1	5.77982597234284	-0.271943863213898	0.277586940381212	-0.979670955846971	0.32724856728247	0.704494472711101
PRPF38B	219.203498020319	-0.431934463457797	0.291891635624511	-1.47977677583553	0.138932828476171	0.504831445303881
STXBP3	92.9585506703315	0.201434619646734	0.139543062124226	1.44353016610321	0.148871181044218	0.517268473154454
AL449266.1	15.9099446593565	0.282990660326875	0.221210494326008	1.27928225642775	0.200797678602	0.582515053083586
GPSM2	41.9381198425654	0.0868816567678179	0.211357155015016	0.411065604860387	0.68102442978238	0.898409281797504
WDR47	22.892029430637	-0.0287370919189504	0.200909419888692	-0.14303506493061	0.886262488096955	0.968646447986184
TAF13	18.9250033132838	0.51252835265766	0.219816518688093	2.3316189143406	0.019720747897727	0.224284247675071
TMEM167B	16.9818480217181	0.604428797529587	0.214533296578512	2.81741252835495	0.00484122996622891	0.123469564251492
AL356488.2	11.361830184727	-0.796268462776746	0.577948826653693	-1.37774907752148	0.168280773080536	0.542519935052061
KIAA1324	5.05687046043158	-0.0912648389507522	0.393393598585543	-0.231993706249662	0.816542902150401	0.948892104134285
SARS	32.0571225742603	0.0378487559110885	0.183086487211403	0.206726102442426	0.836223770910951	0.954266234637909
CELSR2	22.3719406855291	0.282487168401139	0.223872198404425	1.26182335463927	0.207012356412737	0.589255289858794
PSRC1	13.1511690707451	0.505564038793635	0.326135400330193	1.55016609138959	0.121101656211928	0.475582086064471
SORT1	336.99802177225	0.335883927134775	0.139562080497194	2.40669905419995	0.0160974288632335	0.205437159651109
PSMA5	15.1348374044896	-0.315499834154375	0.217648941309821	-1.44958129479373	0.147175315275224	0.516275416816609
CYB561D1	7.52651712480145	0.256182899532525	0.319055740053549	0.802940888916554	0.422008901087961	0.768926946444138
GNAI3	66.8348595032036	-0.0229554758576664	0.129717548040095	-0.176965076849672	0.859535821220623	0.962305637620382
AMPD2	14.9743906551891	-0.0307900756221125	0.270920858173533	-0.113649705045562	0.909515483649166	0.975530447191198
GSTM4	9.69976956520031	0.429981930094329	0.266735564152037	1.6120157484858	0.106958512784313	0.45336241844972
GSTM5	5.34463707696242	-0.691417271340056	0.581721503123596	-1.18857093579564	0.234608550539717	0.618691703347499
GSTM3	7.20445554105554	0.625010183521443	0.33630844050768	1.85844334616743	0.0631060816233998	0.366420534050972
CSF1	11.5756282749807	0.606072375406944	0.33925763013874	1.78646645370685	0.0740237641594615	0.389169344825637
AHCYL1	170.535908019247	0.37756668835318	0.238697172039072	1.58178115445531	0.113699538645481	0.465514676762256
STRIP1	16.2361512140009	-0.486214319336453	0.210534203655223	-2.30943148854185	0.0209196493746362	0.228857657650329
SLC6A17	8.62581980573921	-0.195205572329088	0.585491103900963	-0.333404847705606	0.73882870435765	0.92356991530538
KCNC4	18.4015763016745	-0.141275623606474	0.451205647265718	-0.313106949043295	0.754199409787316	0.930202812762721
RBM15-AS1	4.24814473336605	0.0017884898877971	0.391629514316999	0.00456679035265313	0.996356241150646	0.999137068979095
RBM15	18.1460546695321	0.310102714446584	0.208609992190031	1.48651898785413	0.13714189825098	0.502633927051125
SLC16A4	3.79080299441098	0.617408908343799	0.455032956823152	1.35684437596408	0.174830664014731	0.550627309506004
AL355488.1	3.11027079530195	0.429197010389829	0.428859972731676	1.00078589208502	0.316930331555985	0.695023555608793
LAMTOR5	17.8843497130829	0.122996413461384	0.255808814410549	0.480813820840381	0.630648826545282	0.876615436796064
KCNA2	16.8718686483931	-0.304327187251672	0.435546577960056	-0.698724780888032	0.484724044150776	0.805930399010585
AL365361.1	3.67123653099308	0.415458715337555	0.730398984299487	0.568810642221819	0.569484651681496	0.848535883375196
CD53	105.515470953398	-0.192678780977437	0.189082836806033	-1.01901782431524	0.308194504552104	0.686518311896724
LRIF1	13.4517698649363	0.211838390548324	0.282740339136469	0.749232993054016	0.453716786607507	0.787638786241869
DRAM2	51.6339360517375	0.0430462556179657	0.201532941972039	0.213594140971445	0.83086356879097	0.952687982874663
CEPT1	61.0827056016744	-0.170859016001532	0.168566682893686	-1.01359896907559	0.310774149807925	0.688421822790845
DENND2D	7.42560331124794	-0.0755996184111249	0.444737513065371	-0.169987051216012	0.865020320077292	0.963347847931048
WDR77	10.0135651262269	-0.344931466881122	0.270471258307167	-1.2752980447534	0.202203769540319	0.58427296922023
ATP5PB	16.934583521815	-0.0635089636578371	0.247352904189928	-0.256754469351499	0.797368320158263	0.944087617807778
C1orf162	17.3891560741891	-0.137248655146925	0.33010721424191	-0.415769935419668	0.677578360522294	0.897410001040889
TMIGD3	38.6455573758735	0.932096138042825	0.31821082059284	2.92917800942875	0.00339859727345222	0.105536107685144
RAP1A	324.635038745943	0.0498039299258302	0.111557546438929	0.446441603599583	0.655278286219046	0.887395527240246
DDX20	4.61116897042152	-0.276110528979135	0.314296895917296	-0.878502246015788	0.379671219376429	0.741418984527834
KCND3	15.3195778584702	-0.203443627679512	0.289366248085701	-0.70306619733777	0.48201449658714	0.805376067553947
AL445426.1	10.3951117101599	1.57369336418132	0.456159390364175	3.44987606837373	0.000560843960435715	0.048564343061586
CTTNBP2NL	123.271977163789	-0.276945392021413	0.13383268199393	-2.06934052202566	0.038514143615909	0.293079024442318
WNT2B	69.1227543158056	-0.294834762272462	0.161384243794131	-1.82691169435702	0.0677130476643757	0.374798242505474
ST7L	48.4808848362672	0.113005772857148	0.107810631065934	1.04818765774626	0.294552155852687	0.674562695453906
CAPZA1	96.8070319058716	-0.153693134659832	0.133942565032462	-1.1474555129102	0.251193409306066	0.633685773299001
MOV10	9.63029917580265	-0.363586832893903	0.215510740340536	-1.68709379550823	0.0915853179012185	0.423960966661117
RHOC	30.1773203210918	0.279342079413671	0.301198978844395	0.927433686812013	0.353701407043346	0.722045777766861
LINC01356	15.899329067616	-0.752344379219055	0.313711942252619	-2.39820127285184	0.0164758092490041	0.207176811761342
AL390729.1	36.9037548512485	-0.540919509944383	0.24938396598892	-2.16902280705736	0.0300809524325991	0.263761426829368
SLC16A1	11.8305948726472	0.336756968836582	0.248225868441928	1.35665541609482	0.174890724861967	0.550688641199156
SLC16A1-AS1	83.893554296068	-0.281993501556698	0.152760789633194	-1.84598091063692	0.0648949772389433	0.370113590735102
AL357055.3	5.48655942397012	-0.0675227142834642	0.415723685863677	-0.162422100494909	0.870973468232477	0.965649831305035
LRIG2	37.0874680792549	-0.245241722082768	0.130102318663514	-1.88499117157966	0.059431029754641	0.357587677033689
MAGI3	78.9594103713729	0.16705093515264	0.162970218119762	1.02503964883866	0.305344479923547	0.683945578442597
PHTF1	20.2532955137073	0.362358319660185	0.225331910897011	1.608109203076	0.107811263966347	0.455964175049457
RSBN1	47.6816376550789	0.147495304992849	0.122386481623743	1.20516010458001	0.228141500441228	0.612470098533158
PTPN22	8.83186683606383	-0.11546413238599	0.41734537303227	-0.27666326224506	0.782038683584149	0.940408751133364
AP4B1	6.59786605085506	-0.385453132736572	0.313985214363115	-1.22761555354898	0.219591320328877	0.601834732673067
HIPK1	81.1748406855205	0.188996838023943	0.164897113399893	1.14615006974443	0.251733063310338	0.634051993132919
OLFML3	7.07287544260778	-0.192103607094869	0.411222477014993	-0.467152497327779	0.640390776902511	0.880058954827637
SYT6	70.5169231664637	-0.396621209086608	0.239497246092474	-1.65605749359417	0.0977101762701499	0.436510696615136
AL121999.1	6.16592960601711	-0.330633414469331	0.688094717486309	-0.480505671773174	0.630867871153327	0.876774202163037
TRIM33	96.2772025570836	0.00254117495733534	0.0809870494205106	0.0313775470957184	0.974968447154996	0.993116963738214
BCAS2	12.9954916565963	-0.51779182753158	0.346717629429422	-1.49341072844692	0.13532970636106	0.499633593444044
DENND2C	3.86144807968337	-0.412506360373752	0.406631060612666	-1.01444872349946	0.310368685089399	0.687799921832203
NRAS	15.4603358989313	-0.343758936092648	0.188026543089777	-1.82824685517147	0.0675125118527819	0.374492952092618
CSDE1	134.09942681832	0.168206606089445	0.121979074123537	1.37897920031013	0.167901166984419	0.542519935052061
SIKE1	16.2662055824551	0.220789052457901	0.175064373618961	1.26118780134251	0.207241192609272	0.589484569001192
SLC22A15	85.168823131063	-0.330038414164906	0.293990655861155	-1.12261531985825	0.261600906074909	0.64277421961521
ATP1A1	37.2311912379693	-0.111700922759956	0.147348256402188	-0.758074275782867	0.448406518573654	0.78523137859928
LINC01762	8.45528425200135	0.312058385325655	0.312763197891867	0.997746497762646	0.318402299793265	0.696157090298384
AL390066.1	4.33136498852699	-0.215279632746724	0.41725201655912	-0.515946296729811	0.605891917749911	0.866323321469518
CD58	48.3899125478971	-0.354204491889002	0.182153425192795	-1.94453928886654	0.0518304523641552	0.33518482078848
IGSF3	2.84032482266381	0.0366744265593754	0.455322016983254	0.0805461304119722	0.935802908626419	0.983694531152663
PTGFRN	6.12758816332695	-0.172495690520802	0.326116373218338	-0.528939068034204	0.596847719231196	0.861595801109146
TTF2	26.5540544608098	-0.537990558098022	0.162028324704253	-3.32034882839161	0.000899050350834216	0.0616076523238315
MAN1A2	123.824040238436	0.0731350869694761	0.105548563313771	0.692904618247269	0.488369411265428	0.807974170473032
GDAP2	47.379339432993	0.149832641230007	0.185551989412834	0.807496819107904	0.419380306398066	0.766936865362528
WDR3	8.18305588685289	-0.338554490832572	0.293535205927373	-1.15336928585097	0.248758842587929	0.631874495853892
SPAG17	4.38734745913614	-0.353863972928914	0.824423090689011	-0.429226178797555	0.667758633386602	0.893198046535632
WARS2	13.5017282979817	0.356603998997537	0.195908167260431	1.82026101302599	0.0687192655593861	0.377177587018508
AL359915.2	60.3909928450896	0.20688751896426	0.178383543501284	1.15979038706993	0.246134158868801	0.629746986145934
ZNF697	4.0322614342028	0.101220287580018	0.367047043309089	0.275769249269719	0.782725303711759	0.940408751133364
PHGDH	25.8389178117945	0.664113499961076	0.329543377784618	2.01525366531603	0.0438780771206315	0.311508108512775
NOTCH2	63.9958132067744	0.12472627583412	0.206551122430813	0.603851842421715	0.545942148600367	0.838480548454559
SEC22B	37.8748866642869	-0.121374516073311	0.155272742470061	-0.781685916938795	0.434399180161541	0.777152963664529
NBPF26	9.65840925376516	0.0676082378507069	0.432859263027681	0.156189883468853	0.875883350694134	0.967697975370836
LINC00623	74.4822615145064	0.134545970274557	0.164747235493712	0.816681201789832	0.414110636739801	0.763411193056869
FCGR1B	18.2518871965128	-0.666132181013308	0.453573001040666	-1.46863278785323	0.141932416659803	0.510324983480952
AC244453.3	14.6167276183326	0.252649002155212	0.500444451084383	0.504849242723667	0.613664726453435	0.870213525137981
AC244453.1	13.1540329077156	-0.879854935707863	0.665637149381597	-1.32182366402669	0.186226876432691	0.563498273737455
SRGAP2C	239.399754419021	-0.0514043746871459	0.188464872022261	-0.27275308196996	0.78504302760286	0.940754317730003
SRGAP2-AS1	10.8158453330819	-0.241067051714204	0.277914473343323	-0.867414527981061	0.385714924579873	0.746985454852943
AC244021.1	1397.34486314659	-0.514931866403751	0.335002978884173	-1.53709638081095	0.12426970912459	0.481327837111745
AC239800.3	4.55999241908695	0.05463160809645	0.402244906996909	0.135816780141034	0.891966125347992	0.969851868041375
NBPF15	13.5764391430133	-0.319936115477168	0.224441097648036	-1.42547919623386	0.154018729554229	0.524221844141279
LINC01632	26.429162042743	-0.159034930619197	0.460690015237642	-0.345210283181762	0.729936288559685	0.917962492937841
FP700111.1	37.445673888641	-0.0681755931196816	0.407674460230843	-0.167230473748779	0.867188707448731	0.96446470091495
SRGAP2B	423.276175597331	0.103508550604646	0.213133164432995	0.485652014223189	0.627213911282812	0.875132813402225
NBPF20	3.85343907970482	-0.6191632622002	0.410463275786808	-1.50844983881527	0.131439435594681	0.492590872172812
GPR89A	9.95653595151095	0.0983177360779023	0.259322773529041	0.379132672151881	0.704589345370866	0.909251306637999
RNF115	96.8395059573845	-0.130890034518966	0.0943465342183807	-1.38733272613915	0.165340328346714	0.539456493007915
POLR3C	14.0171567729568	-0.289159819151278	0.204147941239777	-1.41642290093757	0.156651722805715	0.527445090436336
PIAS3	5.54528794055446	0.196228126751703	0.355220234451011	0.552412581605808	0.580665712489063	0.85459077850652
ANKRD35	5.05413547687113	-0.0936447245057342	0.354069555443973	-0.264481153677028	0.791409185126812	0.942081051395033
PEX11B	5.22697465285801	-0.643466963603684	0.303850933485501	-2.11770606139799	0.0341999692046271	0.278819616183172
RBM8A	21.6448194896465	-0.085729656189807	0.192393073317871	-0.44559637574979	0.655888829014227	0.887779292903535
LIX1L	19.9293779304223	-0.109788866259977	0.197070402767683	-0.557104794622062	0.577455831886656	0.853105479860425
POLR3GL	3.63719362332248	0.0121698862054592	0.371577863733701	0.0327519139142827	0.973872424756688	0.992526181859742
TXNIP	216.971483480469	0.53033126690123	0.255742569289748	2.07369179239136	0.0381079439736238	0.291524343079583
NBPF12	28.4021382002647	-0.772437016867823	0.215922296321239	-3.57738422584497	0.000347049851264575	0.0409458467996327
PRKAB2	18.4658287061169	0.291071063226375	0.21682011527875	1.34245414846388	0.179448787731516	0.556535220833103
AC242426.2	29.1629394438657	-0.198396930311041	0.142356660012968	-1.39366103625196	0.163419987581052	0.536482552988074
FMO5	17.9295812326886	0.0410969964172464	0.290599252521731	0.141421548956576	0.887536931744004	0.968856343869027
CHD1L	64.363319618843	0.18626390679414	0.100465506265026	1.85400854202417	0.0637379379303274	0.367061265636113
LINC00624	3.11419125857549	-0.0731351668809641	0.506487743836414	-0.144396715954069	0.885187209923175	0.968646447986184
BCL9	12.1905638199199	0.189376447756035	0.235994565706231	0.802461053242104	0.422286308692145	0.769277743868827
ACP6	16.6938224124669	0.22296494359637	0.195233577817136	1.14204198934062	0.253436566561385	0.634802226356335
GPR89B	16.1650961584226	-0.125031800995831	0.262811955303899	-0.47574624545239	0.634255170135093	0.877493030324559
NBPF11	15.9985122698495	-0.298630786640736	0.238209835339423	-1.25364591355021	0.209970734989534	0.592859900390943
AC239809.3	22.8396951615762	-0.190605098382761	0.271579091698893	-0.701840105548661	0.482778884487346	0.805416993026169
NBPF14	18.8277477465849	0.229434007899212	0.240158347706634	0.955344713561562	0.339403402643652	0.712595384175604
PDE4DIP	200.812873786565	0.55167341177159	0.195656009515629	2.81960882846035	0.00480822235183084	0.122858683370322
NBPF9	12.1117551911146	-0.0220477699478101	0.26317590778936	-0.083775791382305	0.933234696020395	0.983052910108069
AC245297.3	190.474682362025	0.237550389742346	0.158613763812513	1.49766567561652	0.13422013401283	0.497432061809909
AC245297.2	7.42608426828418	0.225496013997388	0.376432237775723	0.599034809903125	0.549149671867291	0.840320322644963
NBPF19	23.9771713349129	-0.226197152782968	0.337592945423825	-0.67002926408605	0.502839135271411	0.815951944120985
FCGR1A	23.328838775677	-0.115020788171029	0.492363328208215	-0.233609575655457	0.815288093129993	0.948536172833797
HIST2H2BF	18.7814475441786	-0.388537644873991	0.265441824633856	-1.46373935384874	0.143265178425351	0.511224421004677
HIST2H2BE	10.5127038829535	0.240723008591203	0.262349573958396	0.917565845292271	0.358846205892651	0.72591776757865
SV2A	25.9004106625757	-0.488517613771148	0.481032509864456	-1.01556049487965	0.309838725195978	0.687263248117908
SF3B4	2.93690089276655	0.471863209652182	0.390552017206208	1.2081955510757	0.226972052652903	0.611994596660292
OTUD7B	80.5354853539725	-0.0168107851206466	0.246237612623054	-0.0682705819861116	0.945570241649492	0.986732582579626
VPS45	66.4297430329531	-0.146044568718559	0.13351188393542	-1.0938694325458	0.274012246786195	0.656440545940287
PLEKHO1	52.1852637368653	-0.047962920793965	0.13955400266159	-0.343687173991505	0.731081557926716	0.918965589952722
ANP32E	36.54691633656	0.100826548639133	0.265643615853218	0.379555700276435	0.7042752501157	0.90897415757999
APH1A	17.1537030569035	-0.24133829794465	0.273559719051681	-0.882214306920882	0.377660926556275	0.740594244711829
C1orf54	9.67970689023881	-0.321319128007975	0.329334241454417	-0.975662678101598	0.329231652999246	0.706341645252629
MRPS21	23.1134691374077	-0.0290726838361493	0.235920982410627	-0.123230598393947	0.901924496208369	0.972991298764026
PRPF3	23.5110544518581	-0.15745281244706	0.174124126986315	-0.904256148600442	0.365859593323752	0.732042908452538
RPRD2	126.145860974761	-0.164905910913183	0.0888787610965627	-1.85540289804468	0.063538713865609	0.366901384720328
TARS2	8.2044956662374	-0.451885109298036	0.272306524230249	-1.65947220903141	0.097020676208393	0.43529647243067
AL356356.1	9.73217385830162	-0.667701318309278	0.382601848244245	-1.74515967806573	0.0809570778440457	0.40220638307873
MCL1	52.4116838564189	0.377380181452415	0.226747405040192	1.66431973669345	0.096048550278392	0.4336727887445
ENSA	95.2013090309164	0.00859973437493865	0.0960522033130224	0.0895318803558641	0.92865921845114	0.982192376402149
GOLPH3L	25.693920652721	-0.0689555340436691	0.156840340025174	-0.439654326384405	0.660187487304938	0.889181060097766
CTSS	66.1029498240307	-0.175440175468268	0.16414783474771	-1.06879372327947	0.285162628261688	0.666690645785372
CTSK	3.1081859100838	0.401635731356493	0.457926297530771	0.877075052300321	0.380445874191325	0.742083269623781
ARNT	61.2804774091025	-0.148622877756469	0.107108387459279	-1.38759327146974	0.165260931494462	0.539456493007915
SETDB1	24.4195267355704	-0.470464976368376	0.153800236170203	-3.05893533120284	0.00222125093125519	0.0878924082261241
CERS2	20.5997578608726	0.540597589849196	0.216715280927198	2.49450609821465	0.0126132559114824	0.187444311289149
MINDY1	14.0152478536046	-0.0943496305474049	0.284682949409651	-0.331420026183719	0.740327240136479	0.924056891471673
PRUNE1	12.3341370241265	-0.0896536632116483	0.244161241169028	-0.367190397552013	0.713477001472971	0.911874148076985
BNIPL	2.83467640313766	-0.109786115193696	0.612146927246092	-0.179346020223606	0.857666013684592	0.961595452230842
C1orf56	3.17812705746478	0.739147782335565	0.460354559905007	1.60560543266496	0.108360631061598	0.456721002236846
CDC42SE1	48.6752748201028	-0.0114597365691011	0.176283430878874	-0.0650074514205209	0.948168067430644	0.98769630241067
MLLT11	16.67826154998	-0.304870844130543	0.41070571214965	-0.742309724729265	0.457899701141459	0.790933563983108
GABPB2	48.356966594703	-0.558935156924719	0.173148935984875	-3.22806001518568	0.00124632823125752	0.0686828894748148
SEMA6C	4.84719987358272	-0.249272551566086	0.410025267210274	-0.607944367092507	0.543224372304791	0.837530147502311
SCNM1	13.158084383942	0.255987109076352	0.268239841705703	0.954321727333878	0.339920813218125	0.712783706790918
VPS72	11.9265170448706	0.0140811206066841	0.251171296111526	0.0560618224481819	0.955292557355577	0.989411634574268
PIP5K1A	86.1935206250042	-0.325952458999518	0.141330990585915	-2.30630562800289	0.0210935608946616	0.229060877579236
PSMD4	25.8480501533864	-0.00461261629238241	0.161387425503613	-0.0285810141526741	0.977198754409935	0.993760140496071
ZNF687	6.49666254357064	-0.274580937117807	0.328140669655006	-0.836778133617178	0.402717290668874	0.756729316985618
PI4KB	44.0750592991778	-0.242632097218815	0.125398219880974	-1.93489267590177	0.0530034671538259	0.338719181148345
RFX5	4.1166327447356	0.0113528247761694	0.37412819293731	0.0303447454388225	0.975792111288286	0.993376344814435
SELENBP1	4.90931850958364	0.792251274031131	0.4433007598983	1.78716425889476	0.0739109441066417	0.389169344825637
PSMB4	8.53186013602726	0.219955497647689	0.286288430912181	0.768300335947421	0.442308775125265	0.781604602085155
POGZ	149.222651795403	-0.280564847754603	0.117794805108751	-2.38181002545553	0.0172277824387698	0.212111208828702
TUFT1	4.56310107234485	0.113084898340235	0.422692727985797	0.267534525325534	0.789057635233997	0.94134652201309
SNX27	114.144228061192	0.214642788394121	0.121835621595907	1.76174082409188	0.0781130969631786	0.398476542792245
MRPL9	4.68071216445457	-0.037402653498793	0.397413280977278	-0.0941152580679143	0.92501759999541	0.980570931516384
TDRKH	4.52613388086003	-0.835111441507825	0.320595055666647	-2.60487935402276	0.00919066159301929	0.16538315184892
THEM4	14.5826423848635	-0.364888533907402	0.24382368433655	-1.49652620868343	0.134516583373633	0.498122544545157
S100A10	11.4422084147818	-0.57109549778523	0.389580201004259	-1.4659253635402	0.142668621268041	0.510420135354154
S100A11	22.4783200509936	-0.588009416976199	0.405002769333766	-1.45186517599245	0.146539097136834	0.515762290058145
FLG-AS1	24.2143899115635	0.292079242100375	0.270665045692291	1.0791169630098	0.280535590241039	0.662657884469085
S100A9	4.8769056773282	-1.74193310902067	0.696322465094416	-2.50161842586032	0.0123627087917805	0.18555003637929
S100A8	3.87796015484468	-0.75117388012112	1.0247398533874	-0.733038612324896	0.463534879496107	0.795046841402149
S100A6	41.4499269654798	0.609951941291543	0.365244071727468	1.66998450763813	0.0949224288239272	0.430874145914531
S100A4	10.6506346161127	-0.0473064179955629	0.521089530681115	-0.0907836661652535	0.92766448896316	0.981905175308825
S100A16	6.12533337083532	0.310038118133115	0.388415403922898	0.798212725349736	0.424747054006278	0.770380072444861
S100A13	55.4986136571645	0.359925884029639	0.262516218690457	1.3710615131709	0.170355781229152	0.544188524988884
S100A1	63.7574798995774	1.25437922406025	0.349622967201353	3.58780555551386	0.000333472826060422	0.0396953796849656
CHTOP	30.0257809650852	0.0375426628541075	0.145885026284682	0.257344182677434	0.796913087790762	0.943994829329933
SNAPIN	7.38315277256261	0.234226455848924	0.31804552372404	0.736455753586259	0.461453385246391	0.794065008272294
ILF2	8.04274827709671	-0.618546050609838	0.286791935137086	-2.15677630653796	0.031023098090375	0.26590107068238
INTS3	26.2103494152783	0.0663393112835298	0.149256260213835	0.444465854822353	0.65670581019584	0.888040440549107
GATAD2B	166.417211865846	-0.0938088918382831	0.119702991250804	-0.783680431525167	0.433227647553326	0.776342049367414
DENND4B	32.6044098002566	-0.154526207613509	0.190255204422396	-0.812204891228295	0.416674073390811	0.764900392433591
CRTC2	7.98780165347127	0.233136042655539	0.280411230881448	0.831407650551998	0.405743378577696	0.75763170930402
SLC39A1	9.4874675516882	-0.0793735358370888	0.329006474911495	-0.241252199849383	0.809359655777573	0.947162770338162
JTB	24.7125054147448	0.431488716885548	0.224562887089007	1.92146049812107	0.054673677808397	0.344673965531193
RAB13	10.1493885605803	0.890607119573526	0.392961141527332	2.26639997052121	0.0234269054040107	0.23915009960318
RPS27	37.3795267893269	-0.170772668027472	0.294031665075395	-0.580796860717986	0.561377371111433	0.845008600772749
NUP210L	8.79605851240217	0.706516723020816	0.576430733312508	1.22567497218748	0.220321012166028	0.602315203757455
TPM3	51.3116520422693	-0.275561285103666	0.15276430530863	-1.80383293431636	0.0712575011618713	0.383514360054641
C1orf43	30.9796640921547	-0.0182958363205163	0.185137262726496	-0.0988230896961292	0.921278735301535	0.979219162642082
UBAP2L	33.814983316168	-0.00688766208766453	0.158005977409879	-0.0435911488955728	0.965230307150826	0.991766064940218
HAX1	3.88629154196605	0.368802369639746	0.322304689969671	1.14426622111658	0.252513247436491	0.634051993132919
ATP8B2	9.3856024476171	-0.00740324397265121	0.324071216797109	-0.0228444971010374	0.981774313720562	0.995348989147021
IL6R	79.1274280824072	-0.410792005788013	0.17854794069276	-2.30073785334154	0.0214064530988216	0.231027339625335
SHE	2.92056974822574	-0.0346163764751936	0.555159683662573	-0.0623539091434339	0.950280998669962	0.988328032133115
TDRD10	3.55222862007877	0.417640069747752	0.484592226963147	0.861838152801228	0.388776586629581	0.748683214608389
UBE2Q1	24.6376759952968	-0.22879228201283	0.218458246265771	-1.04730439763069	0.294959208495302	0.675102317959558
ADAR	72.1531082128975	0.00299178784107673	0.105323339143099	0.0284057443052758	0.977338542758282	0.993760140496071
KCNN3	40.5531771244929	0.400952627142683	0.287871760709126	1.3928168089673	0.16367519409615	0.53706046759288
PMVK	28.0149126191392	0.162081655404039	0.247964978576546	0.653647367198689	0.513339019825189	0.822466935274192
PBXIP1	52.4510956984398	0.560051796199705	0.375573189148271	1.4911921627574	0.135911050717259	0.500741519442499
PYGO2	18.0761515043458	0.303412860535842	0.264371109427451	1.14767782755439	0.251101587692547	0.633685773299001
CKS1B	2.78112244244744	-0.242826528093175	0.495846142039227	-0.489721523484122	0.624330969149816	0.872931017047063
FLAD1	9.8085349686967	0.166113264858676	0.32072568826735	0.517929404894462	0.604507525062685	0.865607838762333
ZBTB7B	17.8860151517242	-0.191845726844705	0.292959455514126	-0.654854189662618	0.512561637180248	0.822037386910356
ADAM15	13.8314625062929	0.0551343806887913	0.245976753391385	0.224144680050575	0.822644727161059	0.950721784561742
EFNA1	5.66169616129091	0.373056330659613	0.372162951471589	1.00240050543584	0.316150198121011	0.694098040146582
SLC50A1	3.19495994519594	-0.505342083517903	0.432275397269502	-1.169028093456	0.242392312760707	0.625377888754347
DPM3	10.5052661943337	0.631195529553992	0.397651717090351	1.58730744122645	0.112443030734607	0.463111269639119
TRIM46	3.34732583847895	0.155210829271873	0.458491761300298	0.338524794495085	0.734967745566181	0.921682511735314
AC234582.1	3.06141328943616	1.53946827340394	0.560070753599873	2.7487032013526	0.00598315360706057	0.137550805133317
THBS3	3.14482607692052	0.310266465930939	0.421624128263786	0.735884037776942	0.461801272211644	0.794129143244716
MTX1	5.4160373127817	0.643473410295823	0.392907620193919	1.63772188988912	0.10147972212386	0.442742128759957
GBA	24.08860679755	-0.133618532160897	0.283771999376457	-0.470865809362806	0.637736565421987	0.878631764542695
FAM189B	9.74978115131499	-0.0861788750248965	0.316430165509269	-0.272347217232587	0.785355053689047	0.940754317730003
SCAMP3	23.4964038650748	-0.2022004139142	0.197880116554963	-1.02183290284266	0.306859993653108	0.68523311288436
CLK2	9.76651649896973	-0.106461036277405	0.234273386147767	-0.454430774352898	0.649518806660865	0.885556608204491
FDPS	25.1608518643218	-0.225305495881692	0.213229897450742	-1.05663182590866	0.290679649710603	0.671061341492276
RUSC1	8.89167710828082	-0.0603275211348005	0.315094308401616	-0.191458618979267	0.84816629805241	0.958417811930396
ASH1L	354.464919119982	0.00568038787565264	0.0765156233490266	0.0742382748388719	0.940820790945461	0.985478590500078
MSTO1	3.34528705754093	-0.835440797039319	0.424192598737289	-1.96948461506921	0.0488974675721682	0.32762510618231
YY1AP1	48.7530060327696	-0.0322705166352847	0.110324838467048	-0.292504544612802	0.769900885651924	0.93535236537655
DAP3	58.2357391816274	-0.269461831580443	0.0972507928822055	-2.77079315853833	0.00559199367475764	0.131681594004697
GON4L	57.4746449061311	-0.21996872615379	0.123694145708691	-1.77832770414077	0.0753500488061217	0.391944053662092
SYT11	95.9003086251444	0.198512232315887	0.21092632778733	0.941144874603043	0.346630621745951	0.715733415895459
RIT1	10.4313621550437	0.0161424238048758	0.221071044398507	0.0730191683347599	0.941790864101428	0.985716701660247
KHDC4	19.9364884542949	-0.00589533426143076	0.190065397218615	-0.031017398998987	0.975255663953898	0.993189885800982
ARHGEF2	56.3160339180896	-0.130999133835388	0.139070853543364	-0.941959659394343	0.346213293811166	0.715330648713038
SSR2	11.4064531148588	-0.00693105037216518	0.23270787266567	-0.0297843398797383	0.976239048192239	0.993594734518963
UBQLN4	32.4346152439739	0.0324124566389034	0.280794310795496	0.115431315353499	0.908103258789685	0.97522837799221
LAMTOR2	12.3411841625963	-0.263810273670065	0.250416373470147	-1.05348651932903	0.292118069484993	0.672300899456535
LMNA	22.0272541132462	-0.205298814113064	0.234914110477193	-0.873931385798964	0.382155621184283	0.743701587525581
SEMA4A	5.17189085848588	-0.461552933564378	0.373603086725223	-1.23540985062535	0.216678008529085	0.598666302818301
SLC25A44	8.61651648860232	0.0477534311790714	0.234424224096359	0.203705190293998	0.83858388597559	0.954905077112386
PAQR6	232.995198380842	-0.432479656094201	0.317223848877451	-1.36332642588066	0.172779657220464	0.547063727153444
SMG5	32.7580295146476	0.421742962636057	0.172642199834633	2.44287296524272	0.014570865201308	0.196909859612896
TMEM79	5.95319198630223	0.80212873121159	0.539749640447356	1.48611258091209	0.137249345103286	0.502889309846444
GLMP	8.08194241955272	-0.588574725342628	0.331591601487018	-1.77499889232168	0.0758980700835517	0.393799240877105
CCT3	38.3907028453648	0.451501372631916	0.30675018948313	1.47188620614282	0.141051609098965	0.508850899296664
C1orf61	97.2376737160437	0.831571343942356	0.307197409924525	2.70696079158566	0.00679022763815239	0.146538613378189
MEF2D	30.0879583862491	-0.0325312890871737	0.183519854000915	-0.177263050171191	0.859301772826745	0.962281813611198
NAXE	10.9282816538937	0.304708025388008	0.330996317562972	0.920578294137781	0.357270638948739	0.72509163386127
GPATCH4	11.6342116601575	-0.0886119497232444	0.283916345730437	-0.312105840525915	0.754960087994375	0.930414932008854
HAPLN2	82.7391075703271	0.581962337532549	0.275716207754409	2.11072951522286	0.0347955675436856	0.280348135648887
BCAN	23.5252170192926	0.685258351245768	0.352583745617258	1.943533585322	0.0519517215256174	0.335374813775832
NES	10.7812183048716	0.381145866082846	0.378170189162618	1.00786861843028	0.313517538758637	0.691563317489381
ISG20L2	9.70261328605604	-0.185516155656402	0.257356341005733	-0.720853253241853	0.470999806789595	0.798316724362426
RRNAD1	6.9091546974361	-0.464490360253926	0.278541047608257	-1.66758315961814	0.0953985035684251	0.432292967386608
MRPL24	9.66396179696189	0.0938771788609469	0.252243625408693	0.372168686954305	0.709767258434429	0.910644523383692
HDGF	24.6207809955606	0.549544412370805	0.204174487966045	2.69154299268867	0.00711223306860314	0.148459658884319
PRCC	22.5983538725332	-0.185872157845465	0.159677168871569	-1.16404968323909	0.244403877984774	0.628216151848449
ARHGEF11	80.8473201426181	0.10882952640495	0.125874837896402	0.864585235807964	0.387266478923954	0.747995704031996
ETV3	12.1615833882584	-0.107699387908687	0.207641094625255	-0.51868050543203	0.603983558363415	0.865327907320825
MNDA	15.2333208028763	-0.589622196705847	0.30377241466884	-1.94099980193603	0.0522583013955767	0.336096067651683
IFI16	174.941488850793	0.20349703953175	0.189498501766015	1.0738714957389	0.282880280349435	0.664526010872121
CADM3	14.1578012390359	-0.460590225872168	0.349030528558977	-1.31962733395781	0.186959472125523	0.56494969469921
DUSP23	4.33928115447269	0.633670110602729	0.366767438436635	1.72771637881427	0.0840390856200344	0.40971696503508
SLAMF8	4.82026287015104	0.175950346165124	0.600857272573666	0.292832181944759	0.769650428323793	0.935215566138028
TAGLN2	13.7775525243453	0.311627168397769	0.297047749621182	1.04908106119363	0.294140811827609	0.674366768313113
KCNJ10	41.2716840906894	0.758585161996828	0.171213879542515	4.43062889541301	9.39586650925539e-06	0.0106235930664648
KCNJ9	6.5903559946375	0.456124254451744	0.314841424696333	1.44874282312653	0.147409416623492	0.516275416816609
IGSF8	12.9941445976322	0.178500786362373	0.337110033544148	0.529503036399529	0.596456538634753	0.861518820067278
ATP1A2	124.009754409615	0.98011934146198	0.324742811731989	3.01814022067061	0.00254331194822004	0.0923810017078241
PEA15	189.514044390514	0.352968603671811	0.220122164125012	1.60351232723368	0.108821589751691	0.45738042543777
DCAF8	19.4354418620963	0.0314547977428749	0.312027448411591	0.10080779079853	0.91970304218656	0.978786053065787
AL139011.2	7.05427003348175	0.23909744708593	0.356073427127137	0.67148354488289	0.501912538691934	0.815660477299337
COPA	91.2098899954973	0.118663161542752	0.145221940940326	0.817115931479756	0.413862179328907	0.763153309205573
NCSTN	20.6971656935202	-0.357673624024292	0.231702983335706	-1.54367293366297	0.122667586483755	0.479088604896832
VANGL2	5.1267126957898	0.834840062085286	0.510777270181363	1.63445029922506	0.10216433403729	0.444106282626136
CD84	50.0736677212179	-0.406059509545998	0.259202092463694	-1.56657496737945	0.117214072825463	0.471045211516822
F11R	5.39937789903336	-0.0796911889367457	0.307203088992124	-0.259408813883342	0.795319829925443	0.942973746768321
USF1	8.09846139821973	-0.615428301634151	0.2801818657366	-2.19653152789238	0.0280539210889589	0.255192231569907
ARHGAP30	41.4091126068852	-0.302405392372623	0.148038041137697	-2.0427546193437	0.0410767349398481	0.302731743435013
PFDN2	38.0145872119129	-0.221358790497868	0.19992547039138	-1.10720655084382	0.268204635926993	0.650922264885612
NIT1	7.00375911837787	0.146973532532326	0.288382851542859	0.509647268365688	0.61029860207231	0.86807122684947
DEDD	7.46820969963773	0.106879037764323	0.243066576028603	0.439710961130853	0.660146462744381	0.889181060097766
UFC1	9.53684005644221	0.18942062477912	0.344355637172014	0.550072670030084	0.582269531092286	0.854965487609824
USP21	5.59339716455475	0.308289534801489	0.324452576786918	0.950183653508033	0.342018943083685	0.713879543714945
PPOX	5.24946678191493	-0.00358781697835188	0.36095197386221	-0.00993987355149217	0.992069258951452	0.997661064858746
B4GALT3	6.45001829490531	0.0169909272725802	0.259484078834552	0.0654796523505153	0.94779210663475	0.987607964274655
ADAMTS4	15.1450635068022	-0.301395687515596	0.318107649820885	-0.947464443829945	0.343402166186272	0.714363656166136
NDUFS2	37.7201462370404	0.0148425216120409	0.219013247444432	0.0677699718406613	0.945968747788459	0.986796769448582
FCER1G	15.0541763108751	-0.923133954934969	0.351303917517064	-2.62773601119928	0.0085955192398254	0.160764497514645
TOMM40L	3.76488922802691	0.0179107977661995	0.379721586234602	0.0471682369806961	0.962379142550713	0.991177966762248
MPZ	3.18142782498313	0.976908269107621	0.625175723505156	1.56261388978832	0.118143439275229	0.471900975428017
SDHC	64.1138974603405	-0.028329001750786	0.124389060273535	-0.227745122348297	0.819844391513845	0.949887990931102
AL592295.4	11.71671206972	-0.342335224864522	0.2722523155768	-1.25741896497462	0.208601965427086	0.591166092918379
AL592295.3	7.29794663858079	-1.4339120003533	0.529892716656465	-2.70604210112765	0.00680904129569359	0.146538613378189
FCGR2A	72.4899840033202	0.142368841532798	0.292587109567106	0.486586171699219	0.626551625101074	0.874503903854683
HSPA6	19.220950459863	0.532630231591339	0.748058540945823	0.712016777347261	0.476454386888994	0.80326349746433
FCGR3A	57.3642875328205	-0.388381093541711	0.384774898916666	-1.0093722190174	0.312796156643256	0.691208184582361
FCGR2B	8.82507209823171	-0.314172914019083	0.36652995053459	-0.857154820665698	0.391359327413922	0.751073213268852
DUSP12	11.0078073578547	0.389209044562587	0.24856187646759	1.56584368485541	0.117385216384016	0.471148004739383
ATF6	222.846090829014	0.418118719342746	0.179027051688351	2.33550580987394	0.0195170127506965	0.223465678482236
OLFML2B	14.5890622022847	0.281567450538097	0.319413645073054	0.881513532315439	0.378039932906019	0.740716533034519
NOS1AP	68.8387200931755	0.456327284209939	0.227133590912581	2.00907000314881	0.044529710329053	0.314194971824453
UHMK1	83.6735422133285	-0.160654592526377	0.130107370924546	-1.23478471192494	0.216910638609579	0.598666302818301
UAP1	5.52334702757272	-0.0220000750878374	0.301686149497309	-0.0729237160025262	0.941866821543845	0.985716701660247
DDR2	24.3995889719662	0.326611321282305	0.343575019158645	0.950625927583788	0.341794302036055	0.713879543714945
HSD17B7	15.8852926793653	-0.0810781155703175	0.204432115692694	-0.3966016557408	0.691661231385023	0.903783702501364
RGS4	4.16524414805127	-1.05036263350067	0.636945278950604	-1.64906259330659	0.0991348120398294	0.438988619372195
RGS5	34.8302548525278	-0.744904026645324	0.340773220019027	-2.18592302119202	0.0288212376679023	0.258741480171063
PBX1	150.042057993454	0.155479424414887	0.188697788853796	0.8239599698508	0.409962303522976	0.760717797346792
MGST3	54.6091198116678	0.0367557327240136	0.187703082657697	0.195818482060003	0.844752243530712	0.956852110009021
ALDH9A1	20.5844719954074	0.442873240440315	0.252219007027609	1.75590747763048	0.0791042079674719	0.399871340061645
TMCO1	26.585732241138	-0.184452084364841	0.172600359996489	-1.06866569900893	0.285220332862624	0.666690645785372
AL451074.2	3.10967791249361	-0.49218135623183	0.402266304700373	-1.22352121090139	0.221132897835453	0.603324182149895
UCK2	32.4667933511766	0.0804824087047207	0.196653719828732	0.409259528753453	0.682349212506199	0.899282575549695
FAM78B	5.34190937034326	-0.945950758014685	0.345052727030939	-2.74146727126103	0.00611654540050204	0.139243771802033
POGK	24.7316100465009	0.371042697320131	0.154429394024045	2.40266886796409	0.0162759179166416	0.205863594262745
TADA1	8.8110954709568	-0.00955041288823211	0.233145397721859	-0.0409633343894084	0.967325126231651	0.991772384394339
ILDR2	6.15224887410448	-0.108765509803665	0.359119521165677	-0.302867160912389	0.761991098445394	0.93270024781525
POU2F1	158.368875078758	-0.1110630159936	0.101824445999725	-1.09073037327303	0.275391541577931	0.657258124209212
CD247	9.61729922171189	1.49937738506257	0.449039484634192	3.33907693280923	0.000840572813399047	0.0600257470115699
CREG1	38.4650156755864	-0.100301155068475	0.250671966699616	-0.400129126479738	0.689061412382116	0.902343909198007
RCSD1	139.39334975779	0.213208095654984	0.151142240075589	1.41064533348424	0.158349217446867	0.529543330156634
MPZL1	107.449113701397	0.457348966305159	0.193848298682968	2.35931380059795	0.018308766369365	0.218481391468377
ADCY10	4.34163742560755	0.486309981646571	0.474465998691953	1.02496276442837	0.30538075743534	0.683945578442597
MPC2	12.4703067721158	0.19914987681249	0.270242890346292	0.7369291993484	0.461165406091112	0.794047237289873
DCAF6	143.547473064411	0.19544137414981	0.194815692896346	1.00321165735759	0.315758749609014	0.693804029831697
GPR161	11.8207102466654	-0.165309805849323	0.277420734707155	-0.595881219995413	0.551254579946285	0.841374252649629
TIPRL	17.9625626243484	-0.0886139506835358	0.165172416253975	-0.536493639151466	0.591617430864621	0.859420889478789
SFT2D2	75.893460436687	0.0238674454426775	0.143003283191298	0.166901380933679	0.867447646563169	0.96446470091495
TBX19	13.186261199013	0.309867270890642	0.292341842292971	1.05994840991701	0.289168070323999	0.669527709582937
LINC00970	5.43903612667438	-0.0283226624870327	0.525679904919584	-0.0538781532677482	0.957032242545869	0.990164211290404
ATP1B1	186.364288026228	-0.107878271680462	0.228220846501034	-0.472692452658889	0.636432611948353	0.878631764542695
NME7	35.0293877854695	-0.0386596416483159	0.166668865305005	-0.231954789981731	0.816573128528295	0.948892104134285
BLZF1	24.3422475849328	0.233158715879682	0.165174650850209	1.41158897372894	0.158071020899073	0.529363737865033
CCDC181	2.96566269717871	0.342750099277282	0.538143792044265	0.636911740587522	0.524182334838875	0.828660178332943
SLC19A2	9.16009135296196	0.2376549733364	0.276638329530007	0.859081869602677	0.390295349275654	0.750217376113628
C1orf112	19.8418297857596	-0.691844415135867	0.271307733873271	-2.55003572975561	0.0107711879556306	0.175001863653343
SELL	7.18487719791815	0.13716359052305	0.51053541180217	0.268666163702275	0.78818659213919	0.941134883582199
SCYL3	14.9142141187526	-0.425571628100582	0.190994593531704	-2.22818677864795	0.0258680623595949	0.24912723934761
KIFAP3	41.8178149034427	-0.26305410389493	0.16575113714886	-1.58704252905778	0.1125030127496	0.463111269639119
LINC01142	3.32898237859058	-1.18786352259461	0.522120205251897	-2.27507671728874	0.0229013280854239	0.23660101652919
GORAB	8.80340748658136	-0.202666507218659	0.262667970356476	-0.771569167506845	0.440369641468063	0.780731124452984
PRRX1	22.7357883664672	1.0352531908802	0.366889266251609	2.82170476519264	0.004776913107566	0.122842633714603
FMO4	11.1794683463307	-0.460354144633792	0.237943615455646	-1.93471946600561	0.0530247303035881	0.338719181148345
PRRC2C	456.408738691418	-0.578732113887466	0.268177325862468	-2.15802030252276	0.0309262533378972	0.2654138168904
MYOCOS	5.51660619755844	1.43993505169571	0.651396163993656	2.21053658478366	0.0270679443748231	0.251718896009322
VAMP4	24.9921418973096	-0.272684093582255	0.185132505291797	-1.4729131070336	0.140774467371742	0.508121301755731
METTL13	6.06723268887943	0.0166888087029205	0.300735102751962	0.055493384544088	0.955745400199782	0.989470456215009
DNM3	527.341148365206	0.101811535063953	0.203139552548475	0.501190111855042	0.616237332688713	0.870586943547027
PIGC	15.2634940673553	-0.092206275969459	0.225359575698319	-0.409151799668333	0.682428264328324	0.899299406605157
SUCO	52.6964629486194	-0.21198158158362	0.137625616915996	-1.5402770671176	0.123492831315021	0.480712243115711
AL645568.1	36.1256480136891	-0.156570186073511	0.191560899845461	-0.817338956957403	0.413734749696017	0.763153309205573
PRDX6	49.7372332326869	0.740796054750922	0.266879527981454	2.77576950301861	0.00550712358411669	0.130630511869397
KLHL20	39.9965334438519	-0.0641001177012269	0.153033089323139	-0.418864429808873	0.675315214181148	0.89692489365895
DARS2	8.4838257194173	0.0242835508907702	0.232635696588502	0.104384457101286	0.916864256732027	0.977477588828529
ZBTB37	53.6240672052668	0.330040494107558	0.150217034306942	2.1970909999007	0.0280139477650498	0.255096136426977
RC3H1	141.549318125046	-0.00592204573015071	0.104888035911901	-0.0564606408983084	0.954974849496375	0.989411634574268
RABGAP1L	387.056890499736	-0.136188772135032	0.0972311027026999	-1.40067085890665	0.161312520784423	0.533696240429906
CACYBP	31.8956232923537	1.27879831551175	0.427163285597384	2.99369903413718	0.00275617674335476	0.0958866821893265
MRPS14	9.35586719230001	0.352312667069738	0.25452088098578	1.38421910888098	0.166291373943143	0.540353768201887
KIAA0040	7.73431261974888	0.14786657865108	0.336690173038494	0.439176995623731	0.660533292379267	0.88919436287917
TNR	48.9999861435483	0.205783198534929	0.290256384114301	0.708970447498902	0.478342816154077	0.803790864407541
COP1	261.449542932303	-0.00998250073883241	0.142967048606266	-0.0698237869225687	0.944333914154412	0.986276849145337
AL359265.3	8.17719388025157	-0.463525271342493	0.296732730790921	-1.56209687454093	0.118265169078272	0.471900975428017
PAPPA2	9.2480474147769	-0.842575196428625	0.480613920704399	-1.7531227459948	0.0795809399574942	0.400011900362548
ASTN1	22.8812764870079	0.72569466724751	0.262549746024806	2.76402730619647	0.00570927613038066	0.133788356713307
BRINP2	8.4941976802556	0.475421850765695	0.386993399744386	1.22850118653113	0.219258884246798	0.601582590276147
SEC16B	6.97168670242109	-0.365924507705099	0.283480361124342	-1.29082842371784	0.196763179331429	0.577606186736479
RASAL2	383.708861678575	0.217999695275672	0.162256249833155	1.34355191556465	0.179093327419523	0.556304548174927
RALGPS2	61.0411066128135	0.205702843670747	0.172054469136673	1.19556815177725	0.231865126031093	0.617336348114182
FAM20B	28.8539231426451	-0.0143302956384378	0.130853935495341	-0.109513677094931	0.912795074262607	0.976507060326901
TOR3A	5.34723528147148	-0.881021737163195	0.299551880144186	-2.94113238995237	0.00327014736270069	0.10390950683167
ABL2	114.00199153437	-0.185808028317779	0.12656700582169	-1.46806055110088	0.142087775960088	0.510324983480952
SOAT1	91.7152896472128	-0.0296517396939282	0.138333311402357	-0.214349959480714	0.830274161237493	0.952495122995714
TOR1AIP2	42.1266855687744	0.36562557796283	0.157741836984215	2.31787320949875	0.0204562128405545	0.2265803344142
TOR1AIP1	38.4293425265481	0.0914457796984517	0.167010020563252	0.547546664505787	0.584003220333004	0.855604761200539
CEP350	251.036578802118	0.261500551950993	0.150279607562833	1.74009339119187	0.0818426205306188	0.403955611198753
QSOX1	35.6234181283026	-0.290437014259107	0.152729057987453	-1.90164869793781	0.0572170969379417	0.352336644699765
ACBD6	105.625309832921	0.109533426348367	0.124330179526736	0.880988242479072	0.378324183795272	0.740760983613845
XPR1	137.689265991472	0.154534906830793	0.138031291377972	1.1195643052243	0.26289947361571	0.644088567565362
KIAA1614	4.06377335874265	0.113449945413493	0.532896601905406	0.212892979628404	0.831410438313767	0.952912386132894
AL162431.2	13.0863430584883	0.641419636071958	0.33901854444605	1.89198982350663	0.0584923367069325	0.355586234870843
STX6	58.7915119222624	0.231578881476597	0.176206063810699	1.31425035250425	0.188761968758445	0.566651977569368
MR1	20.7674483742238	-0.283681537997735	0.222952370723212	-1.27238628177637	0.203235905777003	0.584836642541332
IER5	14.8477127320271	0.214776060291806	0.47511918204064	0.452046704090838	0.651235336989986	0.886229272962563
CACNA1E	7.1708834813236	-0.284077337254684	0.466077419672623	-0.609506758457044	0.542188594391486	0.836812063326548
LINC01344	4.26457722554362	0.846530661365342	0.58839438283939	1.4387130231942	0.150231847959007	0.518663031325141
GLUL	300.41455926905	0.493010313591669	0.322691491890769	1.52780697967256	0.126560468819726	0.4845294697929
RNASEL	5.67274879833842	-0.303967096241517	0.265266160998435	-1.14589473115386	0.251838711588633	0.634051993132919
RGS16	17.6442620528097	-1.02718244634069	0.380721629944259	-2.69798815079427	0.00697599236665221	0.1473232348265
NPL	153.891411631168	-0.493672246419079	0.219862334001287	-2.24536980680006	0.024744402049609	0.243586014895451
DHX9	63.4833000129255	0.0247656818841865	0.122638950579686	0.20193977335198	0.839963807917213	0.954996449941008
LAMC1	6.69333675063906	0.331534349248228	0.332102252179512	0.998289975669974	0.318138767081462	0.696157090298384
NMNAT2	16.9012862239585	-0.634715588435342	0.218832039969778	-2.90046918414232	0.00372604473163855	0.110623577503002
SMG7	92.8206285009317	-0.0975698192689384	0.124302246401864	-0.784940112453792	0.432488682184852	0.77567831326954
NCF2	11.394399231786	-0.294206341587565	0.28458141198735	-1.03382135724537	0.301219685313505	0.680046769674708
ARPC5	77.3356712397293	-0.393872224257188	0.160969131204106	-2.44688047522456	0.0144098616753985	0.196909859612896
RGL1	105.3510559053	-0.0955264986572911	0.136181160979747	-0.701466325958976	0.483012042483328	0.805416993026169
COLGALT2	102.482538322218	0.0203583889679783	0.238974766950176	0.0851905380128389	0.932109912807583	0.982856667992593
TSEN15	48.4200274426532	0.466269486949403	0.167766626603265	2.77927437887893	0.00544804855009976	0.129910584758794
C1orf21	31.1564907502976	0.143505100097593	0.297204421838761	0.48284981498508	0.62920237725619	0.87605439940552
EDEM3	72.001991526704	0.152121062801905	0.166852050125326	0.911712278558425	0.361920198624655	0.72878306892747
FAM129A	100.625085428945	-0.27974358827907	0.431832429239936	-0.647805883341007	0.517110509667318	0.824750839916089
RNF2	33.5915273817515	0.0987282548250434	0.157356487867244	0.627417758003958	0.530385430347976	0.830306855770318
TRMT1L	31.5865126500967	0.0293103880227627	0.125093648817649	0.234307563172044	0.814746214774374	0.948323214147307
SWT1	31.8237729441203	0.0871084931985858	0.141442622247041	0.615857453819286	0.53798860403639	0.833939134536922
IVNS1ABP	51.6066021623988	-0.0049952583961162	0.123263005324934	-0.0405252036728146	0.967674413917434	0.991796830943628
HMCN1	3.1989704580438	-0.318619971634496	0.507140503390171	-0.628267648717784	0.529828620849294	0.830019247964204
TPR	60.9850020801096	0.04276174499989	0.209664651863567	0.203953048927465	0.83839018917611	0.954905077112386
ODR4	33.7573242551953	0.0342506723349747	0.130899315531246	0.26165661902792	0.793586188525673	0.942636188493453
AL596220.1	18.1963373096778	-0.0908911272673759	0.236327555615077	-0.384598093230468	0.700535207047353	0.907750879687782
PLA2G4A	135.435051067626	-0.075139428907381	0.193286501155742	-0.388746386623434	0.697463764470313	0.906516824014528
ERVMER61-1	19.1451110071794	0.0061492020249809	0.375062238375394	0.0163951509797856	0.986919148188111	0.996094656616255
BRINP3	18.4681961496903	0.154324712299143	0.327503439583873	0.471215546606864	0.637486817742907	0.878631764542695
RGS18	18.0467479671684	0.167316039397282	0.272345171325311	0.614352876473166	0.538982168267479	0.834019040696821
AL390957.1	12.8844017871625	0.275038614561672	0.277688711881163	0.990456589677199	0.321950997238528	0.69849284773136
RGS1	84.4653620750247	0.719896312354229	0.532672709436128	1.3514796226679	0.176541843137002	0.553319410414148
AL136454.1	11.9181276648611	0.950706254752358	0.472027345245463	2.01409148077634	0.0439999297999072	0.311673397311721
RGS2	10.2909692012182	-0.00312104919793377	0.411997868447577	-0.00757540132354082	0.993955762051933	0.998503814038021
UCHL5	34.8232233272347	-0.0760126956044183	0.142151101310568	-0.534731668651288	0.592835419553653	0.859909233750691
TROVE2	69.8382664315398	0.149360620394917	0.190051867850821	0.785893988225128	0.431929596856808	0.77539306299989
GLRX2	8.06907893704697	0.124677144863574	0.279064763175622	0.446767780513772	0.655042736812889	0.88728798899668
CDC73	119.639595371399	0.00427180563721403	0.101014081833926	0.0422892091840936	0.966268147415742	0.991766064940218
B3GALT2	3.02987080459023	0.596596100963759	0.422389528450591	1.41243108737139	0.157823068327072	0.529118703005117
KCNT2	8.4914193986461	-0.203607815438116	0.420403526480874	-0.484315193886413	0.628162194521388	0.875586644612061
CFH	4.02943246258767	0.408890565962963	0.452430504601358	0.903764361165793	0.366120363105233	0.732348678551054
ZBTB41	51.133586770717	0.0440450333332362	0.144939116979711	0.303886447296361	0.761214403316949	0.932673477689934
CRB1	27.2675358617727	0.054826117477047	0.235912548636925	0.232400174530037	0.816227213379461	0.948774461538737
DENND1B	46.3736202956702	-0.0919710031673636	0.199223685639173	-0.461646931549787	0.644334533221436	0.882315551176227
NEK7	190.649578432154	0.341126014778662	0.14803785084497	2.30431617881227	0.0212049014164239	0.229615404962522
PTPRC	365.268482845333	0.0158466531735205	0.198296558087001	0.0799139093809583	0.93630572712561	0.983722682073924
MIR181A1HG	152.300345815629	0.446690683480019	0.244164419692303	1.82946673410868	0.0673297183517407	0.374354809097434
LINC00862	58.9782881008718	0.808566817528818	0.356803094221973	2.26614295285734	0.0234426321102763	0.23915009960318
AC104461.1	3.01661167901293	-0.209651628292449	0.477045408379847	-0.439479396740182	0.660314207693391	0.889181060097766
ZNF281	24.2791439450342	0.382787581221128	0.22896698673953	1.67180250162694	0.094563273371295	0.42991325335945
KIF14	3.19490187261412	-0.886707414158222	0.802923035044605	-1.10434920341893	0.2694416866371	0.652308164071936
DDX59	13.0858309087931	-0.450778730447474	0.213822489002262	-2.10819139067596	0.0350144376850191	0.281094785272727
CAMSAP2	169.049659432258	0.0888011022072021	0.0999948101382766	0.888057111008107	0.374510031487687	0.739083340688353
KIF21B	17.3856574334378	-0.591174279961587	0.225066632760312	-2.62666336947053	0.00862265899446842	0.160764497514645
TMEM9	15.587813982917	0.135519940061862	0.273764571093396	0.495023660368486	0.620583419122742	0.871679343993847
PHLDA3	25.7111786331701	0.557411511016202	0.274853769229843	2.02802935021813	0.0425572525773143	0.307791472797974
CSRP1	154.046958591244	0.767239586116825	0.25787940751358	2.9751874859431	0.00292809528956522	0.0983022789736835
AC096677.1	16.8029474138527	-0.283963082601078	0.246509172320873	-1.15193718727615	0.249346885612274	0.632517764328706
NAV1	110.427335111931	-0.0432006902403967	0.165254501684299	-0.261419143200873	0.793769296032798	0.942636188493453
IPO9-AS1	8.46820194733712	0.274092390691087	0.321927891490283	0.851409268772104	0.394542044754271	0.753013703117017
IPO9	47.5984205851262	0.0166845545600894	0.132661775462418	0.125767610918308	0.899915880892521	0.972152186461653
SHISA4	20.2442739842472	0.513064792708919	0.300097729556246	1.7096590283025	0.0873289433273112	0.416624157195836
LMOD1	3.07571809040265	-0.100018637131092	0.681396136845646	-0.146784860850699	0.883301834533869	0.968646447986184
TIMM17A	11.337559017224	-0.20391053703294	0.249260845164914	-0.81806084264069	0.413322446550015	0.763153309205573
RNPEP	17.8732084088308	-0.254823897762974	0.261913140600029	-0.972932847810484	0.330586678141037	0.707699597509875
GPR37L1	30.2777994745393	0.664402577041867	0.317850228979499	2.09030076578841	0.0365907905397791	0.287139297885323
ARL8A	50.5677154310767	-0.264808538724145	0.207915017335393	-1.27363834569474	0.202791615948755	0.584473943582984
PTPN7	5.78692547178292	-0.043015543137051	0.356301601460373	-0.120727897266651	0.903906561784768	0.973460671577868
LGR6	5.89066724557281	0.776648221788341	0.31282166683078	2.48271876323856	0.0130383981208472	0.189228070422972
PPP1R12B	180.491217586908	0.0185772939333988	0.118180553475076	0.1571941693209	0.875091823383433	0.967548183529455
SYT2	13.8168228389867	-1.04118197414844	0.639360400720068	-1.62847428926757	0.103424356596908	0.446188130463227
KDM5B	36.74902488399	0.144587332852169	0.155506287333065	0.92978448223441	0.352482682387119	0.721399587529415
RABIF	5.66365021731504	-0.106571847417833	0.386996391352261	-0.275382018538842	0.783022757356179	0.94068113793241
KLHL12	18.8338896258668	0.00747174504032126	0.200063373520918	0.0373468911816586	0.970208417794657	0.992303257069228
ADIPOR1	14.765524691673	0.432379178932474	0.194598614309299	2.22190266085473	0.0262898845560366	0.250776446943875
CYB5R1	10.1846681306679	0.0902439162809195	0.275975082936822	0.327000232486854	0.743667709372954	0.924809443837333
TMEM183A	10.682090871333	0.0309847607597063	0.213789186442196	0.144931375039793	0.884765054261099	0.968646447986184
PPFIA4	5.75876138090523	0.0194736594976185	0.402509369902668	0.048380636461525	0.961412891096592	0.991177966762248
ADORA1	34.9912384047998	-0.0880233775902798	0.264465498924562	-0.332835012310579	0.739258827579428	0.923597032467558
CHI3L1	12.7513967955256	1.12916333565879	0.448955496269768	2.51508968047091	0.0119002108814449	0.182856241494274
BTG2	26.6580609512161	-0.462214676201383	0.200042669703447	-2.31058042209991	0.0208560416716377	0.228501842078474
PRELP	3.50331780106242	0.516304275495743	0.440487192618276	1.17212097002595	0.241148491858834	0.624647334391115
ATP2B4	74.5715696581781	0.0679431472347767	0.158656126435815	0.42824156092241	0.668475260665087	0.893198046535632
SNRPE	5.1381042599521	-0.325936599209452	0.338692960575162	-0.962336502819404	0.335880598428077	0.710527631581771
SOX13	8.58159664145948	0.527938447310664	0.3746175219208	1.40927323581591	0.158754389632006	0.530014655149376
ETNK2	4.48982122708669	0.528008710449781	0.694433715166558	0.760344290488746	0.447048813948213	0.784982309777321
PLEKHA6	69.2963163798265	-0.18964071150746	0.210790730726183	-0.899663428529995	0.368299391228294	0.734433589092519
AL606489.1	2.90526377172895	-0.920039812184597	0.421313571172467	-2.18374122064056	0.0289812689730754	0.259378533922617
PPP1R15B	20.1975044676424	0.186382607338255	0.188750560997756	0.987454587435485	0.323419835134211	0.700536450048049
PIK3C2B	47.2552624178638	-0.469888443075088	0.188513972142492	-2.49259212850236	0.012681442684431	0.187730600762097
MDM4	142.204265048125	-0.404274979790754	0.141509389525382	-2.85687742097313	0.00427831026321622	0.118256053136915
LRRN2	5.38833824712787	0.304210583130458	0.364871719928674	0.83374667455709	0.404423750467596	0.756729316985618
NFASC	137.380297863196	0.231438353403771	0.202809084329267	1.14116364249258	0.253801831051422	0.635362302087359
CNTN2	143.425559338692	-0.273011471862924	0.258681384171512	-1.05539667161326	0.291243944496333	0.671605382330291
RBBP5	15.9891421272397	0.0795789854926025	0.181123139821407	0.439363990548474	0.660397814166067	0.889181060097766
DSTYK	40.6629129341491	-0.0546681495790667	0.131231170449151	-0.416578998662892	0.676986373259048	0.897144514964271
TMCC2	62.0740504252963	0.134062000565479	0.246998126922741	0.542765251849107	0.587291440731833	0.857090488098258
NUAK2	4.64590370969813	0.222377036985105	0.364846735545071	0.609508090165258	0.542187711963869	0.836812063326548
KLHDC8A	3.63519156208966	0.138508106473476	0.553601015005398	0.250194820311385	0.802436690698202	0.94411742949499
CDK18	163.106080466853	-0.49788043153766	0.248164271063154	-2.00625347639571	0.0448292109753358	0.314765580488759
MFSD4A	3.340457740428	0.378229149582029	0.354013355581537	1.06840361703505	0.285338486149444	0.666690645785372
ELK4	50.7569565434988	0.347693486363323	0.154627623704496	2.24858584794518	0.0245388576354255	0.242874107959508
SLC45A3	11.4061962624999	-0.477190212284686	0.390656822279688	-1.22150743330177	0.221893952917995	0.60441660042477
NUCKS1	291.460346244984	-0.0568004374227989	0.18602723261573	-0.305333991287875	0.760111789898773	0.932098416135283
RAB29	19.0351675246337	0.222952127925934	0.230012515022574	0.969304335044784	0.332393367008049	0.708887855333574
SLC41A1	11.3956130501671	-0.0556786373813759	0.221184353733099	-0.251729547961438	0.801250116316333	0.94411742949499
SRGAP2	716.561574798004	0.0701820237969798	0.175604379744921	0.39965987123399	0.689407052353765	0.902361073349014
IKBKE	14.5438296731812	-0.618843371686269	0.336210724207555	-1.84064138092227	0.0656741294076926	0.371579273888639
RASSF5	21.5291891980123	-0.13870313547673	0.22786789537712	-0.608699769869633	0.542723459597223	0.837415794938987
EIF2D	11.8288785493817	0.293565795326719	0.287834426861081	1.01991203251168	0.307770182421606	0.68591094531806
DYRK3	3.18925137100001	0.863634208675548	0.508709001609776	1.69769790969422	0.0895647924999076	0.420198860525155
MAPKAPK2	56.5502546209667	0.0477392562054952	0.178788666628717	0.267015002156894	0.789457610273832	0.941587479639296
PFKFB2	22.5713894582268	-0.118201460671135	0.181129086151495	-0.652581334023142	0.514026222435051	0.822635973814434
YOD1	12.1650446222614	-0.0410362024371477	0.257053853431731	-0.159640487350431	0.873164283672844	0.966793944905594
CD55	45.8481776393306	-0.0558794988110117	0.232512156000123	-0.240329365020305	0.810074931991935	0.94734499890248
CR1	7.74178157373203	-0.815394989102466	0.464466313532134	-1.75555248108656	0.0791648520966352	0.399871340061645
CD46	51.6488334935163	-0.129241633905999	0.126444874525175	-1.02211840844737	0.306724861503279	0.685156885228267
MIR29B2CHG	123.274538250259	0.529479815991633	0.190669969718281	2.77694393497807	0.00548726432032074	0.130616144382652
PLXNA2	22.3303400769557	0.02855297756295	0.222944801085614	0.128071959623697	0.8980920262572	0.971614096587424
AL031316.1	3.33487066062288	-0.8249333909623	0.384261515068151	-2.14680200492103	0.0318090476650479	0.268335562469938
HSD11B1	5.35907417842001	0.313086893641027	0.456237096128229	0.686237257553101	0.492563506838493	0.810048938834068
TRAF3IP3	38.7767765184421	-0.0529577848259241	0.197772679960407	-0.267770982506411	0.788875607914121	0.941306481206345
UTP25	7.95769028778837	-0.00251658151678294	0.256355582976622	-0.00981676110799754	0.992167483676739	0.997661064858746
SYT14	23.1539260728335	-0.232716296798366	0.33742102974106	-0.689691146331203	0.490388434784455	0.809045511084082
SERTAD4	4.14256959676946	0.752069293365032	0.355326996971016	2.11655545392285	0.0342975941294469	0.278839028306123
HHAT	14.7024490953516	-0.589553401262011	0.226460924817038	-2.60333389408491	0.00923219924977119	0.165496143786293
KCNH1	7.99813335021178	-0.426344414088168	0.380004090846076	-1.12194690625281	0.261885015185206	0.64277421961521
RCOR3	85.149348340763	0.0235091024086144	0.134977807191749	0.174170131355131	0.861731758463805	0.962951204105651
TRAF5	8.8386534209237	-0.0723906194130839	0.231234578770863	-0.313061393317035	0.754234019492095	0.930202812762721
LINC00467	7.36085243331786	-0.481537159119135	0.332919221036347	-1.44640840387694	0.148062686114858	0.516472197961245
SLC30A1	22.3648128884261	0.388809526025252	0.293186891623192	1.32614907805959	0.184790322497611	0.561196823857751
LPGAT1	158.671570977196	-0.352018201349386	0.148577971772827	-2.36924893474528	0.0178242520485622	0.214461299429427
INTS7	28.5245424630637	0.0361103155252932	0.156952381722174	0.230071790749968	0.818035984659548	0.949424265512719
PPP2R5A	70.2595601278826	0.284610358675556	0.142786784329259	1.99325420775118	0.0462336179703306	0.317428740682329
AL360091.3	5.87695154001379	-0.349959969678555	0.333892030808103	-1.04812315775122	0.294581868087721	0.674562695453906
TMEM206	22.9500859590811	-0.454279706315598	0.172028609803704	-2.64072183594322	0.0082729612274516	0.158871857303415
NENF	53.7683647763349	-0.03840384630111	0.19561736169511	-0.196321256806266	0.844358724594341	0.956852110009021
ATF3	6.27201178371668	-0.670573751952382	0.334988701461402	-2.00178020639794	0.0453083756731161	0.316616202935191
BATF3	12.394430577445	0.193570254201988	0.365844094486649	0.529105859898067	0.596732016646479	0.861595801109146
NSL1	81.6439894722655	0.158742940256639	0.127061330101716	1.24934108693464	0.211540346206107	0.594525732565754
TATDN3	26.8606872906032	-0.17824775871661	0.167259265257348	-1.06569736775033	0.286560467942639	0.66770606715537
FLVCR1	19.8517420447128	0.0277696254461046	0.318101366422952	0.0872980388558964	0.930434612837359	0.982570226233911
ANGEL2	32.4353551252286	-0.0326718448714417	0.137700435467547	-0.237267549376355	0.812449235216081	0.947809418580991
RPS6KC1	124.804291117359	-0.152697727271809	0.0731475926018572	-2.08752908797619	0.036840334492359	0.287572624760232
PROX1	43.0437324816924	0.321676726757401	0.240515182861451	1.3374487337155	0.181076205913559	0.557854122483443
SMYD2	15.1908676717584	0.187181400727868	0.195934256993798	0.955327585894248	0.339412061392137	0.712595384175604
PTPN14	50.192095431486	-0.031866160677893	0.310901483351671	-0.102496007205756	0.91836298194836	0.978394169478759
CENPF	3.62862633673828	0.922952260677793	0.579534660509953	1.59257473895635	0.111255624201362	0.461055746465421
KCTD3	51.6333974898557	0.429871626605628	0.1417602302673	3.03238521689103	0.00242629353558194	0.0904513061865017
USH2A	5.2852721717036	-0.436130008686876	0.554165317711699	-0.787003435162231	0.431279855250562	0.775283346101451
ESRRG	115.218385337693	0.0866679820058921	0.293837308038971	0.294952273366177	0.768030338869248	0.934895370510591
GPATCH2	55.2641199151521	-0.493454901412033	0.16231643367466	-3.04007973956039	0.00236515519932155	0.0904513061865017
SPATA17	3.58086482111407	0.133464236543364	0.628420138282367	0.21238058491912	0.831810131285189	0.953082032392596
RRP15	20.4387061466248	-0.21866934035181	0.203779157456952	-1.07307019560135	0.283239622285606	0.664526010872121
TGFB2	15.6669091264576	0.604602781176362	0.251247166948553	2.40640636278364	0.0161103334080729	0.205437159651109
LYPLAL1	66.4372660587907	0.0465440902936233	0.127571658552905	0.364846634602002	0.715225891660385	0.912557469577459
ZC3H11B	9.12240493772782	-0.0435081452377406	0.413008446519925	-0.105344444173835	0.916102497794145	0.977298039147258
SLC30A10	8.10685504404005	-0.617259772097074	0.297004121937225	-2.07828688730299	0.037682943459077	0.289874626853847
EPRS	37.503378707335	-0.00755159626840417	0.142406298751974	-0.0530285270706783	0.957709178368816	0.990261450723925
BPNT1	6.90173594268126	-0.271516273592123	0.245900801316818	-1.10416994226181	0.269519425691869	0.652308164071936
IARS2	29.775098625411	0.0301609339874032	0.18071583933006	0.166897014114613	0.867451082590016	0.96446470091495
RAB3GAP2	78.5387913933127	-0.174587542628565	0.100747307393435	-1.73292514852801	0.0831089737247798	0.406937046372361
MARK1	28.6265129632256	0.101665984371137	0.264372216316467	0.384556235854365	0.700566223781869	0.907750879687782
MARC2	4.86180775065414	0.0500319976219771	0.368725382286716	0.135689052138735	0.892067102799596	0.969851868041375
MARC1	2.77252906905508	0.503898686679674	0.429031433535552	1.17450295547615	0.240193628837438	0.623483289853905
HLX-AS1	3.045990853922	-0.973944788165786	0.49666924657132	-1.96095247468867	0.0498845671235609	0.330242397251364
DUSP10	51.2743147110317	0.362174884600116	0.227927902079843	1.5889888043336	0.112062920343508	0.462570642902561
AL356108.1	6.83632291783873	0.250966549826439	0.490677623345891	0.511469318929032	0.609022466777786	0.867529325904567
AL513314.2	8.59587122521834	-0.69037019621514	0.26878710361869	-2.56846473257334	0.0102150105878515	0.172139803944736
TAF1A	7.51665877112705	0.108109061383116	0.261591661265713	0.413274111491282	0.679405795048356	0.897607188993887
MIA3	45.8607293189533	0.175768447802764	0.156743825396643	1.12137398304513	0.262128705755037	0.643023373654735
AIDA	64.0330958522068	0.882380802948691	0.238175418134882	3.70475177437911	0.000211597842555728	0.0310575819763697
BROX	31.8269371240794	0.34843613631129	0.173837363512982	2.00438000939464	0.0450293690592886	0.315778717319845
FAM177B	10.9590990770562	0.0800834946252413	0.269644194578808	0.296996917550308	0.766468862461194	0.934452686631703
AC093152.1	75.2801801732794	0.293102525284263	0.290291812379055	1.00968237058487	0.312647491402307	0.691146520457086
DISP1	4.86996000130433	0.374935523567084	0.372789579769066	1.00575644791184	0.31453274218442	0.692789000967242
TLR5	63.3505728226571	0.235052549180279	0.242325187860947	0.969988102578747	0.332052422494018	0.708887855333574
SUSD4	4.72621820670898	0.211673206031366	0.425135965637368	0.497895316182021	0.61855782879365	0.870987567507156
CAPN2	20.3777991681397	0.286831589043357	0.232762863950626	1.23229102862474	0.217840389859625	0.599403449526543
TP53BP2	33.4092743616661	0.111166281863616	0.18438312379035	0.602909201115477	0.546569094612525	0.838651043292027
FBXO28	56.5262512136789	-0.0481647709123998	0.1297581528082	-0.371188783671989	0.710496926661238	0.910879418785496
DEGS1	16.5959531688179	0.0599910577431982	0.244674210563287	0.245187498940274	0.806311255421811	0.94636947349162
NVL	41.5268426605225	-0.208876902915118	0.138516373218765	-1.50795821505685	0.131565221672887	0.492649200189297
CNIH4	15.0424831706123	0.0194510526355109	0.221725312181729	0.087725900322867	0.930094533500103	0.982570226233911
WDR26	80.0103903740362	-0.00101118975369886	0.136475114674397	-0.0074093343399004	0.994088260615093	0.998503814038021
CNIH3	23.4900690766632	-0.308567055760021	0.225265386644751	-1.36979347051946	0.170751380881991	0.54447819877952
DNAH14	14.0830131982611	-0.817125528104861	0.275257422715875	-2.9685867143656	0.00299172676372891	0.0990042651957898
LBR	45.4315669962275	-0.185814860984289	0.128986042042092	-1.44058115159198	0.149703048488588	0.518420357808361
ENAH	69.4228465275757	0.222516210906364	0.174938188704324	1.27197047456833	0.203383609951059	0.585013529746867
SRP9	53.9685620790967	0.178965275292568	0.188991545169191	0.94694857980209	0.343664981558009	0.714393514597682
EPHX1	40.8899663903193	0.540553240584036	0.300408853767439	1.79939184150179	0.071956719218972	0.384676424886923
AL591895.1	9.23299821263897	-0.590063719100819	0.316463492044246	-1.86455541929721	0.062243746642322	0.363530064111156
TMEM63A	60.1500464139223	-0.51654109382609	0.222333799431407	-2.32326841509066	0.0201647374720451	0.2265803344142
AL117348.2	5.18839537118915	-0.161180549565935	0.323522053313037	-0.498205757274847	0.618339024948983	0.870987567507156
SDE2	9.92653489278373	-0.449680942795253	0.283542002654333	-1.58594119596263	0.112752649568895	0.463303437114101
H3F3A	16.8626246260212	0.120021495760464	0.311040266715201	0.385871247565383	0.699592025728796	0.907508601425531
ACBD3	39.6945077551459	-0.25238974481829	0.124026060016461	-2.03497349496382	0.0418535399901141	0.305141768181552
LIN9	6.49885493929354	-0.21306807946804	0.283662564544141	-0.751132176395747	0.452573112936024	0.787447037229543
PARP1	37.205833486939	-0.0753610496990191	0.145321280615649	-0.518582339625378	0.604052027105725	0.865327907320825
STUM	10.0925916238742	-0.0722350667579608	0.525238117445137	-0.137528226453416	0.890613283231757	0.969851868041375
ITPKB	246.79172971461	0.498933135199098	0.162936031156084	3.0621412075586	0.0021975975577642	0.0878924082261241
PSEN2	3.18079804250953	-0.304814729731552	0.45580556736534	-0.668738496314231	0.50366230607076	0.816352905121022
COQ8A	22.2849017236115	0.144613618188733	0.157707715139077	0.916972375518869	0.359157115935153	0.72591776757865
CDC42BPA	186.409207052543	-0.034216539214823	0.219726427532941	-0.155723367457442	0.876251077301063	0.967697975370836
ZNF678	42.818082050036	-0.0303774520856835	0.134411834591676	-0.22600280829412	0.821199236132497	0.950344096273887
SNAP47	6.42788653136047	-0.10958309812436	0.35398378677148	-0.309570952737174	0.756887248198157	0.93087800793624
JMJD4	7.08447503878042	-0.721965851250556	0.34035518474182	-2.12121302573431	0.0339038795963191	0.277782511088682
ARF1	46.3448775479642	-0.072286352415374	0.150480518928293	-0.48037016970828	0.630964201676539	0.876774202163037
C1orf35	8.51056972639695	-0.210135495521665	0.289361970253717	-0.726202877791491	0.467714408041207	0.796829368194763
MRPL55	10.7519564002528	0.335520684262076	0.337888927198879	0.992991060830446	0.320714310810469	0.697683464658721
GUK1	74.6694785749377	0.486869103770788	0.195366889517576	2.4920758321588	0.012699891963232	0.187730600762097
GJC2	16.4799867790943	-0.191748576002495	0.245071702732261	-0.782418263164305	0.433968804141961	0.776792709049884
IBA57	3.8519970716772	0.142294327505202	0.381533903995242	0.372953297243479	0.709183203568778	0.910586257704569
OBSCN	6.88594947657837	-0.388210343761764	0.335643899095767	-1.15661373499597	0.247430208145171	0.630684400547375
TRIM11	8.68683331199951	-0.408934422785134	0.236928489737317	-1.72598248204984	0.0843505643450615	0.410026451892331
RNF187	52.9491694298243	-0.146357106302076	0.189763258701115	-0.77126155665673	0.440551914060246	0.780849090986209
RHOU	49.7200011304909	0.0111169370104068	0.226082003766914	0.0491721447314673	0.960782109688647	0.991177966762248
RAB4A	40.1814099375348	0.52732515567425	0.159866833107901	3.29852756461583	0.000971933370150804	0.0643277656888103
CCSAP	33.243489985824	-0.210976385093792	0.196233253480565	-1.07513064861195	0.2823162394129	0.66437058208129
NUP133	26.5746589584032	0.0264985060267799	0.133332846616647	0.198739520674656	0.842466507591673	0.956211032266211
ABCB10	21.5164412203084	0.0699580778801069	0.185358388393431	0.377420620056417	0.705861045435739	0.90957855078431
TAF5L	20.4521521326987	-0.134927620251283	0.186689736773856	-0.722737214069378	0.469841347665718	0.797954169583553
URB2	6.51476262278451	-0.187245398563672	0.295548986072058	-0.63355114511548	0.526373792795122	0.829451687559711
LINC01736	14.0163274119215	0.376456412100977	0.278222047120555	1.35307901008239	0.176030390476946	0.553319410414148
GALNT2	296.537954072362	0.455515063380896	0.17770408554796	2.56333478195671	0.0103672029558595	0.172139803944736
PGBD5	30.8062536593445	-0.173698188225514	0.252461776202335	-0.688017769812027	0.491441591244147	0.809390183804295
COG2	27.0983435798427	0.0713527665142932	0.163678445580749	0.43593257659019	0.662885648656756	0.890321964064034
AGT	31.8935558994881	0.494853793844678	0.267527049196932	1.84973368237021	0.0643519433411077	0.368875017850506
C1orf198	39.9321563121385	0.226670110757642	0.21715796282668	1.04380289724192	0.296576590894182	0.676113290514428
TTC13	48.90564042977	-0.00629012307586382	0.146631588884686	-0.0428974624343088	0.965783271574347	0.991766064940218
ARV1	9.98703681486707	-0.0659704646744067	0.225775195744296	-0.292195360331444	0.770137258843264	0.9353899067674
FAM89A	13.0810926312748	1.12603226330089	0.324970978009086	3.46502407753287	0.000530184009778804	0.0476393155276743
C1orf131	6.47253077469544	-0.342727678510203	0.25876352689984	-1.3244821734203	0.185342959658258	0.562077174037381
GNPAT	23.7673931123607	0.276044314071242	0.155350084543721	1.7769176945221	0.0755817826296898	0.392319592058428
EXOC8	7.88238383501148	0.0533704240951841	0.280378246047083	0.190351515667238	0.849033687859538	0.958417811930396
SPRTN	5.65086680145623	-0.0310772388873415	0.295155622421738	-0.105291027940969	0.916144882069131	0.977298039147258
EGLN1	95.412362770214	0.298842731747436	0.13898416508628	2.15019266088275	0.0315399784462468	0.267961444933423
TSNAX-DISC1	12.2168077826048	0.593617213378645	0.590967049219826	1.00448445334189	0.315145161107332	0.69334775406592
DISC1	624.566931488837	0.325662168852096	0.172954819979675	1.88293202172896	0.0597095809677871	0.358468847155281
SIPA1L2	156.569050480825	0.312975802893515	0.214510290905263	1.45902465365514	0.144558322276148	0.513295247468374
NTPCR	19.4129166159254	-0.222545327445041	0.217871865946171	-1.02145050476607	0.307041047577819	0.685331503908344
PCNX2	279.193845103998	0.0730591432359422	0.170624472707179	0.428186778114322	0.668515141719463	0.893198046535632
MAP3K21	7.537711490887	-0.0379779639954259	0.279799162232565	-0.13573294391732	0.892032403242039	0.969851868041375
KCNK1	25.1659950638848	0.360893377420016	0.286617375603895	1.25914689107603	0.207977280166706	0.590424017246841
SLC35F3	32.3630217918938	0.203328266422124	0.387558807792613	0.524638486685941	0.59983452673781	0.863323948104233
COA6	3.91337099415089	0.0702843946046867	0.433031300267181	0.162307885276009	0.871063405464499	0.965649831305035
TARBP1	32.0071379057275	-0.612365829759652	0.234260645286212	-2.61403629709755	0.00894795299271673	0.163323139911591
IRF2BP2	94.5036950377622	0.417614343448996	0.203743611961897	2.04970521248585	0.0403932060604997	0.300895304733252
TOMM20	56.2080651694201	-0.0433074446310197	0.184415382572067	-0.234836400451008	0.814335714165412	0.948323214147307
ARID4B	250.153928265874	-0.062467504202127	0.102819859526364	-0.607543177844061	0.54349049717989	0.837631139745849
TBCE	9.18819004356366	-0.417792670431979	0.342289071259757	-1.22058431165897	0.222243449286101	0.60465191897209
B3GALNT2	17.2582861380576	-0.0599178501795845	0.201117685358269	-0.297924322631535	0.765760923656874	0.934452686631703
GNG4	5.57077307443886	-0.031241286012899	0.537457584098802	-0.0581279098801514	0.953646743104111	0.989222817638713
LYST	204.243356549153	0.0297356956103754	0.109939508864152	0.270473244037489	0.786796198254946	0.940754317730003
NID1	3.3192608141323	0.168460767526395	0.466272868390697	0.361292236684977	0.717880996574009	0.913012084570244
GPR137B	39.0632303233787	0.180713680246089	0.153807662037938	1.17493288599312	0.240021567476845	0.623275144024083
ERO1B	34.184727319127	0.213030671980054	0.165708759005593	1.28557279203849	0.198592197322202	0.579961027392949
EDARADD	3.03859748103084	-0.327466439653859	0.516680357112364	-0.633789218316738	0.526218390393691	0.829451687559711
LGALS8	23.361121177103	0.124674704854219	0.183115790525587	0.680851741383811	0.495965306559599	0.81183827076742
AL359921.1	4.56766270004136	0.132490772209148	0.36574148657948	0.362252511871813	0.717163341622288	0.913012084570244
HEATR1	24.6961911646845	-0.325794811026518	0.188773626466281	-1.72584919368868	0.0843745469990706	0.410026451892331
ACTN2	31.3272877889996	-0.416160107466829	0.335081471343614	-1.24196693358814	0.214248762405511	0.595945088679366
MTR	65.41919515857	-0.0772164492298856	0.135592557840993	-0.569474095476803	0.56903444556432	0.848430275785966
RYR2	48.7670776550654	-0.193402324304359	0.266695556808117	-0.725180151552012	0.468341517853197	0.796997079422072
CHRM3	9.66769454542357	0.0585256932232082	0.538860448529589	0.108610111176112	0.913511740642382	0.976694777253523
FMN2	76.8452099919633	0.542393143096424	0.265216676471349	2.04509441228527	0.0408455510677613	0.302022721305576
RGS7	51.7913911499201	-0.149081187178339	0.246049538143182	-0.605899073427988	0.54458177478222	0.838217302353393
FH	6.55651474986441	0.00698021651625925	0.302903002106976	0.0230443952938903	0.981614860016553	0.995348989147021
KMO	7.51036890508965	-0.284221091005842	0.622344425036916	-0.456694202714168	0.647890858336039	0.884066216716104
OPN3	8.56134579219836	-0.388318526483755	0.2733240661118	-1.42072570486683	0.155396516697641	0.525835139634113
PLD5	71.4545621908691	0.259094371057982	0.286225614255647	0.905210289204125	0.365353991936964	0.731865467227349
CEP170	355.631860305098	-0.0435072013822298	0.095994695960326	-0.453225055269835	0.65038669245159	0.885749708806891
SDCCAG8	439.161130135549	0.126068007806492	0.131113652601059	0.961517014479644	0.336292274690793	0.710527631581771
AKT3	537.605157972751	0.362101337593646	0.141871786078043	2.552313942072	0.0107010047069643	0.174299197916076
ZBTB18	35.3562270999315	-0.00738120122601568	0.207798457829038	-0.0355209624899546	0.971664331271669	0.992303257069228
AL645465.1	15.0602350529173	0.827557905722872	0.391381313479599	2.11445431148825	0.0344764830977435	0.279103175817532
ADSS	54.2001761597588	0.240563619433999	0.123683603903328	1.94499199442818	0.0517759418332569	0.335160295225968
CATSPERE	21.3289443223104	-0.25759256854894	0.214909319156946	-1.19861050958345	0.230679429738763	0.615629131136021
DESI2	37.9410363986892	0.0237918712562822	0.128159657626156	0.185642437698169	0.852725171519076	0.959990220184543
COX20	20.9005900357066	0.432189378840693	0.192939934182926	2.24002034970601	0.0250896017882773	0.244766378290753
HNRNPU	219.464931824521	0.257502690016329	0.141828339217411	1.81559405854424	0.0694326656993112	0.377961704622655
EFCAB2	64.0973562407681	0.107671728882631	0.170111512236163	0.632947926141249	0.526767649213783	0.829632342208314
KIF26B	88.4091875896737	-0.384236868105972	0.200272612597228	-1.91856920985357	0.055038875384822	0.345246167924764
SMYD3	352.857037927939	0.090039804011277	0.0802106916675747	1.12254117424193	0.261632411149616	0.64277421961521
TFB2M	5.07139650741243	-0.648668033881943	0.323325358969363	-2.00623927535299	0.0448307253639154	0.314765580488759
CNST	40.9539763575029	-0.250339024937832	0.124175819639364	-2.01600461075977	0.0437994936552997	0.311463065993242
SCCPDH	30.5517676074415	0.262720479025553	0.183940643486049	1.42828944188987	0.153208565519766	0.523199011230112
AHCTF1	69.6285051300257	0.329321808742313	0.128315070902042	2.56650919044205	0.0102727902951137	0.172139803944736
ZNF124	99.3358140249045	0.146863769885364	0.185406700335672	0.792116841621541	0.428292550859824	0.773107945347853
AL390728.6	14.7361474084692	-0.264994015144067	0.29372519609037	-0.902183464923237	0.366959416958315	0.733091981120051
ZNF496	14.7919225522102	-0.221854493854612	0.185560268648858	-1.19559265283472	0.231855559997308	0.617336348114182
NLRP3	22.0383226867254	-0.366959595839973	0.239696333977228	-1.53093537039593	0.125785366455672	0.482788076964796
AL390860.1	3.94037680911887	-0.494083516610566	0.561326085740757	-0.880207653201339	0.378746828289925	0.741017263753749
OR2L5	3.34830339315862	0.368150949014387	0.585067602685262	0.629245145902283	0.529188576972656	0.829935444464791
OR2L3	2.99662949779316	0.449120846568279	0.544188830863685	0.8253033158646	0.409199409782713	0.760372431672013
SH3BP5L	11.1514982165679	-0.243036794521373	0.245243815212572	-0.991000708053388	0.32168523452779	0.69849284773136
ZNF672	14.9134840197297	-0.0898402825056619	0.190813724115668	-0.470827153141261	0.637764172389206	0.878631764542695
ZNF692	11.8698014172526	0.421727541949541	0.310583857481118	1.35785402811922	0.174510007210766	0.550256048764972
PGBD2	3.22475755144105	-0.211026910620359	0.442496955347249	-0.476900254499504	0.633433150754579	0.877071230680491
SH3YL1	42.7781356991729	-0.04618226442002	0.154043524198446	-0.299800102992489	0.764329636759136	0.933624817054795
ACP1	14.5830865191233	0.37396110261136	0.203692737884588	1.83590788014861	0.0663712820522122	0.372306676990905
TMEM18	4.83043926712155	-0.0847908906329978	0.312099241654957	-0.27167925876199	0.785868650750638	0.940754317730003
SNTG2	2.95576421312152	-0.534461755620601	0.545057789353015	-0.980559797622577	0.326809867720508	0.704169649870073
MYT1L	20.2561226918217	-0.582328498795463	0.459806640557092	-1.2664638729226	0.205347055717552	0.587423329533154
LINC01250	3.44280981115808	-0.0478897572124056	0.45593287309713	-0.105036859674304	0.916346560687455	0.977315355752485
EIPR1	36.6972602894048	-0.255553886500055	0.118975480021606	-2.14795423774417	0.0317173910294296	0.268335562469938
TRAPPC12	81.2497830257922	-0.0583569095858789	0.11214212608007	-0.520383477875316	0.602796323410784	0.864834568683252
ADI1	16.405772785762	0.116459810921224	0.215492359189325	0.540435917817883	0.588896443199491	0.858324948042828
AC108488.2	7.58137895271162	0.193560706525031	0.276876455120078	0.699086913840639	0.48449771612926	0.80579370096124
RNASEH1-AS1	3.07556523080155	-0.222531707593655	0.404014293528223	-0.550801571029342	0.581769707090816	0.854965487609824
RPS7	35.6443643720256	0.123092340504922	0.249753337694567	0.492855637651004	0.62211459482464	0.872563235898277
SOX11	3.0814583954571	0.3681593170929	0.440530201479813	0.83571867684938	0.403313185687436	0.756729316985618
NRIR	3.74621839314405	-1.00613927156301	0.472412280230136	-2.12979068002396	0.0331888984807341	0.27396550135057
CMPK2	3.53664255010038	-1.83085926762839	0.520555060763522	-3.51712893722132	0.00043624181750953	0.0457255388882458
RSAD2	4.12239259825419	-1.47304108875872	0.669628862134133	-2.19978733303711	0.0278219871049942	0.254512605368337
RNF144A	131.160638036091	0.0874049113284528	0.269759299367028	0.324010744146884	0.74592990000941	0.925816362290837
LINC00298	3.26639013149221	0.196378446134289	0.4899702080378	0.400796707458464	0.68856980319919	0.902135485690093
LINC00299	9.73666234366472	0.790091851811685	0.293352974838765	2.69331460588031	0.00707454781513748	0.148357750781739
ID2	22.9738645566677	-0.845448016915494	0.214712619738413	-3.93757953279836	8.23076554924841e-05	0.0212472399495226
KIDINS220	158.061472800871	-0.256678046861195	0.124204040628184	-2.06658370825136	0.0387733972571564	0.293406276623033
MBOAT2	92.8682518872372	0.397066004929969	0.226783730150318	1.75085754461656	0.0799704514216414	0.400298840170353
ASAP2	31.6092138469852	0.283763435831347	0.289952728925025	0.978654130565959	0.327750903466797	0.704965798706008
ITGB1BP1	29.4088616257913	-0.0172175008166201	0.190399145209844	-0.0904284564809587	0.927946744321735	0.982089034864064
CPSF3	16.1281068757928	-0.133280412700473	0.173524588302637	-0.76807796522775	0.442440866941526	0.781604602085155
IAH1	10.7460747693644	-0.118595976273765	0.232090258684952	-0.510990753966766	0.609357531103086	0.867675906092844
ADAM17	86.4080160529764	0.102012327003472	0.105767111186652	0.964499510849327	0.334795553532257	0.71028136543158
YWHAQ	96.4267935062132	0.190579597384189	0.103671864926565	1.8382962197042	0.0660187678548104	0.37180095010139
TAF1B	27.0959343833917	-0.233597505685942	0.180155157160323	-1.29664623188145	0.194752937462787	0.575460666396515
AC010969.2	2.81760816849835	0.204278922077471	0.437145455672963	0.467301945900349	0.640283864444968	0.880004026852776
KLF11	3.96994925873318	-0.604923109589108	0.437576775454594	-1.38243879365092	0.166837011531323	0.540938183136424
HPCAL1	62.2418857693302	-0.000510599620039222	0.192196205843598	-0.00265665816761612	0.997880295958148	0.999548233954492
ODC1	6.26424757412247	0.365519643667491	0.396879202866371	0.920984624610228	0.357058454444669	0.72501782548717
NOL10	56.1440091989368	-0.242512426320192	0.13240356776002	-1.83161549513336	0.0670087266084747	0.374063145447546
PDIA6	30.5377185876401	-0.0879009700754875	0.230115810958044	-0.381985791022044	0.70247190406352	0.908405421778587
PQLC3	7.66449129094517	-0.462739446168394	0.274942493343728	-1.68304084443537	0.0923671848037082	0.424826428276852
ROCK2	98.7613695546476	-0.00500800154815704	0.0940161971234013	-0.0532674337123397	0.957518827481174	0.990261450723925
E2F6	10.091293322589	0.0926808439459257	0.245070558379694	0.378180245553336	0.705296699407933	0.90938569016125
GREB1	13.7330612299729	-0.221156767463375	0.318783860515422	-0.69375145625566	0.487838090364873	0.807736466834774
NTSR2	17.1038651456633	0.997404022045406	0.412135207123187	2.42008934157203	0.0155166942872701	0.203397554133499
LPIN1	51.0149985166674	0.444315211606214	0.182274155032147	2.4376204708114	0.014784287044826	0.197831845349959
MIR3681HG	4.73559978150147	-0.121920448135891	0.498584142228601	-0.244533345145964	0.806817779976042	0.946542891053343
TRIB2	5.35858361736786	0.465133159181363	0.401539736225368	1.15837392222697	0.246711476414773	0.630036008280752
LINC00276	4.03524819479865	-0.0285532468177588	0.439013082901514	-0.0650396262203518	0.948142449868201	0.98769630241067
NBAS	160.883609457167	0.0987605521678413	0.0924217279148359	1.06858586607303	0.285256320096667	0.666690645785372
DDX1	25.9425304548045	-0.0557114498170341	0.13545712525267	-0.411284749422482	0.68086375091742	0.898284653096807
FAM49A	129.504971152018	0.751296597677882	0.273546103887294	2.74650812788556	0.00602333935135663	0.138048426214876
VSNL1	24.6005847461588	-1.03809251391458	0.540983131735756	-1.91889996751625	0.054996994755236	0.345143027215098
SMC6	36.8246691533893	0.232547492254434	0.129118279495628	1.80104237109439	0.0716962018414229	0.384382098826489
GEN1	4.83613179220862	-0.352563492091247	0.319154867505073	-1.10467841160418	0.269298961079963	0.652308164071936
KCNS3	6.81351999366772	-0.338650720504294	0.389605955131697	-0.869213409199101	0.384730414393012	0.745488098438294
RDH14	4.0371138982158	0.637168270444309	0.394419787078308	1.61545716345566	0.106211729701482	0.452174693627143
LINC01376	22.4116319057344	-0.598751427702789	0.292457178936695	-2.04731314813234	0.0406273477626606	0.3016496695361
TTC32	13.5442688281924	0.0747000248920659	0.188450973143775	0.396389700970528	0.691817562632675	0.903783702501364
WDR35	18.1238032634256	0.0845696089983633	0.18583168820001	0.455087126514943	0.649046559138979	0.885407572330351
LAPTM4A	43.7118272133154	-0.180946598677795	0.221907698557911	-0.81541379525674	0.414835490450877	0.764136466505494
PUM2	222.521045888146	0.0904559755145188	0.096433624120199	0.938012818037105	0.348237822869897	0.717379909729224
RHOB	89.8812848237879	0.345372833471657	0.310496817660867	1.11232326332208	0.265999185056941	0.647949181840679
HS1BP3	15.4712943467796	0.0799310071947888	0.187755874201289	0.425717744037647	0.670313530847083	0.894278661409363
LDAH	31.2006332677859	-0.179076688906981	0.170215557984862	-1.05205829024693	0.292772806951042	0.672594216849262
AC018742.1	11.1945554506958	0.0779267877224842	0.522262874608328	0.149209893161419	0.881388013769341	0.968349191942466
KLHL29	7.03171521018686	0.187011236040888	0.325054608744232	0.575322518155825	0.565073194995275	0.846677024317047
ATAD2B	122.945795842427	-0.00745326287156077	0.102280080962324	-0.0728711084449205	0.941908684922251	0.985716701660247
UBXN2A	49.0358005285258	-0.0354824407808717	0.177633256396382	-0.199751113618578	0.841675236366619	0.955795916222153
SF3B6	7.67356021908368	0.359784552318543	0.269653282022679	1.3342487420134	0.18212235017518	0.558752768617304
FAM228B	44.8574702172044	-0.506292505592525	0.237222199152792	-2.13425432948806	0.032821967566308	0.272872828394403
ITSN2	227.00866776506	-0.0293364015660305	0.108213044417512	-0.271098569714421	0.786315221604244	0.940754317730003
NCOA1	317.216138469857	0.146722484314444	0.0881993447076217	1.6635325897355	0.0962058728851984	0.433767942556926
PTRHD1	3.20381260843915	0.26249619227985	0.51494763471681	0.509753176017998	0.610224393550072	0.86807122684947
ADCY3	16.1830309992167	-0.0388660047576475	0.258924086831308	-0.150105790594017	0.88068115151641	0.968349191942466
DNAJC27	14.2485874288157	-0.0782842259338341	0.170311576560908	-0.459652993147165	0.645765315156614	0.883174388887238
DNAJC27-AS1	17.2536947670921	0.0720710109454817	0.262568004303942	0.274485122955249	0.783711834914541	0.940754317730003
EFR3B	38.3872509537428	0.10032863238103	0.240077912956547	0.417900302220592	0.676020011557555	0.897066403695677
POMC	2.71290117956869	0.143481978771808	0.605921347785494	0.236799675892262	0.812812203006328	0.94787386428918
DNMT3A	141.850407359975	-0.457044308966264	0.17407228577149	-2.62560066319943	0.00864962287630387	0.160764497514645
DTNB	212.761625693527	-0.385213241230429	0.146651759276876	-2.62672090079161	0.00862120140739986	0.160764497514645
ASXL2	99.9135302373921	-0.0281689781965004	0.121028456185044	-0.232746736465281	0.815958075184265	0.948774461538737
KIF3C	55.3721491547122	-0.267060734681451	0.25310907903479	-1.05512111892574	0.291369934407451	0.67175994393208
RAB10	246.247597273232	-0.142535855973024	0.0835569227041076	-1.70585334356763	0.0880353883758599	0.418451244481143
GAREM2	11.9582586909542	1.0492886743163	0.321480347755278	3.26392789370458	0.00109879125862393	0.0673667623276922
HADHA	55.8215385309311	0.231120150729923	0.144860425348391	1.59546784550768	0.1106076548618	0.460626182669387
HADHB	50.824295712444	0.226867260423485	0.155011828296158	1.46354805899098	0.143317473290995	0.511224421004677
ADGRF3	2.78277353536034	0.870589200560623	0.601897276088412	1.44640827454541	0.148062722368476	0.516472197961245
SELENOI	38.3324334434897	-0.144210199257471	0.136745181298361	-1.05459072040588	0.291612549641947	0.671815604283149
KCNK3	2.99713986250592	-0.395845888843252	0.805368234438849	-0.49150919035075	0.623066353584296	0.872709455454033
CENPA	4.73933330098889	0.149039658404683	0.302151459048569	0.493261422182064	0.621827883006806	0.872563235898277
DPYSL5	103.657217414502	-0.391875505270153	0.291353555380302	-1.34501706958283	0.178619722264226	0.555240580709998
MAPRE3	29.7647763454956	-0.273466995983925	0.22997452798335	-1.18911863145002	0.234392987703547	0.618615416896075
TMEM214	9.85999396542	0.0678786313071376	0.234373003986584	0.289617960057478	0.772108525475534	0.936729559609913
AGBL5	3.48423304247359	0.551259527484477	0.367796614568134	1.49881620887611	0.133921318438935	0.496867500295178
OST4	11.1469508332925	0.248898006573765	0.390412318632812	0.637526006979961	0.523782275297517	0.828407984278288
EMILIN1	6.21597314813171	0.196093036420543	0.346505842213049	0.565915527334675	0.571451205677567	0.848958675777628
KHK	3.14179682525978	-0.149931684755455	0.470785918449507	-0.318471047836864	0.750127652772024	0.927525015293067
PREB	5.48029322375073	0.197141030674768	0.269828281287792	0.730616634156678	0.465013348846535	0.795046841402149
SLC5A6	10.6820244198344	-0.0620446108283987	0.253702417114827	-0.244556640547563	0.806799740481322	0.946542891053343
ATRAID	8.19152283433986	0.289490796784399	0.327255394008338	0.884602063356741	0.376371293429985	0.739873327913364
CAD	11.4900208072243	-0.213764146055787	0.225059335656517	-0.949812392506265	0.342207587877506	0.713879543714945
UCN	6.64342433834783	-0.186149855374028	0.277546955524549	-0.670696801635651	0.502413700778909	0.815764445686463
MPV17	15.2693248382258	-0.434702026021824	0.17381248422773	-2.50098275709744	0.0123849208216021	0.185678017356351
GTF3C2	25.5180988493789	-0.501262444951994	0.176913275974893	-2.8333794747158	0.00460586730804841	0.121892286752089
AC074117.1	9.93674457860279	0.457276468032988	0.294701764914093	1.55165839663799	0.120743982291925	0.475545530257426
EIF2B4	10.7595660380234	0.187961772327759	0.296723898051908	0.633456804665183	0.526435380056603	0.829451687559711
SNX17	24.2872107891116	-0.251328726963376	0.222476294148328	-1.12968767268216	0.258607853410985	0.640290393262817
ZNF513	3.51381839041337	0.466372633580561	0.427867573990553	1.08999293690542	0.275716255380039	0.657801679795387
PPM1G	27.2866907945164	-0.0840666443415512	0.223141381252771	-0.376741614977824	0.706365633384584	0.909605040372487
NRBP1	27.4991618121363	-0.237156737436519	0.163871070182692	-1.44721540642973	0.147836602894277	0.516324310030153
IFT172	21.3416027534441	0.144198484466226	0.181211319758206	0.79574766443196	0.426178716511063	0.771397121881285
FNDC4	13.074842686117	0.234857949638625	0.517105655054334	0.45417787901381	0.649700803288652	0.885587753568458
ZNF512	34.2685717357071	-0.253934973004758	0.137890123457758	-1.84157477444387	0.0655373737038963	0.371579273888639
GPN1	4.98482999219934	0.435287967358853	0.339896977078395	1.28064677450325	0.200317762786816	0.582118527627225
SUPT7L	9.64956797852996	0.280346798603382	0.25454307851215	1.10137270375631	0.27073448040221	0.653167131051902
SLC4A1AP	11.7391086271304	-0.036810625851447	0.199349830998715	-0.184653408869377	0.853500891970197	0.960246759453847
MRPL33	16.715201862142	0.148774242806998	0.181875310934841	0.818001311130669	0.413356438610374	0.763153309205573
RBKS	9.97600583780309	-0.231757788866468	0.27497181964566	-0.842841965278918	0.399316834384412	0.756107495237588
BABAM2	191.133203818666	-0.157113899466512	0.126896246263467	-1.23812881856494	0.215668299710032	0.597349643052198
FOSL2	14.1885889907003	0.584131739113741	0.392516852914197	1.48816983214076	0.136706110980334	0.502063293502622
PLB1	36.4320117258801	-0.249019678394131	0.249800459679399	-0.996874380110147	0.31882548881062	0.696329671356119
PPP1CB	54.1879588554997	0.313371287129145	0.190285978971366	1.64684381278718	0.0995901532853206	0.439267582985795
SPDYA	3.93238542187204	0.521981766603302	0.447937976120654	1.16529920308142	0.243897901587935	0.627694751279421
TRMT61B	18.4593653980469	-0.249693426662622	0.191156440718955	-1.30622554868413	0.191475866953064	0.570099750454065
WDR43	42.3722629449104	-0.214753797892642	0.172200858021546	-1.24711224067055	0.212356345280764	0.594817930036377
TOGARAM2	5.89731380306182	0.821379825902701	0.470983386440013	1.74396772699607	0.0811647175324011	0.402566735928667
CLIP4	92.6682521464886	0.192790434496295	0.214642493015886	0.898193231859388	0.369082541048549	0.735130933198285
ALK	16.2290415540026	0.237811302017028	0.305861286333799	0.7775135744296	0.436855828881039	0.77867313271912
AC016907.2	3.71593656231896	0.284524636515138	0.390426587178979	0.728753230078327	0.466152625440541	0.795797432782942
YPEL5	30.3034686954583	0.185987630215276	0.157473888619104	1.18106964809347	0.237575056249304	0.621461282499245
LBH	4.91649190407069	-0.694642783359919	0.360714748086936	-1.92573990124879	0.0541368589767363	0.342490799560308
LCLAT1	24.2175936974103	-0.361298055190032	0.217460510285992	-1.66144213822948	0.0966246807273198	0.434982546088583
CAPN13	3.73429907539966	-1.091548651008	0.455461672114684	-2.39657630452195	0.0165490473852963	0.207520771648522
GALNT14	3.63930152610504	-0.713028469241702	0.492612533562633	-1.44744280882379	0.147772943367637	0.516324310030153
EHD3	8.71536318971243	-0.137277900545111	0.309136583406542	-0.444068764144225	0.6569928688555	0.888108697794973
MEMO1	16.3244069092782	-0.257204941101798	0.235550306930879	-1.09193209914719	0.274862947522483	0.656689641131369
DPY30	21.8466981921109	-0.151050907550759	0.169510030329287	-0.891103064858937	0.372873880861259	0.738454651222532
SPAST	70.8436050366619	-0.104289769987685	0.103845884060191	-1.00427446818438	0.315246336588492	0.69334775406592
SLC30A6	29.3758307014852	0.0129218663754161	0.140236821709376	0.0921431776469881	0.926584283547402	0.981528264095131
NLRC4	14.5267054765312	0.0677106658243291	0.283723258730706	0.238650388153748	0.811376689702188	0.947678153299008
YIPF4	68.9870508820514	0.00624570598679519	0.105085578013572	0.0594344733583568	0.952606055811168	0.989222817638713
BIRC6	261.677482570555	-0.0496982862529175	0.101901336678674	-0.487709856148712	0.625755369480516	0.873683615787947
TTC27	55.5344877775	0.0769256397478062	0.138179018978604	0.556709986193471	0.577725592885757	0.853225301433977
LINC00486	2634.1152009192	-0.271238200476637	0.331626879575908	-0.817901735901211	0.413413299044048	0.763153309205573
LTBP1	21.3471734186094	-0.228344803480616	0.315868160436358	-0.72291174636015	0.469734106433447	0.797954169583553
RASGRP3	83.7733474356447	-0.116464639115785	0.17453097986058	-0.667300666098477	0.504580101003468	0.81668537052579
FAM98A	12.3870056668154	-0.0843919929659959	0.218438136153179	-0.386342762542234	0.699242834328904	0.907360129186033
LINC01317	7.80139985093819	-0.198871820409793	0.504155602702375	-0.394465159851047	0.69323764468125	0.904856784312572
AC068599.1	7.26551066586111	-1.18755432015139	0.694554432214457	-1.70980741763477	0.087301490909478	0.416624157195836
AC012593.1	81.6637577584331	-0.548182363997139	0.337213557064668	-1.6256237405426	0.104029721696509	0.447607128144356
CRIM1	50.6755280051288	0.541169024995215	0.243824734880646	2.21950010633712	0.0264527199940336	0.250776446943875
FEZ2	111.38554418001	0.117952194421526	0.132858733697577	0.887801585479638	0.374647489939585	0.739083340688353
STRN	96.2214595031843	0.0752009186197482	0.100455781514841	0.748597218455148	0.454100009129705	0.787981701479964
HEATR5B	95.7018812547924	0.0277280860706838	0.197600908442238	0.140323677098828	0.888404257784211	0.969194256622672
GPATCH11	15.1657057723923	0.124721362192519	0.218809865241547	0.569998807205688	0.568678507104027	0.848430275785966
EIF2AK2	52.3473538188312	-0.327650899199442	0.170713509481836	-1.91930269721451	0.0549460368799548	0.345143027215098
CEBPZOS	35.8659498907959	0.190152446697322	0.202594243466809	0.938587609615246	0.347942516753103	0.717244239417907
CEBPZ	22.5421780701488	0.14808657336992	0.251038415438106	0.589896064757592	0.555260332573622	0.842326944583956
NDUFAF7	13.1668400567708	-0.20856693471947	0.20599190596552	-1.01250063074993	0.311298745262974	0.689246308049614
PRKD3	74.8465513753663	0.488566203033859	0.250584210806835	1.94970864868447	0.0512108549012048	0.333731450191905
CDC42EP3	9.9964745327447	0.277343629107066	0.330975478122749	0.837958239927999	0.402054157586753	0.756702845073806
RMDN2	19.1230525841142	-0.144355775728217	0.257347984355048	-0.560936104046021	0.574841096435758	0.851340049535641
CYP1B1-AS1	8.83010023794925	0.0443587548620528	0.316004406961421	0.140373848860495	0.888364618838542	0.969194256622672
ATL2	52.3145816769832	-0.0285289673725658	0.177395874293808	-0.160820918108362	0.872234449416129	0.966316404807548
HNRNPLL	34.6334311949171	0.037099282499252	0.196775306080007	0.188536271335631	0.850456284891853	0.958740795612209
GALM	21.7870364860992	-0.280624645019816	0.160392922662985	-1.74960740387192	0.0801860812854728	0.400723665149648
SRSF7	24.5575028882878	0.24978399962655	0.221547897428258	1.12744919959096	0.259552607436988	0.641352428851885
GEMIN6	5.16056474767881	-0.029097720660986	0.377824681310811	-0.07701381646121	0.938612553665944	0.984469320357107
DHX57	21.9623382229854	-0.62964192199001	0.240072907373126	-2.6227112791674	0.00872331618728877	0.161381374157406
SOS1	150.928464929868	0.282969593220293	0.142555975517246	1.98497181330755	0.0471476075797976	0.32097277453221
MAP4K3	149.010157730438	0.190739098549782	0.108681567727088	1.75502711765026	0.0792546694152305	0.399871340061645
AC007388.1	39.8764952731157	0.190359410314594	0.179275045633352	1.06182882086061	0.288313403291279	0.668575671826367
TMEM178A	17.9086271539239	-0.0155374792029787	0.268206907195598	-0.0579309435593598	0.953803635107514	0.989222817638713
THUMPD2	28.1758937109907	-0.175192758166839	0.187312468430062	-0.935296831199741	0.349635347908731	0.718874435585037
SLC8A1-AS1	7.87592174799517	0.0777357231924511	0.335468065347126	0.231723168975903	0.816753034876792	0.948961386796604
SLC8A1	1032.15542523901	0.277010296214088	0.189905290402582	1.45867603596956	0.144654294839647	0.513295247468374
PKDCC	10.0340819564827	0.394620185662218	0.534285171361168	0.738594680920802	0.460153155086061	0.793411870403823
AC083949.1	3.85525420290651	-0.789539527933117	0.515274175342323	-1.53227071278817	0.125455645133184	0.482768465580109
EML4	145.694976714902	-0.245114020867372	0.2515723737477	-0.974328052066622	0.329893680482591	0.706896989887872
COX7A2L	50.1010541242491	-0.354291627239171	0.179515831128067	-1.97359544845055	0.0484277617033223	0.325603503860593
MTA3	65.8214088445976	-0.0145694829174872	0.0941950683581206	-0.154673521357779	0.87707870563754	0.967989339738104
HAAO	10.2581500676447	-0.613140357864719	0.273071309719291	-2.24534887423731	0.0247457447668278	0.243586014895451
ZFP36L2	275.32667764278	-0.10935027676986	0.170378153916387	-0.641809259322788	0.52099703690221	0.826530245512811
THADA	149.545685196371	0.00972730747934788	0.0890345115414411	0.109253224518678	0.913001645859934	0.976507060326901
PLEKHH2	13.5099827008806	0.990350271784208	0.356000357993539	2.78187998845266	0.00540450211933778	0.129326780873325
DYNC2LI1	12.0706821201924	-0.10188694335855	0.230580399355817	-0.441871657969177	0.658582080864029	0.888926930103587
LRPPRC	80.0713051592021	-0.0748120319559701	0.113109067114438	-0.661414985239683	0.508346218423503	0.818566519293863
PPM1B	131.927440875855	0.165573777030091	0.129977311615015	1.27386676161229	0.202710639850194	0.584473943582984
PREPL	113.843230873561	-0.237573420286038	0.265853741789417	-0.893624512060548	0.371522826831014	0.73750134812629
CAMKMT	209.29515893806	0.311851806046946	0.118629700416186	2.62878355886329	0.00856908814048763	0.160764497514645
SRBD1	86.617217680914	-0.0589905445294115	0.16148806190049	-0.365293532135903	0.714892305929999	0.912479661981018
PRKCE	202.120552721221	0.505728248801494	0.139805883366909	3.61736027570635	0.000297622901401364	0.0380957313793746
EPAS1	21.0940496232946	0.0182861015035586	0.308157470272641	0.0593401207745511	0.952681205642984	0.989222817638713
ATP6V1E2	3.60076903328192	-0.459641048933681	0.362629223210199	-1.26752346340065	0.204968179340826	0.587423329533154
RHOQ	106.758252828317	0.134401922413422	0.146950823765461	0.914604756676512	0.360399160672163	0.727473544683415
PIGF	32.1665475573602	-0.0612038717231206	0.192673288313224	-0.317656236933181	0.75074571086121	0.92795097066274
CRIPT	16.3762404019693	0.392657363646729	0.206426235956259	1.90216791885859	0.0571492054592469	0.352336644699765
SOCS5	49.9704358936846	0.0934498206237245	0.1173816100929	0.796119771655583	0.425962423190562	0.771120291906123
MCFD2	23.8386873014822	0.136118005816327	0.189644675158796	0.717752848596199	0.472909691059138	0.800007274370419
TTC7A	218.83849239829	-0.135589750751008	0.185535336587562	-0.730802839204794	0.46489958909718	0.795046841402149
AC073283.3	4.10831966752852	0.355925532435064	0.448831701619819	0.793004440529803	0.427775235633227	0.77257493338411
CALM2	3.13967591045584	0.743759191396084	0.649947708950772	1.14433696919519	0.252483917141054	0.634051993132919
AC106869.1	54.091513693743	0.0678567578953769	0.340791587435176	0.199115120200215	0.84217269383483	0.956120752234204
EPCAM	2.75256464732732	-0.462708591611654	0.542389894532208	-0.85309220595034	0.393608173279325	0.753013703117017
MSH2	34.9616863011486	-0.304584817338177	0.1639230095075	-1.85809678734724	0.0631552709862841	0.366420534050972
KCNK12	15.4409409180089	0.256025355872434	0.524508669956966	0.488124163692929	0.625461896464598	0.873564526371678
MSH6	17.9360153973584	-0.133706356509002	0.176049329687217	-0.759482337970584	0.447564075529999	0.785061962531287
FBXO11	245.064960357268	0.00423290145541692	0.116538695527122	0.036321853752274	0.971025724660819	0.992303257069228
AC079807.1	3.12615151591052	-0.905125936718285	0.46958364308214	-1.92750737819026	0.053916429452103	0.342160016279763
AC092650.1	4.57520184834332	-1.3608367053392	0.637404539206244	-2.13496550720181	0.0327638277161334	0.272556477285406
FOXN2	115.957875029026	0.153308036684482	0.140289723277106	1.09279591621734	0.274483415067804	0.656611781250681
PPP1R21	111.853514704314	0.0318439615827131	0.103797827835624	0.306788323481506	0.759004496483264	0.931446447268805
STON1-GTF2A1L	10.7992149862492	0.594619768579272	0.481486504019436	1.23496663689512	0.216842921150691	0.598666302818301
AC009975.1	7.90333230830994	0.847878099254517	0.607443996265368	1.39581279009648	0.162770877816297	0.53595356587525
NRXN1	171.931155522018	0.210089468360723	0.226272654707742	0.928479266007986	0.353159018130582	0.721635776806587
AC007402.1	8.24725206424323	-0.130180213670485	0.339234647978387	-0.383746809019281	0.701166115287054	0.907834144499357
ASB3	11.040184335827	0.620824556756612	0.260165690891785	2.38626605463839	0.0170204326506543	0.210932315819695
GPR75-ASB3	53.7561089590637	0.595070996399314	0.208061058662109	2.86007867222146	0.0042353592445624	0.11799867398403
ERLEC1	20.9997631183801	0.0516486743232693	0.17420945536326	0.296474575479108	0.766867680499064	0.934452686631703
PSME4	126.275845811754	0.124755988422649	0.103113970577155	1.20988443878514	0.226323239173357	0.610754270950373
ACYP2	219.291313743267	-0.0440608135776823	0.106073839439851	-0.415378700444485	0.677864696530259	0.897410001040889
SPTBN1	238.412337944618	0.124922603822404	0.193160709893496	0.646728850247459	0.517807447700266	0.825035339612833
EML6	24.1989330111928	0.156326872105756	0.15818400064397	0.988259694212732	0.323025479671367	0.700129346354809
RTN4	620.99784949403	0.0140190188738117	0.101302611122122	0.138387537285802	0.88993414605221	0.96971699732163
CLHC1	17.3532744029945	0.16438469751862	0.300014688378078	0.547922164769022	0.583745348853079	0.855604761200539
RPS27A	106.806460101527	0.128564814000945	0.269835429105751	0.476456388351285	0.633749270340659	0.877240369310555
MTIF2	18.761321042782	-0.199333349681531	0.224891591185295	-0.886353058515622	0.375427305923108	0.739222968908158
AC012358.3	8.01244078450068	0.225942886487923	0.287138973479479	0.786876416496177	0.431354214307183	0.775283346101451
CCDC88A	481.113401654822	-0.336399047447718	0.212069011958658	-1.58627158367342	0.112677715491395	0.463276134480983
CFAP36	11.2809381399666	0.0989095235899585	0.317775018675449	0.311256448043756	0.755605673341023	0.930414932008854
PPP4R3B	78.1648544314358	0.0292949664258397	0.102329927576823	0.28627955789226	0.774664013662092	0.937901144827417
PNPT1	32.5123140049883	-0.332421031179682	0.170175122367493	-1.95340556571964	0.0507715572549732	0.332334597792551
EFEMP1	19.5461728869607	0.873549561539775	0.360432600042366	2.42361418317071	0.0153669215643773	0.201642545247071
CCDC85A	19.4964419492545	0.12853034727978	0.318200080330685	0.403929336366624	0.686264682906627	0.901104583374671
VRK2	130.151646338729	-0.117156596147953	0.186159959732587	-0.629332947408479	0.529131105715322	0.829935444464791
FANCL	69.0929329364558	-0.146052066197582	0.153888140614857	-0.949079413228557	0.342580223968065	0.714193517878321
LINC01122	16.0604337950916	-0.154759711975855	0.366479439941961	-0.422287569530133	0.672815130167415	0.895766429801932
AC007100.1	3.67137937890363	-0.758190786743322	0.56610388797348	-1.33931386597161	0.180468516599634	0.557676175524619
BCL11A	6.5179437826014	-0.537194482570293	0.634369338358672	-0.846816594194475	0.397097357363097	0.755223151474231
PAPOLG	34.1283482169058	0.0445086455365345	0.255994963734735	0.17386531706403	0.861971310405516	0.962951204105651
REL	97.5749343101841	0.0842539679565975	0.18221624008471	0.462384515877558	0.643805601268886	0.882087895021744
PUS10	17.7892913034641	-0.0379484222379562	0.18139732451417	-0.20920056202368	0.834291673700178	0.953958320307097
PEX13	22.9001798589519	0.0500500928710536	0.203605351212949	0.245819142634943	0.805822237982337	0.946310167665875
KIAA1841	27.7553836077391	-0.298852536285955	0.165506607185208	-1.80568341873825	0.0709678041283192	0.382555091940022
C2orf74	14.4471757482855	-0.0666444183076848	0.278107309636195	-0.239635622648198	0.81061274638139	0.947647229269576
USP34	309.199583482971	-0.0428656221876667	0.0734458056550977	-0.583636081125778	0.559465179688883	0.844550907656739
AC016727.1	6.6121725126461	-0.560505238539565	0.329362068290322	-1.70179049897603	0.088794648191631	0.419518265568295
XPO1	155.927800987508	0.245931722674193	0.156210075304369	1.57436530387047	0.115403020292566	0.468518306202733
FAM161A	10.6166792124946	0.0498781644806919	0.396784758462073	0.125705847860735	0.899964772668232	0.972152186461653
CCT4	56.5195706748181	0.529691162295936	0.314192697558217	1.68587992786748	0.0918189287593362	0.424339476586043
COMMD1	118.368372469051	-0.289454307395395	0.093074417291362	-3.10992339054116	0.00187135873240471	0.084354137147067
B3GNT2	13.2712419969195	-0.116002631430339	0.22844071604792	-0.507801907808785	0.611592271723987	0.868973259135329
EHBP1	127.316739193402	0.164360078878105	0.0863316365747883	1.90382211433837	0.0569333554026271	0.35192335585551
WDPCP	146.522270321894	-0.103360466691178	0.111941621870335	-0.923342586646663	0.35582870129612	0.724299339320949
MDH1	25.0480696532597	-0.408120709609636	0.240840726407301	-1.69456684381294	0.0901576213006191	0.421474148140116
UGP2	62.331653186657	0.25958976057515	0.116903032981495	2.22055625037754	0.0263810317961112	0.250776446943875
VPS54	100.848095429124	0.0474845112526417	0.0872710875456478	0.544103581014784	0.58637019635842	0.856965333461452
PELI1	239.980639873565	0.27225504242465	0.219279109617956	1.24159133489274	0.214387380442511	0.595945088679366
AC012368.1	32.4964347331477	0.0543786446552412	0.240222571780946	0.226367756585455	0.82091540358946	0.950260031015268
AC008074.1	3.09146715048609	-0.767713672343951	0.39178988022745	-1.95950357854639	0.0500538412079133	0.330887971054532
LGALSL	3.49549441072412	-0.580297948143618	0.408762764972008	-1.41964483527103	0.155711105618568	0.526050553553316
AFTPH	92.496459056773	0.155961898239115	0.161658993689792	0.964758561706698	0.334665755653561	0.71028136543158
SERTAD2	78.4440982345447	0.491193980418664	0.166806855007622	2.94468701778605	0.0032328150379529	0.103853098375989
SLC1A4	39.3298627161572	0.0387625091033673	0.167419220403205	0.231529623719506	0.816903374158874	0.949032021627503
CEP68	18.7372210199944	-0.0268509825502009	0.208812346412372	-0.128589056210184	0.897682826289606	0.971440856426404
RAB1A	193.344760264735	0.0273591153309499	0.125109644156341	0.21868110580477	0.826898468153758	0.951579502552461
ACTR2	157.407394725768	-0.191890270701172	0.111347011789537	-1.72335357381546	0.0848246050681188	0.411356014725756
SPRED2	79.3327241912816	-0.0825444016635771	0.159034475324277	-0.519034640100935	0.603736585290399	0.86526861616353
MEIS1	65.3043774445807	-0.101716014815817	0.26175855757733	-0.388587161226879	0.697581565675585	0.906516824014528
LINC01798	2.70495905163915	-1.0073252321192	0.500671974180712	-2.0119465120203	0.0442255756551123	0.312690260806964
ETAA1	8.65411092566696	-0.33937987506947	0.246692044814829	-1.37572281799445	0.168907464734965	0.542845284240515
C1D	20.4965481231554	-0.0524949389033294	0.150354227277351	-0.349141755798422	0.726982890021734	0.916250650706702
WDR92	4.33497205309447	-0.485506289273671	0.306116231040602	-1.58601942674929	0.112734902770364	0.463303437114101
PNO1	8.99668578037808	0.29769648703945	0.270515548025243	1.10047828752406	0.271123784753569	0.653277839022629
CNRIP1	17.7620882297422	0.280772702349667	0.222293245504468	1.26307347626549	0.206562775064841	0.588667030472541
PLEK	38.1115410344537	-0.607807991345335	0.271380174325189	-2.23969194822983	0.0251109286577221	0.244766378290753
APLF	25.2966376260065	0.081365426043579	0.179489026104271	0.453316995526573	0.65032049643302	0.885749708806891
ARHGAP25	169.696589833561	-0.424504289315854	0.182273978357936	-2.32893522783732	0.0198624973462351	0.225125590286739
ANTXR1	29.2730163529038	0.387902881757798	0.197612956133377	1.96294255876617	0.0496528488593841	0.33006879061823
GFPT1	45.5215486768164	-0.173333680444909	0.129586424676514	-1.33759134784064	0.181029686427695	0.557854122483443
NFU1	18.1950725302914	-0.296412507774945	0.158099397881287	-1.87484906171189	0.060813491434498	0.361418069112251
AAK1	216.962771615248	-0.155108675801055	0.0866678662843154	-1.78969071757482	0.0735036454722985	0.388077739191687
ANXA4	85.1371582442778	-0.35843808791818	0.120822734516094	-2.96664439315793	0.00301068953921799	0.099148144825509
GMCL1	24.2314870049546	0.0799264586920901	0.144113453915762	0.554607890660987	0.579162890669989	0.853755458528588
SNRNP27	5.95155332357063	-0.930132924569862	0.375451819984387	-2.477369598604	0.0132354763797239	0.190030628063592
MXD1	25.0020134361663	0.308546104649748	0.208929996462379	1.47679179569271	0.139731456468787	0.506274896603853
PCBP1	69.7888429390597	-0.0685159174730107	0.249115026180887	-0.27503727303571	0.783287602406962	0.940754317730003
C2orf42	15.3460943607101	-0.314184109605865	0.1778985789634	-1.76608554962377	0.0773814974071903	0.397092343729485
PCYOX1	16.4960564407403	0.0162829636385779	0.235697235383789	0.0690842368688123	0.94492256820497	0.986663799092276
SNRPG	12.9179448424872	0.286091574184947	0.239643385095653	1.19382212060957	0.232547556779622	0.617427179529861
FAM136A	6.48900054443646	0.0976879163624019	0.331210723725934	0.294941888545962	0.768038272072557	0.934895370510591
TGFA	30.7217286642211	0.0713306401938364	0.182942680694153	0.389907045874594	0.696605283600884	0.906014233885812
ADD2	23.2213438721376	-0.704306614399496	0.510786428423396	-1.37886712568583	0.167935725674517	0.542519935052061
AC007881.2	8.25955934437899	0.111000101510124	0.504945287060004	0.219825997696527	0.826006671598735	0.951393322468038
NAGK	34.5473783642704	-0.362135192257006	0.182053617990345	-1.98916778614205	0.0466826862950376	0.318931662752407
MCEE	14.7941644517036	-0.218240897629114	0.223200449723668	-0.977779829293831	0.328183229252362	0.705560141736024
MPHOSPH10	14.3502547472961	-0.457106511704896	0.219910618904235	-2.07860136078264	0.037654005811844	0.289874626853847
PAIP2B	60.9535673743278	0.478442773398637	0.288888785897321	1.65614865219687	0.097691718769445	0.436510696615136
ZNF638	396.769465378989	0.0364797356027664	0.125418355340491	0.290864407396587	0.771155023715625	0.936046831527764
DYSF	29.9833623030965	-0.30235928032131	0.277749188627729	-1.08860544945305	0.276327912643389	0.658219297532566
CYP26B1	5.49449041766591	-1.42520945972192	0.775140617751736	-1.83864633988047	0.065967220711526	0.37180095010139
EXOC6B	344.289477728745	0.0328163748675928	0.0932356712850163	0.351972312906666	0.724859026623854	0.915213779381393
SPR	7.68139524611749	1.8431394860167	0.71786002141055	2.56754719728652	0.0102420845528398	0.172139803944736
SFXN5	71.6684962924907	0.439188463431326	0.172482396796098	2.5462799195127	0.0108877841977204	0.17573188186182
RAB11FIP5	4.34441348587979	1.02807860686002	0.565050084617486	1.81944686824706	0.0688432818260599	0.377552808333056
SMYD5	7.42229593465241	-0.417180873721488	0.261015691356908	-1.59829806228409	0.109976658455292	0.459551371087589
PRADC1	5.78482218713803	0.146239029191643	0.350931365106727	0.416716896043669	0.676885494369729	0.897136112885463
CCT7	12.0753498455893	0.375400491715511	0.332800454593934	1.12800474438521	0.259317915480054	0.641352428851885
FBXO41	8.36122362460664	-0.290788331456703	0.305557881320227	-0.951663659272314	0.341267585260934	0.713582714588963
ALMS1	73.7850731654296	-0.149837883106512	0.150206145696921	-0.997548285466615	0.318498448608204	0.696157090298384
TPRKB	7.13301876032004	0.376302828228237	0.337513540475965	1.1149266121222	0.264881871626962	0.646509220582906
DUSP11	9.80716952080588	-0.110022705019512	0.233481122665666	-0.471227411292942	0.637478345881596	0.878631764542695
STAMBP	34.8868774369417	-0.0284486325807261	0.142799769822848	-0.199220437231926	0.842090313241151	0.956107227619743
DGUOK	31.857455537871	-0.141527610155626	0.163498371385769	-0.865620916930698	0.386698081110944	0.747928662083149
TET3	116.227689952638	-0.176559766799692	0.100555699253195	-1.75584047558679	0.0791156510460786	0.399871340061645
BOLA3	4.62799649001248	0.154572020282652	0.384911984120401	0.401577572690753	0.687994937962463	0.901747369157498
MOB1A	55.4586078163029	0.143906129389468	0.170526847427164	0.843891337702316	0.398730129141512	0.756010985612633
MTHFD2	40.9810895513106	0.285948605931812	0.285869344850586	1.00027726331156	0.31717634725564	0.695338290445067
AC006030.1	17.7235436880328	-0.202051818057718	0.225884154316732	-0.894493102753912	0.371058118450109	0.737010181690979
DCTN1	10.797834856968	-0.704116180436827	0.35860247950542	-1.9635005909829	0.049588035878528	0.33006879061823
RTKN	15.7223505227609	0.00527265769297834	0.25842325508887	0.020403185816869	0.983721742465978	0.995640789669783
MOGS	7.57396715110143	-0.182597734766395	0.314818272592935	-0.580009963406722	0.561907898894705	0.845296141746435
CCDC142	6.32505003549711	-0.23086137943252	0.375687117086071	-0.614504381260508	0.538882078785982	0.834019040696821
TTC31	9.01106277991488	-0.413513254746049	0.211431616800371	-1.95577776400622	0.0504913393950466	0.331912060519376
AUP1	19.687357975576	0.449157629830715	0.321635161389911	1.3964817400241	0.162569475539934	0.535634444906709
HTRA2	5.24488518671948	0.249073733921318	0.29731792919383	0.837735331322517	0.402179365651964	0.756727072173059
LOXL3	32.4178667012099	-0.693047930162543	0.218269865655327	-3.17518832973922	0.00149739282696888	0.0746934774864474
DOK1	9.0901939643777	-0.0510386768458435	0.261552169134214	-0.195137654620839	0.845285185035976	0.956852110009021
M1AP	6.60811348698041	-0.602127322152385	0.304596137596933	-1.97680550680249	0.0480636190033112	0.32476453318572
SEMA4F	3.08275966552529	-0.295004739214307	0.356642129384389	-0.827172997546657	0.408139014180414	0.759620047242779
HK2	53.5332466534902	0.24373275344855	0.287575096390841	0.847544716171438	0.396691573892047	0.754882366699481
POLE4	8.95957167885312	0.694787625444638	0.282914431230244	2.4558224987795	0.0140562566755589	0.19500540958485
AC007681.1	2.99141108762846	-0.629993457173141	0.414586121545714	-1.51957198862402	0.128618582422265	0.487881327102906
MRPL19	52.8445206403983	0.454445715750612	0.224720815848441	2.02226800412253	0.0431486721945451	0.309673632489149
GCFC2	31.8583412214486	0.0500881929003163	0.135658892378418	0.369221597067123	0.711962559277714	0.911319110728837
LRRTM4	83.3378782647852	-0.127839818861128	0.353242328138968	-0.36190402077419	0.717423755184843	0.913012084570244
CTNNA2	176.575766928845	0.591623416100432	0.233665138006326	2.53192847314868	0.0113437128532887	0.177726900685243
SUCLG1	26.5395935571482	0.242818437348523	0.13994067159985	1.73515272273985	0.0827137578942297	0.405734008354631
DNAH6	4.63654272981331	0.125675717778525	0.325078894624184	0.386600667889608	0.699051863421607	0.907360129186033
TMSB10	71.7575960288189	0.235599758380027	0.379398084598137	0.620982993705878	0.534610812690373	0.83216977586566
KCMF1	69.2458563836418	-0.164613284784154	0.128476851452881	-1.28126804885568	0.200099531491482	0.582118527627225
TCF7L1	13.0807195177511	0.487429867832518	0.268383653871955	1.81616823826785	0.0693445686569498	0.377961704622655
TGOLN2	87.083492525703	-0.171982572805188	0.123232603458274	-1.39559311398806	0.16283705723449	0.53599543730169
RETSAT	6.30260663002466	0.330621279704697	0.330150514792363	1.00142590997512	0.316620942902726	0.694458286477566
ELMOD3	34.8049601329053	-0.0576474531759334	0.125107219530435	-0.460784384724571	0.644953305994918	0.882752593134172
CAPG	40.7750067942205	-0.616336565131477	0.270519414692642	-2.27834503424364	0.0227060284947321	0.236572692365192
MAT2A	66.1427733384204	0.445054179862871	0.167216384769293	2.66154647749925	0.00777826016283652	0.154614850549048
GGCX	8.12420055891694	0.0333443198126496	0.233186232592494	0.142994375962669	0.886294622880401	0.968646447986184
VAMP8	11.9126345978513	-0.203293132369055	0.296531692076066	-0.68556966355187	0.492984517040042	0.810077985612121
VAMP5	14.7480926919413	0.107203623640511	0.375055614030859	0.285833939367964	0.775005312232545	0.938018340907516
RNF181	3.45559424734763	0.757099525325557	0.503163522096136	1.50467888087663	0.13240665528562	0.494357044280486
TMEM150A	3.48570162272178	0.998011498302473	0.507178233272705	1.96777273319191	0.049094192830501	0.328168817200809
USP39	32.9997763082872	0.0749715364854362	0.194032134346568	0.386387217446812	0.699209915493797	0.907360129186033
C2orf68	8.84902263070075	0.00203934498399613	0.228207242788384	0.00893637274206592	0.992869901059793	0.997999852998668
GNLY	18.3998947036526	0.962662785618364	0.703692099826609	1.3680170430442	0.171306741436931	0.544756894202284
ATOH8	18.7845468782806	0.887280338700626	0.310840926960116	2.85445146293259	0.00431112187573553	0.118256053136915
ST3GAL5	51.3847440463708	-0.157597164601191	0.119516974549658	-1.3186174197851	0.187297047016516	0.56494969469921
POLR1A	22.0400655223781	-0.37594135723441	0.193229843186791	-1.94556571093936	0.0517069292282245	0.335160295225968
PTCD3	35.1936102354888	-0.1412453401074	0.134390094722116	-1.05101004950892	0.293253974309092	0.673151565187307
IMMT	38.3977991009253	-0.165366009474576	0.163803861857572	-1.00953669589525	0.312717311990422	0.691146520457086
MRPL35	7.83206350949082	0.935607369240981	0.29606931274838	3.16009572405811	0.00157717312600665	0.0770922584716376
REEP1	12.1710507135399	-0.686140529650906	0.375856037551101	-1.82554079514452	0.0679194608354056	0.375216304810579
KDM3A	67.8222555099644	0.51105695577486	0.173635576993802	2.94327328893608	0.00324761590526513	0.10390950683167
CHMP3	13.7024588968575	0.26160194893029	0.269399188069281	0.971056931556209	0.331519929052513	0.70878443286044
RNF103-CHMP3	6.87898158471325	0.0642036542700083	0.356238276660902	0.180226714747789	0.856974586478955	0.961262499119252
RMND5A	64.8576390901091	0.232861478127342	0.145442083683998	1.60105983240229	0.109363667687066	0.458113924712466
PLGLB1	10.7277102117663	0.327060438337881	0.274836352339009	1.19001884413912	0.234038985610019	0.618615416896075
CYTOR	5.9403820608004	-0.894641662349566	0.377202131554023	-2.37178315685481	0.0177024766039772	0.214180845623775
KRCC1	63.8781883960075	-0.135663373781188	0.137670748952139	-0.985419014669206	0.324418293422265	0.700842541748521
THNSL2	10.0549370294926	0.399919850329891	0.386635849761707	1.03435791217077	0.300968872500503	0.680002010254469
EIF2AK3	25.8768620404666	-0.272325910479948	0.173698761065864	-1.56780571610804	0.116926480499857	0.470700100210493
RPIA	15.0912845324478	0.0677602169967579	0.246808196992425	0.274546055692135	0.783665015412584	0.940754317730003
MAL	46.5973958811518	-0.216716903243491	0.205769680867337	-1.0532013381661	0.292248725309157	0.672300899456535
MRPS5	35.6758422798253	0.0851911871934505	0.178100651225767	0.478331699559364	0.632414137729784	0.876861645233386
ZNF514	6.29530909525137	0.0724029250693143	0.289775340443903	0.249858821521532	0.802696528993323	0.94411742949499
ZNF2	4.16624781871409	0.106501049061748	0.377375976841498	0.282214702570959	0.77777888531991	0.939108764989847
AC092835.1	18.79095987273	0.142827981416792	0.266091674889168	0.53676230748776	0.591431810873997	0.859420889478789
KCNIP3	8.66529437039596	1.15841847335693	0.381952362038638	3.03288731394137	0.00242226033277027	0.0904513061865017
FAHD2A	12.9580618290634	0.0691679405468083	0.209575695705002	0.330037986103927	0.741371259947073	0.924273973798241
LINC00342	5.54451672998019	-0.298947803402486	0.322912346278148	-0.925786229136562	0.354557085097244	0.722750981159767
ANKRD36C	87.96082649912	-0.363527080012585	0.213689095490173	-1.70119621302484	0.0889061487342945	0.419518265568295
STARD7	80.4754735843634	0.374508102637269	0.146092007361019	2.56350849989892	0.0103620163663084	0.172139803944736
TMEM127	25.0483424290623	-0.341070413949741	0.149658165404717	-2.27899635831692	0.0226672817797645	0.236572692365192
CIAO1	14.972008576708	-0.0235622326804682	0.184702773799437	-0.127568374831521	0.898490559830107	0.971765865172848
SNRNP200	20.3790545458093	0.164518262082388	0.174802870468427	0.941164533748907	0.346620548678963	0.715733415895459
ARID5A	33.6502523347716	0.356674732381244	0.204725665821523	1.74220819334	0.0814720208228336	0.402830747944466
KANSL3	31.2943035671363	-0.110991605501246	0.132011821066258	-0.840770202280126	0.400476683343475	0.756107495237588
LMAN2L	14.8579865695083	0.0697755818645125	0.22412218260785	0.311328316780673	0.755551042502563	0.930414932008854
CNNM4	13.2319085488269	-0.471237386778776	0.22003936932776	-2.14160487833813	0.0322252908498255	0.269859355261614
CNNM3	9.55611037374492	-0.453372223068028	0.330229269399016	-1.37290139027688	0.169783004334081	0.543571593940895
ANKRD23	17.129611843438	0.153008012709962	0.22980015180393	0.665830772994925	0.505519272994569	0.817059194798932
SEMA4C	17.7282967655911	-0.562502849528105	0.236597811040876	-2.37746430135367	0.0174321302455293	0.213179677187952
FAM178B	10.0421397254981	-0.232979089481874	0.357761606945994	-0.651213223997632	0.514908855089592	0.823271664607069
FAHD2B	10.5343692490634	-0.121770353522897	0.238040388162575	-0.511553331192399	0.608963654566401	0.867529325904567
ANKRD36	83.079632192756	-0.0487655126060828	0.165595710149169	-0.294485361741283	0.768387047414345	0.935083288630369
AC092683.1	38.939542528327	-0.464327437534295	0.359004385941289	-1.29337538959825	0.195881257664879	0.577161559209853
ANKRD36B	29.414209624762	0.102390447376858	0.195205428961046	0.524526638023423	0.599912297219359	0.863344298756074
COX5B	58.6217416984705	0.372729135135128	0.304155016036683	1.22545779448916	0.220402782791153	0.602315203757455
ACTR1B	10.6057279412421	-0.171137686620497	0.257896191262665	-0.663591369002404	0.506951882889956	0.817777095119596
C2orf92	10.9031404012968	-0.250069077157508	0.277161429832935	-0.902250638944395	0.366923740272188	0.733091981120051
TMEM131	143.156680912511	0.0511275851478236	0.0990970214726694	0.515934630405863	0.605900066118734	0.866323321469518
INPP4A	132.325093138398	0.0299321837597235	0.165604812203393	0.180744649635914	0.856568010577274	0.961222714952128
COA5	12.9436261107452	-0.0462155284842974	0.232632965993876	-0.198662851960173	0.842526484600162	0.956211032266211
UNC50	12.8423649703116	0.182929986352951	0.199263947796531	0.918028516326202	0.358603936789441	0.725906734382711
MGAT4A	471.763570405471	-0.167791117976747	0.168932537363225	-0.993243341961867	0.320591381211422	0.69756931526313
AC109826.1	8.78027383529091	-0.537965452280681	0.330072615107156	-1.62983970089743	0.103135380567618	0.445866773728898
KIAA1211L	17.1331808588005	-0.161346150928158	0.299580335237447	-0.538573904726673	0.590180897526418	0.859366217819107
TSGA10	42.8535729915065	0.00721419491939054	0.201423939825007	0.0358159756266215	0.971429094531903	0.992303257069228
AC079447.1	39.6601547780278	0.255646977149179	0.17724934037343	1.44230143034993	0.149217356862717	0.517601104699629
MITD1	20.7819353588948	0.299353487971021	0.227301669056393	1.31698763679889	0.18784276870882	0.56525852657086
LYG1	4.41422421276379	0.763812444092457	0.454080574292088	1.68210773007245	0.0925479517056173	0.425081451842185
TXNDC9	8.22599631702647	0.151619507803094	0.243247787639159	0.623312998135097	0.533078857820126	0.831262159939223
EIF5B	103.785705510953	-0.264044922768186	0.230453951412662	-1.14576001474314	0.251894463983736	0.634051993132919
REV1	83.1220703521615	-0.00467819721230056	0.101984461344276	-0.0458716666307432	0.963412537149759	0.991322713790985
AFF3	54.7071173231593	-0.445828360403031	0.27487401037451	-1.62193711873887	0.104816812758698	0.449927040532241
LONRF2	31.0905433472841	-0.0659785185756404	0.326707225365746	-0.201949982899148	0.839955826299916	0.954996449941008
CHST10	8.4803847253954	0.326108071063124	0.288520132472888	1.13027839086331	0.258358937065485	0.639907641128971
PDCL3	3.39716129093751	0.052842183367562	0.414688635551253	0.127426167098401	0.898603106701261	0.971765865172848
NPAS2	22.0473117638546	0.68669481618728	0.340123465664366	2.01895748311853	0.0434916387664136	0.31035155818291
RPL31	42.2933612789063	0.174945317563871	0.205121338066491	0.852886975157904	0.393721985304869	0.753013703117017
TBC1D8	83.8292678639873	0.361019274668809	0.407486847452946	0.88596546594181	0.375636136700702	0.739433622497971
CNOT11	16.9294406546213	0.0807169658381223	0.202928546830172	0.397760527530279	0.690806716086398	0.903582909848669
RNF149	126.89137062127	-0.00299541848272079	0.2383644802296	-0.0125665471627128	0.989973609928389	0.997067300685128
CREG2	6.93334896250699	-0.139222729736126	0.586049545419248	-0.237561364605323	0.812221319264259	0.947809418580991
MAP4K4	663.539677676925	-0.117752968217105	0.122307688090904	-0.96276015069131	0.335667902915292	0.710527631581771
IL1R2	2.75981397217138	-0.104459503123162	0.967492162313167	-0.10796935333658	0.914020002558435	0.976940084743896
TMEM182	18.275852691641	-0.0940465098877395	0.221612989638722	-0.424372732126651	0.671294003746935	0.894712230239943
LINC01102	10.5176193816327	-0.947764514442212	0.396687596533942	-2.38919624087898	0.0168852804473065	0.209990362153121
POU3F3	43.4694830447786	0.158914246700907	0.223174129309271	0.712063926014858	0.476425191415908	0.80326349746433
AC010884.1	7.76930917911769	0.03418994127305	0.486880474558036	0.070222453065274	0.94401660347548	0.986249116497676
MRPS9	27.1257828851921	0.0928520499244127	0.152165992907089	0.610202372754256	0.541727758186959	0.836797760532608
TGFBRAP1	25.6914696511527	-0.110083312615418	0.152120283029423	-0.723659662098618	0.469274703418149	0.797954169583553
C2orf49	16.4124015126858	0.0879206639062037	0.23801194536864	0.369396014011101	0.711832568590389	0.911317634519192
NCK2	290.051541800122	0.209439231236317	0.300986253705224	0.695843177746701	0.486527045659951	0.807091203755254
UXS1	30.8178558942411	0.016920352499175	0.201810433251152	0.0838428034992506	0.93318141553689	0.983052910108069
ST6GAL2	5.08756275879059	0.209844417224978	0.520072892552695	0.403490395730856	0.686587498741697	0.901104583374671
GCC2	93.6362358509171	0.128016625994351	0.25118587909906	0.509648975704821	0.610297405723644	0.86807122684947
GCC2-AS1	6.93378985291789	-0.079439529032858	0.262332211312107	-0.30282033851476	0.762026782828646	0.93270024781525
LIMS1	240.2475617808	0.0537346944802559	0.0893023864842981	0.601716220536884	0.54736305093579	0.839071503230912
RANBP2	88.5030623097836	0.0956442168976653	0.20046057720679	0.477122326146958	0.633275017378979	0.87694176727883
CCDC138	22.7455209100624	-0.00994696112374336	0.200568870433316	-0.0495937435468106	0.960446132425087	0.991177966762248
SH3RF3	495.131478750035	0.0366196272018754	0.293869777351033	0.124611749911705	0.900830925824465	0.972439829312412
SEPT10	45.7369069775535	0.0111964406850507	0.162000919683973	0.0691134390279542	0.944899323811256	0.986663799092276
SOWAHC	3.88030415089642	0.216789780788319	0.340557672868403	0.636572886355405	0.524403090896183	0.828782006232352
NPHP1	7.56399715835311	0.334201668852635	0.299813230017992	1.11469953755069	0.264979199267507	0.646509220582906
SMIM37	11.0602890566227	0.392707564769047	0.441044341520493	0.890403816122422	0.373249094033002	0.738816116400444
ACOXL	3.60289396086811	-0.99549166977313	0.662109553965086	-1.5035150358601	0.132706282583115	0.495216669609523
MIR4435-2HG	17.5923969893266	-0.934408577390181	0.274045524904832	-3.4096837659169	0.000650382450698635	0.05156539470122
BCL2L11	24.0337287164991	0.23609706722161	0.195004729336561	1.21072482716113	0.226000883940179	0.610589405276851
ANAPC1	54.8856871531104	-0.157896416886252	0.135311629909357	-1.16690942967744	0.243246947418922	0.626257036542681
MERTK	171.45656688618	-0.0397454565324966	0.267917234851565	-0.148349756425774	0.882066749786811	0.968349191942466
TMEM87B	39.660387513255	-0.174392077554991	0.149821351535039	-1.16400016264841	0.244423945858074	0.628216151848449
ZC3H8	24.3887015313911	0.0464384471275359	0.1630396645092	0.28482913815684	0.775775047437671	0.938426413048805
ZC3H6	73.0887911254967	-0.0817464568134461	0.186357134765583	-0.438654827550736	0.660911663140392	0.889255200861646
RGPD8	7.86062716174023	-0.303889758104177	0.2566194978157	-1.18420369726709	0.236332438932002	0.620310094396176
TTL	40.7244469453428	-0.0825584774283083	0.122893375512457	-0.671789484860719	0.501717723812196	0.815660477299337
POLR1B	9.09482384443358	-0.453609583487279	0.292219935556688	-1.55228828800861	0.120593259034964	0.475545530257426
CHCHD5	3.24384857504646	0.789821807076539	0.411530195256634	1.91923172632326	0.0549550140540436	0.345143027215098
SLC20A1	36.2632083250513	-0.224812924333585	0.213345421538742	-1.05375087364019	0.291996990541312	0.672291730470817
IL1B	5.88770727387723	-1.35334619679447	0.528918371760734	-2.55870521624967	0.0105062789127848	0.173160021965088
PSD4	10.5696636593699	-0.537477366625471	0.296292998382222	-1.81400630308556	0.0696767553739513	0.378604011579404
CBWD2	28.1232695269556	0.0968105376599804	0.193164460486041	0.501181932827526	0.616243088374454	0.870586943547027
RABL2A	10.1122628648697	-0.503302643809343	0.273892856510278	-1.8375895239548	0.0661229136641106	0.37180095010139
AC017074.1	3.67694834300694	0.97421846762466	0.555331513905043	1.75430070729111	0.0793789946581277	0.399871340061645
SLC35F5	69.591642013839	0.254142480937173	0.146194392565763	1.73838733809747	0.0821425862560771	0.40400579927855
ACTR3	137.189317579374	-0.268072292104706	0.143241450123934	-1.87147150404277	0.0612797560238659	0.362127059987723
DPP10	192.773427920625	0.715078445536269	0.331077031376248	2.15985519310649	0.0307838813603414	0.264942727179518
DDX18	27.0467960580668	0.02565298544044	0.18973459381841	0.135204576688803	0.892450128648342	0.969851868041375
AC009404.1	2.79190176836258	0.776898025626341	0.459509473979561	1.69071166019288	0.0908918862281052	0.422322990054429
CCDC93	57.9183918459532	0.268737111370688	0.159021207227287	1.68994510893497	0.0910384565370326	0.422582886860916
INSIG2	39.106223294266	0.439997944105994	0.163878065116295	2.6849105387823	0.00725492223805057	0.149372136153673
MARCO	5.53570905961418	-0.762731373721551	0.804791955888776	-0.947737322845411	0.343263195438938	0.714363656166136
STEAP3	16.2138980113533	-0.058638762040288	0.340842253303296	-0.172040765110506	0.863405480839923	0.963299528331229
C2orf76	14.6968454891465	0.145668505814568	0.195673396477235	0.744447167765677	0.456605992412942	0.789365951552883
DBI	28.1956225285163	0.404949757371989	0.293758912180222	1.37851054242586	0.168045715180647	0.542519935052061
CFAP221	3.4389019623911	-0.578604673856493	0.555015418482398	-1.04250198208654	0.297179006997968	0.676340826204918
TMEM177	2.88562753048972	0.0196053990727621	0.55198680778523	0.0355178761453122	0.971666792265488	0.992303257069228
PTPN4	68.0288746015159	0.170771815350751	0.123791777608157	1.37950854774298	0.167738012613248	0.542519935052061
EPB41L5	44.408102260304	0.308725724369157	0.135448390898953	2.27928676243538	0.0226500244149031	0.236572692365192
AC012363.1	5.62578467908341	0.683984982078879	0.327757194549333	2.08686489100372	0.0369003493298617	0.287572624760232
TMEM185B	2.70089020568799	0.455187010300945	0.517674416997053	0.879292071146595	0.379242933845577	0.741033985833195
RALB	20.0254995044806	-0.243743867050738	0.197285838674525	-1.23548587515629	0.216649730108218	0.598666302818301
INHBB	5.06923358017293	0.414786564209809	0.435909603364499	0.951542615735797	0.341328995996637	0.713582714588963
GLI2	6.18995710023402	-0.0732530767928425	0.386326223230344	-0.189614559892731	0.849611177053898	0.958447040056551
TFCP2L1	10.6831267976984	-0.00343125774523621	0.318225551625718	-0.0107824708849021	0.99139699965383	0.997661064858746
CLASP1	292.787052044953	0.256710899014647	0.0972468374104332	2.63978660746766	0.00829582442549901	0.158871857303415
AC012447.1	7.80246135681761	-0.216640448298392	0.390099636355914	-0.555346450261071	0.578657712790069	0.853755458528588
NIFK-AS1	28.0424281323326	-0.0333223006554233	0.16839044615753	-0.197887121364653	0.843133380591262	0.956335915075932
NIFK	6.7447692685783	-0.443361048935023	0.303580527838392	-1.46043968001479	0.144169274100469	0.513005169419134
TSN	32.8449222598642	-0.683873732264766	0.176167347562317	-3.88195509399297	0.000103620015130254	0.0235400440715648
CNTNAP5	22.3161241616897	-0.513325883440039	0.3892676896434	-1.31869635496922	0.187270645862665	0.56494969469921
GYPC	26.4948489073454	-0.491992408398771	0.237262974163914	-2.07361645925789	0.0381149453586399	0.291524343079583
BIN1	168.694414008255	-0.339336649856028	0.173605855387241	-1.95463827587562	0.0506257802055757	0.332312813657113
ERCC3	20.5797305041387	0.0183728368910949	0.179406871932519	0.102408768923888	0.918432223673679	0.978394169478759
MAP3K2	166.010316535555	-0.0777598835498274	0.120735126416309	-0.644053523261342	0.519540727050015	0.826219051003172
IWS1	106.113050041723	0.12923777481845	0.197823523120115	0.653298317510904	0.513563976887663	0.822466935274192
LIMS2	9.56625072208467	-0.521956968488183	0.50504912926161	-1.03347761286371	0.30138044189799	0.680161316645364
WDR33	117.919935898392	0.162726474569803	0.0758095555791015	2.14651666701845	0.0318317804830707	0.268335562469938
SFT2D3	3.93573744170495	-0.460598723793452	0.39700655782618	-1.16017913234349	0.245975881240293	0.629594109546986
POLR2D	10.6816369613836	0.0340612934062427	0.244287633054617	0.139431100053384	0.889109498092989	0.969495914982374
AMMECR1L	15.2927345224405	0.287603993760536	0.223823853928192	1.2849568475968	0.198807363918922	0.580464453120709
SAP130	29.9901533840601	-0.0560127671846805	0.152651657930895	-0.366931928181464	0.713669794823777	0.911948745165663
UGGT1	50.5882714833331	-0.244469893331165	0.128019480065861	-1.90963041878779	0.0561808156681811	0.348391644609424
HS6ST1	49.2486865164035	0.0202480957565665	0.133891316907574	0.151227848259524	0.879795983185895	0.968349191942466
LINC01854	3.31221920837966	1.11795947016451	0.651948314072366	1.71479770103434	0.0863823231923509	0.414840108541649
SMPD4	21.862161296757	-0.201086892584054	0.201244562391724	-0.999216526370719	0.317689811755451	0.695693035050246
MZT2B	32.504825488796	0.532201308676515	0.232359678513153	2.29042023160826	0.0219969678261336	0.234158127800172
CCDC115	8.56878531481652	-0.479891153599558	0.289167002178067	-1.65956402350516	0.0970021908605432	0.43529647243067
IMP4	14.9490934098142	0.12733822472137	0.217449040643036	0.585600305914471	0.558144142756094	0.84391976815777
PTPN18	53.2894588505542	-0.275908504934725	0.155249399592509	-1.77719531063512	0.0755361107393072	0.392319592058428
ARHGEF4	34.1918017060145	0.604217946678136	0.23771750175083	2.54174784030611	0.0110299716280284	0.176012089271698
FAM168B	80.3411029947748	0.118242049175227	0.113276179112383	1.04383860845022	0.29656006559711	0.676113290514428
PLEKHB2	59.851977088986	-0.221930423881336	0.195238602862639	-1.13671384975786	0.255657927645908	0.637289502535307
MZT2A	22.3718905827852	-0.0351754137400877	0.19216823845438	-0.183044888286459	0.854762797813765	0.960759150747514
ANKRD30BL	12.089765477007	-0.117649386376696	0.451163899140896	-0.260768617792167	0.794270946692868	0.942636188493453
GPR39	3.89542040590503	0.029483951087366	0.343654046137547	0.0857954428843392	0.931629029173915	0.982637743574989
LYPD1	7.35645385950909	1.33984327776331	0.494092849181512	2.71172367700286	0.00669343645443079	0.145643824608333
NCKAP5	757.818404422611	0.287671333966193	0.164025949187583	1.75381599918198	0.0794620407009938	0.399871340061645
AC010890.1	5.32358379543645	-0.207310056226559	0.432777477832126	-0.479022284766341	0.631922775219852	0.876774202163037
MGAT5	408.331429491701	-0.00175680228552987	0.116920365707032	-0.0150256311200043	0.988011732012453	0.996309415083237
TMEM163	197.577049519456	0.889875449633152	0.662638689370916	1.34292709421776	0.179295582209798	0.556535220833103
CCNT2-AS1	11.0695883754432	0.300442022242822	0.264034261308073	1.13789029027664	0.25516629621373	0.636786498335674
CCNT2	63.5819628607494	-0.0260729089633757	0.100141245119318	-0.260361341945669	0.794585059537118	0.942636188493453
RAB3GAP1	141.063231004313	0.156319449823326	0.123420323177617	1.26656166341715	0.205312067592096	0.587423329533154
ZRANB3	47.495815308395	-0.391946761023355	0.181800340213009	-2.15591874340898	0.0310900106195071	0.266138336962443
R3HDM1	128.381063563237	0.0766749877117777	0.0980328778233169	0.782135436745698	0.434134982799312	0.776987659493611
UBXN4	70.1155807155015	0.0708346006576769	0.1043817919544	0.678610697626475	0.497384562842295	0.812771784265664
MCM6	3.98444089111899	-0.149536396854175	0.439642472512956	-0.3401318257525	0.733757255563574	0.921048981726947
DARS	74.1835702511818	0.389316548323038	0.195725702699725	1.98909260742476	0.0466909821613359	0.318931662752407
CXCR4	25.0097730373845	1.25551308460399	0.515059989885471	2.43760553966377	0.0147848976403935	0.197831845349959
THSD7B	11.9969147957393	-1.09839422322768	0.588013792174988	-1.86797357110427	0.0617657548555891	0.3626416323557
HNMT	43.8450549017655	0.303853025525341	0.227388087301405	1.33627504031282	0.181459391583717	0.557906418537927
AC114763.1	35.9418543481741	0.242600756359361	0.216291734345207	1.12163674258658	0.262016922605283	0.642981661405042
SPOPL	107.070925122353	0.283587541070925	0.164124457594016	1.72788105580472	0.084009551377106	0.40971696503508
LRP1B	473.310566772934	0.499254631925219	0.174552587854567	2.86019610514847	0.00423379111578481	0.11799867398403
KYNU	87.0206164209988	-0.0138329396626647	0.163878474514497	-0.0844097414480203	0.932730662373941	0.983052910108069
ARHGAP15	784.873053442905	0.42299134395968	0.220974508549761	1.91420877790719	0.0555934846163255	0.347280110163124
GTDC1	225.688788797538	0.338692950463391	0.111693388114575	3.03234556835145	0.0024266122827157	0.0904513061865017
ZEB2	996.789803751694	0.0730162095163126	0.123637574486357	0.590566499057046	0.55481091706777	0.842254216214977
TEX41	14.4173341553144	-0.131428390981827	0.407898750764935	-0.322208368462414	0.747294845170558	0.926047717533485
ACVR2A	39.8876798483377	-0.270262299054194	0.138925221101496	-1.9453796575695	0.0517293012295472	0.335160295225968
ORC4	65.1028512119715	0.0197772706251876	0.12069522179894	0.163861255900698	0.869840368075969	0.965308103546618
MBD5	347.879076113595	0.0305516411819365	0.0915043965930308	0.333881674755106	0.738468848494359	0.923205135572787
EPC2	120.285150288601	0.00859659055955427	0.103259517248388	0.0832522830692242	0.933650941111799	0.983052910108069
AC105402.3	463.96737609119	-0.531841751180806	0.846622155751101	-0.628192573945776	0.52987779443915	0.830019247964204
KIF5C	167.382868489854	0.139347725052879	0.239644956445883	0.581475726088761	0.560919873450931	0.844679338843754
LYPD6	6.40065793087965	0.936930656414419	0.53383073705136	1.75510811083978	0.0792408172361616	0.399871340061645
MMADHC	12.2167285483599	0.126405009420457	0.232571371696505	0.543510615680632	0.586778283810917	0.856965333461452
AC007364.1	27.6454397096308	0.0724908827390986	0.257734426882272	0.281261931578163	0.77850950638482	0.93938268024624
RBM43	3.85993405163988	-0.680817075761116	0.384252158591201	-1.77179766083091	0.0764281510147028	0.39553231708008
NMI	10.2973760413411	-0.0139687107316534	0.28940582174771	-0.0482668615555033	0.961503564406171	0.991177966762248
TNFAIP6	3.08118921882481	-0.025811760860279	0.452775457545084	-0.0570078621315485	0.954538932253129	0.989411634574268
RIF1	110.169968354745	0.0842590482847342	0.101554735323403	0.829690984043328	0.406713520272541	0.75813685932928
NEB	19.2249441400188	-0.199147196961558	0.292523007547464	-0.680791567922209	0.496003386247061	0.81183827076742
ARL5A	101.727353465197	-0.0821558452036199	0.160829588616823	-0.510825438964197	0.609473294435057	0.867716018771758
CACNB4	23.4832543646199	0.297495478698143	0.248479100648837	1.19726559666915	0.231203049321116	0.616420313065221
STAM2	62.3106482928499	-0.0942843591242498	0.133773188100535	-0.704807596073678	0.480929980735362	0.804744344878262
FMNL2	1107.12416047712	-0.0423659397729663	0.112710296360129	-0.375883491935819	0.707003513619962	0.909605040372487
PRPF40A	69.3181821335595	0.091398415630667	0.11431140690108	0.799556388189319	0.42396786395933	0.769932683225513
ARL6IP6	35.6518343361597	0.178028971251136	0.174042093203293	1.02290755054977	0.306351559160789	0.684661168620259
GALNT13	90.8703362325528	-0.119341912962878	0.236269249258117	-0.505109798831674	0.613481719397179	0.870109592201118
KCNJ3	13.4756917517852	0.128602678238697	0.316827044879801	0.405908145523016	0.684810092803058	0.900601273543849
NR4A2	10.4535773030769	-0.387053183384033	0.408597225276251	-0.947273156645515	0.343499605592242	0.714363656166136
GPD2	123.796662284444	-0.274352430361016	0.160872044656351	-1.70540774158168	0.0881184055110579	0.418451244481143
ERMN	85.7445020609835	0.270841099505083	0.242333808583258	1.11763645810911	0.263722291138644	0.644971146894567
CYTIP	22.6903347616566	0.372884250208796	0.235568958749548	1.58290910732954	0.113442182649833	0.464869687161865
ACVR1C	16.4649685115953	0.039499926445651	0.240247058109808	0.164413777868602	0.869405417995802	0.965231381340892
AC019186.1	2.72087067473219	1.0497578369441	0.504842186320613	2.07937820053221	0.0375826025492117	0.289874626853847
ACVR1	50.8499568035381	0.327935294784956	0.18005195957837	1.82133699379272	0.0685556463033113	0.376889387780927
UPP2	12.3192570758619	-0.00760215297706215	0.224901796248825	-0.033802099866963	0.973034961452268	0.992303257069228
CCDC148	13.7997635349451	-0.475676119835642	0.365408374578069	-1.30176578570455	0.192996463159147	0.571967812015515
PKP4	337.201941942962	0.252606958563015	0.198084265217317	1.27524999669147	0.202220770138552	0.58427296922023
PKP4-AS1	6.08700019593086	0.369582187041527	0.54784326658452	0.674612995329218	0.499921674423735	0.814375948923189
TANC1	180.099550281821	0.0542059073148749	0.154628940241406	0.350554735939138	0.725922419470704	0.915704294103618
WDSUB1	40.1646709032213	0.112867229215361	0.124915012265365	0.903552160532874	0.366232918075808	0.732350946448479
BAZ2B	464.213259606302	-0.0804659103616356	0.118308698190634	-0.680135202163905	0.496418856750178	0.81183827076742
AC009961.1	11.153086727154	0.159641052254511	0.26157892987497	0.61029782609332	0.541664536740449	0.836797760532608
MARCH7	108.504906282183	0.215221370677833	0.129965468377817	1.65598888200188	0.0977240703626898	0.436510696615136
CD302	9.94737741078699	0.406834422109047	0.318729922930522	1.27642368299926	0.201805788768567	0.583816831985484
PLA2R1	3.67531745707576	-0.102732763117814	0.414598644850586	-0.24778846818189	0.804298077799488	0.944987557982634
RBMS1	111.994406297307	-0.0507451942378486	0.173741885040301	-0.292072313052651	0.770231335149314	0.935418792991935
TANK	142.905352298776	0.191920282105157	0.155056749127153	1.23774220203581	0.215811665567637	0.597456167806917
PSMD14	48.6738243145006	-0.199129873107184	0.119698208812478	-1.66359943964697	0.0961925039642049	0.433767942556926
SLC4A10	15.3717659031937	-0.526617247796257	0.446288276027189	-1.17999346181385	0.238002815328619	0.621491763731236
DPP4	2.74530035430869	-1.24795903030785	0.658173509571624	-1.89609428541129	0.0579475781172011	0.354318494769799
FAP	6.32686855496032	1.14670680136407	0.640148113070848	1.79131481910212	0.0732427893907216	0.38764621803713
IFIH1	17.1963477796327	-0.424658924288538	0.231392324241509	-1.83523341009925	0.0664711127936259	0.372306676990905
GCA	70.5850980833	0.245251524852743	0.204046493757928	1.20193942241271	0.229386999144912	0.614233827589929
KCNH7	7.42016507544753	-0.509702763610211	0.489990606521919	-1.04022966323419	0.298233213241737	0.677339845541328
FIGN	65.7701856905074	0.772806407397662	0.264406588778328	2.92279557392408	0.00346904191484199	0.106730069615819
AC016766.1	4.76295909995304	-0.962758094801633	0.707676033335866	-1.36045033242592	0.173687460022212	0.548810306842426
COBLL1	10.3530822899244	-0.0599348784556224	0.461205123117023	-0.129952759523911	0.896603802092858	0.971189556665807
AC019197.1	5.05409953007944	-0.513068432186121	0.577657839237277	-0.88818743092548	0.374439938665607	0.739083340688353
SCN3A	7.37723946979896	0.333864160231164	0.470053233944309	0.710268829403948	0.477537445447404	0.80326349746433
SCN2A	19.0116388815999	-0.477586310865065	0.406673637296949	-1.17437243790734	0.240245880125397	0.623499636867137
CSRNP3	55.7242247185036	-0.100931602117017	0.228042642805633	-0.442599686072942	0.658055311882974	0.888761145891717
GALNT3	2.76498506714157	0.0806609231428172	0.695566329655495	0.115964387153081	0.907680766261115	0.975092053573303
TTC21B	41.343118321258	0.191107419087288	0.132792200580118	1.43914641260868	0.150109044405378	0.518502931388026
AC010127.1	5.45943117218329	-0.0167816558684354	0.59109872711167	-0.0283906141203126	0.977350610032419	0.993760140496071
SCN1A	18.5655835037845	-0.339056969238578	0.488189404653503	-0.694519311575855	0.487356594328553	0.807475984691316
SCN9A	9.3002542596256	-0.323235366354719	0.386838663296138	-0.835581851101763	0.403390182279836	0.756729316985618
SCN7A	3.51228156366614	1.34384549682997	0.654958883352801	2.05180131300867	0.0401889756610693	0.300350402671082
AC073050.1	12.968073976004	0.267910186368214	0.302066121776435	0.886925633343614	0.375118939916575	0.739134143600609
STK39	105.836649296014	0.0962162626234245	0.203472695430506	0.472870634656168	0.636305476513186	0.878631764542695
CERS6	124.093156853864	0.455522700466014	0.278263555496439	1.63701890336783	0.101626519830335	0.443106995600264
DHRS9	7.5026505289727	0.237159028166244	0.502152261474401	0.472285094305671	0.636723308252613	0.878631764542695
LRP2	121.290829030027	0.13891269833894	0.295183140907935	0.470598347560324	0.637927587891369	0.878631764542695
FASTKD1	36.8045391350681	-0.109517915311676	0.156552204970028	-0.699561627590254	0.484201113464285	0.805695451003609
PPIG	125.756069273422	-0.263289910713695	0.161006866535743	-1.63527131717234	0.101992183599522	0.443819739281049
KLHL23	16.1981499575455	-0.0562548934162083	0.200499316934543	-0.280573990357154	0.779037167673158	0.939600584229223
SSB	20.2663491600006	0.202106062343759	0.189427902334472	1.06692868290808	0.286004041472361	0.667243535518114
METTL5	9.6907965601475	-0.222205440017541	0.297515876342708	-0.746869184761027	0.455142528537607	0.78858049127803
UBR3	185.079280186281	-0.0615832545936295	0.088833136313319	-0.693246429760425	0.488154915229463	0.807778398583222
MYO3B	3.02414250539142	-1.31964633562115	0.459488886637026	-2.87198749305901	0.00407899110248066	0.115838680803848
GAD1	4.35102745957336	1.19541044815023	0.656200475760087	1.82171530242426	0.0684981948526354	0.376747113760463
GORASP2	20.8367290405234	-0.0518638498315548	0.180567737658802	-0.287226558321044	0.773938852080733	0.937528648731724
TLK1	120.141162721276	0.0203183557928397	0.0893862940640748	0.227309522176575	0.820183069270157	0.949982257861352
METTL8	45.7065335886971	0.0830171465283987	0.124480540281308	0.666908629580108	0.504830498422745	0.81668537052579
DCAF17	34.0930974651238	0.0934177208671335	0.148162597918602	0.630508118644462	0.528362192720529	0.829916442559868
CYBRD1	64.8944426939148	0.298972173211423	0.175579329280195	1.70277546017	0.0886100969243722	0.419491205537293
DYNC1I2	97.0621314450888	-0.0411683760237719	0.15546668006368	-0.264805140284137	0.791159576842943	0.942081051395033
SLC25A12	48.7910502653314	-0.231077426461383	0.126757429866729	-1.8229892062685	0.0683050256905237	0.376309314104441
HAT1	19.4853934495298	-0.0483482798779501	0.189146810608635	-0.255612451102799	0.798250103149117	0.94411742949499
METAP1D	14.4661983567392	-0.259715403630452	0.197762553019344	-1.31326886544111	0.189092365888169	0.566985981074954
ITGA6	34.9619700198638	-0.63225163731103	0.200576194519695	-3.15217685142067	0.00162058087871607	0.0773211855978147
AC078883.1	18.0206459069654	1.3720952370837	0.36235961274265	3.78655674869088	0.000152749223593262	0.0268095081175023
PDK1	40.2537755808547	0.860203380472876	0.249640644197256	3.44576654670534	0.000569442069841313	0.048564343061586
RAPGEF4	70.7822396989308	-0.0433418618643295	0.251315824824079	-0.172459740227934	0.863076109733529	0.963286598298041
MAP3K20	38.4932122907441	0.361656048662756	0.194280402117885	1.86151585399391	0.0626713638832999	0.365103076500049
SP3	92.1756694150753	0.277120798479695	0.131029730303536	2.11494595797253	0.0344345535706458	0.278972837484672
OLA1	97.5305887530026	0.0105990733715306	0.122347456408246	0.086630925420827	0.930964883371134	0.982600664144656
CIR1	35.8933074043102	0.008371709010499	0.132940015419228	0.0629735823641869	0.949787540775648	0.988328032133115
SCRN3	12.1500844709456	-0.020709876066543	0.20441644728139	-0.10131218080527	0.919302647063091	0.978742805661647
GPR155	57.8529281660663	0.0751887592799015	0.286830705473063	0.262136367708243	0.793216309447702	0.942636188493453
AC010894.3	27.7653948980983	-0.273803769020658	0.223411071721149	-1.22556042953147	0.220364136462799	0.602315203757455
WIPF1	250.332528458506	-0.00492902436847347	0.111092215657517	-0.0443687646276588	0.964610459335695	0.991749854516732
CHN1	57.9632442204975	-0.348006774859829	0.260356346694589	-1.33665562325645	0.181335073558726	0.557854122483443
ATF2	71.6198455474811	0.149299185671697	0.119856575332887	1.24564868683288	0.212893399716213	0.594961410370666
ATP5MC3	14.772089270883	0.185605738061066	0.315689554399488	0.587937533803198	0.55657422194449	0.842925787927225
LNPK	43.9706323840739	0.0617309811518821	0.136632533308953	0.45180294661079	0.65141094677769	0.886229272962563
HAGLR	6.42116978267309	0.309728116118998	0.391146677614176	0.791846470506165	0.428450202326778	0.773107945347853
MTX2	69.3216239068841	-0.0641869954622629	0.121077009523682	-0.530133637383142	0.596019278537047	0.861381820242754
AC079305.3	5.88089805758634	0.0815717119760527	0.329386158340355	0.247647661902552	0.804407030251503	0.945033733349414
HNRNPA3	143.744255608626	0.123022664944962	0.097600085335141	1.26047702235633	0.207497331799004	0.589843661816235
NFE2L2	222.451377184143	-0.0570746099979168	0.0985974685824869	-0.578864861527028	0.562680361533442	0.845881055559836
AGPS	84.1639928508217	-0.0451348816854724	0.0817711722201421	-0.551965692309773	0.580971858798822	0.854628637976305
PDE11A	2.83327833376691	-0.567165265302477	0.40382391046341	-1.40448658587755	0.160174003372213	0.532315000986658
RBM45	17.5001895713967	-0.0886960132978878	0.172622707396776	-0.513814286865624	0.607381838281083	0.866880345558165
OSBPL6	55.2839278502352	-0.18034251958104	0.156371345099416	-1.15329646532352	0.248788720460913	0.631874495853892
AC009948.1	20.158802129967	-0.20578372232522	0.233948725605199	-0.87961035817947	0.379070425602432	0.741017263753749
PRKRA	25.7014396341163	0.325627472989515	0.177376795135585	1.8357952219207	0.0663879484051633	0.372306676990905
PJVK	5.04702490840146	-0.0884513451160154	0.341153080005775	-0.259271717888398	0.79542559933398	0.942973746768321
PLEKHA3	35.0996411122523	-0.0977532370514281	0.142849438677931	-0.684309563664599	0.493779709161368	0.810880766304653
TTN-AS1	76.1350270280294	0.408066663005314	0.152535317549695	2.67522741329966	0.00746785745045258	0.150787928652588
TTN	14.6116317191824	0.159826416946344	0.473608973265696	0.337464925641689	0.735766448276573	0.92203557497151
SESTD1	80.8064424605093	-0.023235431770893	0.188281455016056	-0.123407967974921	0.901784047773888	0.97297676115278
ZNF385B	10.4091500728153	-0.622231928806637	0.476524441026736	-1.30577127894207	0.191630349927445	0.570309407285714
CWC22	26.9264035826048	-0.245809465461613	0.18183639299114	-1.35181666012034	0.176433973184161	0.553319410414148
UBE2E3	91.2406558093448	0.188424210974298	0.12716160162416	1.48176972110815	0.138401578328568	0.504532782623389
ITGA4	4.12793361827613	-1.84956440915289	0.567068662270426	-3.26162338392606	0.00110776211912558	0.0673667623276922
SSFA2	99.1932016422273	0.372539852505797	0.186352602127949	1.99911269417109	0.0455961619481047	0.316790250191361
PDE1A	103.720713031991	-0.579817227609589	0.485033203870872	-1.19541759818149	0.231923913350747	0.617371719902479
DNAJC10	39.6495319200497	-0.210847952969218	0.157025971662501	-1.34275846687577	0.179350196003617	0.556535220833103
NCKAP1	61.0305912272742	0.252443165843803	0.142825513215715	1.76749349720541	0.0771456170961807	0.396739790785439
DUSP19	3.3485490888524	0.289592882381432	0.448217483074114	0.646099032985615	0.518215221603687	0.825057982482847
NUP35	9.5041342284162	0.058597226499888	0.265340553050518	0.220837809472462	0.825218722593739	0.951199356737053
ZNF804A	108.605031189239	-0.194033913103762	0.374208569313156	-0.518518091287708	0.604096840959821	0.865327907320825
FSIP2	4.08563118778282	0.0767938133257397	0.700204758544555	0.109673366809679	0.912668423179822	0.976507060326901
FSIP2-AS1	3.56031620313663	0.189619323492464	0.456287388176022	0.415569942115767	0.677724725270629	0.897410001040889
LINC01473	16.6960121748725	-0.264807426235164	0.228744055341722	-1.15765817756255	0.247003557530756	0.630397068949093
ZC3H15	29.8598514575305	-0.0895268871850187	0.148028359957985	-0.604795508174441	0.545314878581843	0.838274323436323
ITGAV	171.283691566183	-0.0823973591855217	0.174961015527234	-0.470946964597929	0.637678608730215	0.878631764542695
FAM171B	43.9839113087422	0.713637164253637	0.248223674880921	2.87497622696944	0.00404057919570745	0.115546362176199
AC007319.1	25.8197909939909	-1.01143621071638	0.484553425458502	-2.08735746684553	0.0368558336899123	0.287572624760232
CALCRL	7.62443429422233	-0.582618621631035	0.398310265360293	-1.46272559936166	0.143542478462771	0.511459979993205
GULP1	11.4330490092582	-0.144547386945821	0.515917546449883	-0.280175365114982	0.779342965869143	0.939600584229223
COL5A2	3.60348377229751	0.136470746347537	0.573888480469053	0.237800114468225	0.812036129883127	0.947678153299008
WDR75	18.3813320783557	-0.00429522816685263	0.191420344332291	-0.0224387234378622	0.982097991283296	0.995376525415086
SLC40A1	26.4230700329722	0.110425480902317	0.250436607926005	0.440931866218789	0.659262323239048	0.889091903532188
ASNSD1	17.3356779348875	0.317117772197988	0.243677130486938	1.30138503996782	0.193126691733214	0.571967812015515
ANKAR	46.8023752358974	0.0315660105014491	0.176166708431023	0.179182609373715	0.857794318445688	0.961625490594984
OSGEPL1	6.55281117579498	0.0645063743722599	0.270776235723155	0.23822760590487	0.811704566962214	0.947678153299008
ORMDL1	22.0112142956668	0.323589855731938	0.208866843039239	1.54926388039075	0.121318298779659	0.475873569772308
[truncated: 11,569 more rows]
