# Supplementary material for: Integrative analysis reveals generalizable human neurodegenerative disease-associated glial states
Source: bioRxiv. 2025 Sep 25:2025.09.25.678630. Preprint. [Version 1] doi: 10.1101/2025.09.25.678630 (PMC12485690; doi:10.1101/2025.09.25.678630)
Supplement: Supplement 10 [file media-10.zip › DAM_replication_DESeq_results/Zelic_2025_SpC_ALS.csv]

	baseMean	log2FoldChange	lfcSE	stat	pvalue	padj
AL627309.1	21.8228613789804	0.683443016580625	0.78747973519401	0.867886481437197	0.385456480248886	0.855533797406698
AL627309.5	64.1494276651485	0.0204267157812711	0.457065669781604	0.0446909867263307	0.964353618071935	0.99377350571616
AL627309.4	12.9918923408689	-0.439910705594147	0.73546068535926	-0.598143061011152	0.549744479978271	0.915974357748045
LINC01409	165.651851157226	0.419895815264526	0.223532109395285	1.87845860892405	0.0603184542771832	0.478484465157181
LINC01128	156.736704902966	0.0469290101624413	0.399029002322393	0.117608018187423	0.906378251447836	0.985961696038065
LINC00115	34.4926112513029	0.41330373446398	0.522209613943693	0.791451791442016	0.428680397472873	0.878308265568523
FAM41C	11.3818127771268	1.04137016887506	0.643705484669797	1.61777426738759	0.105711253923323	0.581670792408502
NOC2L	104.130009921548	0.31227861194263	0.280960684906799	1.11146729317741	0.266367260747354	0.78464197042324
KLHL17	13.1035729530911	0.497721415367105	0.606500344904947	0.820644900779256	0.411848564048087	0.870708327371112
HES4	9.47048549519712	-0.967089240269192	0.979537065141672	-0.987292134912036	0.323499445265786	0.82931238215583
ISG15	31.4634163955659	-0.672577046066246	0.459957487451625	-1.46225915310702	0.143670207290882	0.650778838139042
AGRN	22.2535149549943	-0.832866333201702	0.483581348703188	-1.72228795720758	0.0850173681597828	0.541717779665365
C1orf159	179.99439549649	-0.182376773483798	0.230446340998686	-0.791406679287819	0.428706713554858	0.878308265568523
AL390719.3	21.1385131525276	0.0512372212183585	0.543410487917589	0.0942882449963477	0.924880187448185	0.989474818773727
SDF4	179.812913088377	0.160110545469911	0.227027414433983	0.705247627776995	0.480656146360088	0.894059376012266
B3GALT6	30.4582563889779	0.216595836939797	0.43048004030698	0.503149546225975	0.614859134336327	0.931576003792541
UBE2J2	195.157725483162	-0.173604796874451	0.272842193463616	-0.636282807547512	0.524592108675387	0.906534205606128
LINC01786	11.2655398258505	0.227270581774573	0.648274091803769	0.35057791858103	0.725905024796541	0.955481753842038
SCNN1D	12.697996665373	-0.146322993803469	0.588152186328108	-0.248784238509727	0.803527683710031	0.968144368407921
ACAP3	84.1402648178145	-0.473597447355852	0.259322297794762	-1.82628895156048	0.067806748574473	0.498415108503331
PUSL1	9.38637367303691	0.366799780229761	0.69811511283622	0.525414467450175	0.599295098392036	0.928090707522606
INTS11	120.737434937209	-0.136027150014347	0.284611967924851	-0.477938967240701	0.632693645530203	0.935568839749326
CPTP	15.0100151248359	-0.0540279887755865	0.569984663471822	-0.0947884956175798	0.924482824893232	0.989474818773727
DVL1	54.184514723451	-0.00925670294167681	0.289243143096838	-0.0320031888831248	0.974469507840521	0.996284088556871
AURKAIP1	69.0707126254394	-0.261004441140785	0.294138399578289	-0.887352489559307	0.37488915401477	0.85013320710032
CCNL2	397.129894024564	-0.194362009184462	0.196331428186403	-0.989968906047628	0.322189317379446	0.828229128095571
MRPL20-AS1	25.3602136608264	0.27173834024739	0.416695154465125	0.652127430174215	0.514318970066459	0.903195825476289
MRPL20	227.622698164016	0.208727757719753	0.203759489354385	1.02438300361426	0.305654406641717	0.815477350434695
AL391244.2	14.4487170942632	-0.0849019348623718	0.560039822392612	-0.151599817490928	0.87950257736443	0.980929362466149
ANKRD65	19.7036958628984	-0.282745959306472	0.602932772441387	-0.468951054296786	0.639104622131637	0.935839714709344
VWA1	78.5357728886977	0.126041432640268	0.477291087364418	0.264076652543973	0.791720854058898	0.965184561118646
ATAD3C	13.6679968792462	-0.133510726376316	0.617858130932187	-0.216086379206312	0.82892041673041	0.971884030099314
ATAD3B	93.0957832608733	-0.0678536602869019	0.307296167398532	-0.220808677378988	0.82524140677067	0.971869350672749
ATAD3A	42.3756355907235	0.114020298577857	0.565560460331127	0.201605852203848	0.840224869777173	0.973747592187918
SSU72	227.0940589002	-0.117611039470854	0.184801515178971	-0.636418155754588	0.524503910308347	0.906534205606128
AL645728.1	11.88406143713	-0.0445642549265173	0.641272034315769	-0.0694935262132036	0.944596785530843	0.992201800900738
AL691432.4	8.89589076801571	0.114521272843492	0.829787662982771	0.138012744648229	0.890230345165642	0.982598554294753
AL691432.2	20.3791292416407	0.127345462353424	0.439893309797536	0.289491700639948	0.772205130070453	0.96153795036309
MIB2	60.3885276961005	-0.411784289292796	0.400324455075746	-1.02862636561856	0.303655283541602	0.814634993750011
CDK11B	229.102530504964	-0.0216609522808476	0.224200009218769	-0.0966144129802925	0.923032610140533	0.989058246969799
SLC35E2B	136.954705418284	-0.420994208476826	0.31692827632545	-1.32835799114533	0.184059870376249	0.702768814398423
CDK11A	349.049449630545	-0.292202971346125	0.418628077601831	-0.698001369186822	0.485176337801477	0.89509736751043
SLC35E2A	123.470243972443	-0.56834160286321	0.321114208171473	-1.76990487621064	0.0767429883867798	0.519953345835061
NADK	274.513949411547	0.282040958610638	0.254658149687116	1.10752771492751	0.268065836513639	0.786055317018904
GNB1	2260.68709628987	-0.255447373214115	0.165147430778419	-1.54678381619423	0.121915383976983	0.612954173775466
CFAP74	31.8680016185382	-1.30086150738256	0.718589496508259	-1.81029852746757	0.07024950529267	0.504829803632888
PRKCZ	131.732961591139	0.0488172488981959	0.287492061669223	0.169803815154949	0.865164426444724	0.978844682089477
AL590822.2	9.76600460150395	0.115073722639711	0.646975610919155	0.177864081269194	0.858829720000278	0.977783760464687
FAAP20	73.9501142475234	-0.14577207374758	0.339726758616891	-0.429086229006665	0.667860473579135	0.943871729753602
SKI	1434.21759096156	-0.677922184077559	0.242438906106269	-2.79625987002435	0.00516978127471935	0.156400532839678
MORN1	40.8395133735592	-0.312559540665734	0.388200003533518	-0.805150792943634	0.420732668041947	0.874748091997429
RER1	322.108772462142	0.0124066938559642	0.179269560933442	0.0692069182931196	0.944824916312194	0.992201800900738
PEX10	47.1693732215232	0.203274439528338	0.348437347463045	0.583388781393181	0.559631608284153	0.918362519472397
PLCH2	31.639884995693	-1.07664044498114	0.567247290907777	-1.89800896758479	0.0576949007292676	0.470111737776374
PANK4	40.5314752868779	-0.157786415514473	0.381429102718148	-0.413671674211673	0.679114574338114	0.947996935038401
AL139246.5	12.6621329068863	-0.639879512976294	0.752484632005532	-0.850355589682781	0.395127419008684	0.860772103672567
TNFRSF14-AS1	71.5892363184677	0.63695865795936	0.41514906768676	1.53428902420169	0.12495856472207	0.618195211409901
TNFRSF14	463.178507991171	1.12313732246186	0.389208870036959	2.88569302738451	0.00390552884165416	0.135012171751933
PRXL2B	20.5138862701777	0.546910847361772	0.543672205788911	1.00595697469611	0.31443626730952	0.820429875959722
TTC34	10.2782516264508	0.00318074720130468	0.690511635902793	0.00460636292847706	0.996324667135475	0.999575797987465
MEGF6	11.8594256140965	0.402750121417722	0.767834865460203	0.524527003832176	0.599912042858207	0.92826150094177
AL513320.1	9.03985621091285	0.22874599578815	0.674635116984606	0.339066244891858	0.734559826456839	0.957180662387976
TPRG1L	40.3809122477909	0.466075655619611	0.429364819716236	1.0855003349544	0.277700115420894	0.792474257664056
WRAP73	73.0271731775048	0.229615399370475	0.277781340283883	0.826604836508517	0.408461075157981	0.869181918116925
SMIM1	10.8694034910947	-0.369798731344845	0.73517893583036	-0.503005069000202	0.61496070829053	0.931576003792541
LRRC47	68.6887553803491	-0.140125583535269	0.253344776536302	-0.553102319499335	0.580193348479533	0.92174054394617
CEP104	235.578858138246	-0.129821416798309	0.208245755158495	-0.623404864600973	0.533018502051252	0.910671592439157
DFFB	161.196065963589	-0.320805305872764	0.204397377476232	-1.5695177200112	0.116527353816171	0.600303603218116
C1orf174	71.9647752723285	0.202927855208967	0.366994359114839	0.552945434088993	0.580300774949252	0.92174054394617
LINC01134	8.96727098636605	-0.915076779823375	0.697862648241523	-1.31125627962635	0.189771193960846	0.710036099092533
AJAP1	26.5383995740316	-0.207065523405956	0.408826462093549	-0.506487575059597	0.612514409920678	0.931182561419594
NPHP4	281.568008613407	-0.0822769443732435	0.178196373203041	-0.461720645007153	0.644281664173309	0.937700718690797
KCNAB2	364.442352408505	1.1343289643746	0.378719941514391	2.99516566209518	0.00274295823551994	0.111379032025976
RPL22	585.261589592685	0.147019114426781	0.236183477755114	0.622478404603803	0.533627339522442	0.910671592439157
RNF207	12.7531707520828	0.397051493253576	0.706385130913759	0.562089256805225	0.574055207590454	0.920086671868054
ICMT	43.7123831316578	-0.48449536777641	0.327357779678557	-1.4800178821232	0.138868474516724	0.642562732085526
ACOT7	45.1956740885587	-0.413943521348735	0.407068808342785	-1.01688833156718	0.309206554802995	0.816807430954829
TNFRSF25	50.1199482809163	0.0600914569090995	0.642146674515478	0.0935790206411028	0.925443575573483	0.989722559456941
PLEKHG5	70.2273406941954	0.27059822008483	0.453433200140588	0.596776371913064	0.550656695169956	0.916459770355479
NOL9	175.143759102337	-0.411466067792031	0.224443194774949	-1.83327486585018	0.0667617052087718	0.496619019437784
TAS1R1	8.67875716040979	-0.52049900381602	0.807078036357907	-0.644917815091178	0.518980446176376	0.904784569795829
ZBTB48	106.541619902928	-0.115373911002211	0.236925966117943	-0.486961867846844	0.626285354026194	0.933666156130277
KLHL21	84.4286532396111	0.317041411515769	0.357694507592001	0.886346882008593	0.375430633197335	0.850594064517377
PHF13	34.7622762609792	0.831482732843621	0.364905062438635	2.2786275621579	0.0226892140871514	0.31236786198717
THAP3	46.7275262339621	-0.0930898402345819	0.351000875452893	-0.265212558556923	0.790845720884126	0.965184561118646
DNAJC11	332.077560337457	-0.225264513543703	0.179198145469637	-1.25706944652433	0.208728489615756	0.728637562080839
CAMTA1-DT	11.8287545548857	0.145005679049069	0.629291203784732	0.230426991791661	0.817759988984606	0.97035505418775
CAMTA1	1462.60511230713	-0.135588961384453	0.149989258795283	-0.903991142255831	0.366000098261369	0.847970469603613
VAMP3	181.649801034381	0.0785057011225394	0.250488040643978	0.313410975313271	0.753968446869833	0.95951339479057
PER3	871.984921070829	-0.079774350203031	0.399607791735402	-0.19963161843414	0.841768697568676	0.974122035964958
Z98884.1	62.0909986309359	0.349762443495753	0.455959951249866	0.76709027303164	0.443027844769587	0.883470288375638
PARK7	181.306813146877	-0.207536198934022	0.220266171214592	-0.942206412313002	0.346086971592899	0.840243659127298
AL034417.4	20.8240273395565	-0.897813664025407	0.57680198341414	-1.55653706097051	0.119580436970609	0.606436387661485
AL034417.3	13.2344021065321	-1.04470343141236	0.700992654425934	-1.49032008369317	0.13614009419998	0.636683381258563
ERRFI1	89.2252332188692	0.521036793648119	0.522543460049822	0.997116667766621	0.318707883488174	0.824606569805337
AL034417.2	9.10662388484216	-0.593683556965227	0.644826546427044	-0.920687214654548	0.357213753206993	0.845667197075307
SLC45A1	10.264792905794	-0.237979080451576	0.62576810554416	-0.380299152902069	0.703723364256139	0.951788640463902
RERE	5950.82359658307	-0.0663421288061129	0.105557585708938	-0.628492290350812	0.529681495587736	0.909153486776863
RERE-AS1	37.0278086294227	0.366922662922044	0.39716935969736	0.923844334823904	0.355567368530233	0.845537453012993
ENO1	469.456136026915	0.380143463601931	0.4095402713148	0.928219982815139	0.353293470903604	0.844761523103397
SLC2A5	1566.68583427669	0.343509123230603	0.487649090742404	0.704418668570959	0.481172083375485	0.894183115089747
GPR157	27.7318986499109	1.02346723192595	0.473518470354094	2.16140931347538	0.0306637353044708	0.361009538525417
MIR34AHG	872.842255228661	0.334050210321761	0.279300081968257	1.19602618075754	0.231686342513047	0.752345919009655
LNCTAM34A	53.1599583967619	-0.0651433497843231	0.394018076285787	-0.165330866031318	0.868683565526278	0.979287008229503
H6PD	219.178050985413	-0.0112300056573284	0.216824406652509	-0.0517930883829238	0.958693562832921	0.992840975530392
SPSB1	117.336175832277	0.568773093553725	0.37791471543946	1.50503028941946	0.132316289611976	0.631668301274769
LINC02606	10.5292355042558	0.78243682351161	0.71664197758725	1.09180992459565	0.274916655860871	0.789184443170986
SLC25A33	208.917938689112	-0.391724097692673	0.235316967795366	-1.66466575429155	0.0959794588800579	0.566625450225969
TMEM201	27.4785305505067	-0.361104811357807	0.393808603586088	-0.916955109841494	0.359166163701897	0.846391704819358
PIK3CD	918.029199907687	-0.572679678437089	0.311383492784752	-1.83914591398382	0.0658937273464225	0.493913342650643
PIK3CD-AS2	98.9795639021661	-0.223191703765446	0.411879931474496	-0.541885357139006	0.587897484682527	0.92344835346481
CLSTN1	423.903812595971	-0.367653514719813	0.178170332370238	-2.06349457751378	0.0390656624632508	0.400887574630048
CTNNBIP1	207.335357689045	-0.185331818186847	0.230186767196169	-0.805136717650256	0.420740789432839	0.874748091997429
AL357140.4	13.5905460631653	0.591699616229464	0.567430632169814	1.04276995756617	0.29705484846419	0.809487254265262
LZIC	172.484383643972	-0.0837955277686327	0.20971120973853	-0.399575816062049	0.689468971833602	0.95000930121763
NMNAT1	111.171336525579	-0.0678380751937982	0.248657641844031	-0.272817174210754	0.784993757074893	0.964393509072577
RBP7	22.3440289018075	0.588801533577071	0.598941062092572	0.98307090771156	0.325572541390258	0.830570927519549
UBE4B	1028.37968700084	-0.0267927583684	0.129299495284981	-0.207214717345554	0.835842173970216	0.973024199516692
KIF1B	1157.00856626099	-0.130798896031963	0.175616948758707	-0.744796541316049	0.456394726099499	0.887071719940112
AL139424.3	10.9105489548938	-0.259472930782381	0.838104948463058	-0.309594796282029	0.75686911396668	0.959862267974599
AL139424.2	9.30878797870887	-0.688012580404386	0.783381719005624	-0.878259683258509	0.379802809577619	0.85219698837328
PGD	153.685016080591	-0.279391928795994	0.25131937060832	-1.11170073408876	0.266266844087632	0.784600763569674
CENPS	13.0751736587278	-0.268047900696638	0.568535836162292	-0.471470545297555	0.637304748891064	0.935639847488957
DFFA	123.526910415404	-0.277454139597698	0.254608384939792	-1.08972899562325	0.275832539539647	0.79009619106528
PEX14	558.855810105207	-0.184010735193708	0.19907937597478	-0.924308378468192	0.355325781761749	0.845444960670693
CASZ1	15.180771671643	-0.0932904472970622	0.631773505621537	-0.147664386788875	0.882607638682975	0.981564939341952
C1orf127	10.8302156488265	-0.313687745455316	0.864802038341699	-0.362727805379399	0.71680822664897	0.954249335045427
TARDBP	403.684288831191	0.110627887405909	0.181282867270991	0.610250097382542	0.541696148355345	0.91398783836796
MASP2	10.5873487670734	-0.546434560866506	0.774348178166598	-0.705670364151026	0.480393154994378	0.893941621789912
AL109811.2	41.8699720244192	-0.308515872144573	0.510040988410653	-0.60488446841487	0.545255763713358	0.915633210927631
SRM	90.5631223005474	-0.271475147749618	0.404330203869581	-0.671419412033794	0.501953381951467	0.901107683070559
EXOSC10	270.923010671411	-0.0750243200334406	0.171647238654221	-0.437084340078289	0.662050183786965	0.942675653993223
AL109811.1	50.8301198619473	-0.0453572719659398	0.292821035992553	-0.154897587231722	0.876902055800707	0.980578491190553
MTOR	490.895220568102	-0.156303248393034	0.221152206083534	-0.706767755841398	0.479710815453591	0.893941621789912
MTOR-AS1	9.57534565319323	0.380511855075622	0.660037260905743	0.576500566882331	0.564276886805959	0.918507973096474
ANGPTL7	14.0783887709685	-0.547382566816445	0.546100371425363	-1.00234791158947	0.316175590034179	0.822041621869603
UBIAD1	64.5852389450641	-0.479950419698858	0.315173869739266	-1.52281158363765	0.127805851080461	0.622584160853595
AL031731.1	10.4091143274029	0.624121852142246	0.797363830571717	0.782731581509967	0.433784752451662	0.88090083490042
FBXO2	22.9380013931407	-0.223106493085494	0.57920142799923	-0.385196724835751	0.700091669695169	0.951257489338613
FBXO44	50.5382999781421	0.450351105423345	0.36796571611447	1.22389419910861	0.220992142217633	0.740750249157646
FBXO6	27.9324394164472	0.35716795323826	0.444530731038229	0.803471904864871	0.421702029174518	0.875431798981095
MAD2L2	26.3128313819778	-0.277392744519701	0.406144658665837	-0.682990010088821	0.494613155109965	0.898461936351607
AGTRAP	97.6036895920737	0.0899562748830047	0.345407752278349	0.26043502002964	0.794528232601742	0.965955098253908
MTHFR	417.018534804434	0.192955783589142	0.263281460405472	0.732887850485089	0.463626833865532	0.889740190122182
CLCN6	453.942443532348	-0.0494940176893341	0.240956404664891	-0.205406524712085	0.837254522979301	0.973024199516692
NPPA	22.193638958211	0.597433395453619	0.555280768306128	1.0759122763716	0.281966491005587	0.797205977642291
AL021155.5	28.0004927217004	1.70540149327105	0.92014401992109	1.85340713665378	0.0638240251967468	0.486687569942321
KIAA2013	109.664874747707	0.203863745411717	0.281271403957385	0.724793713628293	0.468578592927926	0.89283218382213
PLOD1	101.584950908829	0.11215958607309	0.441844815017391	0.253843843496671	0.799616200307433	0.967114457552246
MFN2	161.082229846458	0.10695468011883	0.220769558547362	0.484462988568622	0.628057325067634	0.933744873621929
MIIP	70.1299866955705	0.216321785821995	0.310977472541834	0.695618830694864	0.486667570184092	0.895750455266371
TNFRSF8	25.1658424818952	1.22837174347472	0.643537060822469	1.90878166659866	0.0562902628558076	0.465765299893137
TNFRSF1B	2089.81589099674	0.495114938242842	0.466432558232954	1.0614930915598	0.288465870849111	0.802971080307859
VPS13D	1750.59378706531	-0.168166472052728	0.134958343534658	-1.24606206365849	0.212741610863092	0.732768562188723
DHRS3	857.523510375062	0.0254636802011875	0.29573286575343	0.0861036534992972	0.931384019340755	0.990247547925642
PDPN	231.681564807748	-0.267710986606609	0.524153770820966	-0.510748947178804	0.609526861810917	0.930689842056324
PRDM2	1279.1323530792	0.152322981709748	0.11941108579115	1.2756184293991	0.202090436121352	0.721314219578443
KAZN	380.062788515154	-0.0211371353042115	0.365334684584627	-0.0578569081888399	0.953862607874026	0.992328948899911
AL357873.1	9.76771649022474	0.0178478458227507	1.00801524351555	0.0177059284942007	0.985873451135606	0.998009091041875
TMEM51-AS1	96.3724370335912	0.875884729762449	0.384590403769712	2.27744821809677	0.022759473497769	0.31236786198717
TMEM51	1196.15400221768	0.539408815490059	0.279162561937995	1.93223909304095	0.0533300020964617	0.456055562340659
C1orf195	116.767939337295	1.01062556623691	0.424635206529704	2.37998533964284	0.01731332683552	0.279054674746765
FHAD1	202.816039380007	0.839132633220071	0.434560322484878	1.9309922922134	0.0534840056140878	0.45662628467267
AL031283.2	11.1972907822536	2.11946684763243	1.06836262413055	1.9838459337318	0.0472730177049949	0.434706858979788
EFHD2	261.242284975076	0.376789654058409	0.231657907009006	1.62649166144698	0.103845105794392	0.579852384301931
CELA2B	12.3177097261119	1.23239776202765	0.622701214209647	1.97911572019633	0.0478029789424784	0.437408249321901
CASP9	94.4248068809371	0.337158762536837	0.30735301773454	1.09697560486632	0.27265205639488	0.787989085516964
DNAJC16	290.444348376333	-0.257157949330024	0.1754827805544	-1.46543124355329	0.142803298439274	0.650346401409024
AGMAT	17.3077493416441	-0.833272513312478	0.485836514380469	-1.71512944920382	0.0863214961308948	0.543324791288553
DDI2	638.466288157637	0.22456135295581	0.159276470716657	1.40988403337547	0.158573927984323	0.670896745370364
PLEKHM2	642.63175531532	0.0805858594205464	0.187428736883877	0.429954663091359	0.667228620812913	0.943871729753602
AL450998.3	28.0322170943747	0.359867839098325	0.41009526920524	0.877522532253895	0.380202885768334	0.85219698837328
SLC25A34	25.2222147780505	0.39824261936313	0.630562434025602	0.631567308602086	0.527669654086816	0.908491607295709
FBLIM1	15.5891187454854	1.80761902609631	0.64580126326405	2.79903296713934	0.00512559040679297	0.156095148664017
UQCRHL	9.10283022970702	1.04740427223348	0.773802429744371	1.35358100720812	0.175870089685965	0.692334692325555
AL450998.2	92.4971306727877	0.342293072249145	0.294968378039605	1.1604398902827	0.245869753644051	0.76672008929186
SPEN	1120.09882784874	-0.0694484684240376	0.205592955288111	-0.337795953789929	0.73551695925858	0.957180662387976
ZBTB17	89.3468034605772	0.00969984189426048	0.281591203108922	0.034446537346227	0.972521074036182	0.995537350526834
FAM131C	20.1711201315185	0.0520793744441182	0.868198078214669	0.0599855905592561	0.952167111090934	0.992328948899911
EPHA2	9.30609166369928	-2.5542952066089	0.774789531594347	-3.296760090902	0.000978070081887901	0.0671046013653894
ARHGEF19	14.7165475007502	-0.241611679165654	0.627250272479181	-0.38519182815289	0.700095297324437	0.951257489338613
FBXO42	920.779139361453	0.0248343970089702	0.225059286880008	0.110346021944923	0.912134959850919	0.986930233583569
SZRD1	170.354199819136	-0.255356920762939	0.277875636097827	-0.918961173958554	0.358115880653755	0.8462498071346
SPATA21	26.2006433616266	0.98120306085595	0.445116448735107	2.20437385238008	0.0274980629965743	0.341238956396158
NECAP2	195.718464294076	0.219478649469161	0.246385433371913	0.890793933981737	0.373039730032818	0.849692806147744
LINC01772	34.4800011757978	-0.0346825549490774	0.384779747931035	-0.0901361236800165	0.928179043494892	0.990014017217781
NBPF1	449.384753584532	0.109702467920654	0.374870136492015	0.292641256908954	0.769796375116362	0.961051153062173
CROCC	251.660187376955	-1.05299483050378	0.326722268789252	-3.22290499024112	0.00126897636849571	0.0771180278238943
BX284668.5	60.9683563482959	-0.396212994962947	0.471962424268047	-0.839501143713765	0.401188147665347	0.864267326333358
AL049569.1	49.9243165616137	-0.138246908621455	0.461918803372688	-0.299288332953863	0.764720055808957	0.960955050165348
ATP13A2	119.314933846012	-0.132784353489501	0.358689934037371	-0.370192583870129	0.711239001917764	0.95336127450559
SDHB	308.595521449773	-0.111481736810476	0.178640959868869	-0.62405473466057	0.532591639682553	0.910671592439157
PADI2	4005.57993230834	0.284362246164186	0.379959155763692	0.748402142310895	0.454217630733765	0.886151997205295
AL590644.1	9.12974756784452	-7.49357128243581	4.52108444187328	-1.65747209077362	0.0974240669159031	0.567666679451012
PADI1	42.8365936773709	0.298135510127851	0.632932829671592	0.471038151524773	0.637613490587976	0.935639847488957
RCC2	713.138465603558	-0.203826672268205	0.194774969311235	-1.0464726190895	0.295342880143735	0.807776617046266
ARHGEF10L	696.365826915392	-0.197200658151229	0.213576192027131	-0.923326969544328	0.355836837320931	0.845537453012993
IGSF21	1573.12281113551	-0.35292163054284	0.53358631420385	-0.661414322572019	0.508346643278352	0.901107683070559
IGSF21-AS1	27.5434325373457	0.213985264657511	0.582954022972536	0.367070568561102	0.713566380128544	0.954249335045427
ALDH4A1	17.9190652823446	-1.08960853488902	0.57447270001176	-1.89671073119177	0.0578661266113311	0.470362564334592
IFFO2	29.8464231693471	-0.160334311121943	0.426203553104542	-0.376191868777347	0.706774259972373	0.951798459698845
UBR4	635.090704671555	-0.0789968517530115	0.168817924492941	-0.467941138302021	0.639826683529949	0.936024141387907
EMC1-AS1	175.658996091801	-0.115987469177016	0.237466215774771	-0.488437771236591	0.625239793331861	0.933666156130277
EMC1	145.399760198929	0.108461817716343	0.257227248281069	0.421657574930897	0.673274975157498	0.94589165072535
MRTO4	59.0321892997758	-0.533070613461602	0.385167866502443	-1.38399555056917	0.166359817155319	0.682792162744026
AKR7A2	39.475894140012	-0.0838297260608068	0.373620654655116	-0.224371230595345	0.822468454694077	0.971620939097422
SLC66A1	40.5143523087473	-0.275725962337771	0.374516532360832	-0.736218400292461	0.461597796076317	0.888921496348505
CAPZB	2534.12737726104	-0.424251321485885	0.182880484949968	-2.31982828349318	0.0203501683983085	0.296211578527516
MICOS10	809.180990619191	-0.501423511216189	0.471766391750977	-1.06286399367098	0.287843633688865	0.802618490885473
NBL1	50.7261860103673	-0.608647133864806	0.392271497832298	-1.55159662944722	0.12075877015834	0.609134449922645
TMCO4	302.874410657078	-0.185936915394157	0.244987781661708	-0.758964035402013	0.4478740710668	0.884317661353938
OTUD3	147.417852476756	-0.342026035482755	0.262597688635048	-1.30247161450874	0.192755215309133	0.71401774509908
Z98257.1	21.6653685291416	3.08762861288634	1.16887852214385	2.64153079588056	0.00825323036372079	0.198294011245478
PLA2G2C	25.3579806935684	1.96619399451664	0.604188157382508	3.25427430261903	0.0011368245278386	0.0734913964621148
LINC01141	1075.57273959214	-1.46938777999968	0.48010153632092	-3.06057712553846	0.00220910856685503	0.100236110697844
CAMK2N1	164.272644538525	-0.760973114134601	0.36263672194525	-2.09844471914649	0.0358658784260713	0.385766646960184
MUL1	50.4525776196837	-0.0914246646380465	0.294584857886752	-0.310350862206207	0.75629415675586	0.959854061711217
PINK1	87.6253468361453	0.293800007161424	0.394649561529364	0.744457959164777	0.456599466027396	0.887091964647128
PINK1-AS	25.5565619061731	0.183670075250353	0.456757847747055	0.402116955748653	0.687597954737074	0.949483673962125
DDOST	121.433860502891	-0.372955000612048	0.259740113795235	-1.43587755915925	0.151037185110046	0.660493928637244
KIF17	9.28872903929023	-0.586888005175733	0.816163654898422	-0.719081279414207	0.472090841186444	0.893435259427986
HP1BP3	1618.20712141536	-0.086970409074336	0.283844844633879	-0.30640122841236	0.759299173171414	0.960475857537388
EIF4G3	4841.61986451162	-0.196439494578377	0.21819317959254	-0.900300802001299	0.367960194410902	0.848275492397969
ECE1	26.1845425643084	0.541267935803211	0.500359393745872	1.08175831725889	0.279359932573976	0.794425649134857
NBPF3	79.0838460940902	0.783826714143598	0.560588695830946	1.39822069187776	0.162046804967612	0.676558518097368
RAP1GAP	8.96183043314199	0.445339051613692	0.676982663531933	0.657829329469506	0.510647805751203	0.901976962928744
USP48	959.014456805455	-0.152893187436111	0.130425647985954	-1.1722631997395	0.241091401517018	0.76411039415314
HSPG2	16.0669512973722	-0.00877447335550434	0.533201231982339	-0.0164562135816576	0.986870433852923	0.998009091041875
LINC00339	38.3110380848886	0.0732822125783684	0.338696633099391	0.216365341183842	0.828702980128137	0.971884030099314
CDC42	866.905567883102	-0.0830828373587295	0.131139893567299	-0.633543577767909	0.526378732769462	0.907554782178197
CDC42-AS1	29.7201988193066	0.678882005823358	0.483382726866746	1.40443993566718	0.160187885851456	0.673686965902775
CDC42-IT1	30.4452882098187	-1.09374609057807	0.374511366622505	-2.92046166833845	0.00349513190750964	0.127729238913827
ZBTB40	327.146628814803	-0.210198997297012	0.231741413786036	-0.907041144968099	0.364385039542757	0.84782728964972
C1QA	811.868701589981	0.3194002908238	0.309803202123746	1.03097801647712	0.302551128957948	0.81370247348269
C1QC	1220.59076980166	0.5701370755314	0.278494752175759	2.04720940368594	0.0406375285251789	0.406958405652118
C1QB	1621.39018060668	0.260011417857317	0.330874514335588	0.785830901420233	0.431966560336494	0.879502580550948
EPHB2	453.879581104128	-0.881348452431011	0.245541424755132	-3.58940839945823	0.000331429263383183	0.03732643911574
KDM1A	435.649021651584	0.0551232696052046	0.15250040224031	0.361463109574894	0.717753277683457	0.954535022836088
AL031428.1	227.162080715884	0.550835605296686	0.232346549499653	2.37075009929299	0.0177520291842106	0.280569802825824
LUZP1	681.635612645913	-0.140450107652913	0.174056507331881	-0.806922474809346	0.419711149408869	0.874748091997429
LINC01355	96.7085417434937	-0.270481188087369	0.251340068953959	-1.07615625798573	0.281857378812613	0.797205977642291
AL109936.6	38.0543231064023	0.15938081858705	0.385700178134696	0.413224643446729	0.679442034488039	0.948092741968331
HNRNPR	810.744960766135	-0.0436555222135348	0.182172492913006	-0.239638386210051	0.810610603789897	0.968540503440568
ZNF436	22.0513569070616	0.470028869094977	0.489868993821988	0.959499121240114	0.337307362150968	0.835229654724349
ZNF436-AS1	36.7756291151002	0.928081334295009	0.37490312972164	2.47552303706852	0.0133041178416381	0.250511922387185
ASAP3	15.1537479346345	0.327694330984661	0.567322452984092	0.577615656248052	0.563523634371423	0.918507973096474
ID3	23.9732888911135	1.03784116962156	0.687963076241105	1.50857103449813	0.131408440987348	0.629011214317144
RPL11	1367.07645550047	0.188448936082717	0.219742734064811	0.857588929548571	0.39111949011699	0.858024033217039
ELOA-AS1	252.959960228499	-0.0795337993138253	0.184208626691528	-0.431759362969526	0.665916317352952	0.943871729753602
ELOA	124.748005463038	0.116146458257104	0.315344060079475	0.368316619719529	0.712637161490875	0.954036606669938
PITHD1	132.337918472793	0.342660474419951	0.282020261079835	1.21502076874877	0.224358170259378	0.743787893890557
LYPLA2	52.6271717461881	0.024197196192781	0.312387908236725	0.0774588118002461	0.938258556211215	0.991644672419459
GALE	73.3829847636422	0.172827348768133	0.404543695715041	0.427215528504669	0.669222351949487	0.944556700662944
HMGCL	218.186302882981	-0.0483850315850421	0.260301370618694	-0.185880817569414	0.852538225397981	0.977204465290334
FUCA1	155.198840475161	0.325030887850253	0.261663071573885	1.24217332577813	0.214172619056227	0.733586283366459
CNR2	9.0483810117311	-1.09599559507252	0.852981279634678	-1.28489994005721	0.198827251908229	0.718546841558156
PNRC2	191.154155364316	0.287591150523508	0.262428056029517	1.09588568720396	0.273128803422519	0.788170753659921
SRSF10	598.670603609487	0.0217062501228805	0.181531269410842	0.119573064152132	0.904821358294223	0.985207532558316
IFNLR1	236.117809671424	0.542005871884447	0.27068396077948	2.00235680874349	0.0452463702167161	0.427399277392302
AL138902.1	14.0766683282083	-0.807528929029081	0.573789903860802	-1.40735994759675	0.159320681496894	0.672147393361336
STPG1	81.7619521865859	-0.293240657278736	0.256499706747823	-1.14323973698354	0.252939067981361	0.772995978112545
NIPAL3	292.033006105172	-0.260334858751517	0.168905508947801	-1.54130472341178	0.123242639855641	0.614363962635663
RCAN3AS	40.4128847792002	0.00119228718825836	0.443750579535298	0.00268684085890532	0.997856213740718	0.999686370651763
RCAN3	172.712659609152	0.131292465312863	0.234480102713829	0.559930091267058	0.575527122789335	0.920551160148287
NCMAP-DT	10.4315469779658	0.452833448458419	0.790104256322144	0.573131260634278	0.566555822482266	0.919459408481959
NCMAP	70.412914222425	-1.39490257657485	0.540778657220397	-2.57943348530922	0.00989625147419323	0.216227732176457
SRRM1	1044.44316573692	-0.152842905696471	0.124440957220647	-1.22823633882424	0.219358261049192	0.738771559264224
CLIC4	514.658421123364	0.303992609946494	0.260582589998409	1.16658833557664	0.243376656149205	0.764494732536056
RUNX3	128.960059886616	0.700475485853054	0.372143536888367	1.88227233961926	0.0597990480959895	0.476768278831204
AL050344.1	8.03343634049173	0.644986255332225	1.14098122036772	0.565290860023408	0.571875944462376	0.91987678270961
SYF2	145.506931610451	0.284280739270598	0.341606353595414	0.832188090995783	0.405302784839419	0.867623210762544
AL031432.4	39.7929961672414	0.0421482599873798	0.412355623742155	0.102213374962324	0.918587311674687	0.988066849011423
RSRP1	1712.1258160424	-0.110587504201306	0.246862102748712	-0.447972787114577	0.654172836312883	0.940251531052336
RHD	89.1180126822539	0.317927762383738	1.05780552615453	0.30055407588908	0.763754555181728	0.960955050165348
TMEM50A	261.027220053682	0.381978744832095	0.229378134377079	1.66527967397343	0.0958569717805732	0.566625450225969
RHCE	22.4272124175052	2.16066604456407	0.992737858110572	2.17647189226404	0.0295199931964393	0.354441311626505
MACO1	524.821377073595	-0.293913623694027	0.131832742509029	-2.22944329383043	0.0257844243467761	0.333087674349642
LDLRAP1	123.478027416872	-0.591738107216957	0.290069571328065	-2.03998683663275	0.0413516368234318	0.410013156476851
AL606491.1	8.62446488682387	0.398276727670593	0.820213944905491	0.485576635394177	0.627267365442812	0.933744873621929
MAN1C1	685.845562275134	-0.138625993650756	0.297660851147817	-0.465717923993688	0.641417420824566	0.936137394485586
AL031280.1	75.7485848844172	0.330073928668437	0.423945035420429	0.778577176499073	0.436228828009464	0.882437705983888
SELENON	96.5162264538345	-0.00326352730302903	0.269838295581373	-0.0120943815480219	0.990350314940724	0.998441151960709
AL020996.1	11.1481821477576	0.406061614351616	0.805938417518044	0.503837024672576	0.614375907411461	0.931576003792541
MTFR1L	80.7371197500134	-0.00746325661109307	0.304000524270672	-0.0245501438821468	0.980413786717053	0.997400760703526
AL033528.2	19.3098556280564	-0.333608453319684	0.432918309884081	-0.770603704447178	0.440941864783367	0.883054862331592
PAQR7	49.1498215530531	0.0298370102891565	0.310681098178293	0.0960374173520966	0.923490855143629	0.989081283554109
STMN1	360.031006848552	0.388927628788706	0.421188072642522	0.923406084005622	0.35579562235435	0.845537453012993
PAFAH2	101.201319654223	0.357334063993669	0.243863855970224	1.46530145917688	0.142838688598966	0.650346401409024
PDIK1L	110.941842818824	-0.369555236934944	0.277182755688989	-1.33325479074752	0.18244820435151	0.700832993497059
ZNF593	14.7703807776838	-1.02595653905688	0.534415314465588	-1.91977383747475	0.0548864729055859	0.462736379623506
CEP85	117.234130725563	-0.293622509608971	0.303093066343414	-0.968753634490231	0.332668125159976	0.833273517453024
SH3BGRL3	173.185618160657	0.23665916797654	0.278276560150155	0.850445929936901	0.395077209668729	0.860767440508325
UBXN11	70.1090729070027	0.679746053022195	0.338423771085155	2.00856473776234	0.0445833140708196	0.424515985895244
DHDDS	240.569720207423	0.125119260892527	0.218588281826178	0.572396927443816	0.567053096959696	0.91948624241927
AL513365.2	42.4088685713826	0.225591550054233	0.359456968851728	0.627589863606975	0.530272650644432	0.909539497613969
HMGN2	324.339724970792	0.654862716903974	0.288897970908979	2.26676121969128	0.0234048163362465	0.317507610706944
RPS6KA1	661.989559734385	-0.20763322236494	0.203769646276291	-1.01896050839392	0.308221715452171	0.816807430954829
ARID1A	1512.03858083488	-0.39783606286648	0.163587424809233	-2.43194770826924	0.0150178753001473	0.264250779711442
PIGV	31.9481270574284	-0.227236808539023	0.361612827301734	-0.628398085971143	0.529743190634213	0.909153854196554
ZDHHC18	85.6987693766639	0.53688944184292	0.367895010656097	1.45935505046791	0.144467410864379	0.651069003673573
GPN2	84.8902968423482	-0.352832275343864	0.253297557709931	-1.3929556942192	0.163633189012112	0.679068253914229
GPATCH3	29.1047654672595	0.103827574548789	0.432522130373713	0.240051473109777	0.810290353185737	0.968540503440568
NUDC	225.416809622597	0.395557972257406	0.275242139932089	1.43712722316068	0.150681847215658	0.660383635415501
SLC9A1	123.456245054951	0.184323370449707	0.283904295108712	0.64924474065856	0.516180197116995	0.903556067499237
WDTC1	365.818035470324	0.387027707555784	0.27283273006956	1.41855307263579	0.156029355397512	0.668550258175365
TMEM222	97.3377239525799	-0.135449369546477	0.236585707673292	-0.572517126577752	0.566971686404122	0.91948624241927
MAP3K6	22.5926973287223	3.04290331695938	1.13921257012982	2.67105841064642	0.0075612487976379	0.190000743279746
WASF2	1968.5213392958	-0.212373498835076	0.205094223228958	-1.03549234830467	0.300439038025362	0.811637580440775
FO393419.2	44.7985600391423	-0.121404410699661	0.314292758634228	-0.386278103342976	0.699290715443542	0.951257489338613
AHDC1	146.148562355919	-0.386351859647141	0.47189694425524	-0.818720833755115	0.412945707327258	0.870992014153002
FGR	221.448511121795	1.58161421412216	0.538266461323724	2.93834806321129	0.00329966347206557	0.125184478377708
IFI6	75.8781699844079	-0.487707080711362	0.375217734346211	-1.2997975203948	0.193670375594768	0.714148258360341
FAM76A	141.002233944916	-0.079930036430442	0.289244628601025	-0.276340607661534	0.782286469302433	0.964163349205029
STX12	863.75540095949	0.406778880139694	0.207454280557986	1.96081218013717	0.0499009366759948	0.446341694833686
PPP1R8	108.385825515028	0.00132518805525432	0.296082868546676	0.00447573364091954	0.996428893152498	0.999575797987465
THEMIS2	834.15414901018	1.52213548899614	0.519001358722474	2.93281600021797	0.00335902898742795	0.125287986369582
RPA2	248.51454905743	0.256963314264936	0.286504835427309	0.896889973538095	0.369777630801365	0.848782597192247
XKR8	25.714822599093	0.250443248776513	0.513243501494599	0.487961850558664	0.625576863225989	0.933666156130277
EYA3	935.273415300038	-0.273359473005894	0.194516443863439	-1.40532834950349	0.159923662012525	0.673507294369304
PTAFR	571.993844212619	-0.496944172915306	0.208019948102032	-2.38892556915531	0.0168977253285418	0.275329906695358
DNAJC8	261.860868676175	-0.210082210998397	0.17229399777958	-1.21932402582683	0.222721233128603	0.742118083272653
ATP5IF1	192.495168971738	0.35533343609924	0.26465317248429	1.34263811298288	0.17938918290817	0.69718736434536
AL353622.1	23.197551321162	0.360681986713867	0.54879934618901	0.657220146522634	0.511039373236186	0.902038645297228
SESN2	72.5390612090612	0.275070405154085	0.359253883693462	0.765671347310451	0.443871879943975	0.883599377277635
MED18	17.3537502987583	-0.0142005864289964	0.528206885133452	-0.026884515951375	0.978551843535263	0.997345170806497
PHACTR4	1247.00687232924	0.084976537181425	0.15490807170215	0.548561067526642	0.583306709978924	0.922614175836417
RCC1	86.9674001460267	-0.0396451752868933	0.4285481978369	-0.0925104235346282	0.926292509952963	0.989949995757247
SNHG3	156.976006525332	-0.0102844456432848	0.365906630634392	-0.0281067485042675	0.977577011673124	0.997065076495452
TRNAU1AP	305.172020698951	0.486390356695552	0.280394747041821	1.73466287021064	0.0828005365353478	0.538579443421167
SNHG12	632.944146163837	1.69916682323483	0.326471447293776	5.20464143899797	1.94371536048273e-07	0.000316419190546949
TAF12	179.206568891864	-0.150016258194437	0.217975259331031	-0.688226079669955	0.491310423180767	0.896858834823247
RAB42	190.706937411885	2.10843695615702	0.619928105307238	3.40109915667088	0.000671154783339943	0.0558993893268296
LINC01715	11.2102597966732	0.105994845295434	0.605913947813145	0.174933826293302	0.861131630538712	0.977982940183409
AL360012.1	20.1104036243704	-1.10272814095914	0.512041560856262	-2.15359108568277	0.031272253967723	0.362689282253896
GMEB1	180.343098112924	-0.621275798396489	0.255550055308823	-2.4311315356426	0.0150517491119272	0.264250779711442
YTHDF2	372.522682048788	-0.247739243705691	0.225835448783214	-1.09699006529087	0.272645735008463	0.787989085516964
EPB41	1394.88911408756	-0.0780427975666704	0.250530967272931	-0.311509584687987	0.755413257591673	0.959725220970332
SRSF4	919.164275396401	-0.118529648336533	0.1739518071966	-0.681393601174671	0.49562247067104	0.898558555338423
MECR	121.076715686451	-0.1266629089198	0.262391129012975	-0.48272557611327	0.62929060070308	0.934155622338538
PTPRU	16.7387966958599	-0.51624474935688	0.526438815563558	-0.980635800580613	0.326772373196847	0.830944743941485
MATN1-AS1	15.5163658447748	0.104453839525872	0.550823809842109	0.189632034163181	0.849597483027766	0.976598356281823
LAPTM5	1493.07038192571	0.269602773074672	0.264957936973957	1.01753046598174	0.308901146732712	0.816807430954829
SDC3	114.959366806206	1.17769517308317	0.363910757323756	3.2362197307496	0.00121124106727526	0.0754151525348122
PUM1	2172.12405410445	-0.213109755688158	0.162784990389606	-1.30914868243138	0.190483991423718	0.711068758479156
NKAIN1	14.5842433636855	-0.0231594746810389	0.767895709572817	-0.030159661516956	0.975939719331197	0.996455253750338
SNRNP40	255.145753979	0.00961326833117344	0.237670955623315	0.0404478044276033	0.967736118987312	0.994403845963794
ZCCHC17	381.870278882867	0.0743089592774219	0.203261169144401	0.365583645859241	0.714675780292443	0.954249335045427
AL451070.1	67.7857791849784	0.847442522505958	0.345800173398158	2.45067119017955	0.0142590140804334	0.259487972701545
FABP3	29.2438095409431	1.55317230494593	0.625815084189999	2.48183903549756	0.0130706303552767	0.248730900926609
SERINC2	18.9174249265315	2.81358877549586	1.00048704572189	2.81221909621603	0.00492009772066239	0.152166131060279
LINC01226	8.11578245966916	3.5712489017967	1.03249406562783	3.45885658880289	0.000542473662220958	0.0516655895673885
PEF1	67.4585409924098	-0.0337185739321427	0.269716430301722	-0.125014905077985	0.900511750367581	0.984390043157545
COL16A1	99.1596771983152	-0.608034564920324	0.318843650759542	-1.90699913099062	0.0565207000245603	0.466085743419364
AL136115.2	30.770587510059	0.212557758963983	0.569105198096613	0.373494671415563	0.708780310481009	0.952433514916961
PTP4A2	825.977209513215	-0.00106105485149064	0.285012379202037	-0.00372283777449009	0.997029612078721	0.999684485327165
KHDRBS1	791.724771408304	0.08719410006262	0.230563890338572	0.378177605932047	0.705298660172442	0.951788640463902
AL445248.1	52.2086908633074	0.0692822084109374	0.336379895821685	0.205964177025799	0.836818893929657	0.973024199516692
TMEM39B	115.456982627782	-0.243364198636249	0.26538656548526	-0.917017778165437	0.359133324180924	0.846391704819358
KPNA6	524.681783737607	-0.252264734006457	0.147911133812295	-1.70551551803119	0.0880983206141931	0.549764658192506
TXLNA	211.677806251338	0.371853772216462	0.35393360844245	1.0506314273258	0.293427901255949	0.806864206674207
CCDC28B	33.9061021956615	0.00901745395386594	0.482475057634518	0.0186899898993261	0.98508841376474	0.997910569175625
DCDC2B	19.8220534822948	0.90103821138199	0.693511354793181	1.29924074804903	0.193861321488223	0.714148258360341
TMEM234	45.3264448578705	-0.0358204192360237	0.322676456349261	-0.111010327934345	0.911608156847682	0.986930233583569
EIF3I	61.9287093988726	0.345627860413369	0.291373831964521	1.18620075825977	0.235543026880826	0.756704159015959
HDAC1	175.796498617336	-0.334206923250046	0.188467261637823	-1.77328900704405	0.0761808296901527	0.517924031160301
MARCKSL1	344.080870157156	0.0653753533880353	0.374597615571785	0.17452154170348	0.861455602710188	0.977982940183409
TSSK3	30.0696520787282	-0.0942186753299914	0.397540442633701	-0.237004000664168	0.81265368659138	0.969039097976099
FAM229A	24.6567486337162	-0.502407353300014	0.491255101823675	-1.02270154841128	0.306448979072685	0.815651710148687
BSDC1	268.216237233495	0.117860095311038	0.167460590938022	0.703807950580198	0.481552381758173	0.894332970352998
ZBTB8B	8.03795745720677	-0.0904627261134742	0.717975308124736	-0.125996987765153	0.899734308988806	0.984271627531465
ZBTB8A	106.119004455483	-0.276699402735964	0.249804842306955	-1.10766228620966	0.268007692708414	0.786055317018904
ZBTB8OS	407.911223676473	-0.246215913808671	0.150515227372725	-1.63582062829403	0.101877133424111	0.576165063077056
RBBP4	525.641017355012	-0.0594462676603572	0.171217974298664	-0.347196419674152	0.728443760430744	0.95600896129544
SYNC	233.55447794522	0.543174343845503	0.224587537274886	2.41854178747541	0.0155828556198731	0.267538059046086
KIAA1522	9.63365529619149	0.323995724885718	0.678514246708407	0.477507622658594	0.633000694158446	0.935568839749326
YARS	319.533901723847	-0.0550743642185218	0.428431699015829	-0.128548761319566	0.897714712331071	0.984079921907347
S100PBP	758.126343825509	-0.104365989334071	0.241452087117946	-0.43224306146954	0.665564765262679	0.943871729753602
TMEM54	8.12252610493368	-0.383989514859522	0.729316747779467	-0.52650582346922	0.598536806926925	0.927884910539386
AL031602.2	98.014057449446	-0.30763482377428	0.433322727096122	-0.70994389294065	0.477738930014581	0.89373913704253
RNF19B	297.02598574146	-0.590222420251838	0.295915762695776	-1.9945622864931	0.0460906402893552	0.429505001240825
AL020995.1	176.300874873783	0.106225224096349	0.237290731970677	0.447658546181548	0.654399643260074	0.940251531052336
AK2	328.386281075894	-0.0932477435284238	0.224402953493733	-0.415537059903395	0.677748791224648	0.947031311587247
AZIN2	958.38309085305	-0.401809875309177	0.851944281222594	-0.471638678919886	0.637184713598455	0.935639847488957
TRIM62	70.7871444039931	0.0621151919144174	0.288540410835933	0.215273804228888	0.829553852028173	0.972224191582199
ZNF362	355.156242764855	-0.470495227818503	0.206410907994653	-2.27941067838668	0.0226426641429728	0.312259704119963
AL513327.1	530.943568818379	1.32959690552607	0.494927486700049	2.68644789642058	0.00722162104473455	0.187145539866949
PHC2	1610.24567198863	0.210435296317693	0.38955092651215	0.540199706882559	0.589059314802063	0.92403762675218
AL513327.2	68.4152274363009	-0.0299496806271553	0.353367776974653	-0.084754984972225	0.932456181498053	0.990247547925642
ZSCAN20	27.324391382016	-0.73413326200363	0.453082420304033	-1.62030842315843	0.105166040416474	0.5802236523291
CSMD2	77.2999491071878	-0.496605963079761	0.318705042490755	-1.55819926537299	0.119186019086297	0.605117899822387
SMIM12	156.359885944833	0.0486444416624012	0.268750933116725	0.181001945177522	0.85636604920326	0.977399932581984
TMEM35B	66.944862749023	0.276070765682563	0.308657816158368	0.894423375110368	0.371095410408974	0.848782597192247
ZMYM6	836.851132831598	0.079309935942516	0.266507432365278	0.297589959269177	0.76601613890477	0.960955050165348
ZMYM1	308.555360716354	-0.129233693804853	0.172150383896575	-0.75070232711473	0.452831822206264	0.885174155482618
SFPQ	1518.86569150741	-0.162525302875859	0.189153757049737	-0.8592232341075	0.390217367216554	0.857782494216573
ZMYM4	1802.61011165125	-0.166779414788659	0.14450071877779	-1.15417706015102	0.248427585399869	0.768721750778547
ZMYM4-AS1	164.704541246397	0.274565281448531	0.261130031823583	1.05145041928393	0.293051769534998	0.806864206674207
KIAA0319L	1060.24657444475	-0.169205927448485	0.164476649635093	-1.02875349068627	0.303595527007019	0.814634993750011
NCDN	29.743009591011	-0.644076886869301	0.493310444299889	-1.30562183369821	0.191681191631478	0.712566970841786
AC004865.2	22.9655250247266	0.333635565456277	0.461079619649192	0.723596427250721	0.469313535447845	0.892934020586029
TFAP2E	52.9272482198848	-0.00793518640904931	0.325644448602935	-0.0243676391324725	0.980559360888422	0.997400760703526
PSMB2	230.898311268779	-0.0413688205222214	0.231703618821827	-0.178541969834458	0.858297363495819	0.977518977810827
C1orf216	42.6798835937013	0.211176378423806	0.402919623053213	0.524115397566318	0.600198279677738	0.928397847838349
CLSPN	26.2872497859389	-0.290161840892257	0.487508682776612	-0.595193175308462	0.551714351684715	0.916470212951595
AGO4	1572.43296161627	0.296718138115892	0.217656292507998	1.36324171792547	0.172806343416691	0.690302932765746
AGO1	397.710563386	-0.0474175820519677	0.284005184792952	-0.166960269005428	0.867401310792371	0.979287008229503
AL139286.3	28.6804702252189	0.517876824280899	0.458880115372077	1.1285667147747	0.259080658592484	0.778676964319504
AGO3	1660.23653701173	-0.0953721150784491	0.164570091567672	-0.579522768505185	0.562236488106009	0.918388995314201
AL138787.2	167.968095808737	0.26511182993042	0.227689717515297	1.16435574176778	0.244279875571818	0.765544230287811
ADPRHL2	121.441343340318	0.297382386640164	0.280535708808526	1.06005181266652	0.289121028358694	0.803595532529833
COL8A2	127.771894189866	-0.112016216955333	0.464567068735822	-0.241119580989998	0.809462436994856	0.968540503440568
TRAPPC3	165.67058025207	-0.12841323059837	0.21262827558798	-0.603932991711799	0.545888193287352	0.915636778809713
MAP7D1	246.720642747411	0.0977402602179364	0.239219250308571	0.408580246329928	0.682847729598162	0.948548520937819
THRAP3	1114.26436503135	-0.0417299740341174	0.157346447989455	-0.265210778936135	0.790847091746942	0.965184561118646
SH3D21	120.851719368691	0.130346004840734	0.273462758007546	0.47664993138531	0.633611421589934	0.935604826124429
EVA1B	24.4795996776262	0.252704874698565	0.548233999928763	0.460943456136251	0.644839173032996	0.937916216057742
STK40	288.360711357925	-0.102728137869933	0.242300996106327	-0.423969110819723	0.671588340707601	0.945537430957451
LSM10	49.8465203064834	0.371182197802117	0.339682515833124	1.09273271511115	0.27451117138682	0.788894179094759
OSCP1	101.947637990118	-0.000743463001036832	0.27590940964605	-0.00269459096009296	0.997850030077021	0.999686370651763
MRPS15	58.0032300103871	0.0880001287419385	0.299016298090574	0.294298770013141	0.768529612446254	0.961051153062173
CSF3R	2294.58220289042	0.0461791594873332	0.282822883232724	0.163279431139008	0.87029842813585	0.979287008229503
GRIK3	14.7336603450498	-0.373219836187421	0.630489074351934	-0.591952900327488	0.5538821283959	0.916646208127995
AL353604.1	41.6519859489377	-0.337065231401977	0.676640183287295	-0.498145454153234	0.618381524905407	0.932610830170297
LINC01137	49.1723891677487	-0.136185427009917	0.379097616459237	-0.359235777533727	0.719418713901403	0.954535022836088
ZC3H12A	15.7704190719257	-0.806985129029168	0.578878620426232	-1.39404894317047	0.163302825510203	0.678326072004454
MEAF6	282.465907188618	-0.131678560814751	0.179193947957599	-0.734838214770003	0.462438030451517	0.889074332485898
SNIP1	123.5272286885	0.584116924310905	0.257513607904969	2.26829536917701	0.0233112099887803	0.3172040047608
GNL2	185.332359085168	-0.296246840026531	0.249306733077981	-1.18828254804441	0.234722111015507	0.755898968076076
C1orf109	46.101566548673	-0.0420044850969405	0.366802112553456	-0.114515384888409	0.908829251248572	0.986682230926657
CDCA8	11.1452911878403	0.476812581825102	0.804666094545033	0.592559553655231	0.553475954077907	0.916554796452943
MANEAL	9.02983348844336	0.302865214016429	0.749431276021107	0.404126734107504	0.686119526764989	0.949277785948908
YRDC	21.6972956222966	0.510685432364683	0.533571684633445	0.957107446051069	0.338513025692796	0.836047549730334
C1orf122	124.419197927256	0.103632951626299	0.360612869093874	0.28738007017526	0.773821319586799	0.961842376749243
MTF1	162.949843435682	-0.226094262591625	0.262740839813286	-0.860521960545976	0.389501383383066	0.856855193149946
INPP5B	633.650394342377	-0.183204257758236	0.23761841872916	-0.77100192290672	0.440705791824756	0.883054862331592
SF3A3	212.627555803446	0.122643398883209	0.338098389007589	0.362744700568378	0.716795604555123	0.954249335045427
FHL3	77.6896791791912	0.0520912576590958	0.498823542754293	0.10442822600447	0.916829524021915	0.98752879919762
UTP11	95.7266825162527	-0.209524820465461	0.253675277514353	-0.825956800041765	0.408828598053373	0.869568084729985
POU3F1	22.5283948885762	1.82346288541936	0.96718733098223	1.88532544524496	0.0593859128162517	0.475547471822556
MIR3659HG	21.4688358381777	-0.550181554142067	0.704669553940685	-0.780765326194834	0.434940530949162	0.881805207959649
RRAGC	145.477023127496	-0.153542039278966	0.236365155109282	-0.64959676145148	0.515952725553928	0.903556067499237
AL139260.1	411.100171543216	-0.169787572171134	0.22214027860294	-0.764325917113924	0.444673044410141	0.883836545537605
MYCBP	111.907172658857	0.0373365890210984	0.233668510789122	0.159784426643577	0.873050892193845	0.979287008229503
GJA9	36.3245826461806	0.0802738582514007	0.44296880428416	0.181217858853794	0.856196577337709	0.977399932581984
RHBDL2	121.679090904668	-0.253680477434598	0.24302002695427	-1.04386655130416	0.296547135521541	0.809122284897797
AKIRIN1	300.699877315507	-0.342048255492352	0.227720484547276	-1.50205308131311	0.133083400662474	0.632799908566895
NDUFS5	128.078988581063	-0.339198776799291	0.233264115785592	-1.45414040928211	0.145907382226983	0.653517632200747
MACF1	3500.75351197051	-0.330668510186784	0.11717555831609	-2.82199218795084	0.00477263398313723	0.149151058876158
AL442071.2	35.1513027432329	-0.0546980863510713	0.375150482696441	-0.145803054704667	0.884076864371342	0.981777637847914
AL442071.1	23.5794483752994	0.432525194677524	0.498953321690682	0.866865047038732	0.386015956717958	0.85566428453453
BMP8A	34.0291439317465	-0.764808851024938	0.475929136255427	-1.60698052034047	0.108058641340483	0.585868631863761
PABPC4	574.243030319403	0.18934762547839	0.333879808716183	0.567113136330284	0.570637318538066	0.919491926430193
PABPC4-AS1	28.7248420843752	0.63910208775986	0.462317252088477	1.38238857596764	0.166852421923072	0.683869608463368
PPIE	140.96588447634	0.178194344118263	0.395912679141556	0.450084964453868	0.652649177794141	0.940227080053739
BMP8B	8.72471108709265	1.07118146272557	0.784010215195301	1.36628508400077	0.171849500866665	0.689821675007484
AL033527.4	14.3100666202407	0.321998793320253	0.545638714572247	0.590131866967474	0.555102245850052	0.917165679838179
LINC02811	18.9469468287599	-0.577039830719241	0.629136734096601	-0.9171930352276	0.359041495809535	0.846391704819358
TRIT1	395.46996263494	-0.129958494135721	0.178020536502305	-0.730019674634777	0.465378158472818	0.890295401717141
MYCL	12.5123545524904	0.278877659272561	0.811787292637785	0.343535383962945	0.731195726088605	0.956313564763769
MFSD2A	157.70509821044	0.92039613060125	0.362197927690093	2.54114134907135	0.011049124040651	0.228471898609628
CAP1	658.458374312702	-0.378754975502511	0.204366791649665	-1.85330978895921	0.0638379689122079	0.486687569942321
PPT1	603.758377900304	0.146751826138117	0.279537105395085	0.524981561681069	0.599596008701594	0.92824117989275
RLF	1651.24812087596	0.303335981505162	0.303871660711782	0.998237153127853	0.318164374487527	0.823846051656686
AL050341.2	30.4725319357392	-0.0158137724638642	0.414025753159545	-0.0381951420731319	0.969532094135506	0.994869952913417
ZMPSTE24	217.135562985346	-0.146707383093681	0.242985741140939	-0.603769515053916	0.545996889906761	0.915636778809713
COL9A2	235.486961721111	0.220665053997379	0.384413478912759	0.574030480464652	0.565947175367497	0.919138043651892
SMAP2	3741.54708705131	0.357215864218286	0.34057271952973	1.04886810873031	0.294238825185217	0.807147572627755
AL031985.4	18.3676085451432	0.865293567863475	0.770379865443442	1.12320376826749	0.261350962551229	0.780262035079168
ZFP69B	26.0614973799083	0.361425033667066	0.598171206151153	0.60421670242639	0.545699577788883	0.915636778809713
ZFP69	47.9635406571519	0.135775548121366	0.347896731560763	0.390275434644755	0.696332886242713	0.951125696915753
AL603839.3	133.520118152749	-0.497824837526445	0.249292246368799	-1.99695275235304	0.0458303158059876	0.429003379580669
EXO5	20.8654378749385	0.0197637383389618	0.457616973610638	0.0431883856558557	0.965551363355249	0.993856887026639
ZNF684	73.5886153335419	0.0549646058200237	0.324416487315161	0.16942605560804	0.865461530342666	0.978844682089477
RIMS3	18.3734834754375	0.431084932402152	0.599214775507184	0.719416392957393	0.4718843993704	0.893435259427986
NFYC-AS1	28.8419847362405	-0.309017043155734	0.379542447730337	-0.814183090728469	0.415540070849519	0.872955894967425
NFYC	625.69196631537	-0.264732663678733	0.161866302906203	-1.63550200953275	0.1019438537713	0.576165063077056
KCNQ4	8.34420702995218	0.296742046576544	0.734140312117483	0.404203449502248	0.686063117335254	0.949277785948908
CITED4	21.5678467480168	0.0289113391412467	0.612638493513117	0.0471915157917312	0.962360589407389	0.993219033502964
CTPS1	105.538213011935	-0.32455462392133	0.556387165899805	-0.583325144454853	0.559674438767089	0.918362519472397
SLFNL1-AS1	83.5309423340259	0.514581011816406	0.386172907375068	1.33251453426437	0.182691168678076	0.700953322065348
SLFNL1	25.6342266391623	-0.0874724769882441	0.708582681054247	-0.123447099861516	0.901753061971323	0.984570329778658
SCMH1	1191.37961296544	0.454956433494166	0.337349048561884	1.34862225174086	0.177458329681199	0.694978291839407
HIVEP3	3275.41103031628	-0.561093848557119	0.335822008361007	-1.67080725678332	0.0947597547186926	0.564111215978684
FOXJ3	1368.43036367422	-0.0629630638425435	0.158421409207933	-0.397440372215744	0.691042749132448	0.950377714081376
RIMKLA	13.6249459066538	-0.0776941024613584	0.646691096780446	-0.12014098052093	0.904371469714695	0.984985579914815
ZMYND12	10.0854867023286	-0.0848002145825533	0.728925207201674	-0.116335961144902	0.907386286221094	0.986325415456954
PPCS	149.286174552834	-0.0927958725924698	0.241127030183714	-0.384842265596557	0.700354282834275	0.951257489338613
CCDC30	329.159188899111	-0.018580134767581	0.257255550767396	-0.0722244270809949	0.942423305934684	0.992201800900738
PPIH	130.858791391409	-0.330206195380952	0.256335817228586	-1.28817813659842	0.197683960813615	0.717656151773419
AC098484.4	100.106685662953	0.0589974548390499	0.283383644810983	0.208189343031427	0.8350811293208	0.973024199516692
YBX1	626.003072404428	0.25265404450245	0.208791496448595	1.21007823019581	0.226248875793751	0.746051212062291
P3H1	108.680628118095	-0.280203386327212	0.238533644936326	-1.1746912533115	0.240118259961115	0.762105225296649
C1orf50	91.4647457867355	-0.126957436513551	0.315301770966161	-0.402653737479883	0.687202971547461	0.949483673962125
TMEM269	37.2849807351854	0.125193369072078	0.52366203597732	0.239072837958221	0.811049103301555	0.968674041485285
SVBP	151.34263538373	0.124064564438561	0.438240737473307	0.283096832014888	0.777102609991823	0.963157945287079
ERMAP	435.370248892487	-0.177690106476785	0.346770603287074	-0.512413984324051	0.608361305845562	0.930389094181952
AL512353.1	63.5732121710108	0.714369627663667	0.453496368911264	1.5752488368952	0.11519901851415	0.597531171900887
ZNF691	87.4053676775334	-0.273557178795375	0.294655986081168	-0.928395117416753	0.353202650313448	0.844761523103397
SLC2A1	58.0419878154323	0.0138932451453674	0.586287140838488	0.023696997900206	0.981094300663299	0.997400760703526
SLC2A1-AS1	14.6361878598315	-0.346085559979489	0.637397368321596	-0.542966722455737	0.587152714781856	0.92334624252206
EBNA1BP2	41.4968230634914	-0.229521898909002	0.327438493724229	-0.700961870116306	0.48332681126579	0.894553204541194
CFAP57	9.49145682883825	0.609435986801941	0.764817971193448	0.796837953285742	0.425545149702219	0.876486854493246
TMEM125	41.31249910776	0.0792081484400066	0.44716632505306	0.177133527285642	0.859403507340912	0.977783760464687
AL139289.2	24.5722715129869	-0.157160989734198	0.449734437501774	-0.349452869580569	0.726749347762667	0.955574629108292
ELOVL1	169.003453581188	-0.262406826917529	0.281597832276414	-0.931849598401572	0.351414258112574	0.843761748460963
MED8	82.129977231479	0.471220392245677	0.27008940938093	1.74468296748754	0.0810400697436405	0.533992776657668
SZT2	332.674828052009	-0.326575546901626	0.199608219020864	-1.63608266485004	0.101822287724662	0.576165063077056
HYI	78.3284831684476	0.377153358524719	0.261791846892081	1.44066120852187	0.149680419042993	0.658233610953555
PTPRF	72.8718792050902	-0.67867859317625	0.37064826272538	-1.83105834136634	0.0670918355660205	0.496704353348052
KDM4A	253.169333798225	-0.225722526621637	0.182803826907171	-1.23478009427155	0.216912357624675	0.736327708877559
KDM4A-AS1	124.92718762848	0.189765625315162	0.272468315155491	0.696468597483959	0.486135416593417	0.895750455266371
ST3GAL3	961.169224765231	-0.238118049542105	0.24110692025127	-0.987603546567429	0.323346848684442	0.82931238215583
AL451062.1	35.8276643168414	0.486044302217925	0.438017193132999	1.10964662994483	0.267151329275078	0.785788247918662
AL357079.1	43.1201602567919	-0.0984708726162505	0.350694861307727	-0.28078789705973	0.778873087084694	0.963615493259872
IPO13	93.8080616730977	-0.269972972195068	0.253700573282743	-1.06414017399239	0.287265203949149	0.801703960264974
DPH2	27.92281893087	-0.526155826523786	0.493256367549062	-1.06669849826409	0.286108005485935	0.800646359468143
ATP6V0B	390.700618789919	0.491793424954242	0.262761754978774	1.8716324413116	0.0612574720020472	0.480270381410096
B4GALT2	23.2692012128717	0.428018190081351	0.484683610085153	0.88308781476261	0.377188827277608	0.851618624488602
CCDC24	39.9083582776212	0.0907928613081352	0.359693243380372	0.252417477889966	0.800718392035647	0.967502342075306
SLC6A9	48.5020446401516	-0.194166040005585	0.511730044344188	-0.379430604381301	0.704368127643948	0.951788640463902
AL139220.2	36.9720123714623	-0.340855979302362	0.530231356150302	-0.642843874374229	0.52032541091599	0.905125524551029
DMAP1	90.9221578408103	-0.0864617196819504	0.269366001965748	-0.320982303078266	0.748223801990474	0.959168526128419
ERI3	667.768265865383	-0.266720762817184	0.224616250375283	-1.1874508739753	0.235049823160997	0.755898968076076
RNF220	2344.62706514881	-0.626844844769839	0.149193829603559	-4.20154671567521	2.65097527372772e-05	0.00719257791312762
TMEM53	46.2866710702426	0.165831086679727	0.360885474757924	0.459511668600583	0.645866774654323	0.937995450815458
ARMH1	72.1876621740425	-0.0293948014375793	0.404932545286048	-0.0725918471601598	0.942130914628173	0.992201800900738
KIF2C	14.9734595017208	-0.133145393475037	0.67877651643006	-0.19615497921952	0.844488864822579	0.974937921628387
AL592166.1	16.1393203390721	-0.0560306254031577	0.505086685469482	-0.110932691387572	0.911669721605225	0.986930233583569
RPS8	1221.19592012994	0.1985698043946	0.27738104545827	0.715873732707786	0.474069319127642	0.89373913704253
PLK3	241.903061981953	-0.099926696214705	0.298275297892914	-0.335014990918156	0.737613777903678	0.958675810612628
BTBD19	92.6352911316926	0.403529743383459	0.40045444094945	1.00767953135123	0.313608334465119	0.819530381404658
PTCH2	58.3911454633182	0.131742094044162	0.307934923165237	0.427824465929347	0.668778923049937	0.944502968466015
EIF2B3	665.383173401066	-0.10716767848017	0.279340192106698	-0.383645753487689	0.701241023790322	0.951369271385204
HECTD3	60.0430469071573	0.862314513861918	0.405347143621822	2.12734819383958	0.0333911631995512	0.372545519884338
UROD	51.7664316459603	0.221449379463814	0.4129931586834	0.536205926920879	0.591816237740644	0.925649516269589
ZSWIM5	162.686436057083	-0.299582945766766	0.327677488620185	-0.914261602248839	0.3605794017361	0.846670479569086
MUTYH	97.2764223338567	0.305883436540763	0.278901288499527	1.09674443666574	0.272753125377691	0.78804856448151
TOE1	42.8580317482411	0.196688649263853	0.344799366044435	0.570443767110943	0.568376751732466	0.919491926430193
TESK2	426.048264304108	-0.0018129361659641	0.169840815584478	-0.0106743256014474	0.991483282140143	0.998566831415691
CCDC163	8.29734102057433	2.41056203170003	1.09285110605134	2.20575521985771	0.027401143242015	0.340591756933602
MMACHC	21.878148025473	-0.280906538592065	0.417367953299561	-0.673042902243257	0.500919997278735	0.900961670477129
PRDX1	389.554762733609	0.341996121824125	0.306009823230701	1.11759850783056	0.263738506371041	0.783211514690918
AKR1A1	531.586498373491	0.0806227539820233	0.270822663570526	0.297695742738414	0.76593539299762	0.960955050165348
NASP	687.965862679351	-0.0123898235751092	0.235994189184571	-0.052500545110537	0.958129861000056	0.992840975530392
CCDC17	9.70743898389252	0.375794682111905	0.667982609006744	0.562581535873654	0.573719867953662	0.920086671868054
GPBP1L1	1197.83676394797	-0.0407236051505805	0.171198059649207	-0.237874221437002	0.811978650003826	0.968845821427192
TMEM69	93.5407924455206	-0.0916995990260853	0.327568991502353	-0.279939803232036	0.779523688995512	0.963721997167374
IPP	45.5257970387174	0.0449784248750491	0.359935082746495	0.124962603066753	0.900553156640077	0.984390043157545
MAST2	670.018126974835	-0.0708637869575124	0.246373618476719	-0.287627333623014	0.773632019443722	0.961842376749243
PIK3R3	63.2025374720495	-0.10016390365725	0.418604343464095	-0.23928061239967	0.810887997875982	0.968554654346666
POMGNT1	140.039143723956	0.435171273889751	0.376931870776571	1.15450909734216	0.248291511018057	0.768566307312075
LURAP1	137.294631662782	-0.58592389399551	0.495602450492413	-1.18224575647953	0.237108201818969	0.759513671539333
RAD54L	15.1661137218151	-0.298238205290752	0.64206550559632	-0.464498096675918	0.642290922854105	0.936680801005656
LRRC41	200.02494760306	-0.0159280325563981	0.212069539823895	-0.0751075923945744	0.940129107032814	0.992144328544721
UQCRH	179.340685489502	-0.319057680470509	0.201955795875342	-1.57983918751927	0.114143698756363	0.597531171900887
NSUN4	174.408100955741	-0.0410997164857711	0.26489864824394	-0.155152609340321	0.876701008039867	0.980505265144611
FAAH	56.0016068538775	0.0767666371331249	0.450141380104484	0.170538947375392	0.864586307374802	0.978844682089477
MKNK1-AS1	62.967377558573	0.183588304310846	0.502570018178242	0.365298958693023	0.714888255622277	0.954249335045427
MKNK1	1170.15430363377	-0.412944190718173	0.328722625942016	-1.25620860302756	0.209040348429301	0.72883285033557
MOB3C	53.6884871222497	0.172849913701428	0.449481614597797	0.384553912969492	0.700567945077425	0.951257489338613
ATPAF1	200.085051169264	0.195994758379829	0.224436778756292	0.873273798821772	0.382513858241568	0.853752470118397
EFCAB14-AS1	31.6654760478446	0.417563913564102	0.540949875325684	0.771908697294188	0.440168505761449	0.883054862331592
EFCAB14	445.342878599697	-0.164540512546272	0.191149608879072	-0.860794398226395	0.389351290805435	0.856855193149946
CYP4A22-AS1	20.3063540047155	1.04873887590619	0.845991317935328	1.23965678331744	0.215102368284251	0.734862625413521
TAL1	328.599931106127	-0.908600198960797	0.391349217866668	-2.32171206042976	0.0202484451117782	0.295267839264342
AL135960.1	17.0166728681001	-0.668721614010742	0.543999835374051	-1.22926804481647	0.218971324118593	0.738440583990893
STIL	31.7274889922419	-0.0204371966752312	0.486364645264517	-0.0420203172130575	0.966482501626379	0.994358067028071
CMPK1	368.650766792495	-0.223091764660817	0.193734067524416	-1.15153605925659	0.249511769357629	0.76954999205771
LINC01389	16.0973213319143	1.031253139534	0.596667458170425	1.72835492435963	0.0839246115792489	0.540589215665327
AL109659.1	8.99966060778585	-0.167822036350149	0.812664260197658	-0.206508449515586	0.836393765228697	0.973024199516692
SLC5A9	36.8333383578001	0.455440063178623	0.643564796163406	0.707683306939281	0.479141946083051	0.893941621789912
SPATA6	1406.63154362831	0.520110110867341	0.41902643124544	1.24123461453603	0.214519091125773	0.733990304164639
AGBL4	148.501495520261	-0.222505067804706	0.447132019617938	-0.497627228742934	0.618746808322356	0.932721550903494
BEND5	8.57081756158407	-0.891544438396581	0.703166458059476	-1.26789955376565	0.20483382349267	0.724443120158997
ELAVL4	130.898959241987	-1.58058877858211	0.541708128709874	-2.91778670987719	0.00352525394374532	0.128306346281804
FAF1	3198.52054125585	-0.00360009968861206	0.178529265488159	-0.020165319555694	0.983911493242278	0.997910569175625
AL049637.1	34.6492524333146	0.945241596469769	0.411050241982164	2.29957679117675	0.0214722082201688	0.303504853036968
CDKN2C	18.9253431425695	1.82217582425062	0.75928730244339	2.39985025218629	0.0164017801184549	0.272639889999331
RNF11	248.556538065393	-0.383986182552254	0.199134088064137	-1.92827951399552	0.0538203685302142	0.458111640900939
EPS15	2404.69386577616	0.0510498081408097	0.181484426718954	0.281290296163347	0.778487752510145	0.963483708486988
AC104170.2	20.8502995729211	0.38649332454478	0.51455417545531	0.75112270579242	0.452578812017661	0.885174155482618
AC104170.1	21.8982696886652	-0.517815764261433	0.463083367559782	-1.1181912384158	0.263485325497611	0.782849132849797
OSBPL9	1366.32456199434	-0.0895186748156804	0.140190454963092	-0.638550426555419	0.523115439588846	0.905630225672395
NRDC	1502.57038817542	0.149446312171748	0.170129167995294	0.878428513656645	0.379711216186554	0.85219698837328
TXNDC12	207.790763023142	-0.148574806274093	0.173960896412388	-0.854070134945066	0.393066130300978	0.859103526827734
AL445685.1	19.3633951318764	0.317863066540246	0.497862418673506	0.638455634765833	0.523177125057363	0.905630225672395
BTF3L4	460.546413381308	-0.0563693941622558	0.199222405465343	-0.282947061253419	0.777217418294427	0.963157945287079
ZFYVE9	192.744054846447	-0.702881458044038	0.304607158025826	-2.30750144743625	0.0210268816395748	0.300741509201171
CC2D1B	111.234250637003	-0.157763530874842	0.244994447888982	-0.643947372008738	0.519609561568907	0.904784569795829
ORC1	8.40935214022553	0.0102439085404466	0.872501616768781	0.011740847631187	0.990632374162137	0.998566831415691
PRPF38A	149.152086526085	0.00710424820338115	0.24073022473155	0.0295112431822943	0.976456852085131	0.996707769735753
TUT4	2167.24242733484	0.0924526682139624	0.143135938100712	0.645908144668124	0.518338844634355	0.904300489634869
GPX7	36.4332475173792	0.540361564232911	0.479488640130236	1.12695384000368	0.259761997942246	0.779490496631611
SHISAL2A	283.305899411089	0.504976556206954	0.491733928215021	1.02693047445395	0.304453203313753	0.815045730094446
COA7	47.4152528402906	0.184621135826137	0.427080266875756	0.432286738923122	0.665533024104375	0.943871729753602
ZYG11B	597.562218715123	-0.000367836979279073	0.135429793522258	-0.00271607132900649	0.997832891285023	0.999686370651763
ECHDC2	435.038484455714	0.0873270970853537	0.218955939200592	0.398834109749134	0.690015441984252	0.950105963848039
SCP2	655.226171966603	0.134658033593189	0.146329666074137	0.920237414639934	0.357448706392042	0.845729664878571
CPT2	61.2994445223252	-0.0999043978899115	0.29201809108429	-0.342117152807066	0.732262729402909	0.956510545068272
AL606760.2	17.5461702593076	-0.283464698835472	0.457867300818987	-0.619097931493337	0.535851845933138	0.911063128332623
CZIB	103.939033237161	-0.392073116428448	0.31916888019898	-1.22841899932104	0.219289719272518	0.738771559264224
MAGOH	125.939400550703	0.0367157114749302	0.242761766698741	0.151241737833013	0.879785026924431	0.981026868244335
LRP8	135.557641535292	-0.636602998903721	0.498995130723588	-1.27576996188438	0.202036848889188	0.721266717116965
LINC01771	8.76880849983716	-1.78810651645886	0.95414903766162	-1.87403272013046	0.0609259154147835	0.47925992477057
LINC02812	20.1491905217193	-0.940921440398846	0.693750343461308	-1.3562824858642	0.175009305829505	0.692275464010194
NDC1	236.740646704218	-0.0874170543629728	0.338788715052109	-0.258028235531775	0.796385116068982	0.966557281722548
YIPF1	212.761812569001	-0.11822887601472	0.231427821526062	-0.510867169016695	0.609444071664271	0.930689842056324
DIO1	34.4270749717032	0.874563681238323	0.416265650504328	2.10097489470664	0.0356431701155578	0.384959135862059
HSPB11	368.474442396818	0.37190913715841	0.262224734734573	1.41828396750925	0.156107875542004	0.668550258175365
LRRC42	58.5449264919957	-0.337294279828066	0.322002349861794	-1.04749011916477	0.2948735869831	0.807385523257856
TMEM59	550.326498481066	0.0619484542969517	0.203124466238364	0.304977807174917	0.760383054938561	0.960587794915523
TCEANC2	202.195807537199	-0.315900508788169	0.213162771256808	-1.48196848317189	0.138348681198723	0.641982335896746
CYB5RL	57.889221170564	-0.176340593973043	0.382762519152602	-0.46070496756956	0.64501029054739	0.937916216057742
MRPL37	62.8771037665175	-0.292976883212229	0.311102672556957	-0.941736953926652	0.346327330434775	0.840243659127298
SSBP3	395.407964281355	-0.0428627307013228	0.257864557531976	-0.16622187675407	0.867982343773738	0.979287008229503
ACOT11	287.934205106166	0.918166737663743	0.401801277284119	2.28512647811842	0.0223054126415873	0.309630251296824
FAM151A	27.2257324085799	1.60001434356044	0.530146063432813	3.0180632356298	0.00254395814626988	0.10715802610428
MROH7	186.341683993784	1.10253675774862	0.454679057697546	2.42486813298982	0.0153139481551828	0.264953497212423
TTC4	189.871861623987	-0.121998755744062	0.414722580682744	-0.294169551952583	0.768628345832112	0.961051153062173
DHCR24	214.335754809384	-0.47201976364589	0.445827887535927	-1.05874885094049	0.289714173619056	0.80411240232571
AC096536.3	8.64214147715059	-1.57834677788984	0.706903328689686	-2.2327618414465	0.0255646538863153	0.332213543430504
USP24	1946.82756701339	-0.134002423715815	0.176657182231476	-0.758545008038397	0.448124779503428	0.884317661353938
MIR4422HG	8.36154031356101	0.0278845522429576	0.77491596684407	0.0359839691476748	0.971295141443023	0.995154403554282
AL603840.1	11.9579054714921	-0.234441750172876	0.694164715880689	-0.337732161847839	0.735565035746967	0.957180662387976
AC119674.1	146.667442220465	0.18640913627468	0.687073016999309	0.271309062738041	0.786153336734611	0.964684972309099
PLPP3	257.786996484943	0.109158031868609	0.509862824716289	0.214092941428608	0.830474580112993	0.972616632183346
PRKAA2	34.0204338883652	-0.381618256828894	0.495024135307028	-0.770908385289544	0.440761236539886	0.883054862331592
DAB1	421.656736051138	0.520821684097975	0.659694625177306	0.78948905178361	0.429826226167014	0.879060236782171
OMA1	127.29585382114	0.488012717014199	0.492508084390628	0.990872500332679	0.321747841881161	0.828159269637226
MYSM1	759.783163288612	0.0513178759001327	0.146534792046537	0.350209497576759	0.726181479527163	0.955524053681626
JUN	572.794358699959	-0.121623836822719	0.327011264724303	-0.37192552655719	0.70994829887166	0.952751099812112
LINC01135	144.612170066997	-0.384814715100862	0.248086186733357	-1.55113317741653	0.120869771802577	0.609179567596044
LINC02777	9.11364416183882	0.0636744950395251	0.758224227837463	0.0839784495163542	0.933073566027149	0.990247547925642
LINC01358	114.941647697097	1.05079419652806	0.4889566873359	2.14905373777246	0.0316301403827797	0.364479358966819
AC093425.1	11.397595894445	2.46385176797558	1.02130102925642	2.41246380586676	0.0158451105788018	0.268301908102099
FGGY	959.149439496508	0.558888527148184	0.243034639916406	2.29962497255708	0.0214694760419153	0.303504853036968
AL035416.1	18.1557390790996	0.658265306005685	0.57056463805464	1.15370855833278	0.248619673981738	0.768839749125015
CYP2J2	96.9306078622038	-0.55646648175797	0.25560658006476	-2.17704286649031	0.0294773692412098	0.354262584565331
LINC01748	13.1561616802644	0.960743894809938	0.639201865581483	1.50303675026973	0.132829567426449	0.63228502423359
AC099792.1	14.6979063015489	-1.36400434856814	0.891814348659858	-1.52947118491405	0.126147677149325	0.620826811539416
NFIA	3174.81205817511	0.332199810523623	0.163379080771097	2.03330688944843	0.0420215275722852	0.413223225830265
TM2D1	605.515195963031	0.0761885153415438	0.163481369225014	0.466037908189273	0.641188366515383	0.936137394485586
AC099791.2	22.9244245529741	0.238806532211888	0.528998400531688	0.451431482537315	0.651678597201785	0.940030823084327
PATJ	229.47808966712	0.2050158268942	0.179993346282411	1.13901892002457	0.254695262918271	0.774363976714574
KANK4	57.7214982319738	-0.733655428257381	0.372267176900867	-1.97077656527519	0.0487494383472529	0.441779449637782
USP1	117.720452283317	0.135206737880785	0.220076435433513	0.614362630939797	0.538975723837306	0.912548231828876
DOCK7	1041.49448023953	0.013088482638733	0.174224653161946	0.0751241710125085	0.94011591647524	0.992144328544721
ANGPTL3	8.1904463049528	-0.280583555590913	0.831098931183749	-0.337605482407819	0.735660510164396	0.957235340467507
AC103923.1	15.5099219835708	-1.18574686879537	0.576921419038508	-2.05530047882696	0.0398499911117903	0.404559764142607
ATG4C	1445.6765354423	-0.26401128154813	0.22599856729552	-1.16819891695554	0.242726537264998	0.764494732536056
ALG6	205.692349691397	-0.089882290247021	0.233618408409157	-0.384739759418282	0.700430234689673	0.951257489338613
ITGB3BP	342.426613973738	0.469852382694259	0.283072499874513	1.65983054836674	0.0969485463770082	0.567666679451012
BX004807.1	26.4694311975841	-0.102288889809685	0.520176369743348	-0.196642707665006	0.844107147183042	0.974930181700355
EFCAB7	143.85644836987	0.472788829217779	0.323862164333753	1.45984582728395	0.144332450462935	0.651069003673573
DLEU2L	17.193823987621	0.535647762960661	0.562442693073591	0.952359715144483	0.340914582650328	0.837256547562956
PGM1	137.365415503241	0.637357667802505	0.331688103574923	1.92155721273415	0.0546614968369525	0.462136808170997
ROR1	69.9132522097413	-0.00640748511057331	0.810826783551187	-0.00790240929451094	0.993694855254856	0.999276169164846
CACHD1	16.2650276163427	0.555755226553153	0.643270607144888	0.863952464764144	0.387614004053258	0.855963000441694
RAVER2	16.0317497283264	0.140360496346873	0.503727500925019	0.278643703369623	0.780518270021792	0.964163349205029
JAK1	2101.45463166611	0.320461903710358	0.223768338542818	1.43211459582356	0.15211102796051	0.662415412862075
LINC01359	21.8429088131526	0.727823188438445	0.838793752930666	0.867702204380397	0.385557378793661	0.855533797406698
AK4	40.3644741185659	-0.0502479348354853	0.517701122161488	-0.0970597371427203	0.92267895494962	0.989058246969799
DNAJC6	810.131353040606	-0.350191099532367	0.287071123314059	-1.21987574190545	0.222511983009452	0.742118083272653
AL139294.1	120.156395783905	-0.025046588182622	0.525241280788175	-0.0476858714247236	0.961966594262977	0.993125010439135
LEPROT	336.934413211531	0.16059861315089	0.266008448983294	0.603735008285304	0.546019835037528	0.915636778809713
LEPR	474.213496749309	0.307861231739342	0.401657521968727	0.766476948397127	0.443392562774989	0.883470288375638
PDE4B	7457.60200708426	0.148695559143807	0.18475575373435	0.804822345926005	0.420922204708423	0.874820557069839
AL590783.1	25.3535187540122	1.06493259054193	0.554477800692544	1.9206045565969	0.0547815802828474	0.462287350671512
SGIP1	341.195467702811	-0.178938427654274	0.252829280432479	-0.7077440846574	0.479104195438371	0.893941621789912
AL139147.1	16.318474947148	-0.511088916189253	0.687698232177885	-0.74318777084925	0.457368006202164	0.887926449525036
TCTEX1D1	61.809027335152	-0.963755008080466	0.737063107229195	-1.3075610468464	0.191022236307642	0.711742652010182
WDR78	48.270120046541	-0.119753450880129	0.309639707810627	-0.386750949117189	0.698940593614633	0.951257489338613
MIER1	928.776506879138	-0.00745679825740897	0.132311734455459	-0.0563577999192446	0.955056774279673	0.992328948899911
SLC35D1	250.697899696785	0.0862074431680514	0.23706113835957	0.363650675790198	0.716118880023786	0.954249335045427
IL12RB2	53.7304678341557	0.484153309382072	0.486021916800204	0.996155302150909	0.319174693241333	0.825099066244052
SERBP1	576.487995191657	0.120794703493353	0.161114946668305	0.749742379532536	0.453409878074556	0.885559796497854
GADD45A	14.2529087576287	-0.604782614265675	0.603125936198261	-1.00274681947498	0.315983033736937	0.822041621869603
GNG12	43.18647584529	-0.431355831229934	0.497478236586635	-0.867084828051195	0.385895532876936	0.855644686091346
GNG12-AS1	152.258380623474	-0.230033106104791	0.321060543658295	-0.71647890296235	0.473695689796874	0.89373913704253
WLS	371.643665204791	-1.01840815368815	0.326464319757995	-3.11950829555611	0.00181153159805183	0.0921699537843681
LRRC7	190.989427918942	0.353002790879938	0.3466544269437	1.01831323486104	0.308529120756411	0.816807430954829
LRRC40	307.759082280034	-0.284513235194966	0.175063898334555	-1.62519650197238	0.104120695555223	0.579992046809135
SRSF11	1829.20695318619	0.00717670204526019	0.201710100953608	0.035579289343129	0.971617822574447	0.995187174453212
ANKRD13C	778.556722822013	-0.0893375250632584	0.136823723085682	-0.652938854816233	0.513795698592197	0.902946812714109
HHLA3	47.0589090597082	-0.57758299172075	0.32273337752833	-1.78965992344579	0.0735085988208701	0.512761993731651
CTH	23.4388921777533	-0.610855000852512	0.539393652385188	-1.13248459293379	0.257430758197339	0.777786480846528
ZRANB2-AS1	50.2732026897599	0.0609681447410268	0.382307163127685	0.159474241189314	0.873295251141073	0.979287008229503
ZRANB2	1821.05136997599	-0.00596102469282155	0.134521760276606	-0.0443127169951121	0.964655134936395	0.99377350571616
ZRANB2-AS2	311.184239131575	-0.155377000846656	0.295326057112177	-0.526120188533305	0.598804702462745	0.927950284623605
NEGR1	532.749326606883	-0.346401184867219	0.209992869441535	-1.64958546348957	0.0990277501572898	0.570459470886806
AL513166.1	40.4394217965242	0.720353427545033	0.417435488452809	1.72566407857407	0.08440786402446	0.540977673974948
LRRIQ3	21.5003339132683	0.0337127300085173	0.647487997905961	0.0520669574070061	0.958475341407901	0.992840975530392
FPGT	369.608846946529	0.175310551836131	0.28829065889059	0.608103476230437	0.543118846821571	0.914613676806132
TNNI3K	247.731070283904	0.143584706161025	0.422131961440885	0.340141754893232	0.733749778530457	0.956796088389199
AC093158.1	22.953665035384	0.645721270335919	0.640564814685605	1.00804985776942	0.31343052761415	0.81947736282473
CRYZ	117.942624760219	0.190530962865407	0.407346946024573	0.467736323359875	0.639973162073476	0.936024141387907
TYW3	186.159353829351	-0.147792236277141	0.224253743497469	-0.659040219227417	0.509869942186425	0.901497856961556
SLC44A5	24.4944196988413	-0.153958350570448	0.427970600229998	-0.359740483312891	0.719041214710974	0.954535022836088
ACADM	415.941674096781	-0.19076250089852	0.23587139929411	-0.808756387885147	0.418655286556711	0.874370117789598
RABGGTB	299.357563259274	0.0825834091425568	0.169216122486347	0.488035111129673	0.625524971469652	0.933666156130277
MSH4	56.5868832163932	-0.215217319113319	0.615287658248313	-0.34978325378089	0.726501367670483	0.955524053681626
ST6GALNAC3	7438.77356508479	-1.14291948500668	0.298292813650773	-3.83153543331671	0.000127346029526247	0.0200033802695307
PIGK	383.972344821917	0.0958022407325486	0.179806794684738	0.532806565516738	0.594167488516185	0.925794799935506
AK5	582.951096552341	-0.68331769523357	0.234046462400183	-2.91958138664451	0.00350501858351738	0.127829669602944
AC118549.1	1762.75279247316	-0.00109786675278277	0.183047021241496	-0.0059977307761504	0.995214531904969	0.999512211931807
USP33	1227.48270261685	0.0712597419498043	0.145542754278216	0.489613806631595	0.624407204668944	0.933666156130277
MIGA1	762.167388991967	0.125590510609446	0.170312492364994	0.737412205443478	0.460871715267549	0.888921496348505
NEXN-AS1	10.4380323930696	0.478395682040994	0.652027478762702	0.733704786412999	0.463128680716786	0.889487712729049
NEXN	38.3235976551773	0.442771438301224	0.361114668684188	1.22612421122236	0.220151936073561	0.739445785087491
FUBP1	1009.23745948341	-0.0584767083608501	0.168598210509693	-0.346840622946518	0.728711056600493	0.95600896129544
DNAJB4	161.36845299956	1.00802758757073	0.525574166511431	1.91795497533992	0.0551167204697244	0.463438853952065
GIPC2	40.419835504694	0.0121409312368812	0.434856315436937	0.0279194087929532	0.977726428498561	0.99710388718741
AC103591.3	147.366735812543	-1.44055784865945	0.298105350183719	-4.83237837821981	1.34911530931385e-06	0.00104740970645035
IFI44L	1584.89883413676	-1.16459618430326	0.501287642326429	-2.32320944298263	0.0201679037402569	0.294833069197954
IFI44	611.661829559759	-0.651876250949502	0.226491331037078	-2.87815100014925	0.00400013617609307	0.136122025431362
ADGRL4	8.82107780077694	-0.073735221394864	0.697513891320129	-0.105711473724647	0.915811276647843	0.987315617654568
ADGRL2	18.9482304262256	-0.22138308139045	0.532567965653146	-0.415689819268314	0.677636991926166	0.947031311587247
AL157944.1	14.5545110021965	-0.19445142315052	0.769585142941569	-0.252670448401944	0.800522885785948	0.967502342075306
LINC01362	17.3728943730271	0.102564513549893	0.931917655798888	0.110057485134746	0.912363785212652	0.986930233583569
LINC01725	21.4219025482891	-1.54383204590082	0.585483667824273	-2.63684903737431	0.00836800625492615	0.19873459947873
TTLL7	1102.03474096785	-0.389443067876094	0.205141928092238	-1.89840795344864	0.0576423627158782	0.470111737776374
TTLL7-IT1	16.8583820456657	-0.298778222811838	0.592856795436597	-0.503963562721431	0.614286982356288	0.931576003792541
AL359504.2	8.53766229185104	-0.576033999823477	0.797348955713597	-0.722436513769493	0.470026144466059	0.893376390567203
PRKACB	1375.48957217079	0.282482150825914	0.238656420289218	1.18363524636624	0.236557481806689	0.758738102581477
SAMD13	74.1595377725166	0.263032861727682	0.476842079937154	0.551614198483381	0.581212706483365	0.92174054394617
DNASE2B	10.5716651257752	1.07706793592406	1.02110625733313	1.05480495118803	0.291514539717798	0.805809230244244
RPF1	129.618089437232	-0.175646571207999	0.276574846541758	-0.635077894480471	0.525377613466218	0.906963937562862
GNG5	197.687050553139	0.204710367753099	0.231355643411127	0.884829800279914	0.376248434274255	0.850856380395739
SPATA1	365.753804869378	0.658188561329384	0.269905576502543	2.43858822725429	0.0147447589026277	0.263752058067612
CTBS	400.039735315209	0.475601643440911	0.236769606303649	2.00871070770362	0.0445678224913177	0.424515985895244
AL359762.1	57.3008476116992	1.00864381719187	0.412262237322641	2.44660734328304	0.0144207848404131	0.260053367711257
SSX2IP	92.7178539448004	-0.133968435002388	0.285840159547544	-0.468683040250348	0.639296211298648	0.935839714709344
MCOLN2	121.911241607909	0.456274508546289	0.456989977806692	0.998434387415152	0.318068765790406	0.823846051656686
WDR63	17.0498027114105	0.531904724012162	0.502011340386286	1.05954722776357	0.289350632626906	0.803816596098355
MCOLN3	11.8098136922003	2.46297347437885	0.807546288547301	3.04994711672752	0.00228881663991755	0.101450097948029
C1orf52	299.118295582543	0.23961194171553	0.189773810638084	1.2626185926808	0.206726282771946	0.726850097309493
BCL10	100.013464845445	0.454294893301213	0.294143565183536	1.54446653632469	0.122475351995401	0.61322971968257
AL078459.1	88.407552994012	1.03094336872781	0.401700294341443	2.56644912450951	0.0102745696374997	0.219930929600433
DDAH1	37.0003283943983	0.858592283077769	0.460491604935221	1.86451234697004	0.0622497893129841	0.483813792199482
ZNHIT6	506.167203830473	-0.446532595539912	0.281597996957809	-1.58570941684225	0.112805242017688	0.595073609596269
COL24A1	24.1047474386251	0.530217375311788	0.714785813179064	0.741784973254583	0.458217626386634	0.888298206129925
LINC02795	13.321160089508	0.488075255248714	0.663776657443341	0.73530042036824	0.462156552251499	0.888921496348505
ODF2L	484.002278597816	0.00390370022906732	0.174026273007362	0.0224316717332801	0.982103616313685	0.997873891133067
CLCA4	44.1691493058136	-0.561189609698069	0.390463506815218	-1.4372395880869	0.150649927865252	0.660383635415501
CLCA4-AS1	22.2362489782409	0.0404963897261951	0.477266102220823	0.0848507562924679	0.932380041315196	0.990247547925642
SH3GLB1	748.305250941674	0.0821952704505669	0.185955817729052	0.442015052039565	0.658478313837237	0.941502009412599
SELENOF	568.119837251442	0.0873468752348311	0.186794231020996	0.467610133125648	0.640063417171772	0.936024141387907
HS2ST1	1184.41942307149	0.105645518463519	0.245017518612271	0.431175366814067	0.666340863620134	0.943871729753602
AL121989.1	17.9770094377706	-0.0705028797170969	0.544737779337436	-0.12942535361298	0.897021087113812	0.984046366838161
LMO4	402.580129218265	0.411313089786175	0.238627951796036	1.72365846788033	0.0847695168128183	0.541334790585407
LINC01364	8.17130099701621	1.10439463313687	0.786536528682367	1.4041237664918	0.160281997547083	0.673686965902775
PKN2-AS1	78.5193200953459	0.266867811207703	0.415910853583154	0.641646662760984	0.521102627920174	0.905125524551029
PKN2	3688.01984229998	-0.050973077863382	0.225877328597877	-0.225667083012691	0.82146036163449	0.971498197471714
GTF2B	418.336881889993	-0.0965912737005869	0.192929103316772	-0.500656832173178	0.616612657755058	0.932109615396952
KYAT3	394.206392978917	0.122895990443151	0.165435205523953	0.742864797453025	0.45756354025961	0.887926449525036
RBMXL1	82.6511084726342	-0.117491388834771	0.306092435360388	-0.383842837201901	0.701094936052152	0.951361298325017
GBP3	101.736719104765	0.478953903847003	0.400802117385671	1.19498845707477	0.232091540019521	0.752549548043983
GBP1	69.6096464467863	-0.127241647696271	0.519409294809639	-0.244973759552963	0.806476749240486	0.968504435935506
GBP2	298.37493860445	0.902727915885076	0.306330734836564	2.94690611559662	0.00320970637614786	0.123075400594603
GBP4	90.0493713947564	0.266979168097808	0.44385950007211	0.601494770427205	0.547510493895271	0.915838565683873
AC099063.4	10.7331664528506	0.806271273590312	0.815103706366866	0.989164038014349	0.322582890186757	0.828706416358997
GBP5	37.2413635287257	0.155720655655824	0.531053016836214	0.293229961451949	0.769346384184299	0.961051153062173
AC099063.1	8.21367600155691	1.59033424646862	0.862139715091027	1.84463633751138	0.0650904573679531	0.490768345300184
AL596214.1	34.0477090530543	-0.0896167597512799	0.459934923045393	-0.194846608206864	0.845513033421263	0.975439072019461
LRRC8B	487.523182325513	-0.0805755931264092	0.287808482567799	-0.27996253761363	0.779506246653403	0.963721997167374
LRRC8C-DT	227.124882586114	0.1563435450555	0.316321829804729	0.494254680911568	0.621126326608514	0.932721550903494
LRRC8C	1703.89925370041	-0.61902260822123	0.297269416825913	-2.08236223837228	0.0373093949098062	0.390952087699192
LRRC8D	1588.96341546982	-0.447926453830348	0.253509939751052	-1.76689897946493	0.0772451479776897	0.521458053505851
ZNF326	602.582625783394	0.0268815131434961	0.138362880830953	0.194282693321044	0.845954536176825	0.975560785633591
LINC02609	120.07989331059	-0.406454909868376	0.248342420277467	-1.63667129205817	0.10169917050294	0.575759420232736
LINC02788	11.3850761714899	-0.593246080534792	0.678957419262036	-0.873760362144059	0.382248770823235	0.853752470118397
ZNF644	2228.35627421425	-0.0651402921035182	0.125154203404608	-0.520480258205375	0.602728884122913	0.929194223813131
HFM1	29.7569718415259	0.0200547481797259	0.639093352352038	0.031379998095613	0.974966492502561	0.996388824406081
CDC7	42.5881435341226	-0.000591067944868818	0.665619749548559	-0.000887996405259453	0.999291481471311	0.999905939572494
TGFBR3	22.15552579521	-0.214466368811274	0.476237648227537	-0.450334763766526	0.652469076033052	0.940227080053739
BTBD8	334.428591652844	0.519593633166895	0.299758274975806	1.73337544462728	0.08302895912992	0.539080214378675
GLMN	385.415118987799	0.303967927403421	0.222288757542407	1.36744624768273	0.171485474690618	0.689421707609537
RPAP2	849.07776679966	-0.00360372142826396	0.150477001860662	-0.0239486525097099	0.980893566305417	0.997400760703526
EVI5	2512.40963685866	-0.203693026885972	0.143792637702672	-1.41657479924083	0.1566072807869	0.669506905810636
RPL5	1070.08557332768	0.0243028200209297	0.217202518976714	0.111890138914711	0.910910515510165	0.986851872541626
DIPK1A	786.65591147348	-0.498735569115714	0.248073578463728	-2.01043405026964	0.0443852696839832	0.423671121658362
MTF2	865.252708593714	0.032539630781643	0.1580965116409	0.205821307781626	0.836930496331478	0.973024199516692
TMED5	461.242888041905	-0.0139836744967399	0.269634145908081	-0.0518616603607282	0.958638923742233	0.992840975530392
CCDC18	705.487569665866	0.192507435002205	0.248740739566801	0.773928047884195	0.438973342085606	0.882679263150952
CCDC18-AS1	2438.31264794304	-0.0634294152196234	0.287019918798734	-0.220993077710756	0.82509782292464	0.971869350672749
DR1	247.926353422739	-0.408441094752014	0.247221809837677	-1.65212403800535	0.0985092675956341	0.569980967070648
FNBP1L	913.576128480759	-0.412270329702135	0.241243383352114	-1.70893942861179	0.0874621699802053	0.547425752476594
BCAR3	941.563722122789	-0.587219421110547	0.373661346044904	-1.57152841021982	0.116059960615507	0.599275004250832
AL109613.1	28.4151334051215	-0.440188044864241	0.431158056910784	-1.02094356769802	0.307281175988354	0.81621958102312
DNTTIP2	101.062027026616	0.213646643766414	0.258454373749943	0.826631953124228	0.40844570071894	0.869181918116925
GCLM	74.9455576153566	0.612499327055467	0.334825861115617	1.82930710613171	0.067353614716902	0.49678782954771
ARHGAP29	18.544452310971	0.33377531084607	0.638092309876597	0.523083111455488	0.600916417621092	0.928773299238698
ABCD3	482.997342482894	-0.0680488215307824	0.157905366585385	-0.430946857616684	0.666507011505092	0.943871729753602
F3	22.9863896138691	0.296867957487427	0.920974732495228	0.322341044778843	0.747194341866384	0.959168526128419
SLC44A3	8.64564053621672	0.983747315444531	0.755796098112947	1.30160412034506	0.193051750574173	0.714148258360341
CNN3	55.1376334111529	-0.629761575183196	0.421202755810138	-1.49515065249732	0.134875128980232	0.634730265925612
AC105942.1	16.4011746832826	-1.30474918315102	0.48736936033834	-2.67712599381554	0.00742567051918281	0.188855847705708
ALG14	170.484212843755	0.0309678622771392	0.25345843228163	0.122181227108393	0.902755493653003	0.984614961945337
TLCD4	38.2233066486856	0.000741951539804612	0.412648724022086	0.00179802213508093	0.998565386671427	0.999905939572494
AC092802.1	30.4729517269033	0.232059371101831	0.404854862205337	0.573191513219701	0.566515030027074	0.919459408481959
RWDD3	204.891478525495	0.164201650527985	0.254680241046645	0.644736512943348	0.519097950199852	0.904784569795829
AC092802.2	18.6904143923743	-0.147625543135641	0.482291520455667	-0.306091931693439	0.759534650874846	0.960475857537388
PTBP2	1831.654627705	-0.15036355116907	0.186711605783384	-0.805325145901838	0.42063207467775	0.874748091997429
DPYD	12130.0895352685	0.834756724295716	0.352449791479164	2.36844153260072	0.0178632035284683	0.280943756841086
DPYD-AS1	1456.43395492648	1.50064876363277	0.339818888355617	4.41602516827244	1.00532384263214e-05	0.00360046681000274
MIR137HG	12.1855752490015	-0.560697387436158	0.737037147880844	-0.760745084624697	0.446809340522713	0.884048123793346
SNX7	281.155308592221	-0.0770590354043084	0.214957739138677	-0.358484582658338	0.719980703543006	0.954535022836088
LINC01708	8.87745988335102	0.985174620486873	1.17851282906298	0.835947302559421	0.403184549718907	0.866292859051081
FRRS1	361.746974452095	0.063256746842617	0.659859305756298	0.0958639914460481	0.923628593488122	0.989081283554109
AGL	334.827978220949	-0.0592876787062343	0.227312297173474	-0.260820375507396	0.794231030771739	0.96592604374012
SLC35A3	436.286276366359	0.173321008863608	0.158400432655737	1.09419529958166	0.273869332554508	0.788633463486415
MFSD14A	477.481092257521	-0.0751649607663906	0.197352792234171	-0.38086596047348	0.70330271180518	0.951788640463902
AC093019.2	84.9741362476297	0.151463852126784	0.276190031781249	0.54840448494806	0.583414197579583	0.922614175836417
SASS6	97.336989972995	-0.349793664362122	0.250620111942307	-1.3957126650819	0.162801038867683	0.677971675117115
TRMT13	439.223903627555	-0.150086316079803	0.188887079289391	-0.794582226822716	0.426856560330702	0.87694512267199
LRRC39	90.5629040678853	0.718021737489434	0.626875149428255	1.14539831120169	0.252044197591915	0.77214551384408
DBT	214.465138128667	-0.215419328234693	0.209826305204184	-1.02665549024021	0.304582714910159	0.815045730094446
AL445928.2	76.6025082961386	0.531047255037066	0.263203605382507	2.01762910605008	0.0436299032209669	0.419592200310341
RTCA-AS1	67.3868068020315	0.305895193110544	0.363260200019607	0.842082873637227	0.399741566938539	0.863970808884792
RTCA	276.745648344332	-0.30241411875321	0.231504897949975	-1.30629684914294	0.191451628211359	0.712421870604589
CDC14A	733.530589060846	-0.247990496706854	0.261827500671235	-0.947152213083392	0.343561221909139	0.839281972033327
AL589990.1	36.019624639766	0.255710267199137	0.532896596126612	0.479849691399385	0.631334276081368	0.934708795517905
EXTL2	136.259875226415	0.123577348755903	0.32412263303449	0.381267261711875	0.703004943667018	0.951775880336155
AC104506.1	8.89132696384932	0.619784801806987	0.691208389123165	0.896668517859306	0.369895824478771	0.848782597192247
SLC30A7	693.779454055602	0.0384320365824399	0.200197555019169	0.191970559174712	0.84776526686136	0.976159886467888
DPH5	199.852730676161	-0.00549038166847322	0.217170816444167	-0.025281397189409	0.979830512081415	0.997400760703526
AC093157.1	164.751962458357	-0.216798629243946	0.337380890740616	-0.642593090462329	0.520488167670333	0.905125524551029
OLFM3	12.3221319891159	2.9677409006965	1.17847341611238	2.51829261493795	0.011792530603154	0.235154616381602
AC114485.1	93.6905554114479	0.638288335262775	1.88357826035119	0.33887009034802	0.734707597160699	0.957180662387976
COL11A1	14.5531011195253	0.764491567974498	0.649539298684163	1.17697507991157	0.239205452875398	0.760916412373389
AC095032.1	45.2524574156323	-0.0378121848120149	0.413114005504562	-0.0915296608398269	0.927071739204824	0.990014017217781
RNPC3	1122.22249539246	0.176265441971895	0.191676636439496	0.919597950204717	0.357782898292271	0.845896271417969
AMY2B	183.801746146507	0.258369495164456	0.324755997297096	0.795580365920362	0.426275982341078	0.876486854493246
PRMT6	25.9447511248703	0.142582304978124	0.528921311936049	0.26957186590992	0.787489647028772	0.964863311237407
NTNG1	19.8648394315416	0.387969393498935	0.640266378047792	0.605949971450751	0.544547974793758	0.915025797255284
VAV3	523.164580285904	1.12100943823337	0.43525497419968	2.57552355442832	0.0100088455900393	0.217774481143176
LINC02785	24.7397877431656	2.11473700050974	0.991369177039803	2.13314782170682	0.0329126018800626	0.370300450177239
SLC25A24	385.55998479213	0.326849313111972	0.148006477678745	2.20834464976198	0.0272202570540405	0.339674664157981
FAM102B	1309.22628704542	0.344546288937711	0.22762027565763	1.51368891871457	0.13010475678286	0.626792004226708
HENMT1	58.6046224509282	0.474218296152744	0.348463716368348	1.36088285200823	0.173550713437163	0.691846087604472
AL160171.1	16.3824393322202	0.201648176180666	0.596819411180545	0.337871343329456	0.735460143632643	0.957180662387976
PRPF38B	1129.20629606435	0.128628359143268	0.202852761065545	0.63409715730567	0.526017417842444	0.907368644764921
STXBP3	1009.90543514403	0.0550017299465116	0.167356110775924	0.32865086127721	0.742419599816369	0.959161360255404
AKNAD1	104.267389880622	0.496617443812702	0.231482857199057	2.14537460709521	0.0319229076860786	0.366308352908312
GPSM2	339.271763349534	0.371127272767768	0.178556627615503	2.07848500346309	0.0376647107331061	0.392585550115093
CLCC1	133.395952610461	-0.0576239308925722	0.216491569386913	-0.266171708467718	0.79010697068416	0.965184561118646
WDR47	209.779970914736	-0.0219356817751255	0.188773842573807	-0.116200854292347	0.907493359713227	0.986325415456954
TAF13	59.6948437885439	0.536167927414748	0.37388058062538	1.43406198449225	0.15155457513341	0.661013624373975
AL356488.3	10.2422557224129	0.852456959882645	0.718996491182469	1.18562047289089	0.23577221351244	0.757096710524481
TMEM167B	105.423775983806	-0.215365562589931	0.251752455398426	-0.855465589199879	0.392293446547997	0.858854478659806
AL356488.2	15.2675173447884	-0.10583074755979	0.66781603409457	-0.158472905945237	0.874084168789278	0.979620554041483
KIAA1324	26.441219348545	-0.362598891036992	0.470512902425788	-0.770646010274252	0.44091678148692	0.883054862331592
SARS	357.919072578918	0.269726350361794	0.259386722276998	1.03986182482291	0.29840410063402	0.809677057383451
CELSR2	63.6242622779109	0.0706054387767353	0.372482075940173	0.18955392309421	0.849658696522862	0.976598356281823
PSRC1	141.35612867118	0.508498896725553	0.454686477249221	1.11835060457898	0.263417281930806	0.782776844927805
SORT1	2073.84914453013	0.0258489822351345	0.248857122446754	0.103870775250426	0.917271899598118	0.987648842889995
PSMA5	243.051283453021	0.0528306905144296	0.258364103468212	0.204481542928155	0.837977213895514	0.973183990484434
ATXN7L2	10.8954570885506	0.120890322771031	0.646576766687717	0.186969790749408	0.851684318732192	0.976696195679626
CYB561D1	68.1035028670838	0.303229183137261	0.314975391835848	0.962707535245455	0.335694314167655	0.834713660573896
GNAI3	867.85468221191	0.199110365163097	0.245221765339638	0.811960410150888	0.416814348764223	0.873987047005662
AMPD2	138.232143084076	-0.00140869316669056	0.508297473562016	-0.00277139517695967	0.997788749407054	0.999686370651763
GSTM4	89.6514586231886	-0.0957679296945857	0.423343259743484	-0.226218151560071	0.821031753608461	0.971469426370407
GSTM2	301.621504458494	-0.60345729067883	0.452750624735979	-1.3328690402818	0.182574784072537	0.700953322065348
AC000032.1	22.3014653254636	-0.176541710739438	0.681703131650836	-0.25897154133929	0.795657198335155	0.966259612485967
GSTM3	45.5459278822845	-0.216399783327379	0.776402004115735	-0.27872130955386	0.78045870766392	0.964163349205029
CSF1	51.683439332771	0.35782558567263	0.425019002447565	0.841904911573396	0.399841180886286	0.863970808884792
AHCYL1	442.528047779277	-0.294890401942017	0.168181972705152	-1.75340077892298	0.0795332374099766	0.528853205458764
STRIP1	159.848940048484	-0.127247414197966	0.193284476139081	-0.658342649858765	0.510317978100667	0.901629803409538
AL160006.1	11.8233043305401	-0.0442595096022107	0.623449802200861	-0.0709912962454536	0.943404682603967	0.992201800900738
KCNC4	54.0546684218926	0.414030276540553	0.401723842681647	1.03063406388019	0.302712455730252	0.81375704684631
RBM15-AS1	36.1184678597147	0.150634459490549	0.421442001898497	0.357426309698549	0.72077268353678	0.954535022836088
RBM15	153.786757910425	0.043528711181655	0.213467812204685	0.203912293530779	0.838422038069756	0.973324766657928
LAMTOR5-AS1	243.242457354285	0.188489982303108	0.190592048731778	0.988970859788447	0.322677399147355	0.828706416358997
SLC16A4	69.9375186585062	0.62446197043067	0.306400174743925	2.03806009886439	0.0415439229222738	0.410673531833115
AL355488.1	50.0397617284255	-0.313293481571692	0.340156908739254	-0.921026366134595	0.357036661647555	0.845667197075307
LAMTOR5	103.012837400265	0.140910592376313	0.322426434578646	0.437031760626134	0.662088314656479	0.942675653993223
KCNA2	9.68058459908308	-0.73945076821349	0.917743712024563	-0.805726869631441	0.420400352954502	0.874748091997429
CD53	1596.67048625535	-0.293921868931705	0.217967406698397	-1.34846706387807	0.17750820661773	0.694978291839407
AL360270.1	10.7067723632856	0.689212485803326	0.827669315956886	0.832714796254726	0.405005597696278	0.867614134094529
LRIF1	140.323864835062	0.191365745963762	0.238737003279403	0.801575555255672	0.422798522503828	0.875623919439406
DRAM2	888.82609427874	0.169925830423021	0.189617693843867	0.89614965237864	0.370172841424799	0.848782597192247
CEPT1	986.445917212546	0.00931275732813719	0.171573628127604	0.0542784892396809	0.956713287384582	0.992553933738365
AL355816.1	10.2845902129744	0.68631161678149	0.656401620666429	1.04556660918158	0.29576117240418	0.808445234725609
AL355816.2	21.2450438723237	0.33729335461223	0.470215569693391	0.717316431763768	0.47317887057114	0.89373913704253
DENND2D	178.641510372579	0.435967539318417	0.286108984140119	1.52378136823871	0.127563335342188	0.622120593515638
CHI3L2	42.335419179865	0.745121205585665	0.615342905490899	1.21090403242926	0.225932186993468	0.745626183651314
OVGP1	8.25806596895565	1.19102199181948	1.04379693464694	1.14104760445799	0.253850113381042	0.773648470058674
AL390195.2	9.59013910247121	0.066499423966894	0.699262157832721	0.0950994176104152	0.924235860660414	0.989474818773727
AL390195.1	20.9791623634035	0.283239941416129	0.532528757475131	0.531877269424941	0.594811001415275	0.9257957933371
WDR77	85.0011847967033	0.263811065925199	0.249126318250782	1.05894498733624	0.289624834401097	0.80411240232571
ATP5PB	184.821163756943	-0.0859474478793361	0.219288274333359	-0.391938183382664	0.695103889253378	0.951125696915753
C1orf162	382.169470897227	0.79575188440508	0.415184059604333	1.91662436453708	0.0552856703951216	0.463700468274212
TMIGD3	492.3396298376	-0.398650106771263	0.474898030336345	-0.839443588529775	0.401220432445927	0.864267326333358
ADORA3	356.789824145606	0.110514030561192	0.320033716159111	0.345319961557575	0.729853841460038	0.95600896129544
RAP1A	3906.73406451447	-0.141238211417488	0.219199231427345	-0.644337165316669	0.519356820472228	0.904784569795829
LINC01160	18.4798017976522	-0.613459289753689	0.47233842641298	-1.29877065986862	0.19402264650039	0.714364867676827
INKA2	621.951890995132	0.447333913864074	0.192889673368948	2.3191180017628	0.0203886389325703	0.296211578527516
DDX20	83.118278246894	-0.0897485637004312	0.35864275999877	-0.250245017355819	0.802397873640073	0.967708696341109
KCND3	17.7665498448931	-0.13203460824164	0.878501697758388	-0.150295222625686	0.880531701972333	0.981309508788808
AL445426.1	12.0495538223119	1.84094847284797	1.09573453074833	1.68010446069515	0.0929369931638118	0.560455997050211
CTTNBP2NL	1916.34397007138	-0.470888259391458	0.291859072225789	-1.6134097042122	0.106655526227128	0.583570184780909
WNT2B	690.777014469905	-0.276256741252393	0.363155368715117	-0.760712259961402	0.446828950426884	0.884048123793346
ST7L	531.111104014177	-0.149544582302951	0.183902629513666	-0.813172615847986	0.416119097489326	0.873352634639166
CAPZA1	1519.39682878626	0.138825266988242	0.136395535750775	1.01781386189872	0.308766423135607	0.816807430954829
MOV10	153.669780902284	-0.497316713890175	0.270960863067984	-1.83538208529178	0.0664490962226575	0.495804388117602
AL603832.1	22.718805809741	-0.277365637398003	0.501371431786235	-0.553213884584196	0.580116960538381	0.92174054394617
RHOC	57.3432944422717	-0.0715433389858288	0.292304958988365	-0.244755816779272	0.806645506573816	0.968504435935506
LINC01356	86.1107302098853	-1.27505315840351	0.492178580141654	-2.59063114456655	0.0095800111827881	0.212840273263259
LINC01357	324.457235873652	-1.60751623258241	0.453510652592491	-3.54460523340092	0.000393201509037333	0.0419110679900686
SLC16A1	114.012496021128	-0.163956449969383	0.372861304394989	-0.439725034582018	0.660136268504789	0.942142357544851
SLC16A1-AS1	574.668585941656	-0.0756660104895855	0.196658495635927	-0.38475841201219	0.700416413844975	0.951257489338613
AL390242.1	55.0188545612962	-0.109557418213907	0.29024571795263	-0.37746437393363	0.705828535119591	0.951788640463902
LRIG2-DT	167.557672356885	0.414147294096422	0.264276182834972	1.56710033289317	0.117091241412351	0.601641949779802
LRIG2	475.179525227321	-0.0607942593803044	0.173410090286449	-0.350580864584528	0.725902814326463	0.955481753842038
MAGI3	728.393299877459	-0.132267126414693	0.175677462772685	-0.752897522124607	0.451511497254245	0.884680167001414
PHTF1	214.711776528189	0.24680990285988	0.252346308223423	0.978060287853939	0.328044507408491	0.831199082359053
RSBN1	357.963384529969	-0.151158209610088	0.165407333792799	-0.913854338523099	0.360793389451776	0.846753240486626
AL137856.1	81.9582603719092	1.49370272426694	0.467677850234725	3.19387100226632	0.00140378829883605	0.0804569798935754
PTPN22	262.104072630167	1.28870926995372	0.390420360650973	3.30082495647761	0.000964010061361598	0.066650687910433
AP4B1-AS1	40.770133934	0.704349585352282	0.418327230583721	1.68372875074246	0.0922341023162749	0.560022810541639
AP4B1	94.8263778192076	-0.462199266280953	0.28553849013891	-1.61869338895818	0.105513250020377	0.581004233737669
DCLRE1B	19.0141545239771	0.250536561320588	0.520442792263705	0.481391163533767	0.630238515776355	0.93447719648979
HIPK1-AS1	8.49686812173595	0.518079730011618	0.78923915151262	0.656429333261901	0.511547922007486	0.902194448927771
HIPK1	395.672394160509	0.0628426001428593	0.179043129297622	0.350991408547136	0.725594793868471	0.955481753842038
OLFML3	108.261841579409	-0.643809901546342	0.488049451228326	-1.31914890986148	0.18711933456885	0.705002938450667
SYT6	488.183650912801	-0.597171413753662	0.367190607322195	-1.62632540660188	0.103880449775495	0.579852384301931
AL121999.1	26.9312978694293	-1.46967969430551	1.85616819660424	-0.79178152981729	0.428488073806555	0.878308265568523
TRIM33	1226.67424575504	-0.0306237908906128	0.126468745496864	-0.242145130564075	0.808667709385559	0.968540503440568
BCAS2	323.065177664491	-0.264368182941276	0.502605326234646	-0.525995585685165	0.598891274049217	0.927950284623605
DENND2C	62.2567734793034	0.392037629860869	0.421890439502643	0.92924037416689	0.352764528112816	0.844422274665612
NRAS	75.8431343200421	-0.119413770574294	0.289697108470813	-0.412202148667028	0.680191262395868	0.948092741968331
CSDE1	925.656887361692	0.0115982420629788	0.13460094043743	0.086167615362021	0.931333174127461	0.990247547925642
SIKE1	103.331019113367	0.383073162830346	0.299818447230167	1.27768376619023	0.201360951465741	0.721063373993429
SLC22A15	537.9890973191	0.0704392801551288	0.518546392561365	0.135839880800623	0.891947862932487	0.983004564093265
AL365318.1	12.1033642798761	0.34125543566003	0.969293349694713	0.352066209643872	0.724788608863792	0.955481753842038
ATP1A1	484.330649537495	-0.028449485733473	0.18320006004892	-0.155291901792369	0.876591199602772	0.980497078179417
ATP1A1-AS1	157.474261485254	0.0388464041776919	0.206536860284777	0.188084606903241	0.850810327662301	0.976598356281823
LINC01762	68.2718145981293	0.306516936063173	0.43165231996609	0.710101444809222	0.477641230432643	0.89373913704253
AL390066.1	45.8108282970652	0.0806557746307556	0.474836837893614	0.169859977563127	0.865120256929506	0.978844682089477
CD58	964.854867243331	0.0976880335384236	0.271663179879297	0.359592468813137	0.719151916378142	0.954535022836088
PTGFRN	43.2386454496501	-0.0216408589515126	0.324967014578549	-0.0665940171791857	0.946904908773591	0.992328948899911
CD101	10.6905518518829	0.514210965129742	0.899001540507637	0.57198007117917	0.56733547599814	0.91948624241927
TTF2	297.902879788657	-0.163883183740662	0.174767287562313	-0.937722305052251	0.348387138014832	0.84160586906803
TRIM45	14.0789527367178	0.673547069818656	0.607326394928606	1.10903638544779	0.267414485811928	0.785891450642284
AL358072.1	8.49579973548305	-0.904411338202797	0.688545909105119	-1.31350913024555	0.189011446375801	0.708697201288866
MAN1A2	1082.64994212368	-0.187264313952577	0.218791769050628	-0.85590200566112	0.392051985483032	0.858824884192743
TENT5C	10.9590676230145	-1.05245667975543	1.0261510160322	-1.02563527522971	0.305063533552025	0.815045730094446
GDAP2	622.737250925368	0.0799539401205994	0.155505621177731	0.514154662159885	0.607143862849596	0.930194264388015
WDR3	104.319987367588	-0.569444590558278	0.316506225374784	-1.79915763073533	0.0719937494741416	0.508945168834417
SPAG17	19.7708973784971	0.783880258610022	0.508376983801444	1.54192712020216	0.123091304743975	0.614324413057513
WARS2	159.568299198167	0.16070628625278	0.249718937805147	0.643548653799648	0.519868155194387	0.904867715305783
WARS2-IT1	10.2042147719657	0.64464845198859	0.63315635808115	1.018150483306	0.308606447156409	0.816807430954829
WARS2-AS1	470.647184997563	0.0394077786776374	0.224828803956472	0.175279047809492	0.860860374329067	0.977982940183409
AL359915.1	23.9114582288417	1.04826218012558	0.592724216003884	1.76854960843832	0.0769690665116114	0.520407292387499
ZNF697	50.6981496610519	-0.15192764207863	0.38761408099149	-0.391955941564378	0.69509076786304	0.951125696915753
PHGDH	65.5855741278666	1.49189738759303	0.640503888002604	2.32925578679229	0.019845519116297	0.292389593382553
NOTCH2	1456.66939713098	0.35413647042942	0.249860082071342	1.41733912633673	0.15638380099616	0.669033503459138
SEC22B	265.177494086233	0.450160412208331	0.201616261707063	2.23275845111338	0.0255648775812383	0.332213543430504
NBPF26	304.5007452939	0.915838932278485	0.684750445525696	1.33747840291711	0.181066527347327	0.699236209878927
AC253572.2	20.7834600895552	1.6009828940687	1.05821931611676	1.51290273167916	0.130304367943223	0.627416057208739
LINC00623	258.76508924633	0.460297402372028	0.299905400941748	1.53480864608181	0.124830838383872	0.617941994946166
FCGR1B	292.386058729674	-0.441165944021444	0.452208907448377	-0.97557995155548	0.329272663605233	0.83262272472667
AC244453.3	23.5841467441377	-1.40841680367095	0.529642441920833	-2.65918418199852	0.00783301289728487	0.193470016485076
AC244453.2	15.5702639658247	0.0938221174577767	0.746996711620062	0.125599103715328	0.90004927246939	0.984318168120429
FAM72B	20.847695825788	-0.438956224569882	0.455753045220517	-0.963144907473941	0.335474808115005	0.834585633358627
SRGAP2C	2950.717521255	-0.494531225808408	0.311812735131627	-1.58598790264179	0.112742053807542	0.595073609596269
SRGAP2-AS1	345.649029846999	-0.187795677423583	0.292623185226424	-0.641766226685938	0.521024981439036	0.905125524551029
LINC02798	2439.66564449333	-0.747177967694877	0.341959820177387	-2.18498760265837	0.0288897555924673	0.350622105173865
AC239800.2	22.4678162408006	0.0681417948338904	0.680263249728016	0.100169742906345	0.920209566832128	0.988479516779481
LINC02591	70.9484297255129	0.920298656369843	0.317398858571221	2.89950209812534	0.00373755843612836	0.132008794705622
HIST2H3PS2	73.4414954909661	-0.711334621610467	0.472801353416724	-1.5045105443755	0.132449960410402	0.631869802647235
LINC02802	9.21329045784271	1.64306071445401	0.762927440582829	2.15362644866833	0.0312694783898893	0.362689282253896
NBPF15	249.776694939153	0.301469537854025	0.228374805498517	1.32006478208465	0.186813389852569	0.704844874978163
FP700111.1	212.894362511478	0.00529189765864472	0.389669938295719	0.0135804616640166	0.989164692368111	0.998022609701285
SRGAP2B	3955.32803169202	-0.276401245516542	0.372776650737226	-0.741466089600607	0.458410885287688	0.888298206129925
FAM72D	17.5550317540993	0.446916251211107	0.582314272919843	0.767482907417291	0.442794451904156	0.883470288375638
AC245014.3	19.4319182106235	-0.410189609894483	1.00935263973173	-0.406388801839865	0.684456946352602	0.948784801046305
NBPF20	35.4532322523035	0.403653403404974	0.399092966782159	1.01142700323582	0.311812102339604	0.818000911721266
GPR89A	149.849511217014	-0.0293379705946125	0.286714309048599	-0.10232475209195	0.918498909093073	0.988066849011423
PDZK1	17.986471038903	1.09919634330749	0.600041229185649	1.83186802813412	0.0669710849396864	0.496704353348052
RNF115	860.890716242546	-0.0220583329674739	0.147885113806068	-0.149158575868566	0.881428505933076	0.981564939341952
POLR3C	224.506820729968	-0.133461898307276	0.212988340596229	-0.626615982516551	0.530910989202424	0.909980184731876
NUDT17	24.6607295203404	-0.518614257933532	0.414645386243289	-1.25074165814844	0.21102874653898	0.731005134533783
PIAS3	70.1618252921209	-0.212272162987474	0.267143513609875	-0.794599727012152	0.426846377195474	0.87694512267199
ITGA10	19.7380712507009	0.29040412883633	0.630942297251886	0.460270503501202	0.645322070421974	0.937916216057742
PEX11B	79.0405930987528	0.304401344948854	0.270984111079856	1.12331805630903	0.261302437846172	0.780247249376588
RBM8A	142.65676175095	0.156708938473834	0.256780551210062	0.610283519274934	0.541674012316335	0.91398783836796
LIX1L-AS1	59.1602201152888	0.34980557657587	0.301366472851427	1.1607315613649	0.245751082547538	0.76672008929186
LIX1L	133.392798218856	0.214483014541946	0.279212984686999	0.768169914384118	0.442386244914332	0.883470288375638
POLR3GL	103.099249802283	0.0839646821672121	0.236572155800509	0.354922082368881	0.722647964745144	0.954823131193706
TXNIP	1736.5101659398	0.086246630064525	0.400640337275511	0.215271958512792	0.829555290965351	0.972224191582199
LINC01719	14.2525850966534	0.532858750008668	0.607075804809806	0.877746643478256	0.3800812258159	0.85219698837328
NBPF10	83.6916440857413	0.564965818239889	0.4349396914667	1.29895208306861	0.193960373955245	0.714364867676827
NOTCH2NLA	131.133869322333	0.660852410251433	0.387897293945094	1.70367883603997	0.0884411041319529	0.550091994335145
AC245407.2	13.1995312741839	0.449315716304027	0.663108128899543	0.677590421112295	0.498031421234016	0.899246200750572
NBPF12	352.47365253029	0.387023644458646	0.217741615405885	1.77744453552072	0.075495128809122	0.516975629669196
PRKAB2	116.742075801564	-0.0845186248645867	0.263569704455342	-0.320668967016683	0.748461267025898	0.959168526128419
AC242426.2	391.609373748996	-0.00620241110233497	0.220491138005419	-0.0281299790932302	0.977558483670813	0.997065076495452
FMO5	241.510001847545	0.145568479350479	0.285795120957209	0.509345571971028	0.610510019929184	0.930689842056324
CHD1L	28.3572774118703	-0.112435476784811	0.383154529090105	-0.293446816488942	0.769180645221341	0.961051153062173
LINC00624	323.303570224718	0.590255406705713	0.242183827479389	2.43722057269058	0.014800648186236	0.263752058067612
BCL9	61.1481792296501	-0.0342611708875471	0.389036885101296	-0.0880666389219785	0.929823711608773	0.990247547925642
ACP6	158.202509079181	-0.0684103651865981	0.239806420412939	-0.285273284463351	0.775434778747545	0.962625604652996
GPR89B	174.632863611848	0.0654936647009618	0.20427791201153	0.320610603740972	0.748505500886055	0.959168526128419
NBPF11	318.98164759674	0.217207248097644	0.210316738191214	1.03276253695113	0.301715039563878	0.81254885927956
AC239809.3	42.3654896018394	-0.0403725570687306	0.355128594733754	-0.113684332006547	0.909488033237916	0.986682230926657
LINC01138	305.589651037762	0.168699120045047	0.202819996092743	0.83176769201744	0.405540083435667	0.867623210762544
NBPF14	197.809189079705	0.20797044918934	0.25478040987941	0.816273312723587	0.414343834378834	0.87182080982521
PDE4DIP	426.502105224636	1.08085601498172	0.436201905042863	2.47788008829423	0.0132165554876426	0.249650695271326
NBPF9	157.289417992438	0.0117025260210194	0.246128075568022	0.0475464897452758	0.962077678750604	0.993125010439135
AC245297.3	556.812346080541	0.154038296074978	0.178355747643855	0.863657595058642	0.38777601479889	0.855969036539761
AC245297.2	12.9113276508028	0.572257555082998	0.574407018951863	0.996257942890762	0.319124832708806	0.825089283759253
NOTCH2NLC	235.118492426819	0.295848536483192	0.261804125558297	1.1300377175199	0.258460331745741	0.778267526951233
NBPF19	119.383705610765	0.203565017198831	0.284401111984841	0.715767304066244	0.474135044423231	0.89373913704253
AC242842.1	9.02427095936898	0.958018505315871	0.776550791107079	1.23368428219626	0.217320573081292	0.736327708877559
FCGR1A	477.543366982481	0.0846118192123242	0.447090125717697	0.189250028898536	0.849896858659872	0.976598356281823
HIST2H2BF	248.142032306988	-0.6680091873511	0.457527467183892	-1.46004171391662	0.144278609916763	0.651069003673573
AC243772.2	16.832541581009	0.331571561543483	0.838704293671332	0.395337861085778	0.692593561237923	0.951057724324954
HIST2H2AA4	75.4660071066896	-2.59307199308013	0.681205043934732	-3.80659540936778	0.0001408929538157	0.0216095258102744
AC239868.1	12.1735727852939	0.00759083245842809	0.718950175595395	0.0105582176847537	0.991575917633809	0.998566831415691
HIST2H2BE	134.495493475994	-1.07334902216197	0.392583878849379	-2.73406290983685	0.00625580908219175	0.17234272805355
HIST2H2AC	39.243093899071	-1.24151190457871	0.530840913468772	-2.33876453957943	0.0193476228865117	0.290260264769378
HIST2H2AB	9.50984535236709	0.164338153839464	0.763130501386344	0.215347379695764	0.829496492385809	0.972224191582199
BOLA1	24.6778812806728	0.328641458462329	0.499879640533099	0.657441175463454	0.510897283259703	0.902038645297228
SV2A	17.1977637486213	-0.787990877277197	0.56975792419297	-1.3830274996058	0.166656434037476	0.683379153723171
SF3B4	47.7141553919033	-0.444534382165969	0.344966866377333	-1.28862921484096	0.19752702177382	0.717613385859972
OTUD7B	256.420165061188	-0.235540239320454	0.217303146460433	-1.08392466081177	0.278398204385325	0.792966658002809
AC244033.2	58.1237266245899	-0.329179716421346	0.316536376906791	-1.03994276941597	0.298366490439748	0.809677057383451
VPS45	865.349343975467	-0.0569822009477445	0.182291643500274	-0.312588113495499	0.754593609954051	0.959586678677106
PLEKHO1	707.535831884799	-0.356812414282294	0.291595472280512	-1.22365553721302	0.221082199331908	0.740750249157646
AC242988.2	33.6235298850578	0.158624118568955	0.551570982420739	0.287586047171634	0.773663626621368	0.961842376749243
ANP32E	176.182160089351	0.529623860878986	0.29196480418602	1.81399899332231	0.0696778807494203	0.503854814608774
CA14	21.6692661195574	-0.548891468997244	0.579491139697248	-0.947195619391194	0.343539107172442	0.839281972033327
APH1A	123.958513424381	0.283151895235259	0.354378861969389	0.799008986206737	0.424285201388864	0.876317774079629
C1orf54	168.254860311651	-0.519798007479312	0.31180027012907	-1.66708645654521	0.0954972147662676	0.566041421904609
MRPS21	238.30339385558	0.158928354854785	0.253733034042961	0.626360518858871	0.531078499535791	0.909980184731876
PRPF3	319.172598887333	-0.0245531838242188	0.179954889204042	-0.136440770977771	0.891472844445747	0.982980555756773
RPRD2	1145.40902462383	-0.0873757076046074	0.167422640363531	-0.521887048339969	0.601748976529294	0.92884397230498
TARS2	102.337906979951	-0.0535793901648377	0.265451658468692	-0.201842363592379	0.840039961722733	0.973747592187918
ECM1	11.292063003635	0.835657847188179	0.633150239190977	1.31984131958311	0.186888002814336	0.704844874978163
FALEC	20.2848864530925	-0.271510794942363	0.479419055844296	-0.566332922382926	0.571167484083522	0.919672809149893
AL356356.1	72.7031091042275	-0.226405344014617	0.390572713407514	-0.579675272343953	0.562133621722103	0.918388995314201
ADAMTSL4	93.2599321642017	0.689058367635241	0.322432994486178	2.13705910815148	0.0325931843477735	0.368492499643653
ADAMTSL4-AS1	111.824631550046	1.16811024806161	0.462912596228778	2.52339266111547	0.0116228537913214	0.234910206367035
MCL1	523.039322865808	1.28987789365455	0.517677683427271	2.49166215764789	0.0127146913034466	0.245917106988398
ENSA	488.060282859317	0.222847860630443	0.189413939467311	1.17651246395676	0.239390154731607	0.760916412373389
GOLPH3L	324.673160828976	-0.361692292892623	0.194317841522234	-1.86134371429418	0.0626956536365545	0.485173323107079
HORMAD1	46.4768837151533	0.434285442044422	0.490080187660178	0.886151803275011	0.375535731164668	0.850594064517377
CTSS	1720.26472779436	0.20396628362393	0.236644085859211	0.861911604016493	0.388736162941885	0.856417068257377
CTSK	30.063221489226	-0.239797857048812	0.485487061217782	-0.493932539514667	0.621353823134124	0.932721550903494
ARNT	671.944731189612	0.00174329041986169	0.156398699353968	0.0111464508788286	0.991106603094013	0.998566831415691
SETDB1	454.278829350156	-0.208452885512933	0.164041225516019	-1.27073474888529	0.203823029051773	0.723603782852614
CERS2	178.454021076949	0.0568061190546981	0.239745356814177	0.236943562993496	0.812700573708888	0.969039097976099
ANXA9	12.540062023753	0.126736575258011	0.615852543354075	0.205790455240754	0.836954597244536	0.973024199516692
MINDY1	78.8578101704063	-0.0595829346309054	0.270994887994226	-0.21986737488633	0.825974445645706	0.971869350672749
PRUNE1	60.0645794021604	-0.134195297755189	0.286218988111469	-0.468855328713994	0.639173048560103	0.935839714709344
BNIPL	16.4625719984634	0.62047296165772	0.779114668709717	0.796382081581493	0.425809989817105	0.876486854493246
C1orf56	260.372238268186	0.56325156193041	0.378255148234816	1.48907837622014	0.136466731223191	0.637490762378919
CDC42SE1	571.369413537534	0.259467280861439	0.274376555779761	0.945661265132693	0.344321385137931	0.839604141042534
MLLT11	53.1938026662354	0.079522444764083	0.356991907847829	0.222756995371392	0.823724639740161	0.971620939097422
GABPB2	264.799709407392	-0.380161398050769	0.198161826955935	-1.91843910550595	0.0550553565191084	0.463438853952065
SEMA6C	8.17749759918711	1.16140078712124	0.745083148636504	1.55875326028591	0.119054790591488	0.604969958888132
TNFAIP8L2	43.626770899541	-0.543528770834479	0.362866449650575	-1.49787551689575	0.134165595794924	0.633149930811811
SCNM1	121.269784704733	0.00922439073174369	0.258293383149673	0.0357128418051594	0.971511330804968	0.995186396700679
LYSMD1	19.8319893452415	0.0918518898034074	0.513326304962698	0.178934702771723	0.857988973631237	0.977403156378615
VPS72	67.6728606802291	-0.338840531783934	0.254488994558837	-1.33145455806968	0.183039487772275	0.701710149333789
PIP5K1A	873.03953341087	-0.147666887284049	0.189313557518931	-0.780012214757953	0.43538368547631	0.882047251479158
PSMD4	193.087168836243	-0.214334522387606	0.228802099112487	-0.936768164361254	0.348877824530617	0.84160586906803
ZNF687	43.6065521142255	-0.390446291351417	0.383927072499598	-1.01698035725737	0.309162773857159	0.816807430954829
PI4KB	334.623007904429	-0.0738384167574206	0.166828986872771	-0.442599443547133	0.658055487335692	0.941502009412599
RFX5	97.6460265026923	0.120802494333369	0.312425788117554	0.386659805073183	0.699008076855185	0.951257489338613
SELENBP1	8.45646269738893	-1.82444117676554	0.940922552805332	-1.9389918663614	0.0525023285699087	0.453494879768988
PSMB4	100.527728673281	-0.166075543647818	0.25773824349193	-0.644357396860347	0.519343704117649	0.904784569795829
POGZ	1480.59116110672	-0.154772806719512	0.134557617238222	-1.15023444897587	0.250047321196917	0.770328474227979
CGN	9.07725327704711	-0.512972292736416	0.680608333392462	-0.753696755635548	0.451031330473622	0.884361559530675
TUFT1	9.14204099863245	0.730296105872055	0.699691147707452	1.0437406679574	0.296605388855052	0.809157936963348
SNX27	979.363207729849	0.13360307393313	0.14759090452778	0.905225659810107	0.365345850588382	0.847836097132923
AL391335.1	51.1616715066489	1.29375092223076	0.45586060208085	2.83804065612432	0.00453914005571537	0.144380442411707
MRPL9	48.5124661085954	0.103427775460908	0.304981785805258	0.339127712783971	0.734513522370007	0.957180662387976
TDRKH	54.8738623079187	-0.742458785545422	0.378427122890133	-1.96195975561978	0.0497671698652219	0.446180023205705
TDRKH-AS1	14.136285249161	-0.0456248255841463	0.592114120021254	-0.0770541083913158	0.938580500603368	0.991748452487432
THEM4	159.106758772528	-0.111438897053769	0.251038377628398	-0.443911795903683	0.657106355874177	0.941193690180683
AL450992.2	72.6079210693696	0.715868465352238	0.315086271505242	2.27197605891352	0.0230879563868192	0.315118929130161
S100A10	58.698587019591	1.14700826614461	0.545212607852074	2.10378162504968	0.0353975003784172	0.384959135862059
S100A11	577.025329586229	0.335142626131475	0.253068060795532	1.32431815013691	0.185397405100667	0.704024303287494
TCHH	21.4691143562167	0.845762780555717	0.584477906688322	1.44703977836878	0.147885782940824	0.655294838500449
FLG-AS1	260.449709289082	-0.0908739827096027	0.434590727579001	-0.209102442695544	0.834368267860934	0.973024199516692
HRNR	17.142870729568	-0.1270139653836	0.612117766669223	-0.207499230213059	0.835619993791645	0.973024199516692
FLG	14.2984233847108	0.287678220450727	0.706704178768549	0.407070212818062	0.683956420224457	0.948784801046305
S100A9	30.8741936931643	1.72666529557966	0.89057837282617	1.93881341414147	0.05252406213441	0.453494879768988
S100A8	48.9370499788757	2.58308261324556	0.990205948945749	2.60863168515167	0.00909050274178884	0.208311115467106
S100A6	215.463170993414	0.577708455129496	0.288935373583039	1.99943831025405	0.0455609503182555	0.428150809776973
S100A4	91.4385585139449	0.560993355603866	0.27104202861727	2.06976518905865	0.0384743387337859	0.396866350061005
S100A16	8.26217233731862	-1.23918681058331	0.698906507349304	-1.77303659009142	0.076222643965306	0.5179957819684
S100A13	107.018727761667	0.695776505417711	0.374056355720481	1.86008470321953	0.0628735430273345	0.485871090738926
S100A1	125.108546069783	0.179074723876446	0.366451454378674	0.488672433242407	0.625073623257642	0.933666156130277
AL162258.2	19.9053908418592	1.59106466997556	0.765778302251822	2.07770926036547	0.0377361456149538	0.393101314442687
CHTOP	248.068106721826	-0.258760748657556	0.169467199591652	-1.52690756253166	0.126783998791686	0.621835405741637
SNAPIN	100.608420221381	0.263174958841619	0.268424818940571	0.980441972096054	0.32686800008729	0.831069896004984
ILF2	97.8530322297264	0.0897223761690918	0.285092370487638	0.314713354186313	0.752979303945127	0.95951339479057
INTS3	300.401068944444	-0.417361374621486	0.306035823808513	-1.36376640299022	0.172641097428421	0.690217488647182
SLC27A3	23.9533011137889	-0.372319989128435	0.46702027190111	-0.7972244708197	0.42532067646228	0.876486854493246
GATAD2B	1459.990793061	-0.211248955699587	0.133257204535979	-1.58527230430195	0.11290447879813	0.595166470956173
AL358472.5	35.9599611097339	-0.183500092414252	0.345517624064267	-0.531087503600455	0.595358143401815	0.925927864012874
DENND4B	395.207835664835	-0.115250741788796	0.181961754229956	-0.633378933262796	0.526486218779583	0.907565336896996
CRTC2	109.895968452658	-0.147856217170052	0.330584357155302	-0.447257149256438	0.654689402437455	0.940251531052336
SLC39A1	94.1753172827248	0.226691688222419	0.29376518173882	0.771676503255467	0.44030605062351	0.883054862331592
CREB3L4	22.1980670228102	0.507034945261148	0.502009236630873	1.01001118757098	0.312489930082975	0.818093154677752
JTB	170.666657426949	0.394456612791716	0.201699718175262	1.95566268689063	0.0505049030030326	0.448829428325213
AL358472.2	8.12920434764663	-0.256795503178971	0.707884284591444	-0.362764803186979	0.716780586348685	0.954249335045427
RAB13	47.935693985521	0.469349756444585	0.337956887290891	1.38878588984222	0.164897867167311	0.681473830455815
RPS27	1404.8874809447	-0.0144902578572941	0.322252969128602	-0.0449654750939205	0.964134827989507	0.99377350571616
NUP210L	125.428245198516	0.114581598091221	0.992847495640243	0.115407047501623	0.90812249319002	0.986636906052281
TPM3	797.974058677387	-0.027514908874532	0.228329060702013	-0.120505505475017	0.904082718689945	0.984959495383365
C1orf43	293.461416862195	-0.191865695888354	0.174236412002647	-1.1011802509193	0.270818215216224	0.787797301300952
UBAP2L	472.222738201497	-0.0470052205047558	0.157650894657714	-0.298160188731005	0.76558090539132	0.960955050165348
HAX1	82.9372017415717	0.240806375053579	0.268584883034464	0.896574566419955	0.369945974633439	0.848782597192247
ATP8B2	30.000416210569	-0.888942291813859	0.407786704298689	-2.17991975325106	0.0292634104284066	0.353351241093376
IL6R-AS1	17.4987813095879	0.0200618855905642	0.650810404803976	0.0308260062262016	0.975408300302922	0.99641237944033
IL6R	909.477241752522	-0.357067214580984	0.353412233649878	-1.01034197626199	0.312331476759644	0.818000911721266
SHE	20.5582685163909	-0.983542266034034	0.51155913891151	-1.92263648759517	0.0545257182805339	0.461869459436859
TDRD10	37.1376230962105	0.031608687886863	0.674663487921587	0.046851042709068	0.962631947469794	0.993307034881964
UBE2Q1	82.7105034248287	-0.364306157677771	0.30392446755793	-1.19867334342975	0.230654987046274	0.751146378571844
ADAR	691.162590311407	-0.180910475539116	0.17346310175077	-1.04293347526465	0.296979104403978	0.809487254265262
KCNN3	28.970710940073	0.607140376864599	0.449400180482921	1.35100163113458	0.176694910186737	0.693876262437257
PMVK	93.4798756540727	0.215258751622019	0.330477571960768	0.651356612023199	0.514816311752343	0.90336977599797
PBXIP1	67.8022656885564	-0.116656564882241	0.304731743587207	-0.382817239546483	0.701855278142521	0.951775880336155
PYGO2	63.0232472625287	0.00262637386913318	0.354517647722087	0.00740830219880068	0.99408908412194	0.999277842933647
AL451085.2	12.3715529809211	0.436838200333263	0.635194776127763	0.687723225616384	0.49162709122829	0.896858834823247
SHC1	61.801261980167	0.116066087171224	0.317394169905735	0.365684370338923	0.714600610203502	0.954249335045427
CKS1B	26.6137823105404	-0.218758306586581	0.577997857961619	-0.37847598148211	0.705077033127599	0.951788640463902
FLAD1	89.8414349018291	-0.405791832853024	0.267951354224541	-1.51442351925183	0.129918457873375	0.626568765186783
ZBTB7B	98.998992549638	-0.580347580824907	0.308752086674826	-1.87965557439656	0.0601550339000505	0.478116374633024
DCST2	9.29221797759966	-0.0898116462678941	0.790137777587086	-0.113665804642527	0.90950272073234	0.986682230926657
ADAM15	80.4140130739043	0.332750097691062	0.293736855512599	1.13281698039009	0.257291119120406	0.777786480846528
EFNA4	12.4879733426423	0.0973256011569619	0.571268380385778	0.170367561900131	0.864721081031051	0.978844682089477
EFNA1	30.8812401998828	0.207997609437038	0.622603044082887	0.334077405200331	0.738321149569162	0.958835323516611
SLC50A1	73.5070654023027	0.252249389523239	0.34272891521811	0.736002649098661	0.461729085622113	0.888921496348505
DPM3	70.4888619882936	0.329159941948954	0.298954670138429	1.10103629355092	0.270880861611163	0.787797301300952
KRTCAP2	150.391430426714	-0.0853187092339499	0.250088675640038	-0.341153828799319	0.732987779694938	0.956539611900631
TRIM46	22.6643804541907	-0.576275851309245	0.434178540291327	-1.3272785221549	0.184416565901252	0.702916297280133
THBS3	36.5177686101104	0.316876166805271	0.466270058032713	0.679597931169406	0.496759079986345	0.898894992453059
MTX1	28.1646213055032	-0.0791078201598042	0.393818272021073	-0.200873920231845	0.840797160692463	0.973828072236804
GBA	88.3986223338342	-0.0171426367649973	0.279043720890987	-0.0614335155446639	0.951013961213003	0.992328948899911
FAM189B	31.3230701661648	-0.333095691691556	0.452481116712629	-0.736153796011568	0.461637107074747	0.888921496348505
SCAMP3	122.825505665754	0.00733503045598696	0.230957519707326	0.0317592190342278	0.974664068713724	0.996350016581059
CLK2	135.818949990188	-0.124621836795511	0.215378097265411	-0.578618895689935	0.562846351976928	0.918388995314201
HCN3	11.8671142457825	1.30057848727568	0.633354963044777	2.05347484927458	0.0400265465499413	0.404946536197626
FDPS	215.415835440127	-0.231637533676258	0.192883869440786	-1.20091708211696	0.229783367286447	0.750452445376327
RUSC1-AS1	21.8696716325498	-0.0339284203388053	0.43206967814151	-0.0785253445341127	0.937410170442441	0.991482555799075
RUSC1	33.5539336992467	0.489326208768142	0.383767746864299	1.27505819018493	0.202288646426457	0.721499547609749
ASH1L	3421.1531320566	-0.13574701221062	0.145070241654482	-0.935732998459684	0.349410676178089	0.841788666212834
ASH1L-AS1	24.5833463305884	0.363075198761348	0.419214785403279	0.866083953627912	0.386444124168207	0.85566428453453
MSTO1	63.1478956573129	0.128465617700742	0.404334257185717	0.317721329364718	0.750696330448132	0.959508864335097
AL353807.5	74.3319085605315	-0.190624049548049	0.275362033496463	-0.692267002562274	0.488769668254457	0.896118140221887
YY1AP1	598.69910611449	0.00532108151850112	0.156598199913745	0.0339791997700613	0.97289373730069	0.995748065491738
DAP3	719.623057984259	-0.135639808999963	0.160988217895663	-0.842544943803719	0.399482993683354	0.863970808884792
GON4L	777.37348384798	-0.182647048551333	0.137333144650823	-1.32995606425326	0.183532747648337	0.702398143222647
SYT11	336.800734334409	-0.207604008654878	0.294678222503239	-0.704510862361386	0.481114687862824	0.894179083512592
RIT1	161.725529088512	0.303804282468307	0.233655956110935	1.30022057868736	0.193525379491932	0.714148258360341
KHDC4	312.620670504776	-0.109648607643974	0.168616916962617	-0.650282365607974	0.515509845777688	0.90336977599797
ARHGEF2	586.886086235124	-0.258226164918148	0.1756853201455	-1.46982209272971	0.141609943999623	0.647881774961995
AL355388.2	17.9052652410395	-0.488762727844937	0.536439562403762	-0.911123567499035	0.362230270098495	0.84695544321322
AL355388.3	9.1600581511787	-0.687444504977232	0.671658771125479	-1.0235026095547	0.306070266704253	0.815651710148687
SSR2	130.390304004049	0.303880449385934	0.230239448526122	1.31984527990848	0.186886680290819	0.704844874978163
UBQLN4	90.9660961996073	-0.107298286583956	0.340327409582276	-0.315279591249074	0.752549379245707	0.95951339479057
LAMTOR2	88.0541194895293	0.04212644001861	0.286937491079088	0.146813997223523	0.883278836219382	0.981653092052529
LMNA	70.920796013896	0.308690921787829	0.488645723569523	0.631727459994663	0.52756498131666	0.908491607295709
SEMA4A	68.9619639786309	0.105291505062609	0.350825983190197	0.300124591984756	0.764082121668642	0.960955050165348
SLC25A44	72.0049744924422	-0.0864227272140024	0.305581322744572	-0.282814166905878	0.777319293884014	0.963170843182242
PMF1	211.034732426132	-0.17384774617952	0.198459000059865	-0.875988219869487	0.381036437888191	0.852263239228558
BGLAP	8.17388264222369	-0.853428208366485	0.646745759561767	-1.31957294771405	0.186977639868023	0.70487907562789
PAQR6	80.7448145373657	0.319247958845105	0.367677125735402	0.868283438102297	0.385239186522552	0.855533797406698
SMG5	227.300381160285	0.237075717505965	0.230200221867495	1.02986745878302	0.303072228319471	0.814270726559155
TMEM79	31.4467370747242	0.359572581427088	0.460723513594685	0.780451986532245	0.435124878252146	0.8819220367698
GLMP	59.4713069190154	0.237291378730238	0.359110134381695	0.660776057291726	0.508755939523444	0.901107683070559
CCT3	272.778081405208	0.0429004801299044	0.437696609784849	0.0980141933267252	0.921921022990878	0.988908575458108
TSACC	25.6699732497857	0.453203662115657	0.58705787965183	0.771991447222276	0.440119493115988	0.883054862331592
C1orf61	63.6598680484497	0.0656855252725834	0.341452182440513	0.192371080492441	0.847451543738746	0.976030022750819
MEF2D	376.707288665877	0.0485683710809682	0.356951366692882	0.136064393115928	0.891770375870544	0.983004564093265
IQGAP3	9.61074461545149	1.37465551222073	1.00856514941877	1.36298137310508	0.172888381132601	0.690302932765746
NAXE	32.3669522232429	0.278378814421999	0.381717068729592	0.729280499162593	0.46583009843784	0.890817980855019
GPATCH4	84.2271094430023	0.0578129365320852	0.457482539329626	0.126371897421051	0.899437546397239	0.984271627531465
HAPLN2	357.157911414384	-0.121683544631381	0.295047454654609	-0.412420248715	0.680031424160222	0.948092741968331
BCAN	19.1689751772083	0.956508762450368	0.550187227937018	1.73851502521586	0.0821201049240492	0.536492053584439
NES	13.9201387068684	-0.581606393974244	0.745770370545563	-0.779873292027913	0.435465460443919	0.882113122191092
ISG20L2	71.2993209157287	0.216109475848541	0.323528340597319	0.667976955124074	0.504148302788818	0.901107683070559
RRNAD1	112.239443467839	-0.275098524129871	0.219789328739855	-1.25164640934629	0.210698735733436	0.730378611217285
MRPL24	73.0683767287541	0.167882163267352	0.387589235381815	0.433144545673388	0.664909762681459	0.943871729753602
HDGF	112.911145488455	0.106591006354986	0.274679484397042	0.388055943052926	0.697974634465314	0.951257489338613
PRCC	209.810925164745	-0.332123488870026	0.194162144155178	-1.71054708071511	0.087164755141156	0.546626000738367
ARHGEF11	964.47298490476	0.067717771906797	0.163616865050132	0.41388014546085	0.678961885130577	0.947857681221894
ETV3	121.185551364983	0.427752976595826	0.277682668025291	1.54043815423462	0.123453587133857	0.614696467707095
FCRL1	13.8143344444239	-2.38742728536271	0.90633117131259	-2.63416658383836	0.00843440956284668	0.19954808515725
CD1D	24.3917331806486	0.939184959963938	0.712883618439346	1.31744500178026	0.187689504857228	0.705900297689754
MNDA	627.72226915699	-0.255653423471276	0.238861448215764	-1.07030006466487	0.284484265326087	0.798938257393752
IFI16	3034.66047756338	0.143498142255901	0.205472300536254	0.698381932169887	0.484938372577694	0.895052951904455
AIM2	48.1858325550711	-0.415567136735662	0.566671187470415	-0.73334792014171	0.463346254779503	0.889487712729049
CADM3	8.05412145190005	0.834729106847671	0.924092810152152	0.903295748735706	0.366368952226294	0.8482051136147
DUSP23	34.9660265349453	0.0662648931831425	0.454320154067242	0.145855059675242	0.884035809278511	0.981777637847914
FCRL6	14.3440445731278	1.46153312036955	0.861195697356334	1.69709756430056	0.0896782166443418	0.553788258294069
SLAMF8	78.7065482064315	1.93432441794267	0.723759987993526	2.67260479997683	0.00752648608891941	0.189826459710253
AL590560.2	9.35404681613387	1.06770706506927	0.740348154461659	1.44216887505534	0.149254738791736	0.657733861344344
VSIG8	8.59538328171226	1.35857420281613	0.721936202689521	1.8818480050659	0.0598566557594652	0.476802995856203
AL590560.3	22.7670792127546	0.790994367832763	0.551474323771006	1.43432673786861	0.151479043567907	0.661013624373975
TAGLN2	71.2903488442839	1.17622305508825	0.475238039778098	2.4750187414237	0.0133229184345475	0.250602416394373
KCNJ10	115.367031582612	-0.241970969440615	0.327821979808681	-0.738116979166042	0.46044336676117	0.888803633283649
PIGM	147.388249425295	0.259953997072385	0.266709871967438	0.974669573176211	0.329724190441473	0.83265704107114
AL121987.1	10.2267053328955	-0.472086658836009	0.663896788782707	-0.711084413740888	0.477031927856139	0.89373913704253
IGSF8	92.3268869067772	-0.107070865706176	0.341587510862822	-0.313450762399726	0.753938223012476	0.95951339479057
ATP1A2	42.8702630629239	-0.15886658224829	0.63106835670579	-0.251742272544898	0.801240280219285	0.967708696341109
PEA15	290.839965202027	-0.336574130846533	0.253474626712112	-1.32784150907855	0.184230470907663	0.702815305186091
DCAF8	669.327503496822	-0.0647314857390208	0.170422976138975	-0.379828396414307	0.704072801977495	0.951788640463902
PEX19	54.346422444837	0.245791303229501	0.360546801994466	0.68171816216324	0.495417180817571	0.898558555338423
COPA	1270.94313432437	0.0978492561280846	0.174697811399824	0.560105792648662	0.575407279561086	0.920551160148287
NCSTN	137.450729064556	0.218194063187143	0.264768004839043	0.824095280393819	0.409885421633674	0.869832865121445
SLAMF6	13.8273777682072	1.26210151869197	0.774437831495517	1.6297002385004	0.10316486695114	0.578299334478701
AL138930.1	105.978248389655	0.367080176859596	0.443429942583455	0.827820004037077	0.407772444092635	0.868642798648868
CD84	1290.95878911224	0.281424612052679	0.339582807231679	0.828736337822538	0.407253618923679	0.868186427381381
AL121985.1	27.5361851705363	1.01345302857044	0.711970311174581	1.42344843972283	0.154606198806428	0.666313646697162
CD48	101.626673779291	0.560745722468049	0.578955073390866	0.968547903352558	0.332770807141163	0.833299796318949
SLAMF7	16.7796086577223	1.17086168490219	0.711642010170078	1.64529590463942	0.099908803993585	0.572129700128868
LY9	10.5228094215093	2.69165448149084	0.884060011102909	3.04465132195367	0.00232950208483115	0.101602100405033
CD244	31.686314940305	-0.416967222588619	0.583241425605006	-0.714913592010533	0.474662437749524	0.89373913704253
F11R	155.262147226533	0.667686869006844	0.318432194953371	2.09679448117555	0.0360117723517159	0.386113284233708
TSTD1	40.0550162800898	0.229719952558938	0.507593990260382	0.452566336416035	0.650861043755801	0.940030823084327
USF1	101.231849905967	-0.1700634486946	0.260554152954256	-0.652699052255969	0.513950313610149	0.902993354181411
ARHGAP30	420.071690140393	-0.0203205169062581	0.143758179845238	-0.141352074213335	0.887591813271249	0.982467837229754
PFDN2	190.027086904276	-0.323347567592039	0.241986403191967	-1.33622204936667	0.181476706176031	0.699771034996047
NIT1	94.96150134233	-0.153369202183394	0.246896540506131	-0.621188137626359	0.534475843465266	0.910671592439157
DEDD	124.970948518089	0.0170386618074233	0.230370234569991	0.0739620803843327	0.941040558054223	0.992144328544721
UFC1	88.0181947482433	0.391917006153445	0.259940121720057	1.50772033020558	0.131626120002909	0.629212207926345
USP21	36.1250063596652	0.410719702194773	0.364861152232352	1.12568767511104	0.260297742396009	0.779490496631611
PPOX	69.5929303608218	0.132653320345737	0.277503076069714	0.478024684354892	0.632632636137031	0.935568839749326
B4GALT3	40.7139066861701	-0.0166464109913695	0.370865050002168	-0.0448853592196735	0.964198686733269	0.99377350571616
ADAMTS4	85.4769786386801	-0.370979953601913	0.35340380167353	-1.04973390734664	0.293840469740205	0.807097767701144
NDUFS2	323.997850617714	0.175523498994215	0.183866269857035	0.954625876354011	0.339766926565898	0.836627141914418
FCER1G	513.744246262245	0.652012079132193	0.336083599552126	1.94002944505796	0.0523761115152675	0.453185613196901
TOMM40L	29.9352150007404	-0.138726229304836	0.422114652305741	-0.328645851422272	0.742423386954929	0.959161360255404
MPZ	64.943552572435	0.487822879422896	0.390707782033601	1.24856197356454	0.211825327991466	0.731555098201447
SDHC	396.57489453988	0.104533219788922	0.134951642456115	0.774597610569397	0.438577469674114	0.882679263150952
AL592295.4	103.290866215469	0.143416839161868	0.227544090147275	0.630281538268227	0.528510399664939	0.908916349866579
AL592295.5	33.4945560237673	0.543429340338969	0.383900448167757	1.41554755388434	0.156908015989234	0.669506905810636
AL592295.3	58.7892153211327	1.06152839673147	0.351796232190756	3.01745243296372	0.00254909043414011	0.10715802610428
FCGR2A	1398.2468717779	0.82783134456974	0.324091632831342	2.5543126101023	0.0106397683258263	0.223088039297572
HSPA6	453.64609377598	1.06112727833897	0.405308485251234	2.61807318857689	0.00884278367031873	0.204583626853227
FCGR3A	757.558850764778	0.511915117576204	0.428397353817485	1.19495396741947	0.232105015745361	0.752549548043983
FCGR2B	353.975907022281	1.02493107103201	0.538090337669783	1.90475650514466	0.0568117301487142	0.467910847163102
FCRLB	8.30597217248705	1.62125848392367	0.90165168229994	1.7980984406175	0.0721614093203233	0.508945168834417
DUSP12	136.098059233423	0.271516931000117	0.323021169580984	0.84055460313119	0.400597499847722	0.863970808884792
ATF6	2647.6127328998	0.463488792980855	0.267379007870903	1.73345243768964	0.0830152842301247	0.539080214378675
OLFML2B	190.821159950131	1.26041657176017	0.537764264197826	2.34380872005378	0.019087957887851	0.288202413067241
NOS1AP	749.949362197847	0.701226629849811	0.663654877890853	1.05661338929409	0.290688067283979	0.805532531856116
AL450163.1	49.4511996227467	1.94174221318382	0.900036620469892	2.15740356450171	0.0309742337402778	0.362244935511697
C1orf226	18.3067355040421	1.28333812913148	0.725297718432163	1.76939496225854	0.0768279857506099	0.52033235281247
UHMK1	394.133514574863	0.171016844300311	0.185562972562236	0.921610825365245	0.356731609817909	0.845667197075307
UAP1	74.9258961174815	0.396841390547309	0.300255847358759	1.32167747618632	0.186275572035561	0.70416692999652
DDR2	43.0190904101764	0.413271280662684	0.446722592927424	0.925118378173957	0.354904334305048	0.845440397968657
HSD17B7	201.509949974681	-0.126601168368365	0.248301897980893	-0.509867904344843	0.610144008982528	0.930689842056324
RGS5	82.5612633167429	-2.23791819967879	0.449620095747631	-4.97735359438855	6.44595038011433e-07	0.00072142270910442
AL499616.1	15.9550466069024	-0.0961266572623227	0.582375156910514	-0.16505968038244	0.868897008040627	0.979287008229503
AL592435.1	10.2260127503325	0.311656157611577	0.653190219525261	0.477129247033259	0.633270089404838	0.935568839749326
NUF2	101.97732717162	0.0454144812832068	0.315509958324633	0.143939929897487	0.885547904488196	0.982118658202353
PBX1	258.776964466181	-1.13473346615435	0.210132751545274	-5.40007903484699	6.66115439732512e-08	0.000198802152988168
RXRG	11.6615430616685	-0.497734485864726	0.716900771447371	-0.694286441985321	0.487502591838754	0.89597635718051
MGST3	450.453966727292	0.128045106797857	0.213878988530578	0.5986801587083	0.54938619079975	0.915974357748045
ALDH9A1	127.444157375369	-0.111639920668104	0.295975708730118	-0.377192848518191	0.706030294530103	0.951788640463902
TMCO1	289.053205928234	-0.16714266602527	0.183392732284755	-0.911391983438831	0.362088875992171	0.84695544321322
TMCO1-AS1	27.6704442160425	0.0960734386820115	0.436084025183179	0.220309465914637	0.825630148530881	0.971869350672749
UCK2	277.951404113139	-0.764076038353228	0.353965894782792	-2.15861485418559	0.0308800593835887	0.362244935511697
AL358115.1	24.3019613969785	-0.149418442849917	0.465916124814974	-0.320698157654994	0.748439143584883	0.959168526128419
FAM78B	33.5733523748986	0.994590003965507	0.549491891404974	1.8100176172254	0.0702930552065952	0.504829803632888
LINC01675	17.1305091808067	-0.249863112685017	0.609488729977463	-0.409955263150241	0.681838765157859	0.948548520937819
POGK	216.521945072271	-0.0540954634359109	0.211702236950085	-0.255526177782738	0.798316727571095	0.966883549936763
TADA1	78.1121074240515	-0.127207697656505	0.290483815470702	-0.437916644169578	0.661446709669586	0.942675653993223
ILDR2	12.6535449604079	-0.386874119286704	0.625155029718189	-0.618845087851411	0.536018416169818	0.91119059980567
DUSP27	14.3403030401601	-0.242229711107971	1.06585424153336	-0.227263449042989	0.820218892948054	0.971086831438757
POU2F1	1758.85145791006	-0.0585741638868462	0.219851086807505	-0.266426537787061	0.789910729385333	0.965184561118646
AL136984.1	9.32794502961768	-0.151731991864312	0.680484937289555	-0.222976268172337	0.823553976800415	0.971620939097422
CD247	46.7463388870757	0.0102730891936242	0.402846158000746	0.0255012713652471	0.979655134415393	0.997400760703526
CREG1	652.800047329972	0.565125305716998	0.289926827761084	1.94919976906274	0.0512715725439341	0.450626304940457
RCSD1	1855.24747371641	0.174658494460839	0.234540037987206	0.744685197289711	0.456462049905963	0.887071719940112
MPZL1	947.227900784369	-0.000870994266193077	0.30450137605558	-0.00286039517284183	0.997717737965987	0.999686370651763
ADCY10	28.6254270328575	1.02797646115033	0.658505582996101	1.5610747846255	0.118506106756905	0.604969667680535
MPC2	149.84313483536	0.350739947635846	0.251104524037139	1.39678864401491	0.162477138192882	0.676937671852011
DCAF6	1734.84877836018	0.448974007774762	0.209729772910487	2.14072614271311	0.0322961290195271	0.368492499643653
GPR161	90.4827896395248	-0.370303523369947	0.404961806813322	-0.914415920562723	0.360498339402906	0.846670479569086
TIPRL	236.916056359136	-0.148424413171131	0.211647671727141	-0.70128063285516	0.483127897737066	0.894551945090216
SFT2D2	702.43263600026	0.150312989929833	0.18994155618838	0.791364422542455	0.42873136479223	0.878308265568523
TBX19	154.86671512629	0.190068526647343	0.272797838925114	0.696737655240439	0.485966988863934	0.895750455266371
AL023755.1	10.7303286063868	0.363765681881832	0.776148230224598	0.468680682009115	0.639297897188295	0.935839714709344
LINC00970	22.8098308345173	0.244685119706064	0.727086176470485	0.336528361595108	0.736472467986537	0.957710921091327
ATP1B1	721.626508178699	-0.221888064585634	0.257258609189697	-0.862509772887788	0.388407057525021	0.856300710922694
NME7	404.266181340443	-0.0989948173051498	0.247668589175072	-0.399706792189025	0.689372488804318	0.95000930121763
Z99758.1	10.5562690332094	1.0645653936386	0.697382916251669	1.5265148727194	0.126881689368418	0.622120593515638
BLZF1	289.178890056038	-0.0615984972049522	0.20474406547599	-0.300856081282492	0.763524241607187	0.960955050165348
CCDC181	13.9238982581304	0.124117478280669	0.563828507369083	0.220133385698822	0.82576727444307	0.971869350672749
SLC19A2	228.579543863069	1.03533905264654	0.516768542812351	2.00348699054325	0.0451250425926916	0.427399277392302
Z99572.1	25.0343087168895	1.46515477859559	0.493852057200791	2.96678885352884	0.00300927541542366	0.117401078135058
C1orf112	289.134109090369	-0.723966400933688	0.213943803747601	-3.3839091773267	0.000714616378067256	0.0573840156145756
SELL	53.3963385089258	-1.42513133036614	0.412175043316429	-3.45758762806039	0.000545034956833011	0.0516655895673885
METTL18	29.1254439706923	-0.166746449853433	0.378303714779094	-0.440774021874997	0.659376602186715	0.941886771543497
SCYL3	216.582881965278	-0.513815845343792	0.20338017223334	-2.52638120865728	0.0115244355262921	0.234856165284217
KIFAP3	390.779423073101	-0.163868715532181	0.203234774823156	-0.80630254184979	0.420068425238299	0.874748091997429
GORAB	108.582914012821	-0.338121777360847	0.314544205892654	-1.07495789471398	0.282393579822415	0.797731792692851
PRRX1	11.197148930205	0.0364165793306325	0.677598186825943	0.0537436198010178	0.957139429423632	0.99255696204413
BX284613.2	14.8439551245003	0.0673573599226445	0.542663227991081	0.124123685645697	0.901217344743248	0.984510675470799
FMO4	164.00409411574	0.258512971200005	0.28484373854746	0.90756065946288	0.364110387253937	0.847636808139453
PRRC2C	2429.07021237612	-0.0846499119178734	0.177689219525264	-0.476393065060639	0.633794374370198	0.935639847488957
MYOCOS	30.194162074284	1.47892726836329	0.970580532612483	1.52375533886148	0.127569839876001	0.622120593515638
VAMP4	198.747968401551	0.262553621413081	0.193299818900246	1.35827142987948	0.174377572380501	0.692275464010194
EEF1AKNMT	56.5291567813995	-0.227330360730736	0.292987094368713	-0.775905714279173	0.437804658403781	0.882679263150952
DNM3	2086.81050894242	-0.310995682375987	0.194112813014693	-1.60213886732169	0.109124904834172	0.588533862369699
DNM3OS	12.429685585286	0.229133779515548	0.691816621176684	0.331205947503579	0.740488928064909	0.95893810325917
PIGC	285.959921703876	-0.0253507594628828	0.237441378852185	-0.106766392553105	0.914974309893942	0.987286342102658
C1orf105	10.2519926384823	0.754483294839746	0.670544888096844	1.125179399967	0.26051302061849	0.779727524967801
SUCO	722.368807146078	-0.0329301225258313	0.173861148547088	-0.189404722107381	0.849775623748888	0.976598356281823
AL031599.1	21.2124266766418	1.637926873187	0.792062220293769	2.06792702797958	0.0386468854357912	0.397501308155493
TNFSF18	11.5221329413173	-3.25307994359925	1.14990069484268	-2.82900945985107	0.00466923187748946	0.146945404622502
TNFSF4	12.709813770701	-0.0838412781164603	0.67887810847647	-0.123499752119885	0.9017113705687	0.984570329778658
AL645568.1	459.051757897778	-0.0158238236997138	0.186686265126938	-0.0847615848383615	0.932450934447966	0.990247547925642
PRDX6	181.345095987048	0.620057097927661	0.312610299774416	1.98348262477309	0.047313545996069	0.434706858979788
SLC9C2	17.8140491557634	-1.37605297459939	0.665329905997864	-2.0682265477539	0.0386187249917642	0.397439947372139
KLHL20	462.160514230251	0.0323858839412492	0.187322038354056	0.172888808096551	0.862738829025294	0.97828420791261
CENPL	23.1332564025749	0.00822426221801602	0.485787368113017	0.0169297572515362	0.98649265331242	0.998009091041875
DARS2	110.109710278551	0.0114499152301563	0.274523642204417	0.0417083029287161	0.966731234942516	0.994379181234068
GAS5	338.477856738771	0.0133391311492787	0.262054308098941	0.0509021631662794	0.959403481788923	0.992840975530392
ZBTB37	411.802950083557	-0.0413695826807768	0.183081339223852	-0.225962858127199	0.821230308141358	0.971498197471714
RC3H1	1420.65955709038	-0.00470379356367205	0.118487016588519	-0.0396988100393089	0.968333250381693	0.994662049824183
RC3H1-IT1	9.26333516966191	-0.642089801849568	0.637775879659681	-1.006764009627	0.314048193760954	0.820085552832961
RABGAP1L	4360.88298040474	-0.266011353803059	0.134491651997475	-1.97790234451172	0.0479397244250905	0.437988084326579
RABGAP1L-IT1	13.0686445406277	-0.494682874795499	0.564552635927462	-0.876238712414867	0.38090027520033	0.85219698837328
Z99127.1	73.255817867187	-0.045341037665484	0.542718802010576	-0.0835442544048814	0.933418790432611	0.990247547925642
Z99127.4	14.650565851114	0.961827499364241	0.682345526857104	1.40959009989328	0.158660751963651	0.671029306899644
CACYBP	228.053144247188	0.619550463151067	0.391510807927352	1.58246068973409	0.113544439506128	0.596433053164044
MRPS14	101.962801495993	-0.106273167370539	0.240410583756699	-0.442048622443719	0.658454021585892	0.941502009412599
KIAA0040	67.1498724310208	0.240960836144189	0.274933584126518	0.87643289163722	0.380794743858559	0.85219698837328
TNR	33.5734729620434	0.727740764732607	0.410894779573021	1.77111221877492	0.0765420425276696	0.5195204311789
LINC02803	16.6101102098023	-0.176964021161894	0.540121877723505	-0.327637202750902	0.7431859894685	0.959168526128419
COP1	3340.27241698008	-0.0161554576043	0.148434088779003	-0.108839268238128	0.91332997725991	0.987088264917173
AL591043.2	122.98904603522	-0.293397804507763	0.378454027549985	-0.775253486948324	0.438189888169346	0.882679263150952
PAPPA2	36.4396144340191	-0.245304031802129	0.373617664440174	-0.656564330730162	0.511461090406128	0.902194448927771
ASTN1	91.925409278015	-1.07321248988764	0.501733472407493	-2.1390091530828	0.032434927088154	0.368492499643653
BRINP2	56.3270547556527	-2.05290539276364	0.740143337747569	-2.77365921986289	0.00554297085402943	0.161917929952448
LINC01645	20.9188819505242	-0.424572016667827	1.02900806913171	-0.412603194672792	0.679897360269528	0.948092741968331
AL136114.1	18.0032931401249	-0.178010997809137	0.65652117003489	-0.271142814480265	0.78628119330494	0.964719520286004
SEC16B	80.8261623296107	0.288058859156894	0.342328042776865	0.841470236619369	0.400084552166285	0.863970808884792
RASAL2-AS1	9.18134155656109	0.45711166238001	0.711418929569685	0.642535141223332	0.520525779994362	0.905125524551029
RASAL2	4931.19761364387	-0.223120586681587	0.192833582060709	-1.15706291558357	0.247246656476461	0.767466808190012
C1orf220	17.6950444327825	-0.559440170532226	0.688300183347536	-0.812785154017247	0.41634124878331	0.873578654762696
RALGPS2	620.260990804711	0.460373955254683	0.318659303500251	1.44472152608694	0.148536120997767	0.656263587147055
ANGPTL1	73.5101302258512	1.13998223998513	0.349686857816618	3.26000881789773	0.00111408750068322	0.0726441227670543
FAM20B	223.882684248427	-0.179417584227521	0.226499617984482	-0.792131950702951	0.428283741858303	0.878295575521831
TOR3A	110.171276795861	0.345220309634757	0.302998925560825	1.13934499601206	0.254559287880021	0.774183622294078
ABL2	1041.32861030022	0.00609373727816836	0.258229917325794	0.0235981072265931	0.981173181946393	0.997400760703526
SOAT1	1820.90959796431	0.210109170351338	0.168349446473516	1.24805382347599	0.212011347062789	0.73159092846201
AXDND1	20.5102018912071	-1.1830692557474	0.75313525587033	-1.57085894801225	0.116215415973096	0.599386363430368
TOR1AIP2	367.141375223169	0.00382220676761998	0.204688166693775	0.018673315753217	0.985101715487104	0.997910569175625
AL353708.3	15.4857182023984	-0.165158650430693	0.568055033566018	-0.290744101665456	0.77124703961227	0.961327493815502
TOR1AIP1	362.594862037904	-0.0170761375058431	0.233565993455282	-0.0731105468447076	0.941718148952394	0.992195039614646
CEP350	2025.48026056487	0.0637399344756984	0.131496029128973	0.484728967847247	0.627868615261109	0.933744873621929
QSOX1	217.309198342922	-0.0179709837446561	0.208804330504517	-0.0860661448028127	0.931413836264843	0.990247547925642
LHX4	20.8797217542513	0.150801467312012	0.460379530452474	0.327559018889915	0.743245111972545	0.959168526128419
ACBD6	1307.766735289	0.199768717819857	0.227712329796919	0.877285468020186	0.380331603372507	0.85219698837328
XPR1	1542.91197875747	-0.00755596913533389	0.152607090927961	-0.0495125691040184	0.960510820789296	0.99300068570485
KIAA1614	20.1453210201797	0.599207922525446	0.476604188100036	1.25724434968598	0.208665168467206	0.728637562080839
AL162431.1	76.8035190472341	0.145915706798722	0.316042894712719	0.461695893942998	0.644299416025664	0.937700718690797
STX6	1017.66455470634	0.589339800214861	0.225881562166577	2.60906554108321	0.00907898514900365	0.208311115467106
MR1	406.925655304911	0.488043127371207	0.302519360248972	1.61326246019279	0.106687498632486	0.583570184780909
IER5	169.725785811107	0.363325684590285	0.599261629939354	0.60628891695778	0.544322916916308	0.915025797255284
CACNA1E	13.8941561474413	0.636930959097827	0.572389021199355	1.11275886767226	0.265812005338659	0.784600763569674
LINC01344	16.1323618334474	0.876981541517646	0.795881717158444	1.10189934334558	0.27050543411541	0.787760742999617
GLUL	3271.89851679334	0.764984579278385	0.508579458826013	1.50415941108642	0.132540325921805	0.631895531491416
RNASEL	119.838935939108	0.191227210044304	0.277136573421781	0.690010732554126	0.490187438064054	0.896234337694081
RGS16	467.491013195541	-0.859566055510498	0.468889180467022	-1.83319660874741	0.0667733380426824	0.496619019437784
NPL	3199.08313816733	0.415874129207969	0.283669550472131	1.46605135629045	0.142634296332284	0.650053097690914
AL355999.1	93.5729005711159	0.89530738272402	0.463681727965924	1.93086621431375	0.0534995992788341	0.45662628467267
DHX9	887.379723323857	-0.281254743212394	0.158101220344615	-1.77895365133388	0.0752473610013335	0.516266089444781
LAMC1	20.6534166856155	0.451028146317104	0.602474976865046	0.748625525767079	0.454082942598648	0.886149303749032
NMNAT2	16.1891061785801	-0.289671286926625	0.585865451604402	-0.494433126468467	0.621000323793242	0.932721550903494
SMG7	901.405124014178	0.0555190544909522	0.205722592138562	0.269873395594578	0.787257655243444	0.964863311237407
NCF2	370.194578149696	0.219986179708848	0.193375928524127	1.1376089122768	0.255283823500127	0.775457146127729
ARPC5	580.671783188172	0.349532125973207	0.215233615141997	1.62396624589801	0.104383012647465	0.579992046809135
RGL1	1201.3141569712	-0.197408774577112	0.421868886826268	-0.467938690767702	0.639828433862647	0.936024141387907
COLGALT2	373.268117301287	-0.429926026308776	0.199492869704622	-2.1550947006043	0.0311544243368211	0.362244935511697
TSEN15	360.403721370674	-0.164841475996282	0.201314034879838	-0.818827540239179	0.41288481574224	0.870992014153002
AL158011.1	18.4960379127336	0.378005663759259	0.501362417495426	0.753956919323152	0.450875090643963	0.884317661353938
C1orf21	57.1396845915254	0.292765588757458	0.47924737800652	0.610886156488216	0.541274950195909	0.913891229338842
EDEM3	695.215506948905	0.131898221615713	0.160495085101227	0.821820939454456	0.411178814462917	0.870318435331585
NIBAN1	1297.44521712946	0.192251272707081	0.381781749028111	0.5035632876545	0.614568296452781	0.931576003792541
RNF2	352.653608831718	-0.251875324393301	0.191178468282223	-1.31748792976768	0.187675124348862	0.705900297689754
TRMT1L	264.282903086086	-0.0306056150541399	0.209072804849701	-0.14638735571631	0.883615608460605	0.98165962258674
SWT1	379.868454918219	0.000907640244057558	0.179658553048513	0.00505202913335536	0.995969081100633	0.999575797987465
IVNS1ABP	696.704685961395	0.0104881807861635	0.197339091996132	0.0531480138074672	0.957613975998427	0.99255696204413
HMCN1	8.22106861813843	-0.353496732482286	0.909913269880972	-0.388494974393029	0.697649772449681	0.951257489338613
PRG4	21.9797328372419	0.266361245257662	0.433997658703509	0.613738899083854	0.539387879056586	0.912673036971207
TPR	803.850709414981	0.032662817782194	0.156635180314765	0.20852798021847	0.83481673773958	0.973024199516692
ODR4	502.621389800891	0.0786410719369795	0.198712759118141	0.395752503694163	0.692287618605009	0.951057724324954
AL096803.2	318.180034062365	-0.0366525982781128	0.258718695680595	-0.14166969333891	0.887340914658377	0.982467837229754
PDC	24.3845246500594	-0.0708507330372803	0.44789073483799	-0.158187538893628	0.874309022646204	0.979649010899594
PTGS2	33.7302391553031	-0.943644545624414	0.683776896049526	-1.38004742639925	0.167572042882053	0.684463732001187
PLA2G4A	1732.30715997171	-0.551436524158718	0.259479004014926	-2.12516818558082	0.0335725816681788	0.373638421337525
ERVMER61-1	147.780173585957	-0.581535020022443	0.445385906985373	-1.30568796834773	0.19165869120879	0.712566970841786
BRINP3	14.2039032276088	-0.630903829149587	0.625461999938558	-1.00870049533235	0.313118294163427	0.818900145112384
RGS18	408.601389257552	-0.0243584912169706	0.235669698501852	-0.103358604741369	0.917678364762831	0.987848901581485
AL390957.1	324.187872785234	1.16453479186789	0.316705635340108	3.67702579910617	0.000235969183186152	0.0291413804366512
AL136987.1	23.6029879248756	1.41795795792282	0.72260334589077	1.96229088335436	0.049728628002973	0.446180023205705
RGS1	4853.99203438962	0.961728252414865	0.548254109101663	1.75416515161318	0.0794022125812024	0.52824521985252
RGS13	10.2202634209121	0.906901494104976	0.906013562487303	1.00098004230228	0.316836457179742	0.822218887385438
RGS2	436.567044226207	1.2151734380724	0.659451912657224	1.84270212088085	0.0653725142018823	0.492480274216704
UCHL5	368.496912307776	0.157225096204562	0.168077661691387	0.935431244237843	0.349566101371578	0.842033922149697
RO60	441.03400744924	0.150680299328952	0.171795327935608	0.877091950867427	0.38043669627917	0.85219698837328
GLRX2	91.314119142114	0.128351856579156	0.286715942268045	0.447662085211721	0.654397088747339	0.940251531052336
CDC73	1328.85004216297	-0.218585938089741	0.18469879043255	-1.18347249366295	0.236621941534721	0.758808937511148
B3GALT2	34.2543013062169	0.341547585584732	0.370087034247842	0.922884494667279	0.35606740172591	0.84563646720237
LINC01031	8.30059359958995	0.767384555510334	1.00631539302114	0.762568634875499	0.445720696080384	0.884048123793346
AL136456.1	13.1510620913023	0.61283599118073	0.672016772415032	0.911935559254534	0.361802641201214	0.84695544321322
KCNT2	17.0904641770933	0.560238852419304	0.610827710090276	0.917179825284129	0.359048416828532	0.846391704819358
CFH	13.7518488384796	2.15397146065042	0.888004814436569	2.42563038581846	0.015281825226087	0.264665499303962
ASPM	21.1063308495733	0.330918749500385	0.827589809240635	0.399858415129621	0.689260802692196	0.95000930121763
ZBTB41	253.4247613053	0.119256214762719	0.193050971953147	0.617744700045655	0.536743641404831	0.911781897933317
CRB1	94.8181564889024	-0.309715129420367	0.380768687546286	-0.813394429610806	0.415991952036866	0.873305177992605
DENND1B	782.508180641703	-0.122171981181265	0.174412729081141	-0.700476288771488	0.483629907951828	0.894553204541194
NEK7	1750.53097897584	0.133444919102251	0.154259985343963	0.865065031639287	0.38700309623886	0.855736923908942
PTPRC	6817.92727573073	-0.081149496623388	0.160365469931429	-0.506028490161173	0.612836649466431	0.931207474313727
AL157402.2	126.149244118513	0.278986954407132	0.273926343080291	1.01847435069565	0.308452584140573	0.816807430954829
MIR181A1HG	1388.77283370505	1.52236875495441	0.368736602201986	4.12860764530364	3.6496656827074e-05	0.00895267991510157
LINC01222	9.18299979600444	-1.18997198111759	0.720718446274378	-1.65109133430527	0.0987199265178642	0.57011017396881
LINC01221	9.28049212674935	-0.577326416924362	0.691578410739908	-0.834795314542411	0.403832964417337	0.866766977564575
AC105941.1	24.5529357707427	-1.79393239132439	0.482165912902136	-3.72057074820324	0.000198773046511399	0.0257066284779647
LINC00862	144.045715719557	-0.0411675200379111	0.364799524226655	-0.112849708686388	0.910149708185252	0.986749346839241
AC104461.1	56.6585957128701	0.228846831099746	0.420115800500395	0.544723218758184	0.585943893220935	0.922658348842643
ZNF281	109.743722410553	-0.0461250948161397	0.359752256487967	-0.128213496883744	0.897980019256965	0.984079921907347
KIF14	10.8106773481254	-0.770527554132989	1.04125176841327	-0.740001196163319	0.459299268523637	0.888788608994579
DDX59	180.807048168877	-0.631058319337204	0.229033477508157	-2.75531038607545	0.00586364805414096	0.165879909709092
DDX59-AS1	18.8775726268134	0.633192316483181	0.545624751049604	1.16049045660983	0.245849177037605	0.76672008929186
CAMSAP2	1189.83610947712	-0.251906733418535	0.135042538901034	-1.86538801379575	0.0621270362374634	0.483699494740981
KIF21B	192.578707033202	-0.599806783641903	0.378975555775972	-1.58270572996131	0.11348855169923	0.596433053164044
AL358473.1	15.2626578366268	-1.86077037959336	0.63555219091543	-2.9278010621176	0.00341368388955209	0.12629925084754
TMEM9	43.1324917720536	0.0500234617191819	0.448781421111864	0.111465090500511	0.911247546799695	0.986918460175525
PHLDA3	49.9058057212627	-0.142161261096963	0.544456414227338	-0.261106779867238	0.794010163418968	0.965723018158219
CSRP1	153.65055400589	-0.319559428356632	0.34402747335782	-0.928877642351141	0.352952500878287	0.844623871873244
AC096677.1	93.9793115971416	0.0414529724444383	0.258534174760086	0.160338463891305	0.872614461004769	0.979287008229503
NAV1	442.003745388802	-0.247449660589256	0.261617477951827	-0.94584529491879	0.344227499104224	0.839564400226007
IPO9-AS1	201.505100478676	-0.0633079135400149	0.395923435955411	-0.159899384049457	0.872960333734157	0.979287008229503
IPO9	526.501849679578	-0.0427619393134069	0.184796316759488	-0.231400387536194	0.817003764121761	0.970320791159789
SHISA4	32.5196006890492	-0.0775966226267101	0.431243902184569	-0.179936741675942	0.857202230248428	0.977399932581984
TIMM17A	115.79351944846	0.113684183991691	0.357741378461876	0.317783155195746	0.750649429088812	0.959508864335097
RNPEP	269.31216594952	0.153252799057148	0.278387250174313	0.550502219340823	0.581974955087495	0.922058929116593
ELF3-AS1	48.7036174319189	0.492847804333675	0.339172239565407	1.45309004346929	0.146198755118491	0.653637946653373
GPR37L1	23.2988441108458	-0.491773388212483	0.429617620653113	-1.14467695125	0.252343002631103	0.772428401387208
ARL8A	241.182710419436	-0.0149876208023825	0.218000516793489	-0.0687503911588442	0.945188306716173	0.992201800900738
PTPN7	143.325443368526	-0.471930288758674	0.346499296921472	-1.36199493895547	0.173199482334135	0.69090735802124
UBE2T	14.7771467186001	-1.10513925201807	0.639374584579566	-1.72846916138336	0.0839041452717203	0.540589215665327
PPP1R12B	1348.47151520621	-0.149905425434233	0.162348650862239	-0.923354919416207	0.355822276389493	0.845537453012993
SYT2	12.4226876130498	-0.696863238490757	0.567702328037999	-1.22751520308036	0.219629011241227	0.738988482581109
KDM5B	406.04853814159	0.302990421148822	0.297848788739581	1.01726255940472	0.309028542579392	0.816807430954829
RABIF	45.7060098747042	-0.0709774735610734	0.380273752375238	-0.186648363495348	0.851936344434402	0.976798863484024
KLHL12	225.663059967742	0.0640333546347571	0.167169514289519	0.383044449862182	0.701686806621798	0.951685650698821
ADIPOR1	198.763477588746	0.440481337471067	0.225592586423971	1.95255236199669	0.0508726606459389	0.448998242801597
CYB5R1	93.7398687804641	0.288804779535538	0.313576427871956	0.921002836518906	0.357048946101661	0.845667197075307
TMEM183A	100.002050677797	-0.0218377392083793	0.241204576907993	-0.0905361726063319	0.927861150387395	0.990014017217781
PPFIA4	61.1317209217196	-0.812247190146777	0.508231486024144	-1.59818352951905	0.11000213817339	0.590824321616944
ADORA1	72.531106461829	-0.625225577858845	0.449787691353475	-1.39004599253806	0.164514911634024	0.680676645709441
CHI3L1	142.87165335693	0.218985037992567	0.533387387025378	0.410555336176609	0.681398619687005	0.948548520937819
CHIT1	322.146958438845	0.105297663770759	1.24989257838912	0.0842453708353628	0.932861345667466	0.990247547925642
BTG2	922.405862421996	0.201416853060837	0.330645541303091	0.609162465240097	0.542416756865115	0.914600458115218
PRELP	9.42319036738346	0.495858058240668	0.822986724007134	0.602510397526619	0.546834444193259	0.915838565683873
ATP2B4	426.769931361405	0.703405894825767	0.4062512463906	1.731455352015	0.083370581551954	0.539153847544543
ZC3H11A	21.9603790992554	0.835278552210752	0.494444343170271	1.68932775498072	0.0911566373269487	0.558256465326152
ZBED6	15.0779762999314	-0.0100106208512588	0.543922974650908	-0.0184044824686504	0.985316176556331	0.997910569175625
SNRPE	77.7494421962741	-0.110507446716096	0.303112794272545	-0.364575329066226	0.715428433649488	0.954249335045427
SOX13	41.0111584583243	-0.254457373149852	0.324351319988808	-0.784511600441867	0.432739977821095	0.880037775775137
PLEKHA6	90.5712955197578	0.0964726328366814	0.316802797457626	0.304519510594237	0.760732130810779	0.960587794915523
AL606489.1	52.3844373469335	0.302060635151119	0.388190879255839	0.778123988204381	0.436495922242846	0.882437705983888
PPP1R15B	150.19752243926	0.272941207954057	0.261317813278829	1.04447991711466	0.296263406029997	0.808841105622679
PIK3C2B	311.327248593564	-0.611371403580634	0.275415367462432	-2.21981587016573	0.0264312691835896	0.335480376590858
MDM4	1368.47150215783	-0.447604281232344	0.145310004437047	-3.08034042780765	0.00206764116368157	0.096924739052476
AL512306.3	25.7241211203055	-0.286390289394697	0.480146361959571	-0.596464561817947	0.550864921369582	0.916459770355479
NFASC	310.775357279964	-0.143967337825441	0.238519759165694	-0.603586630847764	0.546118503437746	0.915636778809713
CNTN2	346.457773495249	-0.323106207988412	0.32376202140663	-0.997974396702342	0.318291774079791	0.824006187429061
RBBP5	160.456247244544	-0.233110651847333	0.250514066959897	-0.930529190141843	0.352097157848406	0.843828658280427
DSTYK	270.831476370642	-0.215338728463787	0.206500471081128	-1.04280018024359	0.297040847854921	0.809487254265262
TMCC2	95.3512659827159	0.0933272364639462	0.257766831030382	0.362060689076579	0.717306679116467	0.954507743400354
NUAK2	106.410422252417	1.11677794641933	0.474921995061869	2.35149763125595	0.0186980086738472	0.284473442075261
CDK18	675.694286157622	-0.41789605017225	0.199814126616662	-2.09142395109017	0.0364900770177776	0.387820478246688
MFSD4A	21.9253084337369	0.305843054077963	0.545659447083876	0.560501711667333	0.575137272479279	0.920538357015234
ELK4	420.688290935779	-0.0881091028144169	0.153402579797353	-0.57436519601437	0.565720699559486	0.919020281866254
SLC45A3	53.2984731981817	-0.590013201978079	0.395489463690824	-1.49185567795385	0.135736984005908	0.636293762459109
NUCKS1	1018.86912634188	-0.0429294018466271	0.236212119071887	-0.181740894647164	0.855786071087539	0.977399932581984
RAB29	229.742284348729	-0.580507768282029	0.263576544341588	-2.20242574972721	0.0276352486433741	0.341708960249691
SLC41A1	48.7202471100014	-0.142823975147849	0.301912819235457	-0.473063633102849	0.63616778141162	0.935639847488957
AC119673.2	161.129742520695	-0.985017482022962	1.63060957422529	-0.60407929500288	0.54579092444267	0.915636778809713
PM20D1	15.2815067101496	-0.185054317943729	0.813829223188127	-0.22738716265163	0.820122701588508	0.971086831438757
RAB7B	67.403618777277	1.00946176072287	0.569850243419349	1.77145095993231	0.0764857407735461	0.519389518404205
RHEX	13.4520279637063	-0.939762513173882	1.03027794835288	-0.912144644730382	0.361692579270162	0.84695544321322
FAM72A	43.0710211241939	-0.49202002851896	0.356500910838932	-1.38013680627384	0.167544526623136	0.684463732001187
SRGAP2	9604.04180151602	-0.566318198371471	0.304917231845184	-1.85728499155144	0.0632706185449502	0.48599116852604
IKBKE	178.717985684625	-0.424397605041502	0.404688882715728	-1.04870092351812	0.29431578908052	0.807147572627755
C1orf147	47.5547695234198	-0.0887213736469085	0.470899555369844	-0.188408276531981	0.850556612149003	0.976598356281823
RASSF5	313.07935900085	-0.0492003532695385	0.379611103108268	-0.12960725560102	0.89687716253211	0.983974240650867
EIF2D	176.516335590803	0.165732833555878	0.194412889811576	0.852478627916623	0.393948496089816	0.859563265441737
MAPKAPK2	240.001035568704	-0.185309952077678	0.237678912968956	-0.779665094235268	0.4355880298198	0.882161824246003
IL10	41.6353463535598	0.207025581137889	0.391680070941079	0.52855786264661	0.597112197603075	0.927040759708537
IL19	15.7311403708211	-1.19437892943803	0.711696656923376	-1.67821348859675	0.0933054294517506	0.56105450812374
FCMR	13.4019921419587	0.199925313374593	0.780621016165487	0.256110595582799	0.797865440684849	0.966757152193736
PFKFB2	206.632918239564	0.0106460908039357	0.328793655493903	0.0323792464545688	0.974169612739144	0.996256725032545
YOD1	67.2405839894769	0.158179581079712	0.374531114904328	0.422340293729984	0.672776651320128	0.945791293787136
AL596218.1	46.381431442056	0.271183543633199	0.452482464241249	0.599323874546027	0.548956930149278	0.91597191243194
CD55	458.2633632294	0.855165881585663	0.363536600119762	2.35235154123117	0.0186551349162327	0.284473442075261
CR1	430.134037956564	2.00320867120122	0.592950644440091	3.37837337725268	0.000729160038392618	0.0580628401619861
AL137789.1	46.2725495031142	2.85303418927697	0.903055088890974	3.15931356167953	0.00158141245298663	0.085891142857657
CR1L	21.3704828376835	0.216370410953794	0.620438630842172	0.348737812569951	0.727286153956867	0.955590152815441
CD46	817.954386195256	0.198116606731529	0.194961400054674	1.01618375060894	0.30954189285291	0.816807430954829
MIR29B2CHG	1411.93777261602	0.0384400022756504	0.279577696455306	0.137493093201	0.89064105172665	0.982607930088665
PLXNA2	76.7386929271323	-0.710809867133534	0.603179000941676	-1.17843934557375	0.238621499768178	0.760590102589668
HSD11B1-AS1	25.3540878420852	-0.478988222435014	0.524610332847461	-0.913036195522835	0.361223505328478	0.84695544321322
G0S2	69.7712825032702	-0.0650789588906431	1.23839158321361	-0.0525511960617207	0.958089503099598	0.992840975530392
HSD11B1	19.1992324162307	-0.593568571121232	0.591464631008215	-1.0035571697828	0.315592107723424	0.821769357714606
TRAF3IP3	617.130492954694	-0.598221152853903	0.306263713951285	-1.95328772428149	0.0507855112670021	0.448998242801597
C1orf74	8.03247124005341	0.731908030530875	0.730136427566391	1.00242639991322	0.316137696954013	0.822041621869603
UTP25	126.496379987533	-0.195682867483247	0.237770282967911	-0.822991271409877	0.41051295712658	0.869832865121445
SYT14	69.2986720077211	-1.09051922031278	0.525508698028136	-2.07516873536962	0.0379708991347868	0.394547356781428
HHAT	192.499226717294	-0.123066734734709	0.252275448757015	-0.487826839040702	0.625672499128035	0.933666156130277
KCNH1	139.209036813013	-0.53106402147484	0.313051941144175	-1.69640865197593	0.0898085163391956	0.553788258294069
RCOR3	1039.228680814	0.0482903005172644	0.236116191796556	0.204519224835171	0.837947770238568	0.973183990484434
TRAF5	158.26425144297	0.338244713867019	0.236938912772117	1.42756084220044	0.153418301189647	0.664360353144032
LINC00467	140.627992536695	0.181443227519977	0.426015729338089	0.425907343378822	0.670175363777793	0.944880424984616
SLC30A1	140.114336287501	-0.038732091680959	0.33828740267683	-0.114494632003664	0.908845701458023	0.986682230926657
LPGAT1	1197.24088450127	-0.312073164923085	0.139040710740809	-2.24447331476054	0.0248019640013338	0.327411993243967
INTS7	240.437058994691	-0.345268597364893	0.337996171127233	-1.02151629769475	0.307009891577801	0.816034752632282
DTL	15.6409257060132	0.0863887051763295	0.769879691711446	0.112210655906882	0.910656380340375	0.986815358714378
PPP2R5A	615.927789169809	0.153292847128334	0.138497434883198	1.10682805972265	0.268368274080031	0.786180908548047
AL360091.3	193.6278003121	0.427262152594246	0.248567606947956	1.71889715574928	0.0856331001602171	0.542706571401309
PACC1	291.325399858358	0.0181045629931246	0.208434382083186	0.0868597724242017	0.930782975575711	0.990247547925642
NENF	164.898800822984	-0.131324315959608	0.226740972539458	-0.579182114678258	0.562466297630103	0.918388995314201
AC092803.1	24.2564449204758	-0.200061506554796	0.515670751169028	-0.387963649482263	0.698042934298772	0.951257489338613
ATF3	301.468288905142	0.689624098092414	0.589709231749887	1.16943073121993	0.2422301343144	0.764494732536056
LINC02773	8.17438611704121	-1.86966711082388	0.699534273580158	-2.67273124625486	0.00752364993463611	0.189826459710253
BATF3	133.51760874991	-0.704579995134691	0.636170966640749	-1.10753245916765	0.268063786536827	0.786055317018904
NSL1	665.767866978531	0.0288626720944196	0.221019396790553	0.130588864658657	0.896100552002322	0.983816388785179
TATDN3	372.485830424926	-0.0299020232862141	0.201568410014316	-0.148346773604507	0.882069103689408	0.981564939341952
SPATA45	9.69285738179613	-0.245784960945593	0.68136671172402	-0.360723464643141	0.7183061818536	0.954535022836088
FLVCR1-DT	40.255188448528	-0.0774616313905755	0.436704253004087	-0.177377781090331	0.859211658700623	0.977783760464687
FLVCR1	207.981329080233	-0.127667035632781	0.237201002225432	-0.5382230025801	0.590423101344743	0.925220048613956
VASH2	10.3734081136671	-0.255621821972258	0.711530714879164	-0.359256201632377	0.719403436185086	0.954535022836088
ANGEL2	414.429245707183	-0.0127455938768523	0.186046297728449	-0.0685076458519782	0.945381533867671	0.992201800900738
RPS6KC1	1516.34900286776	-0.00466287723679645	0.225216717455238	-0.0207039570129744	0.98348181245766	0.997910569175625
PROX1-AS1	51.0153269114128	-0.155466630305589	0.39935159140857	-0.389297635592827	0.697055985156225	0.951257489338613
PROX1	154.894751663834	0.191988423362616	0.336725461492181	0.570163071458363	0.568567100240653	0.919491926430193
SMYD2	194.706552832917	-0.398219599099771	0.243881195169858	-1.63284257657676	0.102502109862868	0.576477789357529
PTPN14	249.933597421834	-2.37076118022827	0.634584153124186	-3.73592874728519	0.000187023624374577	0.0248076447531523
CENPF	53.1374831412955	-0.269445262494265	0.633722137436102	-0.425178870323799	0.670706286139659	0.945174900913109
KCTD3	365.973470111205	0.032241578096239	0.213862716789824	0.150758292890877	0.880166387595425	0.981207713544872
USH2A	18.8448091588356	0.196503978162762	0.515374296456596	0.381284009532112	0.702992517665089	0.951775880336155
ESRRG	259.537849721789	1.89880336973831	0.657277140081406	2.88889306191774	0.00386600523638513	0.134685906163324
GPATCH2	867.723585382124	-0.203956747811791	0.209585221307956	-0.97314470237434	0.330481389405543	0.83302340335572
SPATA17	15.5067302822449	0.874887887255817	0.678040054272721	1.29031888565085	0.196939962339919	0.717613385859972
RRP15	260.841148569888	-0.28154818442313	0.35262292190397	-0.798439826041155	0.424615299588418	0.876483703244248
TGFB2	110.260161593063	1.08671181240289	0.488082283856423	2.2264930491158	0.0259811740538263	0.333364417277825
LYPLAL1-DT	55.6741460421291	0.286596059679271	0.498579162317279	0.574825587068741	0.565409260103671	0.918832557432722
LYPLAL1	1160.77447229973	0.241879486441639	0.273475505392833	0.884464903334549	0.376445300245832	0.850878461869061
AL360093.1	13.7356684047019	0.40436040026678	0.628159740951024	0.643722247552167	0.519755560661208	0.904847639972803
AC096642.1	19.6124746693454	-0.400239261530416	0.562056232038675	-0.712098254081587	0.47640393535233	0.89373913704253
LYPLAL1-AS1	26.8544379142727	0.92041199640703	0.469627909747965	1.95987499316424	0.0500104031215586	0.446990189154192
ZC3H11B	11.032059679879	0.262110720274807	0.636451429975523	0.411831457877135	0.680462962251256	0.948092741968331
EPRS	495.854766719713	-0.224687753300624	0.306639886263035	-0.732741444822634	0.463716140990519	0.889752572182767
BPNT1	69.2659410708808	-0.305422407274335	0.249329373693674	-1.22497563263275	0.220584401687219	0.740310698473938
IARS2	295.101159361357	-0.14963822632536	0.155019853456736	-0.965284271586042	0.334402447514	0.834027261429435
RAB3GAP2	1025.1270750812	-0.008090400383618	0.203388796852902	-0.0397780040435033	0.968270112579886	0.994662049824183
MARK1	69.0680754520917	0.0483714156113313	0.295924680650665	0.163458537844747	0.870157416038545	0.979287008229503
MARC2	33.5077767457177	-1.78415588711039	0.540099519792641	-3.30338358344658	0.000955256233300685	0.0665594294541454
MARC1	9.20381974466355	0.522380465198309	0.844860143744656	0.618304069692497	0.536374919730901	0.911537030238326
HLX-AS1	34.3010299743095	0.126044183577679	0.509114563263739	0.247575285942828	0.804463034475834	0.968438289637563
HLX	28.8119183888966	0.722520442372561	0.626956825647358	1.15242455750686	0.249146654485971	0.769376708666753
DUSP10	599.368469986753	0.240422596236297	0.229106003991225	1.04939456866222	0.293996556933226	0.807147572627755
AL356108.1	42.6787664327093	-0.361589029336943	0.416638207240116	-0.867872948408095	0.385463889536862	0.855533797406698
AL513314.2	29.7069646204919	-0.141428397798013	0.40564576893143	-0.348650001134167	0.727352084820152	0.955590152815441
TAF1A	113.805133375202	-0.387834007055477	0.279893811860576	-1.38564695116829	0.165854734111995	0.682677157887332
MIA3	560.206717826852	0.0954369419675091	0.211822413624104	0.450551668894066	0.65231270694562	0.940227080053739
AL592148.3	12.9401710899571	0.443405009619707	0.637892925882488	0.695108836653552	0.486987097336131	0.895911075005469
AIDA	545.270673431858	-0.0794166898682856	0.322776153923561	-0.246042617779915	0.805649242090749	0.968504435935506
BROX	644.545498519422	0.348132421407026	0.240112223419834	1.44987379837935	0.147093715166306	0.654728773904524
FAM177B	469.002365358986	0.446448475139483	0.459602261217016	0.971380066663069	0.331359051025148	0.833119653860271
AL392172.2	915.690157680862	-0.439230202249812	0.365645022501009	-1.20124759047855	0.22965517373803	0.750452445376327
AL392172.1	552.932651695543	-0.0191703071183635	0.270143135554978	-0.070963517466325	0.94342679110374	0.992201800900738
DISP1	1734.8887683481	0.333182116154658	0.270036714379078	1.23384006104791	0.217262508173558	0.736327708877559
AL929091.1	13.2444248249407	-0.241112220961548	0.6106524096768	-0.394843641228177	0.692958285186436	0.951057724324954
TLR5	661.869564076728	0.354588336638731	0.282734330695564	1.25413965741761	0.209791248131654	0.72990723588166
AL359979.1	19.8213523448849	0.708375976257938	0.685220576449715	1.03379262182726	0.301233121622162	0.812132115159297
SUSD4	20.1270915890075	0.895227927237647	0.574582916962529	1.55804828304011	0.119221802934711	0.605117899822387
CAPN2	120.565050939412	0.167930153540106	0.291652100816191	0.575789281373773	0.564757619340801	0.918789378535088
TP53BP2	250.017099989728	-0.0445944642976589	0.208286254291009	-0.214101811228279	0.830467663390598	0.972616632183346
AC138393.3	11.7578887864312	-0.672309032464925	0.585527760734734	-1.14821034552024	0.250881739456115	0.771690331736027
FBXO28	531.099029643681	-0.0756334178060632	0.15592616954057	-0.485059166327975	0.627634376381858	0.933744873621929
DEGS1	356.347165810149	-0.183690412751479	0.266067600513781	-0.690390007640051	0.489948958855427	0.896234337694081
AC092809.2	46.5442464327645	-1.33856802263704	0.600541218794615	-2.22893613418204	0.0258181544645839	0.333087674349642
NVL	569.992545434904	-0.185434581698773	0.170084912934896	-1.09024709187318	0.275604314372379	0.790018642142818
CNIH4	153.462061995313	-0.279427204161849	0.312865415796324	-0.893122697664215	0.371791469134848	0.849233678733022
WDR26	1093.64997277115	0.0176084042742745	0.154598509550742	0.113897632813175	0.909318942098039	0.986682230926657
CNIH3	260.734679320725	-0.214939705772017	0.275925415954404	-0.77897755459952	0.435992936757057	0.882437705983888
DNAH14	380.394667550543	0.87534074348758	0.419161666215573	2.08831296857522	0.0367696123766343	0.389776099245666
LBR	417.680791544313	0.0825175915330542	0.140219241831818	0.588489785389282	0.556203588075713	0.917165679838179
ENAH	137.874891352385	-0.668742218075333	0.240893964230789	-2.77608540425962	0.00550177542881724	0.161917929952448
SRP9	254.535921451163	0.0963884762921677	0.180442356963171	0.534178769964974	0.593217855900093	0.925794799935506
EPHX1	98.175507034227	0.178293249069721	0.302309096789366	0.589771366337503	0.555343941887495	0.917165679838179
AL591895.1	159.79738618943	-0.0422661924442091	0.287473539394835	-0.147026375134158	0.883111202197826	0.981653092052529
TMEM63A	569.633522714004	-0.462110751398247	0.165359784080602	-2.79457761733046	0.00519675641032046	0.156400532839678
LEFTY1	14.6600439648123	-0.740342987246211	0.689340739320029	-1.07398699223332	0.282828511592719	0.798008375648293
PYCR2	96.0214609320459	0.0982885411985012	0.242545511415799	0.405237518619769	0.68530292903003	0.949090181660813
SDE2	81.808631239352	0.284549778082706	0.347873766205098	0.817968486634725	0.413375181867432	0.870992014153002
AL512343.2	85.6026537084067	-0.269888907520865	0.326698898237072	-0.826109022642058	0.408742249902771	0.869487701236508
H3F3A	1130.39526471452	0.520886911313179	0.354710980552583	1.46848262351992	0.141973172862063	0.648315742894972
ACBD3	485.606046524609	-0.0905646411718356	0.197907824129583	-0.457610211067437	0.647232506144594	0.938103695360281
ACBD3-AS1	30.7154560913098	0.876124075588101	0.464827976479553	1.88483507861029	0.0594521073720796	0.475547471822556
LIN9	81.2655804223334	-0.0318990777442855	0.261295694404366	-0.12208038030248	0.902835359895979	0.984614961945337
PARP1	298.558496064573	-0.170634753307626	0.185918118197509	-0.91779518296519	0.358726104616389	0.846391704819358
STUM	8.27981349753353	1.91487471336413	0.962064318819393	1.99038117920638	0.0465489615584593	0.432116254342836
ITPKB	934.015915690422	-0.332459055163213	0.191212801530966	-1.73868617844278	0.0820899785246857	0.536490965489615
ITPKB-IT1	11.0379733155183	1.11330944496363	0.685342726798424	1.6244564966268	0.104278417796325	0.579992046809135
ITPKB-AS1	49.8768686980354	0.53880369125815	0.368360340730656	1.46270820085955	0.143547241199275	0.650778838139042
PSEN2	48.3778632310677	0.19946047140654	0.341584518948143	0.583927140552939	0.559269332320363	0.918238602157571
COQ8A	179.367212403188	0.152020395481291	0.266050752304884	0.571396224834132	0.567731087553452	0.919491926430193
CDC42BPA	789.32589844395	0.156605588377084	0.307659954369138	0.509021684990515	0.610737024304025	0.930689842056324
AL353689.3	9.35277959684589	0.28530793963419	0.70633677904016	0.403926212113568	0.686266980414624	0.949322736059071
ZNF678	434.201037693323	-0.098833674833697	0.216136038195651	-0.457275314467598	0.647473170568213	0.938228013577348
SNAP47	59.8818634989849	-0.146387421392647	0.326046235950145	-0.448977492305819	0.653447893281983	0.940251531052336
JMJD4	27.3178895839312	-0.386116669376074	0.419200568282678	-0.921078592421432	0.357009396049584	0.845667197075307
ARF1	390.675511406367	0.106183893616096	0.207948548918164	0.510625797431671	0.609613108263191	0.930689842056324
C1orf35	97.2446284185519	-0.0565901639230867	0.354141859423266	-0.159795184944378	0.873042417200395	0.979287008229503
MRPL55	54.2949708923368	0.0863319091541253	0.375686280886983	0.229797875371703	0.818248835757566	0.970613533512899
GUK1	300.241794366749	-0.230502951270941	0.370030813222752	-0.622929072482896	0.533331132287501	0.910671592439157
GJC2	57.1307395544598	-0.157213089111355	0.465939819238701	-0.337410718337458	0.735807305848735	0.957249574232777
IBA57	35.6486914490813	-0.198532299749223	0.356891147782343	-0.556282499532049	0.578017748823906	0.920642017179139
OBSCN	36.9571412826509	0.203384955988398	0.364563536339309	0.557886172683772	0.576922114143001	0.920642017179139
AL353593.1	18.083097692234	0.348976888777787	0.647845391020198	0.538673105674541	0.590112434175688	0.924914079543461
TRIM11	63.2339189632109	0.113929873940415	0.287033937505883	0.396921266280856	0.691425521438839	0.950774114297168
TRIM17	16.7015956490418	0.612627403098169	0.547790874203322	1.11836000186958	0.263413270007438	0.782776844927805
HIST3H2A	120.496036021754	-0.514283168310398	0.506246596058183	-1.01587481736132	0.30968900219308	0.816850929779272
HIST3H2BB	56.3574479001015	-1.86635453851828	0.790783442662734	-2.36013355595038	0.0182683567927657	0.283801839242593
RNF187	70.4509584744107	0.15494729920327	0.3497255994843	0.443053924081487	0.657726731284995	0.941502009412599
RHOU	230.124811766686	0.269492613765532	0.213552628548812	1.26194941076988	0.20696699066727	0.726856536601885
LINC02814	12.0192064453623	-1.45166225404681	0.881701529372124	-1.64643272772881	0.0996746996442772	0.57152572735513
AL162595.1	30.3401433417413	-0.210757500880594	0.471615907199523	-0.446883783314438	0.654958973397493	0.94033708905323
RAB4A	306.594572081206	0.0359346141101933	0.199823032720384	0.179832192620543	0.857284309546289	0.977399932581984
CCSAP	268.662625113542	0.255585781694718	0.307677354379761	0.83069416080344	0.406146425870072	0.867642326746206
NUP133	404.568169101173	-0.28208551204984	0.167793070418164	-1.68115114257605	0.0927335606844974	0.560438701038574
ABCB10	293.525820771058	0.0987324106574702	0.279931780506294	0.352701684956597	0.724312096031841	0.955381312878769
TAF5L	222.634591314722	0.0570024832801473	0.257171296977032	0.221651809320067	0.824584947489051	0.971869350672749
URB2	91.4955438603557	-0.247647594615064	0.402250306132703	-0.615655453431438	0.538121943769905	0.911995991585054
LINC01736	162.829866511595	-0.915580420391438	0.321184308649117	-2.85063870100727	0.00436315161001815	0.141694919624261
GALNT2	2834.86339403177	-0.621171901079991	0.199335840044734	-3.11620780759039	0.00183193126951008	0.0921699537843681
AL136988.2	102.333823663097	-0.21708588894205	0.308022466190413	-0.704772907077019	0.480951571518897	0.894179083512592
PGBD5	430.720922756874	-0.127851354244028	0.324071642374785	-0.394515710498881	0.693200330514631	0.951057724324954
COG2	258.332219137324	-0.0849865149799579	0.228358781365128	-0.372162237300046	0.709772060190062	0.952708329728973
AL158214.2	20.9257281740106	0.334736323111483	0.482045534822649	0.694408098261169	0.487426316533047	0.89597635718051
AGT	32.6983098978002	0.313323284620414	0.75035814066884	0.41756498349059	0.676265203140305	0.947031311587247
CAPN9	8.93506026291716	-0.102724373736342	0.703467257949422	-0.146025806568139	0.883901016093265	0.981777637847914
C1orf198	114.755878784587	-0.040146565110185	0.38489667112744	-0.104304786509552	0.916927479549864	0.987574905347012
AL118511.1	16.3951835629568	1.02593172904749	0.604716851637026	1.69654893239736	0.0897819715906783	0.553788258294069
TTC13	683.780391782892	-0.422295052780699	0.163942582556949	-2.57587166308061	0.00999877505094276	0.217774481143176
ARV1	114.465444078221	-0.426493664347691	0.24780909699727	-1.72105733613318	0.08524042010435	0.541717779665365
FAM89A	95.642269451067	0.268906505582848	0.43844034695313	0.613325181981014	0.539661345870043	0.912813895428875
C1orf131	166.218777312746	0.381508967159001	0.254619813135577	1.49834752630134	0.134042982126429	0.633149930811811
GNPAT	355.05478216792	-0.0276323058415258	0.170313802969869	-0.162243490308383	0.871114113147387	0.979287008229503
EXOC8	68.9010184542996	0.333088537915259	0.384031439516454	0.867347054539756	0.385751882057081	0.855644686091346
SPRTN	96.1571053371369	-0.188167464376661	0.268885369676154	-0.69980551416126	0.484048770649664	0.894651495313664
EGLN1	885.031216544031	0.252792596332041	0.347954614882971	0.726510255991471	0.467526022497833	0.892345820173598
AL445524.1	13.2251655330492	0.206285297429273	0.702108649527481	0.293808226929127	0.768904448230091	0.961051153062173
TSNAX	730.03133333493	-0.198730519256964	0.228183601667694	-0.870923755276581	0.383795785109586	0.854673249798992
DISC1	8591.14629908314	-0.1197819795132	0.200402150470017	-0.597708054690368	0.550034750034329	0.915974357748045
AL136171.2	1163.785819128	0.50892897483925	0.206683479788651	2.46235923335367	0.0138026342345415	0.256128260350192
DISC1-IT1	11.424005869758	0.1796274352446	0.596653937726478	0.301057990045388	0.763370274805811	0.960955050165348
SIPA1L2	1619.15925954415	0.239440972669431	0.274379489098155	0.872663526914633	0.382846503325556	0.853752470118397
MAP10	12.5004380929437	0.485476497627359	0.655952844802916	0.740108837813216	0.459233956536694	0.888788608994579
NTPCR	206.318093689263	0.183917538381211	0.265426538017582	0.692913149358972	0.488364057142161	0.896118140221887
PCNX2	3098.50612474643	-0.323822361708523	0.307701781415235	-1.05239027287767	0.292620529631532	0.806767640355942
MAP3K21	105.15246378039	-0.144743973352761	0.301634635092703	-0.479865229363585	0.631323226822127	0.934708795517905
KCNK1	77.1430566234222	-0.654511337230421	0.31423608612649	-2.08286497358855	0.0372635331069387	0.390952087699192
SLC35F3	79.5157652778855	-0.84131833416629	0.38389678281406	-2.19152223157281	0.0284140227521501	0.347239953122837
COA6-AS1	51.7066122304643	0.0612016337749632	0.491692797960211	0.124471283754528	0.900942135783494	0.984507931560326
COA6	53.7301719118851	-0.327211874395595	0.395884505971168	-0.826533671968019	0.408501425301393	0.869181918116925
TARBP1	499.583910023302	-0.145674339405515	0.240412213338313	-0.60593568597332	0.544557461284397	0.915025797255284
IRF2BP2	508.677316305979	0.743841932816146	0.313195286190343	2.37500998774317	0.0175484753418284	0.279822393540624
AL160408.2	8.65491713655096	0.513605049257198	0.695647784930801	0.738311916436689	0.460324926799574	0.888788608994579
AL391832.4	16.7296695985439	-0.0560004828992412	0.692839030940514	-0.0808275521418327	0.935579096310979	0.990857279254832
AL391832.2	11.9510888083879	-0.301340653318057	0.648164004499254	-0.464914205704559	0.641992897056404	0.93639869736817
TOMM20	315.313557530881	0.0990047794008326	0.184560264182775	0.536436051602014	0.591657220950036	0.925649516269589
RBM34	38.6738598460927	0.354122246598653	0.420258574625787	0.842629438111942	0.399435721774124	0.863970808884792
ARID4B	2471.58188708904	-0.00656280780279837	0.158198471111265	-0.041484647460231	0.966909531870023	0.994379181234068
GGPS1	43.5010444892837	-0.365475997924506	0.352142893052204	-1.03786276859583	0.299333949149683	0.810859534442035
TBCE	87.6199412343393	-0.0607625045735727	0.33783674252567	-0.179857596658409	0.857264365220391	0.977399932581984
TBCE.1	53.4817950297089	-0.500121170046484	0.308497324781096	-1.62115237271947	0.104984964220439	0.580064105537145
B3GALNT2	313.142937334798	0.142301955686275	0.31741191194999	0.448319518987351	0.65392261571097	0.940251531052336
GNG4	9.45556728539923	-0.227636067803331	0.731974414886728	-0.310989104501088	0.755808904584613	0.959854061711217
LYST	2783.53677306495	-0.517156152087337	0.169836600000093	-3.04502181559837	0.00232663432803316	0.101602100405033
NID1	12.7987129335487	0.510233669785095	0.819556452448343	0.622572939619746	0.533565198283241	0.910671592439157
GPR137B	539.539479247588	0.178350615150423	0.276649318343044	0.644681202247783	0.519133800437337	0.904784569795829
ERO1B	529.21711092202	0.340060534457502	0.232991928393608	1.45953783378717	0.144417135353677	0.651069003673573
EDARADD	12.6881557317171	0.496204213262313	0.683656699628249	0.725809040607856	0.467955843914373	0.892594362672395
LGALS8	438.320053665261	0.494719885072222	0.257449014825747	1.92162275473095	0.0546532432678542	0.462136808170997
AL359921.1	40.8691281500059	0.0806752981469526	0.416522336184983	0.193687807683676	0.846420339119747	0.975825300312946
HEATR1	362.703582630702	0.00821831665115887	0.301762629025759	0.027234375169953	0.978272798446734	0.997318318435759
ACTN2	160.219644126552	-0.590635072343825	0.43037239287639	-1.37238141228419	0.169944733470424	0.687496639437728
MTR	952.097689303628	0.208415435944421	0.149558712969517	1.39353590176254	0.163457796286381	0.678654940435945
RYR2	138.397276492699	-0.277853458510073	0.291910459371437	-0.951844819498305	0.341175687887589	0.837377753974753
CHRM3	13.3497199428734	-0.0246760144547182	0.664622038889473	-0.0371278907572035	0.970383033746541	0.995039922778031
FMN2	67.9353274176257	0.0822929534390125	0.285852627153428	0.287885944091193	0.773434046643446	0.961842376749243
RGS7	137.069114575872	-0.688319713132191	0.468753540165701	-1.46840429810701	0.141994434781598	0.648315742894972
FH	76.0586626588784	-0.11164965207401	0.273353907168329	-0.408443593254574	0.682948034349976	0.948548520937819
KMO	120.117577571209	0.277542076887389	0.348362215475794	0.796705453570277	0.425622115918147	0.876486854493246
OPN3	70.6015456879344	0.0656793670016097	0.357389456776351	0.183775334600066	0.85418970669351	0.977399932581984
CHML	74.622323991678	0.361916302835662	0.338653947110597	1.06869063810873	0.285209091399825	0.7997555903064
WDR64	11.7758234103046	-0.389583541686598	0.661148044286206	-0.589253110636065	0.555691494151244	0.917165679838179
PLD5	161.86716168056	-1.12363344539934	0.238081027130176	-4.71954216152205	2.36376051907308e-06	0.00145958136603592
AL591686.2	60.6847594198049	0.74465794593004	1.3785955987304	0.540156915208365	0.589088822639353	0.92403762675218
CEP170	3930.53703073742	0.0288192885636782	0.16650534380004	0.173083265113028	0.862585978924914	0.978236932440923
AL606534.1	54.0759646262279	0.891840339757595	0.421890641252929	2.11391354192881	0.034522652398286	0.380429007074528
SDCCAG8	4911.40830406224	-0.0904030508445886	0.222189865494309	-0.406872971651824	0.684101288209784	0.948784801046305
AKT3	4727.06676708926	-0.136107878145722	0.276989536009103	-0.491382743575012	0.623155766983672	0.933300098040788
AKT3-IT1	18.5066300605525	-0.552782716593016	0.597105283605438	-0.925770934826111	0.354565034974979	0.845440397968657
LINC02774	10.6047071547914	-0.26017466425585	0.77769229108211	-0.334547053171678	0.737966790852904	0.958723320460153
ZBTB18	133.995153435554	0.190020085552954	0.379090435631716	0.501252650271444	0.616193324389211	0.932090553360874
AL645465.1	45.0409589074902	0.0877292980800808	0.366162377815873	0.239591239830205	0.810647156606489	0.968540503440568
ADSS	473.323478570757	0.0412418847849926	0.19220686009738	0.21457030599271	0.830102347076571	0.972562335062821
CATSPERE	263.595872939896	-0.0175610198050822	0.30798652467057	-0.0570187927016155	0.954530225082952	0.992328948899911
DESI2	338.768948830008	0.0296398522952462	0.200753658146658	0.147642900103933	0.882624596709896	0.981564939341952
COX20	374.579905672371	0.286843657485009	0.157900024650107	1.81661565994451	0.0692759838999875	0.503255595820315
HNRNPU	2149.99070422253	0.232077783769277	0.203138395877331	1.14246143751879	0.253262266353175	0.772995978112545
EFCAB2	397.881253829924	0.0565018925438911	0.358416911363189	0.157642931325406	0.874738172214218	0.979649010899594
KIF26B	1134.30591146054	-0.844057031708183	0.525302659670327	-1.60680136711644	0.10809794827039	0.585868631863761
KIF26B-AS1	9.21383224050807	0.0177827153225282	1.10484264325035	0.0160952470753781	0.987158405309429	0.998009316286773
SMYD3	3848.84163160721	-0.00011075795257783	0.241716959754807	-0.000458213410801548	0.999634398606762	0.999905939572494
AC118555.1	36.5939808662644	0.717234197812015	0.377982559729101	1.89753251664853	0.0577576914013056	0.470121354510536
AC092801.1	10.9688057411321	0.380625150499287	0.755381660156182	0.503884553433015	0.614342505744403	0.931576003792541
TFB2M	64.1474639208572	-0.666043817039065	0.414080180923198	-1.60848996818469	0.107727911554033	0.58528025248728
CNST	437.943289767522	0.00391269702518465	0.156533039854454	0.0249959818631434	0.980058168617325	0.997400760703526
AL591623.1	8.62301566788587	0.374517856185048	0.666245278813911	0.562132097734015	0.574026020737507	0.920086671868054
SCCPDH	240.528534683299	-0.110062414220264	0.306467117992228	-0.359132865350518	0.719495696391369	0.954535022836088
LINC01341	14.8726701223548	0.145596257129417	0.540371072761426	0.269437548507889	0.787592994614324	0.964863311237407
AHCTF1	748.830856875583	-0.183622411875553	0.186032567419491	-0.987044442930774	0.323620851714304	0.82931238215583
ZNF670	112.404381401111	-0.533997242169444	0.343958896606216	-1.55250306777439	0.120541899241523	0.60878842025954
ZNF669	58.7064815960112	0.589751044884039	0.341697072108687	1.72594702449324	0.0843569437056771	0.540844894714486
ZNF124	918.733705092064	0.0523753774372509	0.239239332887955	0.218924609114256	0.826708776129224	0.971869350672749
AL390728.6	212.390789561597	-0.302201735817713	0.305203643662497	-0.990164246374124	0.322093845090612	0.828229128095571
AL390728.5	88.4185071475998	0.251295559885677	0.338287186966194	0.742846816455955	0.45757442766611	0.887926449525036
ZNF496	191.992080203333	-0.0858052952714267	0.189445553576981	-0.452928525643965	0.65060020945857	0.93984333258911
AC104335.1	19.6446573879819	0.239183639778111	0.576062217496002	0.415204525680894	0.67799218606337	0.947031311587247
NLRP3	326.043698665475	-0.792633834247639	0.297582841681497	-2.66357371200856	0.00773154707431527	0.192557459610241
AL390860.1	63.9935661590235	1.59668367383756	0.588503256155928	2.71312632026374	0.00666516936357049	0.178672436816552
TRIM58	13.2562333265795	-0.21684216718297	0.598128301950188	-0.362534537282319	0.716952619294197	0.954249335045427
OR2L2	11.0179415236274	-0.79128990666779	0.685726005386304	-1.15394472493721	0.24852283126403	0.768839749125015
SH3BP5L	50.8985239981244	0.194482801888873	0.296347078553464	0.656266978700067	0.511652360132688	0.902194448927771
ZNF672	76.5178807072956	0.28648804457301	0.262509914505717	1.09134180746065	0.275122508026072	0.789395730046928
ZNF692	102.076819985436	-0.190689547842375	0.261287021845995	-0.729808723353929	0.465507111536136	0.890295401717141
PGBD2	43.6403524394529	-0.033791400087697	0.334506616252865	-0.101018629963818	0.919535671254311	0.98845232185356
SH3YL1	441.228256791322	0.00567904501025218	0.199726066026725	0.0284341704777396	0.977315871111876	0.997065076495452
ACP1	260.186016384657	0.0909085553531137	0.185663768899243	0.489640794712341	0.624388103748681	0.933666156130277
ALKAL2	90.0162572142617	2.05975570776169	0.595335246707244	3.45982489555935	0.000540526761323829	0.0516655895673885
AC079779.2	20.204798909239	2.29073972665693	0.688640079597944	3.3264687817682	0.000879538714205657	0.0637647763371688
TMEM18	88.0413613876077	0.1006489294808	0.432348358342447	0.232795909915493	0.815919889096647	0.970320791159789
MYT1L	18.1545873645471	-0.0752151099716986	0.503158133800721	-0.149486026199247	0.881170134955498	0.981564939341952
LINC01250	9.80903321803087	-0.118408200487739	0.81702785871892	-0.144925536166416	0.88476966433728	0.981984637203174
EIPR1	390.868775225412	-0.339606988928397	0.291406712879457	-1.16540551030092	0.24385488788279	0.765090554390603
TRAPPC12	778.800558271387	-0.174642689333235	0.127981890682998	-1.36458907116643	0.172382241627423	0.690162167679876
TRAPPC12-AS1	11.1281511898166	0.102639881668056	0.772308749343554	0.132900063291136	0.894272416849263	0.983366378019034
ADI1	101.923564741451	0.069891694493992	0.270110166497162	0.258752550488419	0.795826170469903	0.966290970613274
AC231981.1	19.4458895795007	-0.469407588540101	0.488080216583067	-0.961742706611448	0.336178864134636	0.834713660573896
AC108488.1	32.9593475956348	-0.304963388551597	0.46134526210663	-0.661030715172082	0.508592616006294	0.901107683070559
RNASEH1	143.949814703893	-0.188996511665473	0.217823489730861	-0.867659001786236	0.385581036156138	0.855533797406698
RNASEH1-AS1	30.0115229842831	-0.282713323336514	0.427081174071837	-0.661966250212098	0.507992851489313	0.901107683070559
AC108488.3	22.6254722011212	0.755331625669949	0.608174120371716	1.24196607578154	0.214249078913003	0.733707832490944
RPS7	551.750192256247	0.0697810260764457	0.150603563316494	0.463342463749019	0.6431189128334	0.937048850456281
SILC1	225.491576788053	-0.761692255163576	0.247155686185325	-3.08183180779598	0.00205731045651055	0.096753872575168
LINC00487	8.29620537720134	-2.76077719562708	0.881624871498361	-3.1314647361695	0.00173936673454882	0.0900197691201319
NRIR	144.933952778422	-1.41248427075634	0.471710298046561	-2.99438930336203	0.00274994821387929	0.111410232275874
CMPK2	93.0419171095895	-1.31455776859206	0.315638633856294	-4.1647556020996	3.11686264972732e-05	0.00786107879840381
RSAD2	135.962820601057	-0.3447833579538	0.381985481998446	-0.902608539335018	0.366733692822935	0.8482051136147
RNF144A	286.076817902152	-0.224261042188279	0.338973455394906	-0.661588801775094	0.508234786191895	0.901107683070559
LINC00299	38.6930534968141	0.655950574396595	0.38860688685288	1.68795406511909	0.0914200469860149	0.558913889169877
LINC01814	25.0291584949103	1.18251539841184	0.622228606699793	1.9004516759262	0.0573738708929994	0.468487873269922
ID2-AS1	13.3469896240888	0.941448018558365	0.694012447322274	1.35652901066944	0.174930911390739	0.692275464010194
ID2	765.655345104563	0.380850397565124	0.392984483347592	0.969123244563994	0.332483701355841	0.833273517453024
KIDINS220	1452.5700839897	-0.0911789824309369	0.146832628894002	-0.620972212496166	0.534617906388719	0.910671592439157
MBOAT2	278.612877991675	-0.1002086803961	0.211384110940341	-0.474059663000794	0.635457361959529	0.935639847488957
ASAP2	57.6910517371706	-0.372116225260844	0.385261064736785	-0.965880695769448	0.334103883007699	0.833662221281457
ITGB1BP1	226.349601244779	0.177396061131508	0.289650455432083	0.612448756094236	0.540240892168784	0.913159451696988
CPSF3	187.124637540923	-0.189199375356046	0.235755618492162	-0.802523293256469	0.42225031981531	0.875431798981095
IAH1	224.616240330715	0.350772392463015	0.209398280875409	1.67514456659615	0.0939058706505954	0.562281352762447
ADAM17	1219.9002189476	0.0726008653021229	0.201241363635914	0.360765122986706	0.718275037215501	0.954535022836088
AC080162.1	88.532097097262	0.517285307538682	0.291711850143987	1.77327491935399	0.0761831629014482	0.517924031160301
AC073195.1	10.1996883341354	-0.218556774366762	0.623725583810576	-0.350405338564944	0.726034520466725	0.955481753842038
YWHAQ	489.121516932493	0.0505013854663601	0.185517286392786	0.272219297987337	0.785453404297249	0.964487013011784
AC082651.1	17.590298298529	0.00826790008704215	0.626694402363573	0.0131928736811113	0.989473915125645	0.998022609701285
TAF1B	356.474029843957	-0.203326257506359	0.269277979345707	-0.755079409019639	0.45020133719908	0.884317661353938
AC010969.2	12.4481571148988	-1.22310299049543	0.612352189146363	-1.99738485821447	0.0457833914123688	0.428985072974104
AC104794.3	21.5114385326281	0.414488605533429	0.533095312792859	0.777513130554356	0.43685609065691	0.882568116268252
KLF11	45.6522550624667	0.617062712320115	0.451834045135683	1.36568441214919	0.172038038998208	0.689821675007484
RRM2	19.4528006027633	-0.348977219537075	0.85020440864433	-0.410462726361919	0.681466540664984	0.948548520937819
HPCAL1	658.306333491836	0.0538836738889435	0.297555987963121	0.181087513169527	0.856298885609706	0.977399932581984
ODC1	68.6554233885391	0.00892304711125454	0.455379540273155	0.0195947475064473	0.984366653912809	0.997910569175625
NOL10	593.248314214124	-0.162150561045047	0.286840791600978	-0.565298122836773	0.571871005293932	0.91987678270961
AC007314.1	19.8301318709946	0.217941953979555	0.511333908305452	0.426222377275563	0.66994581323091	0.94482591040094
ATP6V1C2	15.9945303190485	-0.571538293238585	0.643240559551772	-0.888529625117	0.3742559274709	0.850057228759431
PDIA6	395.921475143977	-0.0818764089162884	0.412159019062466	-0.198652474238055	0.842534603036922	0.974503755108007
SLC66A3	117.87774107635	0.044179034409587	0.233360390947504	0.189316765498244	0.84984455595602	0.976598356281823
ROCK2	1042.65935982083	-0.0320416645226346	0.175055235192174	-0.183037453792568	0.854768631138502	0.977399932581984
E2F6	94.2148552134081	-0.123402205656048	0.356458514512651	-0.346189530147045	0.729200282558146	0.95600896129544
GREB1	47.7760741161308	-0.597839031167296	0.441758315573554	-1.35331698372468	0.17595438570244	0.692334692325555
LPIN1	216.689803711973	0.127116175832794	0.254202865776679	0.500057996767304	0.617034240742434	0.932242216363595
MIR3681HG	21.7037904018854	-0.81940810492378	0.500555968677293	-1.63699597287601	0.101631311023697	0.57555720635716
TRIB2	10.7440516471946	1.18763925668222	0.718945590634539	1.65191813143192	0.0985512413428741	0.569980967070648
LINC00276	22.9558128304194	-0.451421889894258	0.725064968985897	-0.622595090376016	0.533550638329604	0.910671592439157
AC068286.2	65.4854545663347	-0.406249648349766	0.468568194384868	-0.867002184992702	0.38594081250683	0.855644686091346
NBAS	1686.50896048252	-0.12466482434726	0.165660630981906	-0.752531386656834	0.451731562157019	0.884770625985757
DDX1	410.547091354766	-0.144927151756778	0.181197929198558	-0.799827858948461	0.423810539651082	0.875922460021096
AC010145.1	10.2576787826633	0.0796534252645307	0.750568490166097	0.106124126323107	0.915483869196707	0.987286342102658
GACAT3	14.8062358786881	-0.761980542062429	0.557947682196413	-1.36568457290264	0.172037988520418	0.689821675007484
FAM49A	1668.08891013343	0.868805253984462	0.50980894045389	1.70417814409248	0.0883478110681199	0.55004356988274
VSNL1	8.28931083696097	-1.56959801439547	0.689018033796433	-2.27802167346349	0.0227252863228786	0.31236786198717
SMC6	429.250090857033	-0.0505734402114077	0.156251559973247	-0.323666785919237	0.746190319326203	0.959168526128419
GEN1	118.548643179687	-0.0965439377841966	0.354384130693757	-0.272427373074517	0.785293427680896	0.964422437905749
KCNS3	18.8495694696372	-0.774174753315136	0.592485778422774	-1.30665541943644	0.191329765703562	0.712421870604589
RDH14	73.1813199560729	-0.192822759259618	0.323148208061765	-0.596700691661465	0.550707230740664	0.916459770355479
LINC01376	380.428091388472	0.154242932204068	0.434606321736987	0.354902642896695	0.722662528456375	0.954823131193706
LINC00954	20.660492489465	-0.240217752466289	0.588612323880421	-0.408108601740881	0.683193945220862	0.948548520937819
TTC32	84.9182066645716	0.218199986543247	0.296083652320691	0.736953846769334	0.46115041674768	0.888921496348505
WDR35	208.462517410474	0.230175427659473	0.193219634847834	1.19126313348404	0.233550301870491	0.754677007767887
LAPTM4A	433.6489463072	0.409025733292395	0.272766362109876	1.4995460955249	0.133732019801941	0.633149930811811
PUM2	2572.62167473079	-0.15106874595037	0.169654605844504	-0.890448833961112	0.373224930660498	0.849692806147744
RHOB	374.810798239169	0.336612675492498	0.431204412714828	0.780633652084431	0.435017993361006	0.881805207959649
HS1BP3	202.958803232021	0.148685689190649	0.210157035483176	0.707498032834363	0.479257034738155	0.893941621789912
LDAH	505.288179676294	-0.142974878376966	0.206353232963719	-0.692864736469161	0.488394441477793	0.896118140221887
TDRD15	25.1783612819719	0.787949549487284	0.707016944266053	1.1144705312618	0.265077379825699	0.784413809074366
AC018742.1	188.617612579786	1.05118482628944	0.542564517104994	1.93743747176525	0.0526918898395215	0.454250256216721
AC009411.2	18.3876624849075	1.46243190420745	0.854078649897985	1.71229184148571	0.0868428994319254	0.545456261005783
AC096570.1	10.3433884246912	0.183698876074161	0.706818405672663	0.259895433678385	0.794944433675239	0.966067062074287
KLHL29	33.1391855791354	0.447658966465233	0.658681150592814	0.679629234967995	0.496739253657638	0.898894992453059
ATAD2B	1493.43463757739	-0.0728883400226494	0.153479341495578	-0.474906520398052	0.634853603727096	0.935639847488957
UBXN2A	343.138113331555	0.256457616063419	0.191449045355789	1.33956069400512	0.180388209790832	0.698821257978501
MFSD2B	19.7664566037467	-0.424964684028949	0.462873525341061	-0.918101081101627	0.358565948924043	0.846391704819358
WDCP	33.7533353351999	-0.323041162316666	0.401200689866118	-0.805185959237671	0.420712377625903	0.874748091997429
SF3B6	68.3231137382215	0.0408582017697358	0.305281496389346	0.133837793161321	0.893530841407488	0.983366378019034
FAM228B	767.520216635222	-0.167487690132605	0.199233605225083	-0.840659837196572	0.400538526508674	0.863970808884792
TP53I3	49.3747840972666	0.207900832054333	0.404229621771936	0.514313699087667	0.6070326854994	0.930194264388015
PFN4	16.9647762617778	0.212954250821996	0.708969036043657	0.300371722875755	0.763893630286764	0.960955050165348
FAM228A	22.6753577343716	-0.502977887263157	0.598924018523963	-0.839802498658739	0.401019132263657	0.864267326333358
ITSN2	2594.8125855905	-0.0522656477909583	0.131286983862232	-0.398102281379272	0.690554792785398	0.950225674725341
AC009228.1	35.2393302424731	0.414714079371494	0.417974707876512	0.992198981317354	0.321100469342979	0.827330374751758
NCOA1	3364.39689523448	-0.0370948047043825	0.148703478128221	-0.249454855873626	0.803008957047749	0.967992477661613
PTRHD1	17.9313315426847	0.641046790355768	0.508714160311658	1.26013160310505	0.207621891368371	0.727899167495136
CENPO	30.7417581938575	0.292896037558644	0.435724592001248	0.672204513895798	0.501453507761671	0.901107683070559
ADCY3	285.106998234248	1.91415785306683	0.427034791698303	4.48244005003499	7.37943771005888e-06	0.00314627597795296
DNAJC27	139.090468211828	-0.0175150863697185	0.243711323117025	-0.0718681682315931	0.942706822592535	0.992201800900738
DNAJC27-AS1	60.2014413254802	0.0934298821252095	0.339216392780903	0.275428558623802	0.782987005628517	0.964163349205029
EFR3B	112.03934561775	-0.505622857137276	0.272794128737869	-1.8534961125323	0.0638112828289156	0.486687569942321
POMC	21.9782861138745	0.998621191755639	0.617534347209216	1.6171103619882	0.105854460549394	0.581947523706286
DNMT3A	1328.6163598867	-0.520690167622742	0.279047254175829	-1.8659569654631	0.0620473866187823	0.483289496382138
AC012074.1	17.2427458710919	-0.423724863728566	0.541679156447026	-0.782243249874807	0.43407163133601	0.880987506017973
DTNB	2400.43883981362	-0.0366823392057244	0.266398328828421	-0.137697332288261	0.890479627842122	0.982607930088665
AC104699.1	55.7400095670737	0.607172779505527	0.392129376391843	1.54839911534401	0.121526234092282	0.611627395697161
ASXL2	1277.72984163215	-0.0128854655797639	0.194751443000533	-0.0661636462417821	0.947247539424328	0.992328948899911
KIF3C	122.052852736993	-0.858762803748193	0.267656136634869	-3.20845550019912	0.00133449958862112	0.0785178014754742
RAB10	2493.07841963776	-0.202374497921804	0.268064793627795	-0.754946202308084	0.450281262193295	0.884317661353938
GAREM2	9.28630069469229	-0.14628561359816	0.704747083830061	-0.207571789872683	0.835563333011227	0.973024199516692
HADHA	582.365671564846	0.108601025430737	0.140119107543023	0.775062211964144	0.438302899253229	0.882679263150952
HADHB	613.630047540704	0.233951647783599	0.128487062565976	1.8208187121055	0.0686344189089474	0.500625881630355
AC010896.1	24.1818850739807	-1.18904146664936	0.470495744348894	-2.5272098226836	0.0114972790523294	0.234856165284217
ADGRF3	31.8717865353842	0.273482098194642	0.412561394481828	0.662888243671301	0.507402131668745	0.901107683070559
SELENOI	358.677169319029	0.116838975477441	0.210107379382252	0.556091727101471	0.57814815028427	0.920642017179139
SLC35F6	138.966122589831	0.368779299613988	0.510138756654375	0.72289998515804	0.469741332669935	0.893247848383772
CENPA	59.6232529873271	1.31392223081808	0.653742289204657	2.00984738560603	0.0444473438082142	0.424037605526741
DPYSL5	395.314348629292	-0.636026478165865	0.332592242477736	-1.91233106769904	0.0558337433689656	0.465145259365687
AC013472.2	13.3293718117261	1.01134090961768	0.596075850562977	1.69666479301669	0.0897600524746023	0.553788258294069
MAPRE3	85.8129631267555	0.585320184540489	0.360587406827379	1.62324078283936	0.104537942840794	0.579992046809135
TMEM214	98.9524060578388	-0.148109453985872	0.327641473395921	-0.452047332258505	0.651234884465212	0.940030823084327
AGBL5	124.284470556441	0.112888710928873	0.24914122535336	0.453111325790269	0.65046858029802	0.939804814216286
OST4	146.985073265677	0.0721039030462026	0.267291028679371	0.269758036408677	0.787346408400752	0.964863311237407
EMILIN1	18.1324148011629	-0.34192022481776	0.513006928476708	-0.666502157842268	0.505090184888786	0.901107683070559
ABHD1	9.94872518440554	0.0317548178352543	0.708011791104213	0.0448506906724386	0.96422632040263	0.99377350571616
PREB	54.9084709273367	0.293302048886221	0.303404688108704	0.966702428741431	0.333692812626131	0.833662221281457
SLC5A6	36.3259208328358	-0.30943222201794	0.420495916482009	-0.735874499345298	0.461807077553901	0.888921496348505
ATRAID	78.6064485756153	0.246749532322008	0.281064251968242	0.877911476091555	0.379991760840523	0.85219698837328
CAD	100.944732574104	-0.386248890246311	0.256975757476744	-1.50305575140202	0.132824667926233	0.63228502423359
UCN	39.3581651056146	0.319479259380272	0.416125954690677	0.767746533901626	0.4426377844025	0.883470288375638
MPV17	182.943700940971	-0.0921078667316535	0.188011303436058	-0.489906005906603	0.624200412912389	0.933666156130277
GTF3C2	335.918834134338	0.0305178162004346	0.186320031766433	0.163792459195644	0.869894528197887	0.979287008229503
GTF3C2-AS1	11.7355328016835	-0.184708838221661	0.626776019941763	-0.294696721547871	0.768225567844777	0.961051153062173
AC074117.1	48.9369228488572	0.209186736445641	0.351414341698734	0.595270914198988	0.551662394827391	0.916470212951595
EIF2B4	126.41354027577	0.424208730696949	0.285430598157691	1.48620622117951	0.13722458250791	0.639583706134603
SNX17	82.5643098678017	0.453396891250366	0.299726206003929	1.5127035346533	0.130354981345293	0.627491035201658
ZNF513	75.900735359173	-0.118911440837048	0.333421680206042	-0.356639798478506	0.721361479264923	0.954535022836088
PPM1G	216.103491898226	-0.0912709590909287	0.296468543597986	-0.307860516948108	0.758188470454645	0.960057477586155
NRBP1	244.2496356522	0.0889131392732053	0.182020605498396	0.488478428196355	0.625211001750719	0.933666156130277
KRTCAP3	16.3977547697234	1.40336814309373	0.646561984569521	2.17050828317425	0.0299683618197299	0.357048206989955
IFT172	184.466781812501	-0.388386717832056	0.225898682210236	-1.71929607570972	0.0855604741685597	0.542576966438282
ZNF512	478.730939370902	0.0303482165620161	0.169876471390619	0.178648734068842	0.858213525737432	0.977518796076659
CCDC121	13.1246962081055	0.276747156469084	0.669458170935617	0.413389765759838	0.679321071608898	0.948092741968331
GPN1	63.7487069708866	-0.209834082974261	0.273273285029326	-0.767854358510539	0.442573715711797	0.883470288375638
SUPT7L	142.271347472563	-0.159503185486187	0.279788850476491	-0.570084137429162	0.568620633365333	0.919491926430193
SLC4A1AP	191.781774116423	0.0366465853668541	0.194786357235733	0.188137331006729	0.850768997667547	0.976598356281823
MRPL33	247.90416865133	0.284039185311488	0.165544301073878	1.71578957094228	0.0862005636612731	0.542945301963566
RBKS	162.490701302539	0.321963489087903	0.259847404751605	1.2390483152821	0.215327605843855	0.734902146103255
BABAM2	2519.12356109834	0.0124316575656208	0.173400217548825	0.0716934369596187	0.942845879271069	0.992201800900738
AC093690.1	54.4718666624498	0.490694374786412	0.304769936387839	1.61004848641623	0.107387271662557	0.584934352333412
AC104695.2	22.2169226121978	3.3290808278315	1.09266900821009	3.04674224565486	0.00231335988556857	0.101532684977638
FOSL2	261.042645139349	2.93329703591869	0.71783690191963	4.08630014432875	4.38306699711856e-05	0.0103273132522897
AC104695.4	29.757119532636	4.1916172413449	0.883884869617965	4.74226608625693	2.11340785112687e-06	0.0014354586727743
PLB1	353.848918623577	-0.528951816271873	0.314405212135944	-1.68238882771181	0.0924934663970651	0.560022810541639
AC074011.1	29.218039786962	0.226324874444488	0.525037097087529	0.43106453943912	0.666421443601624	0.943871729753602
AC092164.1	70.7707152137084	-0.385498852856709	0.431126442347491	-0.894166571546068	0.371232774960054	0.848782597192247
PPP1CB	1409.06157898032	0.184476416192441	0.37214038909604	0.495717265843003	0.620093903683308	0.932721550903494
SPDYA	59.1499627803216	0.308009731103386	0.336367667125581	0.915693632909112	0.359827605464962	0.846534406485577
TRMT61B	181.378129796879	-0.124515071758419	0.236161441379194	-0.527245561473731	0.598023072882229	0.92759788390433
WDR43	673.303489566181	-0.0377705413317019	0.30836527268179	-0.122486364963276	0.902513843864657	0.984614961945337
TOGARAM2	11.3303864640762	1.18693935295307	0.771825364662027	1.53783408436287	0.124089187412288	0.615743873620194
CLIP4	653.803339949094	0.845774564757069	0.188162655889114	4.49491191948041	6.95987503478946e-06	0.00311576205619937
ALK	57.1964378090326	0.720648046099402	0.400543195886303	1.79917685158722	0.0719907099438556	0.508945168834417
AC016907.2	22.6456110190786	0.0722553113539973	0.44729458349026	0.161538534158375	0.871669263997921	0.979287008229503
YPEL5	275.601972061252	0.192701927466439	0.239328142316973	0.805178720734055	0.420716554085282	0.874748091997429
LBH	11.1326275549697	-0.898434930794038	0.637185873964779	-1.4100044704439	0.158538362891647	0.670896745370364
LCLAT1	323.223469889338	-0.1182760329973	0.267833720080967	-0.441602472465172	0.658776894536395	0.941778528697367
CAPN13	11.4434538732337	-0.541771976350289	0.570042166686193	-0.950406843584491	0.341905567972779	0.83789558035973
EHD3	11.8175500411769	0.0550492635570312	0.708394748121631	0.0777098696778866	0.938058842982625	0.991618103943641
AL121652.1	10.3642923650987	-0.387023160064249	0.650042117175783	-0.595381668107501	0.551588376505908	0.916470212951595
MEMO1	154.143728154069	-0.0685134541997015	0.228503698015056	-0.299835209648061	0.764302856793321	0.960955050165348
DPY30	147.792159480322	0.00994045568761159	0.244171507825332	0.0407109567211359	0.967526326637971	0.994403845963794
SPAST	664.40300505043	-0.0239187223438708	0.141414112484881	-0.169139571175599	0.865686860007344	0.978844682089477
AL121658.1	12.3621654257947	-0.203121493121952	0.604321873317208	-0.336114746280802	0.736784338754443	0.957862433140395
SLC30A6	364.498544891485	0.195864062561246	0.172684963722151	1.13422766139842	0.256699063788603	0.777161340897937
NLRC4	204.675904300297	-0.161685625020123	0.234874706383051	-0.688390961759986	0.491206613944361	0.896858834823247
YIPF4	606.719002326796	0.202742672397775	0.211156483580312	0.960153668786889	0.336977880877111	0.835229654724349
BIRC6	3617.92491578874	0.0263927746238414	0.103378744862128	0.255301751429082	0.798490047312702	0.966883549936763
AL133243.2	49.5094721409569	0.30170905138415	0.316266128601994	0.953972063710423	0.340097783552175	0.836627141914418
AL133243.3	52.4417879381844	-0.249270782944553	0.335893420258571	-0.742112729545772	0.458019037872883	0.888298206129925
TTC27	704.537345316227	-0.069659657799384	0.287829887857462	-0.242016763157968	0.808767174161098	0.968540503440568
LINC00486	551.134055422618	0.559756338598529	0.299790598096922	1.86715774994905	0.0618795617526331	0.483243485523071
LTBP1	65.2384022545886	0.0154854746236481	0.446646921779519	0.0346705056467227	0.97234247986607	0.995481187672115
RASGRP3	921.852473104638	0.0318222723246397	0.37387968024222	0.0851136716069285	0.932171021378516	0.990247547925642
AC020594.1	45.7672737570921	0.383443110492739	0.418681004400071	0.915835938251309	0.359752950941173	0.846534406485577
FAM98A	123.000162273216	-0.0623688745266468	0.251682364826105	-0.24780788502897	0.804283053816734	0.968286718078275
AC017050.1	28.1522468335313	-0.239108929997971	0.493740609063036	-0.484280461458749	0.62818684041305	0.933744873621929
LINC01320	41.6224623362328	0.674585590923442	0.479816647821715	1.40592368769601	0.159746786521493	0.673237398503264
AC079352.1	451.338474852837	-0.239866432109907	0.46759221237106	-0.512982093721355	0.607963846362738	0.93022794857906
CRIM1	367.889770882427	0.638973332692755	0.477181758791091	1.33905649350795	0.180552282372642	0.698908283710959
FEZ2	1423.01391295121	0.130684925616072	0.177008707158932	0.738296594069429	0.460334235744277	0.888788608994579
STRN	1052.78884422353	0.0463709595846195	0.127300442778351	0.364263930058422	0.715660931942658	0.954249335045427
HEATR5B	1482.10520386868	-0.448530446502637	0.282746319327882	-1.58633522646322	0.112663285403832	0.595073609596269
GPATCH11	297.863168545709	0.197999981702833	0.214074649808775	0.924910921866272	0.355012244931086	0.845440397968657
EIF2AK2	947.045895768085	-0.416385589007855	0.269979152051543	-1.54228793536014	0.123003639401316	0.614274019834762
CEBPZOS	335.036869947059	0.14344099627479	0.163334131003435	0.878205892384939	0.37983199490363	0.85219698837328
CEBPZ	375.117100246392	0.23767709043853	0.226679656812949	1.04851530913802	0.294401252671866	0.807147572627755
AC007390.2	44.1330677227307	-0.193900444903511	0.32338995392829	-0.599587100799386	0.548781445925488	0.91597191243194
NDUFAF7	186.751746321871	0.26552656500585	0.188902240414261	1.40562951727599	0.159834166308166	0.67342721319854
PRKD3	988.875926461112	0.254766077831572	0.281563482554646	0.904826419676518	0.365557352842094	0.847836097132923
QPCT	15.0290801071532	-1.65902472871881	0.645837005786975	-2.56879787601708	0.0102051962099454	0.219644769869582
CDC42EP3	149.125918497004	0.205070338280831	0.248473927822172	0.825319340657729	0.409190314313994	0.869820864010054
RMDN2	253.884073014345	0.160685124055302	0.217328001023706	0.739366870805456	0.459684253538317	0.888788608994579
RMDN2-AS1	112.408856381242	0.694885441020736	0.30510056273139	2.2775619775979	0.0227526880485756	0.31236786198717
CYP1B1	44.5575825019563	0.282578546820758	0.583259953313056	0.48448131097574	0.628044324711411	0.933744873621929
CYP1B1-AS1	68.0112096626599	0.637910147173659	0.490677175653609	1.30006077075814	0.193580141595434	0.714148258360341
ATL2	630.387647335963	0.133665511131368	0.202975644449443	0.658529802892983	0.510197752959494	0.901619575865553
HNRNPLL	411.459333850312	-0.00545225727135113	0.188792187189107	-0.0288796763919568	0.97696055475039	0.99681960257276
GALM	447.759932019986	0.333035577771852	0.235669519110421	1.41314659201138	0.157612626217843	0.670327349376401
SRSF7	994.375323274962	0.299747576084265	0.217976243648015	1.37513873561512	0.169088437361012	0.686207245045447
GEMIN6	41.047971514729	0.0391947918025111	0.351328423192855	0.111561687626383	0.911170951170354	0.986918460175525
DHX57	259.95889330468	-0.118646449200399	0.296662483686133	-0.399937490329671	0.689202558245052	0.95000930121763
MORN2	12.4034595900603	0.0190769300675027	0.579762688005506	0.0329047219874237	0.973750567235007	0.996135415392809
ARHGEF33	13.5027806572399	-0.395375199700721	0.667200815911981	-0.592588003898485	0.553456909288991	0.916554796452943
SOS1	1960.98773219952	0.156505315043269	0.1508822835192	1.03726767247232	0.299611127399305	0.810986126671418
SOS1-IT1	10.0529318646742	0.122746501999305	0.634886267881365	0.193336205567832	0.84669567324955	0.975870437932276
CDKL4	8.30030594580762	-0.201228166017041	0.726481467315265	-0.27699008862633	0.781787716642245	0.964163349205029
MAP4K3	2160.32040882331	0.0807973800974269	0.202656125797091	0.398692019694116	0.690120148746492	0.950105963848039
AC007684.2	12.6086536445776	0.300329339632637	0.585706353119003	0.512764353730028	0.608116167467621	0.930252538086681
MAP4K3-DT	525.182148338462	0.464813013548264	0.300704281762659	1.54574790496377	0.122165462856964	0.613121340633312
TMEM178A	115.645570144862	-0.0797390117984947	0.553129291498787	-0.1441598068011	0.885374278876558	0.982082185790559
THUMPD2	503.790687491534	-0.0196135007859933	0.236149886598209	-0.0830553046987661	0.933807564683996	0.990247547925642
SLC8A1-AS1	1469.84128521825	0.57984321749554	0.290653080812078	1.99496670007925	0.0460465118676392	0.429505001240825
SLC8A1	12516.303812228	-0.17728384534009	0.231798173750177	-0.764819853719638	0.444378823766331	0.883674802574535
AC007877.1	20.418647702805	2.25189900575478	1.12996231588759	1.99289743922647	0.0462726788023139	0.430220591543632
AC007317.2	8.52001292626627	-0.381659796095513	2.99742369077507	-0.127329278563494	0.898679787957271	0.984079921907347
LINC01913	37.5035059275092	2.42870258210204	2.60485133443294	0.932376658121549	0.351141903465473	0.843603368846307
LINC01914	16.428657465021	4.30172061940387	1.94618625665005	2.21033346870323	0.0270820274648769	0.339353122538564
C2orf91	74.7909091433055	3.6363260394127	1.85144613369718	1.96404635988586	0.049524715881828	0.445423951429379
PKDCC	58.8127460245552	1.00425514663273	0.815872713498583	1.23089684213893	0.218361448838328	0.738012114584902
AC083949.1	51.5941312016668	-0.546070747203715	0.571098343716706	-0.956176380498476	0.338983130871865	0.836441664863588
EML4	2805.00281594719	-0.237903658312182	0.299333293063502	-0.794778475449144	0.426742373888081	0.87694512267199
COX7A2L	171.945369740474	-0.180830196056966	0.192908707976941	-0.937387419952973	0.348559309600811	0.84160586906803
MTA3	606.174913440213	-0.142319292174735	0.181444006893534	-0.784370311322787	0.432822853622734	0.880037775775137
OXER1	25.963210061031	0.502954099613436	0.412769150679848	1.21848761901186	0.223038726860174	0.742492383274426
HAAO	188.225151560715	-0.0941808447137141	0.266826610096117	-0.352966462676972	0.724113583270697	0.955260198587621
LINC02580	24.4312973022007	-0.967269803007092	0.584370932181188	-1.65523257530404	0.0978773298109206	0.569609796855429
AC010883.2	32.2452034331102	-1.39850030548209	0.574986186671987	-2.43223287428277	0.0150060558252525	0.264250779711442
AC010883.3	120.462850802196	-0.233285954517136	0.484193266860237	-0.481803384069928	0.62994562517563	0.934318237003575
ZFP36L2	2434.11621259686	-0.651557316361453	0.337939671982977	-1.92802849259519	0.0538515822557791	0.458111640900939
AC010883.1	10.2248550336312	-1.13942398301896	0.672904000548304	-1.69329351897228	0.0903996111516042	0.556283792746315
THADA	1707.95773280147	-0.259948479978942	0.166852079591	-1.55795768692932	0.119243278875643	0.605117899822387
PLEKHH2	71.897112292712	-0.137617143483597	0.437372938828462	-0.314644851719029	0.753031320755442	0.95951339479057
DYNC2LI1	194.789486633883	-0.221421826227107	0.234439255454583	-0.944474191396683	0.344927384326999	0.839699565290954
[truncated: 15,908 more rows]
