# Supplementary material for: Integrative analysis reveals generalizable human neurodegenerative disease-associated glial states
Source: bioRxiv. 2025 Sep 25:2025.09.25.678630. Preprint. [Version 1] doi: 10.1101/2025.09.25.678630 (PMC12485690; doi:10.1101/2025.09.25.678630)
Supplement: Supplement 11 [file media-11.xlsx]

## Sheet: Table S29
	GEP1	GEP2	GEP3	GEP4	GEP5	GEP6	GEP7	GEP8	GEP9	GEP10	GEP11	GEP12	GEP13	GEP14	GEP15	GEP16
DDX11L2	-7.7539e-05	-3.24964e-05	0.000177658	-7.07689e-05	7.38355e-05	-5.81151e-05	0.000153773	-5.8678e-05	-3.56839e-05	3.75692e-05	-2.90963e-05	1.70381e-05	-5.41597e-06	-6.24054e-05	-3.69648e-05	-3.65718e-05
ENSG00000238009	-0.000136813	0.000412756	-0.000235566	9.38202e-05	-0.000173167	5.35857e-05	-8.98678e-05	-0.000311822	-5.61724e-05	-0.00010376	-2.97057e-05	9.00957e-06	-6.58048e-05	-8.87443e-05	-7.32784e-05	-4.67791e-06
ENSG00000241860	-0.000202802	0.000803267	-0.000345126	2.34803e-05	-0.000261256	-0.000101519	1.40348e-05	-0.000387304	-1.50423e-05	0.000218509	-2.05689e-05	-0.000155179	-4.68791e-05	-0.000155792	-6.63229e-05	-0.000120812
ENSG00000241599	5.48806e-05	8.10074e-05	-1.32351e-05	-8.49395e-05	-6.29813e-05	-8.8629e-06	-9.33074e-05	-2.36861e-05	-8.89611e-06	-1.01108e-05	-1.30355e-05	-5.34138e-05	-4.70218e-06	-2.22726e-05	-2.45902e-05	-1.2911e-05
ENSG00000290385	-0.000240273	0.000822364	-0.000269129	4.63956e-05	-0.000274593	-0.000135319	-0.000450728	9.3633e-05	-4.16501e-05	-0.000271769	-0.000177626	0.000335309	-9.70157e-05	4.49437e-05	4.5883e-05	9.45588e-05
ENSG00000291215	-0.000241607	0.000473882	-0.000131356	0.000110957	-0.000195602	-0.000159468	7.92556e-05	0.000243971	0.000127635	-0.000109315	-5.07329e-05	3.48579e-05	-2.05337e-05	-0.000178951	-0.000101456	-0.000122714
ENSG00000229905	-0.000130745	0.000112568	-4.35619e-05	0.000277307	0.000146084	-0.000113419	-0.000192241	-0.000108768	-9.26212e-06	-6.57607e-06	-8.39562e-05	-0.000100617	-1.38821e-05	8.64292e-06	-1.18365e-05	7.10708e-05
LINC01409	-3.2133e-05	0.000513032	-0.000442283	0.00016385	-0.000179392	5.07731e-05	0.00021134	-0.000487376	-0.000245588	-0.000252174	-4.76598e-05	-2.68307e-05	0.000238226	-0.000152818	-4.48474e-05	7.16593e-06
ENSG00000290784	-4.56753e-05	0.000156142	-8.96635e-05	2.79756e-05	-0.000116071	0.000289342	0.000311942	-0.000108572	-0.000155982	-0.000100605	-0.000136612	0.000147507	-4.81717e-05	-0.000124962	-4.95452e-05	-0.000100692
FAM87B	-6.1684e-05	0.000341729	-0.000130836	-3.45792e-05	-3.30177e-05	-0.00015281	-9.11249e-05	0.000280435	-1.29548e-05	-0.000110583	-4.07518e-05	6.54549e-05	8.94771e-06	-3.98601e-05	-4.96211e-05	-5.1212e-05
LINC00115	-3.56214e-05	4.54577e-05	9.56912e-05	-7.37659e-05	8.71643e-05	-5.81271e-05	0.000116593	0.000204202	-0.000140082	-0.0001999	-0.000123761	-0.000171407	-7.20059e-05	-4.00907e-05	0.000252321	-7.38147e-05
LINC01128	-0.000288402	0.000887254	-0.000333912	-6.20682e-05	-1.65314e-05	-9.66627e-06	-0.000371898	-0.000351793	-1.03939e-05	0.000801114	4.28292e-05	3.82601e-05	-0.000121399	-0.000295615	-0.000138434	2.62637e-05
ENSG00000288531	-1.92577e-05	2.03188e-05	-1.48724e-05	-4.34947e-05	7.7756e-05	-9.86744e-05	0.000131959	-9.55534e-05	-4.35415e-05	-1.50744e-05	-3.4839e-05	0.000241948	-1.85784e-05	3.08193e-05	1.7919e-05	-3.98355e-05
FAM41C	-0.000105519	0.000187234	2.97894e-05	4.4963e-06	-0.000219374	1.88825e-05	7.59428e-05	1.24916e-05	1.10634e-05	-0.000109333	-3.79538e-05	-0.000109128	-2.15965e-05	-0.000113402	-5.10391e-05	4.20929e-05
ENSG00000272438	0.000108609	0.000208891	-0.000146162	-4.63992e-05	-0.000120088	0.000136922	-7.89855e-05	-0.0002544	-4.72168e-05	-6.64371e-05	-4.52864e-05	-7.59858e-05	-3.4926e-05	5.6493e-05	7.27116e-05	-4.91584e-05
ENSG00000230699	-8.3438e-06	-2.15638e-05	8.90829e-05	-4.22864e-05	3.25976e-05	-5.64813e-05	-4.98227e-05	-4.56303e-05	-3.51071e-05	6.64622e-06	-3.59507e-05	-5.14925e-05	-1.99655e-05	-5.23125e-05	1.54354e-05	-1.33579e-05
ENSG00000241180	9.18913e-05	-4.63403e-05	-3.04952e-05	3.23697e-05	-7.56733e-05	-1.5234e-05	8.30504e-06	-3.56173e-05	-9.09156e-06	-1.17219e-05	-6.38228e-06	9.92743e-06	1.17246e-06	-1.65108e-05	3.64337e-05	-2.51475e-05
LINC02593	-9.47599e-06	-8.40448e-05	-8.25827e-05	-4.22556e-05	3.24754e-05	0.000128551	-0.000143205	0.000442852	-1.67796e-06	0.000104618	-2.80606e-05	-8.1435e-05	-4.81402e-05	0.000604371	-3.29419e-05	-5.44299e-05
SAMD11	-3.10838e-05	3.34465e-05	-8.86685e-05	-3.59934e-05	0.000205352	-9.47874e-05	-3.84858e-05	0.000548875	-2.44515e-05	-4.85697e-05	4.44021e-06	-0.000134649	-2.16819e-05	3.0039e-05	9.33859e-06	-2.78464e-05
NOC2L	-0.000297032	0.000554349	3.98849e-05	-0.000105423	-0.000189703	-3.3927e-05	-0.00046221	0.000594337	-2.6232e-05	4.42741e-05	1.45208e-05	-7.46511e-05	0.000160394	-5.36885e-05	-9.51168e-05	0.000114254
KLHL17	1.83715e-05	-8.09329e-05	-8.85374e-05	-3.15682e-05	0.000240334	-4.01807e-05	-0.000224929	-7.72029e-05	0.000313412	0.000104124	6.8664e-05	2.2334e-05	0.000147073	0.000188836	-0.000101056	-0.000131854
PLEKHN1	6.19622e-05	-6.29327e-05	0.000114239	1.22091e-05	-0.000106029	-2.19404e-05	-3.8777e-05	-0.000121599	-1.4022e-05	-1.83019e-05	-3.46111e-05	-2.34635e-05	-1.66182e-05	0.000178145	5.98726e-05	-2.67889e-05
ENSG00000272512	-2.5975e-05	-3.39859e-05	-3.46223e-05	5.99468e-05	7.42506e-05	-6.26738e-05	0.000196453	-8.81596e-06	-1.57611e-05	-1.9562e-05	-3.81688e-05	-4.97723e-05	-1.81799e-05	2.47603e-05	-3.00943e-05	-3.15522e-05
HES4	-9.85213e-05	-6.61079e-05	-4.12933e-05	4.69549e-05	0.000235231	-8.05822e-05	0.00021551	3.37668e-05	0.000403815	-0.000161343	-4.67398e-05	-7.19981e-05	-1.17917e-05	-0.000125613	-6.73554e-05	-7.18435e-05
ISG15	-5.82366e-05	-0.000158449	-0.000168058	1.47922e-05	1.61571e-05	0.000604742	-3.51058e-05	0.000168613	0.00017773	0.000224844	3.29308e-05	0.000463964	-6.64482e-05	0.000161967	-0.00010855	-9.82574e-05
ENSG00000224969	-2.15387e-05	-5.3556e-05	3.47037e-05	-7.30986e-06	-7.68079e-05	5.17971e-05	0.000131907	-3.5999e-05	-6.54172e-06	-3.50752e-05	2.80171e-05	-1.87485e-05	-1.60237e-05	-1.76151e-05	-2.73767e-05	-3.12581e-05
AGRN	0.000130702	-0.000190961	-0.000109661	0.000198935	-4.76717e-05	4.96556e-06	-2.0344e-05	4.26943e-05	0.000305588	-6.62262e-05	-8.60538e-05	-0.000129861	4.21483e-05	7.55473e-05	8.23557e-05	0.000299165
ENSG00000291156	-0.000104376	-3.82715e-06	8.48604e-05	4.36531e-05	-2.99634e-05	-2.60139e-05	0.000187929	-0.000140909	-7.36678e-05	7.32884e-05	-6.50178e-05	0.000220963	-3.80009e-05	4.63465e-06	7.67104e-05	-1.42714e-05
C1orf159	-0.000187847	0.000278769	-0.000118168	0.000371526	0.000121617	0.000104674	-0.000448085	-0.000258969	0.000140053	-0.000342779	0.00052139	-7.50786e-06	3.35909e-05	8.52457e-05	-0.000123248	5.88102e-05
ENSG00000285812	-6.50198e-05	0.000236349	3.23063e-05	-8.5408e-05	-0.000186413	2.97767e-05	0.000189729	-0.000133667	-1.42611e-05	-9.26864e-05	0.000576127	-0.000147751	-7.9641e-05	-8.15232e-05	-3.34537e-05	3.85985e-05
TTLL10.AS1	1.27107e-05	-2.54896e-05	-1.49146e-05	-3.26764e-05	-3.05047e-05	0.000142796	-8.97342e-05	-4.71726e-05	-4.12473e-05	-2.60849e-05	-6.33668e-06	-3.28125e-05	-7.10965e-06	-4.73257e-05	-6.95905e-06	-2.63347e-06
TTLL10	1.94315e-06	3.09786e-05	-4.98814e-05	-6.90851e-05	0.000420451	3.23521e-06	-8.28799e-05	-0.000129696	-1.91237e-05	-2.01539e-05	-4.06652e-05	-0.000136162	-3.22731e-05	-5.94228e-05	-3.84531e-05	-5.6041e-05
TNFRSF18	-1.40463e-05	-9.09686e-05	-0.000107928	-8.28486e-05	-5.70377e-05	0.000463595	0.000419246	5.70731e-05	-0.000135652	-9.92172e-05	-4.94793e-05	0.000751687	-2.21546e-05	-0.000142988	-4.62241e-05	-8.35695e-05
TNFRSF4	-4.43453e-05	3.28949e-05	3.99599e-05	-4.97756e-05	-0.000140291	1.00047e-05	7.6464e-05	-1.75201e-05	-4.86712e-05	0.000122774	-4.27708e-05	5.9238e-05	-4.37864e-05	0.00029131	-2.31864e-05	-5.21658e-05
SDF4	-0.000174521	0.00041633	-2.09213e-05	0.00011363	-0.000304305	1.7154e-05	0.000205003	0.000133187	7.24045e-05	-0.000284991	-0.000118655	0.000249521	0.00012174	-0.000270624	-0.000114704	-9.91612e-05
B3GALT6	4.35233e-05	0.00019366	-8.59385e-05	-0.000140172	-7.8218e-05	-2.20441e-05	-3.58843e-05	-0.000157243	-4.0862e-05	-0.000132203	4.10203e-05	-0.00016679	3.41815e-05	-0.000105424	-0.000104587	-5.6635e-05
C1QTNF12	2.26059e-05	-1.70632e-05	-1.53715e-05	1.56271e-05	-0.000102329	-7.39847e-05	-0.000159412	0.000364767	5.03954e-05	-0.000113442	1.07184e-05	-2.7635e-05	-2.93726e-05	-8.18822e-05	1.2655e-05	0.000148566
ENSG00000260179	8.5035e-05	-1.74304e-05	-2.72473e-05	9.82721e-05	-0.000140747	-4.35158e-05	0.000160417	-6.05378e-05	-2.21795e-05	-1.11527e-05	-4.73253e-05	-1.72064e-05	-2.116e-05	-3.2811e-05	7.95319e-05	-4.57907e-05
UBE2J2	-0.000115141	9.74441e-05	-1.67717e-05	0.000283517	1.78895e-05	-6.40699e-05	-0.000565836	0.000495327	0.000158244	-0.000363483	-1.73498e-05	-2.34933e-05	0.000175148	0.000150622	-0.00020408	-2.54714e-05
LINC01786	-2.90474e-05	-8.32638e-05	0.000174099	0.000163834	7.37795e-05	-8.75767e-05	-0.00033776	3.43571e-05	-2.15145e-05	0.000287372	-3.46012e-05	-7.11347e-05	0.00018	-0.000194466	-0.000131727	6.00849e-05
SCNN1D	-4.7231e-05	-0.000145169	-7.50568e-05	0.000236941	6.86736e-05	-4.45551e-05	0.000384105	-0.000210775	0.000118961	-0.000110513	0.000393363	-0.00018421	4.43184e-05	-0.00015229	-5.62903e-05	-3.58275e-05
ACAP3	-0.000247267	-2.13322e-05	-0.000127474	0.000579561	-0.00023683	0.000411552	-7.15189e-05	0.000124576	0.000444609	-4.19934e-05	0.000159218	-0.000420029	8.12136e-05	0.000199863	0.00154672	-0.000359097
PUSL1	-7.57203e-05	9.65747e-05	3.74537e-05	-0.000174744	-1.96755e-05	0.000316119	0.000195719	-0.000101226	-5.87797e-05	5.62846e-06	-6.99238e-05	0.000200818	-8.2201e-05	0.000135341	-4.03595e-05	0.000134717
INTS11	-4.46289e-05	0.000197538	6.35107e-06	0.000247182	-0.000179851	0.000109779	-9.68502e-05	-0.000160453	-3.91289e-05	0.000297602	-4.10002e-05	0.000245924	1.21552e-06	0.000147497	6.01519e-05	7.96078e-05
ENSG00000240731	3.50591e-05	-2.43702e-05	7.37573e-05	8.7772e-05	-7.21994e-05	-9.64101e-05	-0.000291691	0.000340088	-2.38686e-05	6.454e-05	-6.36621e-05	-0.000114499	-1.02396e-05	-5.6202e-05	-4.50863e-05	-5.53876e-06
CPTP	-0.000139678	-3.90516e-05	-2.60062e-06	0.000198628	8.48872e-06	-3.91855e-05	0.000373889	-7.83705e-05	-4.63157e-05	-6.66354e-05	6.86418e-05	-6.63626e-05	-6.90284e-05	-7.31949e-05	-1.93231e-05	-8.29987e-05
TAS1R3	-2.85161e-05	-3.04501e-05	2.04083e-05	-5.88198e-07	-9.24782e-05	-5.21449e-05	-3.29222e-06	0.000651339	-3.75573e-05	-0.00014823	-6.34162e-05	-0.000110832	3.19197e-05	-6.14279e-05	-2.42937e-05	-4.92166e-05
DVL1	-8.91448e-05	-0.000173126	-7.6465e-05	0.000260887	2.60441e-05	6.29112e-05	0.000992985	-0.000262206	0.000242618	0.000100448	-9.88329e-05	0.000178314	-3.32115e-05	-2.02112e-05	0.00029332	-0.000252805
MXRA8	-5.36766e-05	-1.74203e-05	-2.8431e-06	0.000132621	-0.00011834	-2.4283e-05	0.000303294	-8.58739e-05	-2.01335e-05	2.83837e-05	-6.0829e-05	-4.05815e-05	-2.25828e-05	-3.76259e-05	0.00014151	-3.18999e-06
AURKAIP1	-0.000287165	0.000264369	-0.000111052	-0.000115173	1.34924e-05	-5.6744e-05	0.00130529	0.000142597	0.000115666	-0.000184359	-0.000169269	0.000201528	0.000403863	6.50281e-05	0.000230513	-0.000117094
CCNL2	-1.58836e-05	-0.000256056	0.000523869	0.000315815	-0.000340276	0.000288714	3.66608e-05	0.000385054	0.00011223	0.000101701	0.000229406	-0.000381708	0.000200163	0.000265431	-0.000126499	-0.000405647
MRPL20.AS1	-0.000116403	9.6853e-05	2.90094e-05	0.000101585	-0.000121923	-8.05743e-05	0.000217195	-5.19981e-05	-5.45607e-05	-6.47616e-05	-3.01588e-05	0.000576358	1.90208e-05	0.000161412	-7.83663e-05	-0.00013403
MRPL20	-0.000188889	0.000290524	-6.24615e-05	-0.000105563	0.00010702	0.000236604	5.29413e-05	-5.55778e-05	3.383e-05	-0.000109734	-3.44123e-05	0.000304643	0.000141107	0.000152265	-0.000185474	-5.16885e-05
MRPL20.DT	-2.60027e-05	0.000116163	-1.51697e-06	1.70335e-05	2.39556e-05	-6.11201e-05	-6.09519e-05	-0.000270672	-1.37975e-05	-3.47778e-05	-1.53005e-05	4.91731e-05	-5.9414e-05	0.000344731	-5.76134e-05	-3.67017e-05
ANKRD65	9.20046e-05	-1.67683e-05	-4.24814e-05	-0.00012034	-0.000194057	-8.12581e-05	0.00110514	-0.00014985	-3.02543e-05	-3.25655e-06	-5.35855e-05	-8.22151e-05	-4.20152e-05	-6.10439e-05	-4.69844e-05	-9.59222e-05
TMEM88B	6.20528e-05	-9.06294e-05	-9.98018e-05	-2.59909e-05	-8.36511e-05	9.46581e-06	0.000606999	-5.02774e-05	-2.8186e-05	-3.63513e-05	6.56474e-06	-5.66444e-05	-3.16311e-05	3.08811e-05	-5.86415e-05	-7.31931e-05
LINC01770	-7.2898e-06	4.95352e-05	8.35217e-05	-2.53164e-05	-0.000183942	0.000131146	-0.000141162	0.000126353	-3.32768e-05	-4.76802e-05	-5.74272e-05	1.10591e-05	-2.19127e-05	-7.10049e-05	7.60121e-06	-3.96427e-05
VWA1	-9.53738e-05	-3.48019e-05	0.000298675	-7.04417e-05	-4.45161e-05	-8.70903e-05	-5.24532e-05	-2.88363e-05	-5.42555e-05	7.5527e-05	-4.15449e-05	-5.1496e-05	-9.23751e-06	-7.20075e-05	3.06443e-05	-2.20228e-05
ATAD3C	-1.01867e-06	1.09909e-05	-7.37591e-05	0.000169004	5.87269e-05	-6.54434e-05	8.24731e-05	2.52209e-05	-7.60663e-05	-0.000104755	-5.10087e-05	-0.000129934	-1.99938e-05	-2.23702e-05	-7.28249e-06	8.1682e-06
ATAD3B	-0.000282575	0.000399214	-0.000275255	0.000165123	-5.04212e-05	0.00018058	-0.000192749	0.000295928	-9.41018e-05	-0.000273731	1.03806e-05	0.000453066	-3.55274e-05	-9.60342e-05	-0.000140953	0.00212671
ENSG00000290916	1.33143e-05	-4.24165e-05	1.64133e-05	-4.4466e-05	0.000155285	-3.84431e-05	-1.40365e-05	-3.41287e-05	-3.62858e-05	-3.25925e-05	0.000286637	-3.34561e-05	-1.9283e-05	3.93516e-05	-5.23137e-06	-4.13237e-05
ATAD3A	-0.000338061	0.000553236	-0.000218972	0.000110752	-0.000162433	9.65517e-05	0.000119716	-0.00011358	-1.29631e-05	-0.000175529	0.000198319	0.000351333	-6.89901e-05	-0.000216157	-6.59016e-05	0.000156977
TMEM240	0.000111099	-0.000140521	-0.000129459	-6.92358e-06	-0.000203394	-2.69153e-05	0.000910944	0.000185438	-4.71369e-05	-0.000103351	-6.26299e-05	5.46286e-05	-3.91935e-05	-9.31417e-05	2.74805e-05	-0.000136733
SSU72	-0.000164606	0.000237066	-6.26607e-05	-1.38286e-05	0.000184343	6.19878e-06	0.000406417	-0.000457548	-1.40164e-05	-0.000309106	0.000302346	5.58693e-05	-5.64786e-06	-0.000238774	-0.00016857	-0.000139995
ENSG00000215014	4.86156e-05	-0.00015334	0.000217581	0.000129737	-4.81038e-05	-0.000128665	-1.2105e-06	-0.000133322	-4.25144e-05	-2.77649e-05	-9.2111e-05	-7.35225e-05	-4.32591e-05	-4.81278e-05	0.000137916	-6.27181e-05
FNDC10	-6.95059e-05	-9.69616e-05	-8.25819e-05	8.7248e-05	0.000178669	3.83448e-05	0.000198242	0.000118588	-0.000111585	0.000209223	0.000186674	-0.000181675	-6.8904e-05	-8.24862e-05	-8.784e-05	-5.8034e-05
ENSG00000286989	-1.93468e-06	9.16596e-06	6.50698e-05	-5.16305e-06	-9.7906e-05	-1.59788e-05	-0.000134426	-5.81151e-05	2.13887e-05	-9.90294e-05	-3.69467e-05	0.000120382	2.01369e-06	4.85995e-06	-1.07659e-05	-3.0286e-05
ENSG00000272106	3.72341e-05	-0.00017177	1.39548e-05	2.56407e-05	-3.91329e-05	2.28605e-05	0.000402642	-0.000179146	0.000202421	-0.000123334	-0.000104524	-0.000110993	0.000410446	-4.29407e-05	1.59295e-05	-7.22753e-05
MIB2	1.58777e-05	-0.000372937	0.00015598	0.000347783	0.000288316	1.93006e-06	0.000285138	-0.000139878	2.85784e-05	-0.000203861	-0.00027653	-3.0307e-05	-0.000153417	0.000559739	3.58854e-05	-3.27144e-06
MMP23B	3.12206e-05	-3.83894e-05	6.04044e-05	0.000233956	-9.79927e-05	-0.00014643	-0.000203067	-0.000110439	-7.29931e-05	0.0001836	-3.72345e-05	-2.39833e-06	0.000130775	-4.8931e-05	9.29164e-05	-8.42568e-06
CDK11B	-0.000181153	0.000201816	-5.34848e-05	0.000112062	-0.000265006	0.000130786	0.000267658	-0.000246804	-0.000124564	0.000220998	0.000533354	0.000183962	-1.44768e-05	-0.000274445	-0.000149314	-0.000181412
ENSG00000272004	-7.52445e-06	0.000100487	-1.87348e-06	-3.93226e-05	-6.52875e-05	-4.49574e-05	4.05293e-06	-0.000158251	8.00206e-05	-7.55123e-05	-3.47556e-05	-0.000128788	-7.05829e-06	-5.14905e-05	-2.08503e-05	-3.75216e-05
SLC35E2B	0.000323117	-0.000540979	0.000198315	0.000369423	-6.48209e-05	-0.000166124	0.0007653	-0.000253491	-0.000170078	-0.000166541	-5.74142e-05	-1.6212e-05	0.00014143	-1.18709e-06	-6.58835e-05	0.000119488
CDK11A	-0.000288372	0.000236345	-4.44608e-05	0.000176875	-0.000172541	-4.79139e-05	0.000345752	0.000275884	-0.000135502	-7.64718e-05	0.000218426	-7.07772e-06	0.000202764	-0.000110928	2.41149e-05	-0.000189103
ENSG00000290854	0.00019159	-0.000289644	0.000217124	8.02765e-05	-2.26139e-05	8.20821e-05	-0.000233656	-0.000338742	5.68543e-07	-0.000206735	-6.75318e-05	-0.00022166	7.10578e-05	-2.98318e-05	9.8949e-05	-6.67049e-05
NADK	-0.000346959	9.10636e-05	-0.000111549	0.000319499	0.000439427	8.35532e-05	-0.000228984	0.000425768	-4.03516e-05	-0.000358326	0.000172383	0.000600149	0.000356868	0.000288834	0.000570319	-0.000115376
GNB1	-0.000772464	0.000876136	-0.000611692	0.000330644	-4.33404e-06	0.000221461	-0.00100267	0.00021723	0.000190406	-0.00014951	0.000408186	0.000791986	0.000124174	-0.000146056	-4.42765e-05	0.000318113
GNB1.DT	-0.000134752	7.21777e-05	-9.73035e-05	0.000317104	0.000134876	-6.38771e-05	5.12894e-05	-0.0002103	0.000101862	2.94562e-07	-3.12862e-05	-0.00013418	-6.29967e-05	-0.000100162	-8.46367e-05	0.0012894
CALML6	2.98371e-05	0.000116504	-3.94312e-05	-6.56046e-05	-1.18233e-05	-0.000137213	0.000388951	-1.44573e-05	-1.41904e-05	-1.84719e-05	-5.72514e-05	4.70172e-05	1.66372e-05	5.07998e-05	-5.48686e-05	-7.32308e-05
TMEM52	3.55777e-05	3.81946e-05	-7.63712e-06	-5.72995e-05	-1.30416e-05	-5.36828e-05	-0.00010785	-0.000143685	-1.60712e-05	1.24088e-05	0.000367667	-6.61169e-05	-1.3416e-05	-5.00695e-06	-2.33282e-05	-1.23613e-05
CFAP74	0.000425371	0.000109607	-0.000400475	0.000306678	-0.000597099	-0.00035234	-5.0346e-05	-0.000524869	-0.000253761	-0.000289268	-0.000161823	-0.000224857	-0.000124739	9.96593e-05	-0.000126713	1.29382e-06
ENSG00000233542	-3.39793e-05	7.06621e-05	-1.00739e-05	-5.24806e-05	-3.52037e-05	-2.02914e-05	-2.03191e-05	-1.01944e-05	-1.64599e-06	-2.83156e-05	2.27194e-05	-2.08589e-05	-8.71344e-06	-1.77008e-05	-5.47844e-06	-8.31073e-06
GABRD	2.17478e-05	0.000180624	-1.64964e-05	-0.00011284	-3.06776e-05	4.105e-05	-0.000280767	-0.000142901	-5.67773e-05	-6.30755e-06	-2.26533e-05	2.08384e-05	-2.19359e-05	-3.36525e-05	2.08466e-06	1.70277e-05
PRKCZ	-0.000378687	-8.54571e-05	7.33049e-05	1.42216e-05	-0.000167332	0.000534676	0.000476493	3.44271e-05	-0.000271328	0.000119889	-5.25898e-06	0.000875531	-5.92204e-06	6.87909e-05	-0.000225859	-0.000235014
ENSG00000271806	1.43573e-05	-4.37094e-05	-2.57003e-05	-1.00367e-05	0.000131905	0.000144993	-0.00026438	0.00013795	-9.64781e-05	0.000175036	-4.17094e-05	-0.00012858	4.28321e-05	-5.99332e-05	-1.42087e-05	-7.67219e-05
PRKCZ.AS1	-8.40723e-05	0.000147241	4.48744e-05	-4.37711e-05	6.99803e-05	-0.000125978	0.000163898	9.25288e-05	-4.43247e-05	5.16586e-05	-5.00108e-05	-0.000125195	-4.63365e-05	3.93532e-05	-6.3541e-05	-2.89521e-05
FAAP20	-0.000151354	0.000127442	-4.18302e-05	0.00014765	-6.90195e-05	-0.000150162	0.000678439	8.85377e-05	0.000108074	-0.000268848	0.000246113	0.000278357	0.000515447	0.00040289	-0.000113531	-2.63058e-05
ENSG00000234396	5.33731e-06	-0.000165735	-6.91704e-05	-4.94559e-05	0.000219848	0.000161724	0.000234446	0.000142956	7.96715e-05	-8.73777e-05	-7.4508e-05	-0.000148715	0.000174601	-7.59364e-05	-5.43627e-05	-4.04765e-05
SKI	-0.000194768	0.000612781	-0.000288556	0.000182904	-0.000703316	-2.05504e-05	-0.000541349	0.000233335	-0.000731103	9.42744e-05	3.98818e-05	-0.000245974	-0.000384632	-0.000408652	2.63942e-05	9.4814e-05
ENSG00000287356	-9.73621e-05	3.53521e-06	-1.60776e-05	-4.81247e-05	-2.74922e-05	-7.71278e-05	7.00872e-05	0.000887334	-3.69187e-05	-0.000116401	-4.14557e-05	-9.29632e-05	-3.44404e-05	-2.21459e-05	-2.48298e-05	-2.72799e-05
MORN1	0.000337825	0.000422309	-0.000505721	0.000408829	-6.71676e-05	-0.000474817	-0.000357427	-0.00022301	-0.000209946	-0.000210357	5.07344e-05	0.000120216	-4.56787e-05	-4.6286e-05	-7.11914e-05	-0.000189499
ENSG00000272161	-5.37133e-05	-2.98744e-05	-9.74192e-06	2.72773e-05	1.67085e-05	2.21309e-05	5.77117e-05	-8.77537e-05	-1.17973e-05	-4.61019e-05	-3.42177e-05	0.000528464	3.96896e-06	-3.94328e-05	-1.81924e-05	-2.57092e-05
ENSG00000272420	0.000114604	-1.09371e-05	-8.73681e-05	3.76985e-05	-5.8057e-05	-0.000120305	0.000208726	0.000232414	-6.0771e-05	-1.86681e-05	-9.63969e-05	-0.000153663	-4.62039e-05	-8.80399e-05	-3.77512e-05	-4.46307e-05
RER1	-0.000186217	0.000278684	-6.03713e-06	-3.05772e-07	-0.000157148	9.53043e-05	0.000167158	0.000125991	0.00017255	-0.000333929	-9.77111e-06	0.000108843	0.000219481	0.000157025	0.000699988	-0.000279982
PEX10	-8.00447e-05	0.000143391	-2.09789e-05	2.08109e-05	0.000120248	-2.85781e-05	-0.000104491	8.85972e-05	0.000253126	-0.00027286	-9.60977e-05	-3.75643e-05	-3.58726e-05	-5.21059e-05	-0.00011305	0.000290997
ENSG00000224387	-2.18136e-05	-9.34644e-05	-7.04753e-05	-0.000122852	0.000424591	0.000427122	-0.000290297	0.000128008	-8.90746e-05	-0.000126967	5.49265e-05	-0.000157711	0.000156978	0.000292598	-2.74408e-05	-8.4501e-05
PANK4	-3.14127e-05	-8.88803e-05	8.81264e-05	-2.77342e-05	0.000120109	0.000324447	-8.91614e-05	-0.000105234	-0.000174548	8.4572e-05	0.000158384	-0.000210035	-3.88745e-05	0.000128439	-8.58714e-05	-0.000148315
HES5	-4.78012e-05	-4.06195e-05	-8.98927e-05	-3.67118e-05	-0.000115693	1.99465e-05	0.000334504	-0.000238767	-0.000144203	0.00067035	-4.103e-05	0.000151792	0.000117328	0.00332783	4.87931e-05	-0.000157607
ENSG00000272449	-8.32182e-06	-0.000116018	1.24776e-05	-2.94492e-05	5.62025e-05	9.51794e-06	0.000251599	-6.59414e-05	4.38333e-05	0.00023483	-5.8348e-05	5.95956e-05	-6.17385e-05	-0.000171451	3.31446e-05	-4.18121e-05
TNFRSF14.AS1	-0.00011212	-6.30541e-05	2.11611e-05	-8.09915e-05	0.000237429	7.15927e-05	5.56757e-05	0.000169103	-0.000113178	-1.59102e-05	0.000152119	-0.000126545	2.71542e-05	3.62815e-06	-6.4176e-05	2.99612e-06
TNFRSF14	-0.000455559	-0.000506834	2.31945e-05	-0.000110968	0.000699023	0.000184653	-2.20889e-05	-0.000231794	0.00127853	0.00101127	-0.00012553	2.2578e-05	0.000123603	4.78571e-06	0.00181812	-0.000185234
ENSG00000228037	6.39458e-05	-0.000111963	7.55948e-05	-0.000119074	-0.00020969	0.00037898	2.5191e-05	0.000195519	1.35842e-05	5.5255e-05	-4.0239e-05	-3.6529e-06	-5.07484e-05	-0.00012591	-5.54051e-05	-6.64754e-05
ENSG00000289610	-3.80284e-05	-3.88096e-05	8.43344e-05	-8.9235e-05	-9.18996e-05	-3.37403e-05	0.000466405	-0.000104736	-1.57876e-05	-2.02937e-05	0.000177946	6.18657e-05	-2.19394e-05	-4.21977e-05	-4.29621e-05	-4.12464e-05
PRXL2B	-3.48497e-05	-5.00978e-05	-0.000100562	0.000101379	0.00016805	7.64116e-05	0.000220574	-2.27182e-05	-3.00177e-05	-0.000111552	-4.21312e-05	-0.000143326	0.000438334	-2.86751e-05	-2.07673e-05	-3.26014e-05
MMEL1	0.000103832	-0.000111166	1.79549e-05	-6.23038e-05	0.000177159	-4.25986e-05	0.000108608	-0.000117471	-2.10068e-05	-4.29598e-05	-1.90396e-06	1.86292e-06	-2.34714e-05	-4.47286e-05	-2.23181e-05	-2.96718e-05
TTC34	-6.20956e-05	-0.00015584	-1.79589e-05	0.000291497	1.54264e-05	4.56268e-05	6.80524e-05	-9.09622e-05	1.30027e-05	8.04626e-05	0.000176455	-7.34828e-05	-3.31666e-05	-9.63147e-05	-8.64634e-06	-0.000126777
ENSG00000285945	-6.60901e-06	1.32047e-05	-1.50088e-05	-2.42233e-05	-2.38133e-05	-1.21723e-05	-4.38244e-05	-4.25244e-05	-8.15894e-06	-9.22713e-06	-3.32764e-06	8.65465e-06	-3.23713e-06	-9.38798e-07	-3.83086e-06	-1.78186e-06
ENSG00000284745	-3.95677e-05	-1.91945e-06	-9.64376e-06	0.00018217	-7.68069e-05	-2.19266e-05	-0.000102054	-8.50143e-05	-2.31455e-05	2.42113e-05	4.88026e-05	-3.98463e-05	-2.27025e-05	0.000278211	-1.55025e-05	-2.32001e-05
PRDM16.DT	0.000275035	-5.75862e-05	-8.37497e-05	-0.000160792	8.27167e-05	2.05188e-07	-0.000140354	-7.09453e-05	5.08115e-05	-2.99706e-05	3.77731e-06	-5.27303e-05	-6.43436e-06	-2.05122e-05	9.66659e-05	-3.59055e-05
PRDM16	-0.000447776	0.000126414	-1.57215e-05	-0.000225092	0.000275153	-1.6073e-05	-0.00107623	-0.00024466	-0.000199137	-6.25396e-05	-1.92393e-05	6.12587e-05	4.05055e-05	-9.32227e-05	0.0366751	-0.000513855
ARHGEF16	-9.17647e-05	-0.000126489	-1.23174e-05	0.000343673	-0.000105481	-3.46423e-05	-0.000107424	-2.2667e-05	0.000485676	-0.000177254	-9.0256e-05	5.7274e-05	-2.65373e-05	-7.19721e-05	6.99969e-05	1.48646e-05
MEGF6	-4.54185e-05	-0.000183361	-0.000112158	6.02928e-05	-0.000173169	3.59621e-05	0.000163304	0.000114534	0.000603805	0.000689415	-9.05876e-05	-8.50422e-05	6.39658e-05	0.000531141	-5.43457e-05	-0.000161973
ENSG00000238260	4.91014e-05	-0.000254106	0.000139282	8.14826e-05	0.000167504	0.000198138	-0.000240102	0.000109575	-0.000119793	-0.000111582	-6.94979e-05	-3.93613e-05	-6.38165e-05	-0.000225022	-8.10994e-05	-5.08924e-05
TPRG1L	-0.000231161	-0.000279826	0.000125775	0.000408803	0.000258926	-0.000130555	0.000410821	-5.32225e-05	7.18575e-05	5.00462e-05	-7.57858e-05	0.000127401	0.000102621	-9.22147e-07	-0.000168616	-0.000127954
WRAP73	-6.07327e-05	0.000105629	-4.18374e-05	-3.69735e-05	2.31089e-05	-0.000147713	5.96274e-06	0.0002921	-5.64877e-06	-0.000173906	-5.2125e-05	-4.76117e-05	0.000399317	0.000204066	0.00117464	-0.000296148
TP73	-0.000121487	-0.000128887	1.97122e-05	-6.8168e-06	6.17538e-05	-0.000170172	-0.000261305	7.88867e-05	-6.02697e-05	5.52173e-05	0.00447355	9.35701e-05	-9.78534e-06	-0.000109835	-7.21969e-05	-7.65496e-05
TP73.AS3	-7.41903e-05	-6.44383e-05	0.000229988	2.6346e-05	-0.000103892	-7.9405e-05	1.9407e-05	-8.90621e-05	-8.81811e-06	4.63155e-05	-3.06111e-05	-1.32847e-05	-8.92576e-06	-3.52929e-05	3.62814e-06	-1.48058e-05
CCDC27	3.42442e-06	-9.05543e-05	-9.39439e-05	2.13723e-05	3.63431e-05	8.94072e-05	0.000118899	0.00023716	-5.07385e-05	-8.77938e-05	-4.76132e-05	-1.63919e-05	-2.99665e-05	-5.95767e-05	-2.32203e-05	0.000247585
SMIM1	-3.9648e-05	-4.84402e-05	0.00012274	-0.000105683	0.000136233	-2.36304e-05	0.000225555	-0.000103464	2.58708e-05	-1.43132e-05	-4.17094e-05	-9.43751e-05	-3.21799e-05	-8.53169e-05	-3.05065e-05	-8.55055e-05
LRRC47	-0.000103543	-6.58136e-05	6.85413e-05	0.000454701	-0.000130801	-5.91291e-05	0.000384519	-0.000106241	-0.000117981	-0.000145754	-0.000258301	-2.52127e-05	0.000112572	9.8532e-05	-0.000143834	8.76211e-05
ENSG00000272153	8.35225e-05	-9.76533e-05	3.31697e-05	-4.10225e-05	3.55912e-05	4.001e-05	-3.84033e-05	-6.84068e-05	-2.36009e-05	-8.23984e-06	-8.77491e-06	-5.04094e-05	-7.52639e-06	-3.95789e-05	-2.32126e-05	-3.33187e-05
CEP104	3.1058e-05	-0.000321155	0.000171752	0.000274437	6.92847e-05	0.00010159	0.000342092	-0.000124997	8.70225e-05	-0.00046617	8.2775e-05	1.97853e-05	8.52629e-05	0.000157802	3.53905e-05	5.24714e-05
DFFB	2.18542e-05	-2.87349e-05	-8.85115e-05	0.000111062	0.000103547	7.10341e-06	-0.000187959	6.67962e-05	1.19569e-06	-0.000267845	6.11689e-05	2.9322e-05	-1.83473e-05	6.66609e-05	5.75318e-05	0.000153368
C1orf174	-5.43262e-05	2.45186e-05	4.23169e-06	-8.96152e-05	2.74435e-05	-1.52544e-05	0.000183842	-7.56657e-05	3.4339e-05	-5.25414e-05	0.000187847	-9.80451e-05	-4.96084e-05	-0.000200717	-8.91073e-05	-0.000114016
LINC01134	-5.40106e-05	-7.47447e-05	0.000118186	0.000102728	-7.81018e-05	-1.2655e-05	6.0133e-05	-0.000177464	3.20755e-05	-0.000211175	0.000110146	0.000137106	-0.000102136	0.000187502	-8.55973e-05	-9.22391e-05
LINC02780	3.72787e-06	-2.0278e-05	-1.54481e-05	-6.32586e-05	-2.1878e-05	5.04666e-05	-9.7731e-05	6.05318e-05	-3.56619e-05	3.07594e-05	-1.50891e-05	7.66381e-05	-1.34683e-05	-3.7624e-05	-1.59338e-05	5.91405e-07
ENSG00000284703	1.62568e-06	-1.83806e-05	-4.59533e-05	-2.93998e-06	-2.07652e-05	3.73168e-05	1.45967e-06	9.79058e-05	-5.47929e-05	1.07046e-05	3.78555e-06	-8.22057e-05	-2.35949e-05	-3.30057e-05	-4.82068e-05	-3.13572e-05
LINC01777	2.98408e-05	0.000152814	-5.36552e-05	-3.85306e-05	-5.72338e-05	-3.62049e-05	-9.87255e-05	-2.79128e-05	-6.43241e-06	1.17811e-06	-2.07867e-05	-2.63936e-05	-7.08156e-06	-5.63986e-06	-1.59715e-05	-7.99572e-06
LINC01646	5.22127e-05	-8.83143e-05	2.18632e-05	7.94157e-05	-8.42013e-05	-3.07935e-05	-6.21173e-05	8.11355e-05	-9.79893e-06	-2.69527e-05	-5.00171e-05	-2.52681e-05	3.8406e-05	-2.62898e-07	2.77112e-06	4.32479e-05
AJAP1	-2.44116e-05	-9.38514e-05	-9.22066e-05	-0.000103491	0.000385004	-0.000187282	0.000496576	1.17293e-06	0.000291016	-0.000155478	-1.14567e-05	-9.48975e-05	-2.4172e-05	3.36637e-05	3.78252e-05	-7.15629e-05
ENSG00000287586	4.3544e-05	2.09826e-05	-6.77059e-05	0.000130009	6.03254e-05	-4.44419e-05	-0.000145057	-9.43706e-05	-1.34128e-05	-2.98902e-05	-8.02528e-05	-6.27655e-05	1.42383e-05	-3.81761e-05	-5.92012e-05	-4.90627e-05
ENSG00000284692	-1.14568e-05	-3.63537e-05	-1.24011e-06	-3.29927e-05	-2.54076e-06	7.9124e-05	-0.000116913	-8.30748e-05	0.000329146	-5.47911e-05	-1.19556e-05	-3.31489e-05	1.21125e-05	-6.02437e-05	-2.09401e-05	-7.02738e-05
ENSG00000236948	6.59225e-05	-9.71446e-05	-8.99337e-05	2.81037e-05	3.50612e-05	4.7657e-05	0.000160259	-0.000119035	2.68261e-05	6.54326e-05	4.68324e-05	-3.43953e-05	-3.66341e-05	-0.000103494	-5.25662e-05	-3.76859e-05
ENSG00000289893	-2.18253e-05	9.97714e-05	-0.000112123	1.18958e-05	6.51538e-05	-0.000102158	0.000263261	3.11674e-05	-1.4749e-05	-2.03144e-05	-1.73723e-05	2.83213e-05	6.67107e-06	8.23497e-05	-1.73841e-05	1.8617e-05
NPHP4	-0.000149	-2.96285e-05	6.82785e-05	0.000303214	5.86937e-05	8.64378e-05	-0.000368208	9.6726e-05	-2.35897e-05	-0.000323838	0.000494804	0.000251321	-0.000152641	-2.26063e-05	-6.68461e-05	0.000372693
KCNAB2	-0.000545907	-0.000604477	-0.000357246	3.52227e-05	0.000585953	0.000431647	0.000219779	0.000369863	0.00163197	0.00140728	0.000343648	-0.000283308	0.00252402	0.00251985	-0.000230471	-0.000403018
CHD5	3.56642e-06	-5.13683e-05	-1.63771e-05	2.20889e-06	-1.18533e-05	1.61755e-05	0.000353756	-7.79945e-05	-6.54244e-05	-6.78201e-05	0.000232284	-0.000166307	-4.80173e-05	-6.06505e-05	-7.64089e-05	0.00025614
RPL22	-0.000336612	0.000507853	-0.000219895	-0.00016783	-0.000339081	0.000500113	0.000373982	0.000201082	4.09695e-05	-0.000178949	7.43634e-05	0.000228296	0.000175733	-9.95605e-05	-0.000124793	0.00030147
RNF207	-9.55642e-05	0.000302657	-9.63143e-05	0.00010838	-0.00016428	0.000105636	7.42717e-05	-0.000367915	-1.26993e-05	-5.99914e-05	2.44374e-05	-0.000101439	-5.99825e-05	-6.18997e-05	-3.7921e-05	-5.12256e-05
ICMT	-6.86594e-05	0.000181337	1.96146e-05	-0.000134971	8.36099e-05	0.00010266	0.000422916	-0.00046813	5.14627e-05	-0.000183431	4.97187e-05	-1.14795e-05	-0.000120013	-0.000110337	0.000296477	-0.000115363
ICMT.DT	-9.65216e-05	-4.58552e-05	6.59031e-05	1.68617e-05	0.000261058	-1.63724e-05	-7.78196e-05	-6.28915e-05	1.07632e-05	-1.99348e-05	8.77428e-06	-0.000110201	-3.16077e-06	-7.28188e-05	2.02525e-05	-4.76587e-05
GPR153	-2.68049e-05	-0.000172295	-1.65152e-05	-9.46976e-05	0.000345996	0.000101981	0.000169788	-0.0002572	-9.00113e-05	0.000579368	6.49353e-05	9.25523e-05	0.000576409	8.02994e-05	-3.62953e-05	0.000171649
ACOT7	-0.000213171	5.26372e-05	-0.000175809	0.000527026	-3.50649e-05	-6.08892e-06	4.30238e-05	-7.35673e-05	-3.18784e-05	-0.000157915	0.00129343	-0.000137086	-6.41477e-05	3.11185e-05	5.04811e-05	0.000266508
ENSG00000271746	8.27225e-05	-4.50851e-05	-6.92335e-06	-6.17783e-05	5.75374e-05	-1.27216e-05	-0.000163387	-0.000101359	-2.27012e-05	-4.02785e-05	-1.08343e-05	-8.76546e-05	0.000107414	3.68551e-05	-4.36896e-05	-1.5571e-05
HES2	-0.000130386	6.15194e-05	-3.00741e-05	4.78006e-05	4.49868e-05	-6.09525e-05	0.000197221	0.000169671	0.000261977	-0.000157119	4.62391e-05	0.000218225	-4.97662e-05	-0.000116531	-7.03485e-05	-8.5023e-05
ESPN	-3.00345e-05	-5.50368e-05	-3.87623e-05	7.56789e-05	-0.000119449	0.000108482	0.000155139	1.02199e-05	-5.51667e-05	-5.60409e-05	-7.82748e-05	3.21838e-05	-2.97522e-05	5.18207e-05	-1.5631e-05	-2.19583e-05
ENSG00000231868	-2.2656e-05	2.57789e-05	-6.06198e-05	9.67772e-05	-8.38023e-06	-6.44127e-05	0.000222449	-0.000132633	-2.28141e-05	-1.58731e-05	0.000103748	-2.68357e-05	-2.65169e-05	-5.46893e-06	-5.94514e-05	-1.96471e-05
TNFRSF25	-4.53939e-05	0.000278231	-0.000225161	-1.19769e-05	-0.00044536	-6.43731e-05	-0.000520533	0.000371392	0.000596394	-1.65776e-05	4.96661e-06	-0.000143879	-0.000105167	-8.74045e-05	-7.78483e-05	-9.2443e-05
PLEKHG5	-0.000169774	0.000457236	-0.000212461	0.000373858	-0.000409466	-0.000113874	-0.000771487	3.45563e-05	0.000282988	-2.76483e-05	3.33002e-05	6.57629e-06	-0.00010432	8.62673e-05	-0.000125294	-0.000131465
NOL9	-0.000124829	0.00028231	-0.000119702	9.95895e-05	2.90591e-05	0.000190832	-0.000129968	-0.000268351	-8.85811e-05	-8.80811e-05	-0.00011016	0.000164624	9.54336e-05	-7.56197e-05	0.000667278	3.54807e-05
TAS1R1	3.79277e-05	0.000133365	-5.55581e-05	9.57533e-05	-0.000191522	3.79956e-06	-0.000208584	-0.000138585	-9.00828e-06	-5.89553e-05	-9.30196e-05	-9.96376e-05	6.7586e-06	-2.67383e-05	-4.54375e-05	-5.17412e-05
ZBTB48	-0.0002043	0.000213796	6.62721e-05	5.39282e-05	-7.94525e-05	0.000110644	0.000146804	-0.000398656	-4.96946e-05	-8.98545e-05	-4.10382e-06	0.000287709	0.000202972	0.00019201	-0.000143774	0.000406009
KLHL21	0.00043973	-0.000475897	0.000305503	-0.000103545	1.39148e-05	-0.000118185	0.000921119	-0.00039618	-0.000137947	-0.000114414	-0.000205262	-0.000233127	-3.54289e-05	-0.000289671	-7.41498e-05	-0.000235408
PHF13	0.000175752	-9.09522e-05	9.4662e-05	-9.88359e-05	-4.75969e-05	1.2519e-05	0.000301365	-0.000142756	2.2604e-05	-0.000245079	0.000218162	0.000316707	0.000242097	-9.86333e-06	-0.000112231	0.00019516
THAP3	5.99773e-05	-8.17335e-05	9.14713e-05	-6.93625e-05	6.50036e-05	1.01094e-05	0.000252943	0.000107949	-9.30345e-05	-0.000151346	4.6012e-06	-6.56719e-05	-0.000114178	-0.000126908	-0.00012079	-0.000144867
DNAJC11	-0.000422945	0.000568809	-0.000189083	0.000180694	-0.000121981	0.000146149	0.000176747	-5.58449e-05	-4.06036e-05	-0.000410078	0.000195863	-0.000328828	-0.000145671	-0.000207483	-0.000255076	0.000320643
LINC01672	3.35675e-05	0.000111546	-9.66083e-05	-3.95939e-05	-8.50635e-05	5.86027e-05	-0.000110611	-4.11737e-05	0.000278103	-7.16938e-05	4.32221e-05	-8.23975e-05	4.29552e-05	-0.000151045	-6.76602e-05	-0.000120005
ENSG00000284744	5.20144e-05	2.55211e-05	-4.08285e-05	4.67154e-05	1.21141e-05	2.42696e-05	-0.000106292	-0.000166556	-7.13876e-05	-2.19475e-05	-4.42584e-05	-7.84394e-05	-3.91723e-05	4.31671e-05	-2.87101e-05	-6.10671e-05
CAMTA1.DT	6.24143e-05	-0.000147735	6.31535e-05	4.63901e-05	-1.60728e-05	-2.19487e-05	-5.8889e-06	0.000202255	-8.69324e-05	-0.00010066	-9.78617e-05	-9.88382e-05	-3.54462e-05	-0.000164771	-1.00848e-05	-0.000136868
CAMTA1	0.000388836	-0.00113858	0.000285137	0.00122926	-7.97585e-05	0.000152716	0.00114001	0.000291951	-0.000336874	-0.000260151	0.000343334	-5.00763e-05	-0.000141377	0.000366008	0.000822532	-6.10603e-05
CAMTA1.AS3	-1.38402e-05	-9.25978e-06	0.000159639	-0.000142333	-0.000104363	-5.53861e-05	4.00711e-05	-7.40106e-05	-1.78993e-05	-2.26154e-05	0.000430793	-6.99639e-05	-1.40881e-05	-2.8993e-05	-4.00909e-05	-3.6599e-05
CAMTA1.AS2	7.66203e-05	-0.000199665	-0.000208134	-0.00011655	-0.000368557	0.00132554	-0.000143469	-5.5281e-05	8.44772e-05	-0.000107781	-5.08064e-05	0.000967366	-6.16138e-05	0.000177338	0.000217995	-0.000158057
CAMTA1.AS1	-1.08627e-05	6.42454e-05	0.000328794	-8.03117e-05	-0.000116394	-0.000101983	-0.000289371	-0.000251622	1.38993e-05	-6.6046e-06	-1.92367e-05	3.13623e-06	6.87382e-07	-2.25248e-05	-1.17968e-05	2.20569e-06
ENSG00000270171	-8.84408e-05	5.87644e-05	-4.85131e-05	-6.75987e-05	-2.62823e-05	-1.67215e-06	0.000707079	-0.00010848	-2.64022e-05	-4.40284e-05	-2.93766e-05	0.000186438	-3.7791e-05	-5.59756e-05	-5.16059e-05	-5.8935e-05
ENSG00000269978	-4.1676e-05	-3.17712e-05	2.07414e-05	-4.65226e-05	-2.35535e-05	1.11128e-05	7.30455e-05	-1.90278e-05	0.000205988	-1.32676e-05	-1.81946e-05	-1.29192e-05	-2.89951e-05	-0.000110725	-2.05825e-05	-6.46622e-05
VAMP3	-5.78458e-06	-5.41622e-05	1.48163e-05	5.06844e-05	5.72967e-05	-5.8271e-05	0.000515768	7.79975e-05	7.02491e-05	-0.000180935	-4.50713e-05	-0.000260509	2.10074e-06	0.000316437	-0.000208828	-0.000306888
ENSG00000269925	-3.21335e-05	-2.04444e-05	3.39135e-05	4.43773e-05	3.3009e-05	-0.000127157	-0.000102548	0.000193681	-3.39614e-05	-5.39885e-05	0.000238968	-0.000129877	8.5739e-06	1.0531e-05	4.70089e-05	-4.24867e-05
PER3	0.000515197	-0.000553572	-0.000460353	0.00129651	0.000244019	-0.000198149	-0.000555248	-3.2425e-05	0.000207493	0.000906357	-0.000149297	-0.000372981	-9.87429e-05	-0.000184511	0.00242327	-5.96601e-05
ENSG00000236266	0.000111887	-7.6521e-05	-8.57312e-05	0.000154662	-3.17028e-05	0.00014337	4.45188e-05	-0.00016482	-0.000149112	-0.00021108	-0.000120186	1.48914e-05	-8.56019e-05	1.76114e-05	-4.87155e-05	-0.00010227
UTS2	-3.80718e-06	-8.91002e-05	2.20641e-05	-1.51948e-06	-0.000103799	-3.24655e-05	0.000299569	0.000360306	-3.5134e-05	-5.55935e-05	-1.83078e-05	-2.24318e-05	-2.23419e-05	-5.9807e-05	2.90831e-05	-1.47064e-05
TNFRSF9	-0.000144982	-7.7818e-05	7.48256e-05	-1.83364e-05	0.000197863	0.000100059	0.000197199	0.0001579	-7.51611e-05	-3.35054e-05	-1.96204e-05	-0.000110244	0.000368957	7.7727e-06	-5.01825e-05	-0.00010652
PARK7	-0.00024848	0.000422804	-6.54705e-05	0.000316379	0.000240916	-3.41884e-05	-0.00015044	-0.000320956	4.42985e-05	-0.0002287	-0.000126486	-0.000291142	-2.82518e-05	0.000694927	-9.07543e-05	0.000135968
ENSG00000284747	-0.000137596	0.000224052	-3.10917e-05	-3.69858e-06	-0.000212384	-3.99566e-05	-0.000136333	0.000259044	4.35016e-05	-0.000138068	-5.5922e-05	-7.31579e-05	-7.11656e-05	-9.3696e-05	-6.36066e-05	-0.000133624
ENSG00000284716	-0.00010065	2.69106e-05	1.33429e-06	-8.69654e-07	0.000198071	-1.79244e-05	0.000218534	-7.80789e-05	-8.4052e-05	-4.61783e-05	-8.2671e-05	-8.40732e-05	-4.81048e-05	3.14617e-05	-4.87225e-05	-3.46127e-05
ERRFI1	-0.000139298	-0.000360724	-6.22225e-05	0.00026089	-0.000164228	-4.73474e-05	0.000330737	-4.71186e-06	-0.000458944	0.00537879	-0.000123431	-0.000626013	-0.000102754	-0.000218144	2.76958e-06	0.000707072
ERRFI1.DT	-1.13828e-06	-9.28036e-05	-0.000121228	0.000114132	0.000143698	-8.82051e-05	0.000277681	-5.4307e-05	5.95936e-05	1.95072e-05	0.00125901	-0.00010642	-5.86508e-05	-6.18656e-06	-5.24429e-05	-0.000136938
ENSG00000288816	5.28936e-06	0.000108848	-4.32524e-05	3.38703e-06	-8.65248e-05	-5.50803e-05	2.21583e-05	-1.59179e-05	-1.13818e-05	-8.92482e-06	-3.66074e-05	-1.20789e-05	-1.42863e-05	9.331e-06	-2.91485e-05	-7.37245e-06
LINC01714	-8.60052e-05	-1.5088e-05	-6.04217e-05	1.78986e-05	2.49833e-05	-8.18959e-06	0.000505843	-4.55945e-05	-2.05216e-05	-1.312e-05	1.95328e-05	-3.2178e-05	-6.37322e-06	-4.50803e-05	-3.02346e-05	-2.79343e-05
SLC45A1	-0.000125773	4.39519e-07	-5.86454e-05	0.000340112	5.31594e-05	-0.000123043	0.000351405	-0.00015811	-5.24529e-05	-3.14721e-05	-9.67583e-06	-3.72531e-05	-4.75364e-05	-5.04881e-05	-0.000101345	-0.000103962
RERE	0.000937953	-0.00134154	0.000483686	6.09248e-05	-0.000607713	-0.00014098	-0.000555668	0.000375046	-2.64368e-05	0.000213659	-0.000108672	-0.000434404	-0.000413952	-0.000325346	0.000147735	-0.000183461
RERE.AS1	9.16001e-05	-7.67558e-05	0.000198688	-5.16992e-05	3.9236e-05	4.21385e-05	-0.000124409	-4.35882e-05	2.39412e-05	-5.42701e-05	-1.69046e-05	-0.000192437	-7.96044e-05	-3.77373e-05	-9.74245e-07	-3.95811e-05
ENSG00000228423	1.12359e-05	6.0314e-05	-4.01117e-05	-3.08409e-05	4.04895e-05	-4.35266e-05	6.23702e-06	-8.79978e-05	-1.40523e-05	5.40401e-06	-2.61567e-05	2.47014e-05	-1.17596e-05	-1.85756e-05	-3.10219e-05	-2.14821e-05
ENO1	-0.000779558	0.00116427	-0.000603343	-3.29605e-05	-0.000694076	0.000431491	0.0014298	0.00047468	-0.000275925	0.00293928	0.00021322	-0.000253107	-1.05179e-05	-0.000497071	-4.33389e-05	-0.00036632
ENO1.AS1	3.9666e-05	-2.75252e-05	-6.60049e-05	-1.23837e-05	-0.000102999	0.000103669	0.000194349	0.000188242	-4.59959e-05	-5.05172e-05	-2.75868e-05	-0.000110705	5.05143e-05	-4.36149e-05	-3.12646e-05	-6.09053e-05
CA6	-3.80853e-05	8.07337e-05	-0.000120057	7.19619e-05	0.00017392	-0.000131709	0.000124325	-9.67608e-05	-4.39447e-05	4.86476e-05	-6.96368e-05	0.000248399	7.79879e-06	-3.47284e-05	-5.08008e-05	-5.85873e-05
ENSG00000290109	6.32961e-06	0.000128553	-4.4187e-05	-2.04102e-05	-4.30024e-05	7.98258e-06	-0.000124696	-7.09812e-05	-1.21487e-05	-1.7404e-05	-1.34123e-05	-6.66587e-05	-6.15847e-06	-1.12734e-05	-7.27203e-06	4.02522e-05
SLC2A7	-6.33192e-05	6.46477e-05	-5.14391e-05	1.65432e-05	-0.000104053	-8.63216e-05	0.000681319	6.84827e-06	1.1068e-06	-3.63091e-05	-4.77161e-05	-5.66628e-05	-3.27753e-05	-3.61642e-05	-6.20705e-05	-5.87572e-05
SLC2A5	-0.000319257	0.00169995	-0.0005055	-0.000647289	-0.00137382	-0.000266984	0.000525239	0.00101827	-0.000984838	-5.42505e-06	0.000135009	-0.000425668	-0.000291584	-0.000526588	-8.6623e-05	-4.22586e-05
GPR157	-4.06167e-05	-6.58624e-05	-0.000110755	9.24349e-05	0.000155703	7.03626e-05	-7.54644e-06	8.07815e-05	1.97198e-05	2.99258e-05	-8.00331e-05	4.56486e-05	-2.73347e-05	7.47942e-06	-0.000101637	-0.000145979
MIR34AHG	3.12713e-05	-0.000301677	-0.00043211	0.000370034	0.000708678	-0.000312528	-1.76666e-06	-0.000244392	-0.000166487	-0.000345489	-0.000166712	-9.70907e-05	-0.000288341	-0.000184509	-0.00023041	0.000326258
ENSG00000289914	5.63019e-06	-8.01323e-05	-4.0469e-05	1.23524e-05	-4.0843e-05	0.000112704	0.000335121	-8.29964e-05	3.07728e-05	-7.12141e-05	-7.28785e-05	-1.30008e-05	-3.92021e-05	-9.43696e-05	-9.01155e-05	-4.34736e-05
LNCTAM34A	-1.44481e-05	-0.000116662	-7.47506e-05	6.41699e-05	0.000165962	-4.44691e-05	0.000421012	-0.00026794	-6.26806e-05	-0.000162349	1.30959e-05	-4.70372e-05	-8.73286e-05	-5.399e-05	-0.000192096	-3.65877e-06
H6PD	-7.78375e-05	2.68449e-05	-9.12765e-06	9.52306e-05	0.000185059	0.000328476	7.21922e-05	-0.000324975	8.16567e-05	-0.000377044	-0.000122023	-5.12191e-05	0.000153099	-0.000146591	-0.000125586	-0.000228947
SPSB1	-0.000404169	-2.47818e-05	-6.66774e-05	0.000788782	-0.000143185	0.000216033	2.20572e-05	0.000370188	-0.000236331	-0.000284704	0.000192772	-0.000204468	0.000141238	6.71504e-05	-9.19212e-05	0.00160642
ENSG00000284652	-6.36931e-05	4.38657e-05	-0.000110363	-0.000120963	0.000529594	-8.69705e-06	0.000237379	-9.69323e-05	-5.82817e-05	3.14929e-05	7.26438e-05	-0.000110961	-3.42458e-05	-3.91614e-05	-4.14914e-05	3.02367e-05
LINC02606	-4.81622e-05	0.000190266	-1.3065e-05	-0.000121146	-3.53695e-05	-4.21998e-05	-2.05123e-05	-6.75146e-05	-5.61419e-05	-3.16464e-05	0.000499477	-0.000115563	0.00019605	-6.4446e-05	-5.72288e-07	-7.84894e-05
SLC25A33	-8.53763e-05	0.000363721	-0.000276746	0.00027706	-0.000257917	3.98241e-05	7.50371e-05	0.000106322	-0.000166268	-0.000131909	0.000137764	0.00088924	-0.000135984	0.000240385	6.28906e-05	-5.78871e-05
TMEM201	-8.47699e-05	-4.0523e-05	-0.000145656	0.000191701	-1.71437e-05	0.000349547	0.000322358	-6.27802e-05	-0.000168052	-0.000151969	0.000342179	-8.53875e-05	-6.49482e-05	-5.13858e-05	4.28597e-05	-5.83624e-05
PIK3CD	-0.00015266	0.000500709	-0.000491865	0.000201948	-0.000294709	-0.000184082	-0.000829407	9.73312e-05	-0.000383932	-0.000526399	0.000278092	-0.000587742	4.81039e-05	0.000249981	0.000451231	0.000413049
PIK3CD.AS1	-5.80587e-05	0.000239209	-4.0022e-05	-3.24304e-05	-7.8392e-05	-0.00011934	0.000112032	-8.79667e-05	-1.04466e-06	-2.44766e-05	-5.09357e-05	-4.14261e-05	-8.34889e-06	4.69061e-07	-1.90596e-05	0.000175895
PIK3CD.AS2	1.42771e-06	0.000183258	7.81549e-05	-1.58126e-05	-0.000226534	0.000133329	-0.000486274	-0.000175251	-1.54527e-05	-2.59991e-05	0.000124528	-3.09082e-05	-1.66271e-06	4.50367e-05	-4.44456e-05	-0.000115748
CLSTN1	0.000439681	-0.000519064	-4.72987e-07	0.000646612	0.000190256	-0.000262504	0.00130456	-0.000569866	-0.000463934	-0.000518275	0.000119415	-0.000252387	-6.08646e-05	-0.000233381	-6.33252e-05	8.97826e-05
CTNNBIP1	-6.68481e-05	-0.000204912	-0.000120666	0.000501558	3.33608e-05	0.000151519	-5.64409e-05	-0.000197959	0.000168241	-6.60648e-05	0.00036047	-0.000176372	4.60888e-05	0.00052429	-0.000184518	-5.16426e-05
ENSG00000285701	4.97768e-05	-5.77509e-05	3.30062e-05	-4.74917e-05	0.000106863	-0.000209818	0.000230376	-0.000158385	7.44871e-05	0.000209024	-2.49903e-05	-7.59357e-05	-5.82539e-05	7.62515e-06	-4.9955e-05	-7.87347e-05
LZIC	-2.43991e-05	2.43065e-05	-4.49561e-05	-0.000159364	0.000171917	0.000173838	0.000742408	-0.000195186	2.7541e-05	-8.00849e-05	4.62009e-05	-0.000124005	-0.000220827	0.000287158	-1.63314e-05	-1.94308e-05
ENSG00000228150	-3.13933e-05	-1.03302e-05	9.96335e-06	-3.19646e-05	-4.14375e-05	-7.91171e-06	5.68416e-05	-3.81577e-05	-2.08553e-05	-3.81396e-05	-2.64438e-05	-1.6843e-05	-1.75518e-05	-4.16993e-05	-2.45156e-05	-2.32496e-05
NMNAT1	-0.000108568	-8.15132e-05	-0.000144214	0.000116308	0.000253951	2.25106e-05	9.35677e-05	-4.30483e-05	8.62994e-05	4.04772e-05	2.05922e-05	-0.00018216	4.5531e-05	9.37029e-05	-5.35935e-05	-0.000139651
RBP7	-0.000157272	-1.87279e-05	-0.000150654	-2.04064e-05	-0.000130782	0.00056027	2.92157e-05	-2.37853e-06	0.000430349	-0.000131753	-8.26911e-05	-0.000136109	-1.84178e-05	-6.23089e-05	-3.02055e-05	-0.000184628
UBE4B	2.22581e-05	-0.000286327	4.30427e-05	0.000524084	-2.469e-05	0.000476154	-3.26214e-05	-0.000430794	0.000200986	-0.000224764	-0.000145176	-0.000124108	-3.43235e-05	-0.000270602	-2.80696e-05	0.000179834
KIF1B	2.10803e-05	-0.00107529	0.000427144	0.000405853	-0.000406848	0.00098615	0.00167438	-0.000634787	0.00141655	0.000607154	0.000310629	-0.000335241	0.0001344	4.48036e-06	0.000981663	0.00134016
ENSG00000284735	5.86805e-05	8.47436e-05	-2.66567e-05	-5.27849e-05	-0.000119418	-6.6123e-05	-9.096e-05	0.000200157	-4.85986e-05	-7.2161e-05	-6.90883e-05	7.65467e-05	-2.73881e-05	-4.5352e-05	6.21656e-05	-1.39798e-05
ENSG00000284642	2.20664e-05	-4.7582e-05	0.000202233	6.66575e-05	-0.000166268	7.23882e-05	-0.000314842	-0.000103153	-6.0526e-05	-6.19078e-05	1.14638e-05	-8.98695e-05	8.21706e-06	9.92022e-06	0.0001278	-2.88826e-05
PGD	-0.000189306	0.000243153	-0.000274115	8.03356e-05	0.000178447	0.000467828	0.000265986	-0.000350675	8.67881e-05	-9.29706e-05	8.43156e-05	-0.00020571	-5.59644e-05	0.000150319	-1.96083e-05	-5.09893e-05
CENPS	-6.33994e-05	-9.11487e-05	2.16554e-05	0.000292372	-1.21415e-05	-6.50029e-05	3.50839e-05	-9.98375e-05	-9.53663e-05	-6.24815e-05	0.000419213	8.25183e-05	-8.39624e-05	0.000187991	3.17638e-05	-1.34768e-05
CORT	6.63128e-05	-0.000106803	-1.93056e-05	-6.12944e-05	6.25316e-05	7.31258e-06	0.000357657	-0.000108316	-3.6603e-05	1.76702e-05	-3.56225e-05	-2.37661e-06	-3.09759e-05	-4.13101e-05	-4.80513e-05	-6.29325e-05
DFFA	-8.57236e-05	0.000111574	-0.000125966	0.000278599	-3.50924e-05	-1.29099e-05	0.000326325	-0.000304014	7.11426e-05	-0.00025749	2.05028e-06	0.000203806	0.000194463	3.85093e-05	4.72349e-05	-9.48386e-05
ENSG00000203469	-8.33924e-05	8.19186e-05	6.16512e-05	2.13742e-05	-7.63335e-05	5.21456e-06	-3.64142e-05	8.24736e-05	-2.92702e-05	-2.81248e-05	-4.32134e-05	-6.37556e-05	6.47324e-07	-4.79335e-05	-1.06365e-05	-2.04876e-05
PEX14	-0.000197573	0.000363315	-0.000144254	0.000219255	0.00028777	0.000306792	-0.00064731	-1.56834e-05	0.000152182	-0.000417473	4.24756e-05	0.000345391	1.58734e-06	-0.000368248	0.000234196	-0.000159225
ENSG00000287727	-1.90461e-05	9.09436e-05	-2.57161e-05	-7.69281e-05	0.000216716	-6.01868e-05	-1.15271e-05	-9.05417e-05	-3.15724e-05	2.85065e-05	-2.08551e-05	-0.000128919	-2.07983e-05	-2.90859e-05	-1.03043e-05	-2.86103e-05
CASZ1	-5.60467e-05	-9.06922e-06	-9.75211e-05	0.000127826	0.000322811	8.36263e-05	5.16318e-05	-0.000101336	-1.69268e-05	-2.90172e-06	-2.55212e-05	-4.5155e-05	-4.43807e-05	-0.000117947	-0.000122468	-0.000125908
ENSG00000272078	2.30994e-05	-2.04733e-05	-3.4239e-05	-1.9456e-05	0.000155752	1.0102e-05	-0.000125055	-9.43386e-05	-3.86235e-05	2.42162e-05	-3.70548e-06	0.000113255	-1.16954e-05	-3.3166e-05	-3.27579e-05	-2.35964e-05
C1orf127	-0.000118724	2.27594e-05	-1.76127e-05	-2.56066e-05	0.000354881	-0.000136342	-0.000100639	-6.09926e-06	0.000312271	0.000281529	-0.000108197	-2.38638e-05	-6.30839e-05	-0.000180908	-0.000108742	0.000237156
TARDBP	0.00012882	-0.000316867	0.000234881	0.000107913	8.42902e-05	7.16748e-05	0.000349916	-0.000529001	0.000173305	-0.000356708	0.000101769	-0.00018456	4.97254e-05	0.000168079	-0.000234765	0.000339719
MASP2	-0.000144055	-0.000164923	2.03037e-05	0.00021433	-0.000144417	-0.000226556	0.000326821	0.000683968	-0.000139236	0.000202514	-6.85755e-05	-3.72893e-05	-0.000136852	0.00239463	-7.93283e-05	6.34743e-06
SRM	-0.000423098	0.000814164	-0.000253525	-0.000178787	-2.33469e-05	0.000240009	0.000276707	-7.84223e-05	-9.16273e-05	-7.23667e-06	1.18518e-05	-9.33182e-05	8.95193e-05	-0.000266607	-9.65137e-05	0.000156938
EXOSC10	-0.000137586	0.000126334	0.000152004	0.000125857	-0.000228485	0.000161185	0.00035372	-3.13832e-05	-2.56088e-05	-4.54143e-05	4.89673e-05	-2.37858e-05	-2.60796e-05	0.000527044	-5.99433e-05	-4.55253e-05
ENSG00000226849	3.63774e-05	4.40044e-05	6.33052e-05	-4.96017e-05	-9.21092e-05	-0.000139576	-0.000206679	-5.20698e-05	0.000128392	0.000199477	0.000491098	-6.31586e-05	-3.38023e-05	-9.16977e-05	4.04895e-05	-0.000114124
EXOSC10.AS1	2.01238e-05	0.000146465	-4.05131e-05	0.0001814	-0.000146321	-0.000112705	0.000410134	-0.000191885	-1.38761e-05	-4.08628e-05	-5.13361e-05	-0.000170209	-2.87896e-05	5.2507e-05	-4.03962e-05	-4.92851e-05
MTOR	-0.000156622	0.000278096	-0.000124732	0.000343928	-0.000120808	0.000497898	-0.000438341	3.31889e-05	-0.000185036	-0.000356032	0.00019919	-1.80136e-05	-0.000155229	-0.000264159	0.000346389	-0.000158491
MTOR.AS1	0.000106865	-3.12236e-06	-4.93451e-06	-1.40937e-05	-6.05294e-05	8.88921e-06	-0.000158664	-0.000162583	-2.7811e-05	3.93554e-05	-3.81268e-05	-5.15474e-05	-3.28306e-05	0.000229209	-2.59071e-05	-3.00886e-05
ANGPTL7	6.14368e-06	6.82344e-06	-1.20673e-05	-1.0336e-05	3.73196e-05	5.62735e-05	-9.72625e-05	-0.000176846	-0.000143841	0.000232859	-6.59578e-05	0.00014449	-4.73176e-05	0.000631385	-6.05539e-05	-9.11596e-05
UBIAD1	-3.60236e-05	0.000128661	-6.57277e-05	4.93634e-06	-0.000110779	0.000254548	0.000155876	-0.000490413	-5.00344e-05	7.54643e-05	0.000303585	0.000118846	0.000187063	-0.000142062	-0.000126945	0.000309115
ENSG00000284646	-9.38366e-05	8.2921e-05	-7.36094e-05	0.000348079	-0.000125551	-8.67996e-05	-0.000175941	-0.000143065	-2.19053e-05	7.6085e-05	-0.000127158	-8.63754e-05	0.000103252	0.000116918	-6.38855e-05	0.00203025
DISP3	1.55607e-05	-1.42133e-05	-0.000111021	0.000187135	2.95909e-05	-6.17733e-05	0.000166447	-8.94054e-05	-3.22859e-05	9.6094e-05	-4.14157e-05	-9.65582e-05	-2.00971e-05	-1.8776e-05	-4.38536e-05	-4.00282e-05
ENSG00000284708	6.62931e-05	8.5148e-05	3.22611e-05	-0.000108525	-7.44028e-05	-0.000128626	-0.000140016	-4.40513e-05	7.04802e-05	7.81809e-06	0.000581252	0.000101062	-7.0016e-05	0.000207262	9.52525e-05	-6.33269e-05
FBXO2	-0.000225687	0.000579933	-0.000108938	7.15565e-05	-8.26511e-05	-0.000199298	0.000245578	-0.000426291	3.40201e-06	-2.91634e-05	-8.8726e-05	0.00151991	2.7847e-05	-1.16022e-05	3.16963e-06	-1.47071e-05
FBXO44	4.03169e-05	-0.000240104	0.00025687	0.000225873	-0.000347771	-6.40889e-05	0.000313361	-0.00010273	-0.000128616	-6.20047e-05	0.000400144	0.000330628	0.000153578	-6.76874e-06	8.519e-05	-0.000143466
MAD2L2	-0.000247435	0.000281996	6.94067e-05	2.89173e-05	-0.000112693	0.000269841	1.7547e-05	-0.000150899	3.5075e-05	-3.4853e-05	7.92056e-05	-5.78943e-06	4.7161e-05	-0.000139736	-1.2249e-05	-6.22228e-05
FBXO6	-0.000187112	0.000202736	-8.12368e-05	0.000138931	-6.0359e-05	0.0002448	-0.000158583	-0.000188038	0.000292987	-0.000133974	-7.18067e-05	2.04454e-06	-6.66841e-05	-6.95971e-05	-6.85555e-05	-8.52958e-05
DRAXIN	-1.16674e-05	-9.16188e-05	4.28533e-05	3.06466e-05	4.72335e-07	-3.48205e-05	-6.53538e-05	0.000270557	-7.52385e-05	-6.07469e-05	-5.19551e-05	0.000615456	-4.65457e-05	1.33359e-05	0.000271872	-6.76151e-05
AGTRAP	-0.000177748	-0.000159927	0.000168948	-4.64135e-05	-5.3484e-05	0.000350761	0.000653668	-0.000427872	0.000145193	0.000174879	0.00020529	0.000364528	0.000301593	-0.000161488	-6.48248e-05	3.79992e-05
C1orf167	-2.73811e-06	-9.87173e-05	2.70306e-05	-7.40881e-05	-8.19841e-05	8.10217e-05	7.73812e-05	0.00019284	-4.05283e-05	-0.000105822	2.54436e-05	6.25428e-05	-2.14895e-05	8.0533e-05	-5.14045e-05	6.9496e-05
C1orf167.AS1	-0.000103683	-0.000159694	-2.56992e-05	0.000109383	5.79807e-05	-0.000112293	0.000133584	0.000636807	-9.84393e-05	0.000300167	-7.057e-05	7.48294e-05	-2.13712e-05	0.000489357	-5.98754e-05	-7.7243e-05
MTHFR	-0.000192393	-2.84502e-05	-0.000173613	8.05583e-05	0.000399455	-8.01331e-05	-0.000453153	-7.83103e-05	7.41521e-05	0.000374543	-0.000283375	-8.63119e-06	8.61937e-07	-6.22557e-05	-0.000194693	0.000226209
CLCN6	-0.000158165	-6.72427e-05	-4.70383e-05	0.000267121	0.00046826	-0.000218966	-0.000190518	0.000228506	0.000395154	0.000519463	-0.000214212	-0.000400519	2.55191e-05	6.33926e-05	0.000668077	-3.63823e-05
NPPA	2.39684e-05	-8.5969e-05	0.000245921	-0.00017954	-0.000130319	-0.00010884	2.3747e-05	-0.000137994	0.000137301	-7.39816e-06	-3.25962e-05	0.00127355	0.000241846	-8.50533e-05	-7.07484e-05	-6.76009e-06
ENSG00000285646	-8.98602e-05	-0.000112766	-6.94511e-05	-2.70663e-05	0.000115813	-0.00012839	-0.000108971	0.00063452	0.000155214	0.000795083	-7.12377e-05	7.72347e-05	-1.40441e-05	6.8595e-05	-4.08712e-05	-0.000139771
KIAA2013	5.64416e-05	-2.738e-06	8.01014e-06	3.74321e-06	0.000120644	1.50919e-06	0.000213914	-0.000331799	-0.000151814	-0.000123084	-0.000100475	-0.000210797	5.59637e-05	0.000194385	-7.01938e-05	-8.72557e-05
PLOD1	-0.000275857	0.000560973	-0.000329771	0.000172618	-0.000173512	0.000186465	2.049e-05	-0.00026632	-6.66824e-05	-0.000116593	2.73514e-05	0.00023589	-7.83089e-05	-0.000142552	-6.6827e-05	-0.000162766
ENSG00000287384	-1.93632e-05	-4.49882e-05	5.10323e-05	4.7578e-05	6.29091e-05	-2.98872e-05	8.83906e-05	-4.79394e-05	-3.18553e-05	5.26142e-05	5.12932e-05	-7.07005e-05	-2.05487e-05	-4.55919e-05	-9.36344e-06	7.18882e-06
MFN2	-0.000190227	0.000116417	-3.13437e-05	0.000266711	7.79424e-05	0.000112894	0.000253149	-0.0002401	-9.76419e-06	-0.000114646	-7.27868e-05	5.93254e-05	0.000156348	-0.000198051	-0.000153581	0.000137894
MIIP	-0.000261144	0.000444855	-0.000227216	7.38667e-05	1.72217e-05	-2.75288e-05	0.000713209	-1.68668e-05	1.95988e-05	-9.10431e-05	-0.000126484	-0.000232399	7.20911e-05	-2.14462e-05	-0.000152236	-0.000194145
TNFRSF8	-0.000161517	-3.28677e-05	1.4638e-05	7.66031e-05	0.00017669	-6.68949e-05	1.09863e-05	6.72984e-05	4.95726e-05	0.000314892	9.48236e-05	-2.98409e-05	-4.93931e-05	-0.000191801	-6.79528e-05	-4.26289e-05
TNFRSF1B	-0.000789627	-5.15167e-05	-0.000208546	-7.38253e-05	-0.000229179	0.000199641	-0.000282697	0.000272983	4.25932e-06	0.00473504	-0.000224175	-7.91546e-05	0.00133579	0.00035685	0.000553962	0.000277035
VPS13D	9.26324e-05	8.68283e-05	1.09731e-06	0.000202076	0.000230874	0.00015397	-0.000372051	0.000173936	1.20187e-05	-0.000294788	-0.000281825	-2.48951e-05	-0.000109922	-0.000116084	-0.000204461	7.45194e-05
LINC02766	2.77589e-05	3.47428e-05	-3.00521e-06	0.000216171	-6.84176e-05	-0.000167304	-0.000479807	-0.000363376	-0.000212316	-2.96464e-05	-5.87899e-05	-9.1002e-06	-4.18842e-05	0.000192648	-2.39224e-05	0.000129285
DHRS3	2.62036e-05	-8.64845e-05	-0.000120182	0.0003577	0.00040302	-0.000342851	-0.000129014	-0.000216472	-0.000527211	0.000622439	-5.23979e-05	-0.000611928	-0.000198581	-2.97583e-05	-0.000265617	0.000857029
ENSG00000288927	3.16273e-05	-2.22746e-05	0.000114402	-2.83239e-05	7.06294e-05	-0.000110358	-8.66675e-05	0.000107183	-6.61666e-05	-8.01865e-05	-2.62702e-05	-7.41121e-06	-3.12772e-05	7.13331e-06	-4.80933e-06	2.21017e-05
ENSG00000272482	5.34379e-05	-4.34064e-05	-0.00010161	0.000141792	-7.92169e-05	3.33327e-05	0.00023435	-0.00014616	-4.10332e-05	-2.52207e-05	-8.85105e-05	-5.68806e-05	0.000350185	-7.25253e-05	-2.53869e-05	-0.000101262
AADACL4	0.000214536	0.000113682	-2.19346e-06	-0.000107723	-0.000141482	6.74889e-05	-0.00032768	-0.000234978	-1.28388e-05	-2.25598e-06	3.63269e-05	-0.00011035	-2.7733e-06	-4.88214e-05	7.13208e-05	-3.18162e-05
AADACL3	-8.8906e-05	0.000289524	3.11897e-05	-8.6254e-05	-0.000111512	2.50004e-05	-0.000201157	-5.40989e-05	-1.97059e-05	-7.25569e-05	3.55927e-05	0.000535599	-1.2404e-05	-2.48398e-05	2.21466e-05	2.77019e-06
CFAP107	2.13193e-05	-1.51857e-05	-3.60614e-05	2.90136e-05	-5.40872e-05	-1.5879e-05	2.94598e-05	-4.89942e-05	-5.55775e-06	-1.11503e-05	-2.53921e-05	7.83532e-06	-7.6959e-06	-1.1843e-05	-2.41105e-05	-1.68356e-05
PRAMEF9	-1.47175e-05	-7.50932e-05	9.87867e-05	2.48046e-05	4.3462e-06	-4.92592e-05	7.17362e-05	-6.63052e-05	-2.06014e-05	-2.47777e-05	-3.92022e-05	-3.64963e-05	1.26726e-06	1.32468e-05	-1.8791e-05	3.04524e-05
PRAMEF5	-6.95303e-05	0.000175882	7.87762e-05	-0.000100553	-8.51252e-05	-0.000102408	0.000134062	-5.34087e-05	9.62189e-07	9.50778e-05	-1.54259e-05	-9.65176e-05	-2.12495e-05	1.72735e-05	-1.32257e-05	-1.96927e-05
PRAMEF20	-1.24459e-05	-0.000184814	2.82678e-05	0.000240607	-0.000164609	-3.59637e-05	-0.000140466	0.0011794	-4.65608e-05	-0.000200374	-0.000113844	-9.61982e-05	-1.70265e-05	-7.86175e-05	-7.00823e-05	-5.06792e-05
LRRC38	-6.52746e-05	-0.000151176	-5.07845e-05	7.54356e-06	-4.9907e-05	0.000194689	-0.000349407	0.000725992	-6.90368e-05	-0.000257666	-8.99063e-05	-4.52423e-05	-0.000196713	-0.000206496	-0.000126149	0.00728914
PDPN	-0.000387948	0.00108351	-0.000664146	0.000162309	0.000778476	-0.000336662	-0.00023664	-0.000336259	-0.000414255	-0.000210194	-0.000186906	0.000698115	6.91468e-05	-9.83827e-05	-0.000171123	-0.000140398
PRDM2	1.65773e-05	-2.08477e-05	-1.32976e-05	-0.000168526	0.000216139	1.72467e-05	-0.000273319	-0.000127037	0.000147435	-0.000209847	4.79276e-06	3.51376e-05	8.19831e-05	0.000454444	-5.38606e-05	0.00023608
ENSG00000289380	-6.13661e-05	-5.33373e-05	5.61896e-05	2.64744e-05	0.000213683	3.62917e-05	-0.000123034	1.80142e-05	-6.57111e-05	-9.6899e-05	0.000126468	-3.75733e-05	-3.9399e-05	-8.44247e-05	-7.37189e-05	-7.33498e-05
KAZN	0.000105447	-0.000206789	-0.000200748	2.32048e-05	-0.000331116	0.000134293	0.000884615	0.000136989	0.000144892	-0.000106948	0.000272789	-6.71277e-05	-0.000101837	-0.000124662	-0.000110587	0.00299657
ENSG00000231606	4.1136e-05	-0.000180701	-4.4213e-05	0.000114763	0.000226971	-8.50188e-05	-0.000219591	0.000576163	0.000156316	-9.69322e-05	-2.39263e-05	-0.000101297	-3.32325e-05	-8.23729e-05	0.000112194	-7.8013e-05
KAZN.AS1	-3.388e-05	1.23699e-05	2.22957e-05	2.39284e-05	-0.000120192	-4.18106e-05	-3.52364e-05	-8.67058e-06	0.000169088	0.000178914	-3.37944e-05	-3.99674e-05	-3.33809e-05	-9.19449e-05	-3.36026e-05	-5.65818e-05
ENSG00000287756	-0.000111559	0.000135913	8.17904e-05	-9.09135e-06	-0.000123832	-3.27981e-05	0.000108986	-9.22226e-05	-1.41707e-05	6.68647e-06	1.19513e-05	6.17412e-05	2.9869e-05	-2.50495e-05	-1.82891e-05	-3.64081e-05
TMEM51.AS1	1.88175e-05	-0.000288703	7.27352e-05	0.00020433	0.00016146	0.00013459	-0.000110245	5.021e-05	-4.35601e-05	2.54512e-05	-0.000138097	0.000113942	-1.64856e-05	3.91742e-05	-9.02049e-05	-7.15897e-06
TMEM51	-0.00042667	2.3299e-05	-0.000248316	0.000225858	0.000700283	0.000122291	-0.000212722	-9.09457e-05	-0.000201598	0.000621253	-0.000134078	1.79354e-05	-0.000276364	0.000116629	6.35958e-05	-6.23532e-05
TMEM51.AS2	-5.17136e-05	3.34315e-05	0.000101338	-0.000132757	9.75364e-06	-3.79504e-05	-0.000179142	-9.7653e-05	-1.73335e-05	-5.58957e-05	0.000399553	0.000747181	-4.71122e-05	0.000243464	-6.3548e-05	0.000228377
FHAD1	-4.08748e-05	-6.5897e-06	-0.000318106	0.000226817	0.000537785	-3.58891e-05	-0.000212099	-5.61453e-06	-0.000166403	3.78347e-05	-7.98803e-05	3.68911e-05	2.96413e-05	6.49689e-05	0.000872982	0.000219304
FHAD1.AS1	-3.88064e-05	-2.9502e-05	-9.0912e-05	0.00012168	0.000153001	9.88964e-07	-3.0324e-05	6.14433e-05	-4.85339e-05	-7.09034e-05	-6.52946e-05	-8.51463e-05	-1.68207e-05	-3.23262e-05	-4.14531e-05	-1.55288e-05
EFHD2.AS1	-7.454e-05	-9.43208e-05	-7.84772e-05	0.000267778	0.000517619	-0.000136309	-9.05941e-05	-0.000120177	0.000279311	-0.000111121	-9.15739e-05	-7.31689e-05	-2.3852e-05	-9.08368e-05	-9.16604e-05	-4.24083e-06
EFHD2	-0.000278093	0.000570597	-0.000195537	-3.89263e-05	-0.000191191	-0.000172574	-0.000119038	-0.000216087	-7.40344e-05	-0.0002831	-0.000129899	0.00073158	0.000234597	0.00067752	-0.000229783	1.70005e-05
CTRC	-5.68233e-05	0.000140911	-1.61228e-05	-8.08354e-05	7.65676e-05	3.7558e-05	-0.000139136	-0.000121967	-4.30949e-05	-4.41968e-06	-1.27971e-06	-9.51067e-05	-1.33826e-05	-3.82044e-05	-1.10787e-05	-2.0015e-05
CELA2A	2.20687e-05	-5.98725e-05	-2.87031e-05	0.000193351	1.53255e-05	-5.9622e-05	-0.000184355	3.67787e-06	-1.41039e-05	-1.52555e-05	-7.14985e-05	0.000117961	-4.51234e-06	-9.56829e-07	-1.9019e-05	-2.35494e-05
CELA2B	-7.90171e-05	-9.14449e-05	5.62756e-05	4.23652e-06	0.000121804	-1.08152e-05	-0.000163488	0.000255363	1.4558e-05	-6.5665e-05	-4.55616e-06	0.000752729	6.52324e-07	-9.62279e-05	0.000109665	3.55306e-05
CASP9	0.000127816	-6.21442e-05	-4.44085e-05	0.000388392	-7.84632e-05	-0.000161973	2.64157e-05	-0.000371257	-0.000216663	0.000791168	-0.000134204	-5.9081e-05	-0.000124794	0.000103577	-0.000138655	-0.00019078
DNAJC16	7.08344e-05	9.14507e-05	3.87553e-05	0.00021239	0.000135406	-0.000122957	0.000139318	-0.000430855	-0.000146392	-0.000360453	-0.000153859	-0.000135042	0.000136885	-1.4672e-05	-0.000137768	0.000133759
ENSG00000272510	0.000287097	-6.85268e-05	-0.000111071	-9.649e-05	-6.08705e-05	3.44359e-05	-0.00023846	8.30896e-05	-2.75996e-05	-1.8914e-05	-2.03292e-05	-7.6727e-05	-8.23579e-06	-3.18093e-05	4.60208e-05	-3.9168e-05
AGMAT	0.000165268	0.00029892	-0.000145579	-0.000125075	-0.000236991	-3.01033e-05	-0.000260088	-0.000146123	-0.000153408	-9.89639e-05	-4.69319e-05	-6.63091e-05	-5.43719e-05	-8.57704e-05	-4.65331e-06	0.000208914
ENSG00000237301	-7.52982e-06	-0.000125082	-0.000167501	0.000188233	-0.000167715	-1.89007e-05	0.000652708	0.00109526	-7.06024e-05	-0.000207384	-0.000129524	-0.000179354	1.05524e-06	-0.000125886	-9.52759e-05	-0.000126005
DDI2	-0.000199383	0.000446512	-9.96334e-05	-9.03297e-05	8.86768e-05	0.000194473	-0.000271341	-0.000281018	-0.000124698	-8.47641e-05	-0.000171081	-0.000391854	-7.8036e-05	-0.000106382	-0.000113122	0.000185737
RSC1A1	-1.64012e-05	-7.0376e-05	1.53052e-05	-6.04575e-05	0.000225597	-0.000115916	0.000122273	0.000210528	-3.63342e-05	-7.77457e-05	-1.57105e-05	-8.20462e-05	5.01819e-06	-1.64828e-05	-5.81188e-05	-2.9375e-05
PLEKHM2	-0.000138341	1.78854e-05	-0.000298408	9.13769e-05	0.000755214	2.76825e-05	-0.000442467	-0.000330227	0.000309989	0.000209907	-6.69193e-06	0.000362087	-9.9517e-05	1.80329e-05	-0.000247571	-5.50436e-05
ENSG00000237938	-2.39034e-05	3.42e-05	-4.37041e-05	-1.50346e-06	0.000165803	1.10405e-05	-0.000182907	-5.13111e-06	1.54786e-06	-3.71389e-05	0.000237278	-0.000106904	-3.14892e-05	-0.000114072	-3.09539e-05	-5.93415e-05
SLC25A34	6.94521e-05	-0.000146409	-7.18352e-05	2.68323e-05	9.19729e-05	0.000104288	0.000279854	-5.83052e-05	-3.3332e-05	5.32305e-07	-8.76334e-05	-0.000198953	-8.38042e-05	-0.000149947	-0.000163389	-0.000233675
SLC25A34.AS1	5.68295e-06	-4.67454e-05	-2.72125e-05	-2.48679e-05	7.35739e-06	-1.96888e-05	-2.38806e-05	0.000224022	-1.60679e-05	-4.61182e-05	-5.451e-06	-2.93884e-05	-6.01055e-06	-1.43582e-05	0.000122933	-1.18059e-05
TMEM82	-0.000214133	-0.000181276	-1.92272e-05	0.000875004	-0.000245996	0.000107343	-0.000261671	1.86887e-05	-9.39327e-06	-3.74865e-05	1.96025e-05	3.44326e-06	-2.78583e-05	5.03095e-05	0.00042012	-7.41905e-05
FBLIM1	8.34727e-05	-0.000102815	-3.34939e-05	-2.19988e-05	4.98556e-05	-0.000101525	0.000213436	-0.00016703	1.247e-05	-5.86711e-05	-2.83944e-06	0.00035644	-9.61766e-05	0.000574545	0.000250522	0.0011726
UQCRHL	9.08194e-05	-3.8046e-05	-1.50482e-05	4.32403e-05	-0.000114305	-0.000135894	0.000241749	-8.0701e-05	-4.36894e-05	2.61814e-05	-2.93425e-05	-9.43272e-05	-2.70273e-05	-8.48977e-05	-7.64666e-05	-1.78981e-05
SPEN.AS1	0.000213248	-0.000310251	0.000296874	8.47976e-05	3.52895e-05	3.70516e-05	-6.78168e-05	0.00010429	-6.54803e-05	-0.000273697	-0.000147739	-0.000105528	-8.63287e-05	0.000327177	-6.26122e-05	-0.000159643
SPEN	1.05399e-06	0.00011667	-4.06997e-05	7.31189e-05	-0.000132936	0.000191318	0.000475434	0.000182476	-9.30994e-05	-0.00037742	5.31233e-05	3.71369e-05	0.000180924	-3.77439e-05	-0.000103348	-0.000139397
ZBTB17	-6.98697e-05	0.000116688	-4.03679e-05	-2.19841e-05	-0.000100536	0.000140279	0.000243383	-7.45119e-05	-9.92706e-05	-0.000142808	-2.91614e-05	-0.000136431	3.02358e-05	-0.000284765	6.99547e-06	-2.78299e-05
SRARP	-3.42535e-05	-3.94202e-06	9.13004e-07	2.87504e-05	8.69964e-06	-3.94217e-05	-4.2754e-05	-5.64732e-05	-1.33074e-05	9.83821e-06	-2.06956e-05	-8.59813e-06	1.93761e-06	5.26589e-05	-6.91603e-06	-8.27776e-06
HSPB7	-2.16156e-05	-3.75594e-06	-6.0945e-05	-1.72442e-05	5.59087e-05	0.0001898	-1.70189e-05	-6.28839e-05	-6.50575e-05	1.77454e-05	-4.56666e-05	-8.11141e-05	2.94361e-05	-7.93216e-05	-3.26291e-05	-4.6022e-05
CLCNKA	-0.000106389	0.000195712	9.05745e-05	2.17582e-05	-0.000101711	1.92426e-05	0.000246129	-0.000312899	-4.24373e-05	9.14929e-05	-3.56049e-05	-0.000147612	-3.52531e-05	-8.55252e-05	-1.37839e-05	-4.51918e-06
EPHA2	-0.000164564	0.000498758	-0.000138915	-7.91293e-05	-0.000176759	-3.08964e-05	0.000155522	-1.90825e-05	-2.35206e-06	-6.79104e-05	7.15362e-05	0.000521879	-5.62899e-05	4.02632e-05	-7.22716e-05	-5.31635e-05
EPHA2.AS1	3.15413e-05	0.000243598	-0.000119072	3.81899e-05	-5.01872e-06	-7.81643e-05	-0.000360162	9.26059e-05	-9.57965e-05	-9.28927e-05	-0.000117457	0.000218009	-4.566e-05	0.000180064	-1.80137e-05	-5.16481e-05
ENSG00000224621	-3.96156e-05	0.000105604	-4.11868e-05	4.20296e-05	3.77484e-05	-0.000122124	-8.24731e-05	-0.000141951	-5.14583e-05	-0.000116551	-4.46417e-05	0.000149292	0.000120925	0.000309759	1.52797e-05	5.16229e-05
ARHGEF19	-0.000112402	0.00022874	-8.05799e-05	-6.58316e-05	-8.0977e-05	-4.75082e-05	0.000175237	0.000157201	-2.31947e-06	-9.55338e-05	-9.66089e-05	-1.6178e-05	-9.23746e-05	-2.7132e-05	-6.19983e-05	1.87799e-06
ENSG00000291077	-0.000111185	5.81543e-05	-7.4307e-06	0.000224713	-9.75646e-05	-7.09174e-05	6.42247e-06	-2.50598e-05	-1.99679e-05	-3.50869e-05	-2.15925e-05	-1.75858e-05	-2.16027e-05	4.6617e-05	-2.52707e-05	-3.0276e-06
ENSG00000288398	-7.15255e-05	7.63603e-05	1.04054e-05	-3.43956e-05	-7.69394e-05	-2.36327e-05	0.000299491	0.000152629	-8.36578e-05	-8.45337e-05	2.2631e-05	3.53306e-05	-3.91939e-05	-9.41587e-05	-7.3297e-05	-6.57625e-05
CPLANE2	-0.000110121	-3.33453e-06	-4.09816e-05	0.000129649	0.000339789	7.87904e-06	-8.91379e-05	-0.000159253	-1.78976e-05	-5.3229e-05	-4.028e-05	-7.84616e-05	-3.37448e-05	0.000151333	-4.65794e-05	-6.67127e-05
FBXO42	-0.000173833	6.06058e-05	-9.63207e-05	0.000281618	2.55244e-05	0.000352153	-0.000401965	0.000297567	-0.000233505	0.000514256	0.000124	0.000125482	6.77587e-05	-0.000363582	0.000741298	-0.000233074
SZRD1	-0.000172887	0.000211766	-0.000226855	0.000335608	5.01731e-05	0.000147317	0.000127271	-0.000787887	-0.000136674	0.00114457	-9.51981e-05	0.000239168	8.61631e-05	0.000502853	-0.00012981	-1.29057e-05
SPATA21	-5.00329e-06	7.98746e-05	-5.15402e-05	3.76304e-05	-0.000103908	0.000139983	-4.96029e-05	3.46586e-05	-0.00013567	0.00034419	-0.000135393	2.1095e-06	-4.68775e-05	0.000110935	-3.16036e-05	-0.000107995
NECAP2	-9.1209e-05	0.000127661	-5.89921e-05	3.95753e-05	-8.19532e-05	0.000120283	-0.000188746	9.80304e-05	0.000324551	8.34484e-06	-0.000225815	-1.94325e-05	0.000313425	0.000216603	-0.000144632	9.40017e-06
LINC01772	-3.44501e-05	-1.10985e-06	-3.21448e-05	-5.39309e-05	-5.3556e-05	8.67862e-05	0.000357223	-0.000224184	0.000241538	-0.000126975	-5.87465e-05	-0.000169299	-6.84074e-05	-3.72667e-05	-0.000107062	-0.000168714
CROCCP3	0.000250168	-0.000396943	0.000188145	0.00034046	-0.000168235	-5.25053e-05	0.000320642	-0.000420784	-0.0001371	-0.000442446	0.000132359	0.000146206	2.08778e-05	-0.000167347	-9.88242e-05	0.000710875
ENSG00000261135	9.31055e-05	-0.000108351	1.65275e-05	-7.24229e-05	-6.40257e-05	-1.73814e-05	6.86903e-05	0.000226041	0.000333769	-0.000221403	0.000209416	1.26332e-05	6.93841e-05	-0.000143745	-0.000112667	-6.00622e-05
ENSG00000224174	5.75612e-05	1.59737e-06	-9.09092e-05	-1.68458e-05	-5.97578e-05	-7.5999e-05	0.000436688	-2.81791e-05	-4.4239e-05	-3.30661e-05	-6.64326e-05	4.95861e-06	-4.15897e-05	-3.50319e-05	-3.47344e-05	-4.10567e-05
LINC01783	1.14193e-05	-2.39173e-05	2.05864e-05	-8.062e-05	0.000351621	-8.23665e-05	-0.000205116	-4.56246e-05	-1.62295e-05	-2.47127e-05	-2.41096e-06	3.04026e-05	-4.41361e-06	3.20551e-06	-2.23288e-05	-6.50223e-06
NBPF1	-0.000136361	-0.000264869	0.000285621	0.000151129	0.000765787	2.94816e-05	-6.87165e-05	-0.000673062	0.000227807	-0.0003504	-0.000142535	-0.000366851	-0.000127694	-0.000254558	-0.000251339	-0.000330791
CROCCP2	-0.000137949	-4.99137e-05	0.000160736	0.000136631	-9.02261e-05	0.000206792	-0.000107415	-0.00010265	-2.58295e-05	-0.000332203	0.000354659	-0.000162508	0.000169845	8.62326e-05	-9.65187e-05	-4.59825e-05
ENSG00000282143	3.05218e-05	-1.65919e-05	1.66149e-05	-3.72004e-05	-4.73793e-05	-3.24137e-05	7.25549e-05	-1.75844e-05	-8.21911e-06	-1.67462e-05	1.1405e-05	-2.9563e-05	-8.07316e-06	-1.57941e-05	-3.06586e-05	-1.79478e-05
ENSG00000290849	2.87713e-05	-7.52272e-05	6.97368e-06	1.1657e-05	-2.9367e-05	0.000116516	-0.000120823	-5.79331e-05	5.1568e-05	-3.29032e-05	-2.79867e-05	-2.8898e-05	-1.06978e-05	-6.82961e-05	-2.61359e-05	-3.40415e-05
ENSG00000282740	7.25396e-05	-5.83246e-05	-4.73174e-05	-0.000102217	0.000189794	3.22863e-05	-1.20367e-05	-0.000100758	-4.16974e-05	-4.57666e-05	0.000641353	-2.25409e-05	-1.80742e-05	-4.73974e-05	-6.68868e-05	-5.67017e-05
CROCC	0.000437008	-2.1125e-05	-0.000379483	9.09631e-05	-0.000211827	-0.000104174	0.000176762	-0.000128923	-0.00022283	-8.45292e-05	0.000144055	0.000115639	0.000113568	-0.000233939	-2.92692e-05	-0.000376518
ENSG00000290850	6.69602e-05	-7.85431e-05	0.000138204	-0.000108142	-7.31311e-06	-9.07346e-05	6.57787e-05	8.83948e-05	-2.60567e-05	-7.85742e-05	-4.00144e-05	-2.41884e-05	-1.78462e-05	-5.43152e-05	-6.45997e-05	-1.14113e-05
ENSG00000290851	0.00014129	-0.000192519	0.000103249	-8.83292e-05	0.000184382	-4.58087e-05	-0.000232848	0.000293401	-9.48618e-05	-5.26463e-05	0.000107515	-7.48601e-05	5.61067e-06	-0.000105455	4.11607e-06	-7.88402e-05
ENSG00000228549	-2.35128e-07	1.89794e-05	-0.000136596	1.20637e-05	0.000217307	5.60851e-05	0.00011996	6.94311e-05	-5.18273e-05	-1.50555e-05	-4.70499e-05	-4.96057e-05	9.59052e-06	-5.7475e-05	-3.32344e-05	-2.53891e-05
ENSG00000238142	0.000116827	-3.0532e-05	-3.53424e-05	-0.000122657	2.57552e-05	-3.31483e-05	9.37835e-05	-0.000138639	-1.7128e-06	3.83887e-05	0.000188532	-0.000169746	8.82109e-06	-2.70543e-05	-4.07712e-05	-0.000141681
ENSG00000272426	-4.30232e-05	-3.514e-05	3.63614e-05	-3.12981e-05	4.53805e-06	-4.19802e-05	0.000291203	0.000174592	-5.82084e-05	-0.000100188	1.90851e-05	-0.000101019	0.000229391	-4.79439e-06	-5.85278e-05	4.5123e-06
ENSG00000290122	-3.41931e-05	1.64556e-05	-3.02561e-05	0.000100278	-3.53392e-05	-0.000123143	-8.20485e-05	3.54757e-05	-7.06572e-05	0.000798154	-8.93946e-05	6.4489e-05	-4.39181e-06	-0.00020099	-4.56749e-05	-4.45386e-05
MFAP2	-9.89573e-05	0.000119676	-2.81425e-05	-8.08135e-05	-4.3062e-05	-8.38798e-05	0.000697587	-0.000147045	-2.81754e-05	-4.16249e-05	-1.65973e-05	-1.18377e-05	-3.78311e-05	-4.85272e-05	-6.26987e-05	-6.24111e-05
ENSG00000226526	-6.08242e-05	7.92569e-05	2.06767e-05	-9.75206e-05	7.95916e-05	6.177e-05	-0.000250118	-0.00020839	-4.06715e-06	-3.41997e-05	0.000198276	0.000467849	-3.36492e-05	1.88385e-05	2.37191e-05	-8.35432e-05
ATP13A2	-0.000236402	0.000386796	-0.000253161	-3.73023e-05	-9.5951e-05	0.000244907	0.000609077	-0.000136517	5.2079e-05	-2.90142e-05	-2.18704e-05	-0.000211465	0.000117324	-0.00011576	-0.000107957	-0.000275817
SDHB	-0.000191749	0.000219142	2.67705e-05	0.0002523	-3.05584e-05	0.000109153	-0.000109431	-0.000181924	-8.82684e-05	4.24882e-05	-7.15548e-05	3.87482e-05	-3.72457e-05	-0.000111929	-3.33287e-05	-0.000333919
PADI2	-0.00109734	0.000250475	0.00011806	-6.92501e-05	0.00238732	-0.00126931	0.000500822	0.00166523	-0.00114378	0.000132124	-0.000215116	0.00159082	-0.000374771	-0.000507095	0.000448535	1.01523e-05
LINC02783	3.70531e-05	-2.43416e-06	-8.23356e-05	-8.08089e-05	-0.000132237	0.00031631	2.72144e-05	-0.000186292	0.000366038	4.69494e-05	-2.25914e-05	0.00011114	-4.65613e-05	-0.00020032	-3.64443e-05	-0.000108352
PADI1	-3.202e-05	0.000193871	-0.000199779	0.000221677	0.000172213	-0.000244802	-9.25076e-05	3.79079e-05	-1.01978e-05	-3.24027e-05	-0.000107306	-8.02355e-05	-4.04478e-05	5.76929e-05	-9.54743e-05	-0.000101013
PADI3	-6.75386e-05	3.57784e-05	-4.58988e-05	-2.77072e-05	-1.9588e-05	9.66631e-05	0.000170702	1.19529e-05	-4.76579e-05	-3.0289e-05	-3.37637e-05	-6.88992e-07	-1.70469e-05	-4.74828e-05	-2.18962e-05	-3.62378e-05
PADI4	-2.68126e-05	-0.00014232	-4.9782e-05	1.6202e-05	-8.09664e-05	0.000190178	0.000102331	0.000438149	-5.95652e-05	-3.24412e-05	-5.70575e-05	-3.46176e-05	-1.0089e-05	-0.000129474	-1.33807e-05	-5.53993e-07
PADI6	7.1189e-05	-3.38582e-05	6.91347e-05	-6.42171e-05	-0.000112239	3.76123e-05	-0.000155384	-9.16618e-05	-1.54775e-05	-2.1914e-05	-7.66105e-06	-2.3903e-05	-4.93883e-06	-4.5501e-05	-1.184e-05	-1.2974e-05
RCC2	-0.000230485	0.000310267	-0.00018413	5.92618e-05	-1.24075e-05	7.23075e-05	-0.000108801	-0.000146287	-0.000243993	-0.000100188	7.6163e-05	0.000137512	-0.000181482	-2.3393e-05	-7.56398e-05	5.41328e-05
ENSG00000290096	-4.28638e-06	8.29397e-05	-5.98819e-05	3.475e-05	-6.8921e-05	-5.89884e-05	9.82159e-05	-0.000190191	-3.61274e-05	-2.2553e-05	-1.3644e-05	-5.71423e-05	-2.98955e-05	0.000106989	-3.76512e-05	-2.63187e-05
ARHGEF10L	-0.000654179	0.000256351	-0.00030962	0.0001837	0.000584062	0.000486147	-0.000227914	-0.000210395	0.0010632	0.00136506	2.13076e-05	-4.51426e-05	-0.000109942	4.06665e-05	0.000343495	0.00059478
LINC02810	-1.89815e-05	-1.11678e-05	-2.34744e-05	-1.19018e-05	-0.000110546	0.000111464	6.68997e-05	0.000167218	-1.30699e-05	-6.56605e-05	-1.18643e-05	-7.62168e-05	-2.1345e-05	-4.59871e-05	-2.95779e-05	-1.35755e-05
ACTL8	-9.98634e-05	-6.6219e-06	-2.02789e-05	3.27842e-05	2.28165e-05	8.58471e-05	0.00019349	-7.25029e-05	-1.43675e-05	-7.54558e-05	-2.78417e-05	0.000208786	-2.78347e-05	-8.03873e-05	-3.72657e-05	-4.10412e-05
ENSG00000284653	4.52476e-05	-1.89443e-05	-3.40247e-06	-1.13756e-05	0.000285401	-8.52376e-05	-6.55417e-05	-0.000132338	-3.3786e-05	3.0225e-05	-4.41424e-05	-4.42711e-05	-2.31831e-05	-3.0526e-06	-6.89934e-05	-3.95341e-05
LINC01654	-3.99132e-05	-4.20997e-05	3.86562e-05	-2.00777e-05	-3.20078e-06	-5.95791e-05	-3.2626e-06	-0.000130063	0.000485833	-7.3194e-05	-1.84327e-05	0.000119182	-3.97868e-05	-9.66409e-05	-2.74641e-05	2.33075e-05
IGSF21	0.000324925	-0.000335335	0.000347498	0.00076385	-0.00119957	-0.000466947	-0.00108277	7.10074e-05	-0.00117402	-0.000898757	0.000312561	-5.24632e-05	-0.000265835	-0.000222356	-6.46848e-05	-0.000349078
IGSF21.AS1	-5.27848e-05	-3.07429e-05	6.05668e-05	-4.20982e-05	-9.32584e-05	-0.000141487	-1.73485e-05	0.00055401	-0.000118206	8.85343e-05	2.84623e-05	-6.45802e-05	-5.16205e-05	-0.000103763	-5.83841e-05	5.22362e-06
ENSG00000225387	-7.26037e-05	-5.8527e-05	5.18491e-05	0.000177792	-0.000152674	-0.000103488	0.000223148	-4.20821e-05	-8.7551e-06	-4.24772e-05	0.000696391	-7.54636e-05	-2.31797e-05	4.15736e-05	-5.52347e-05	-1.97637e-05
PAX7	-3.74692e-05	1.25633e-05	-7.43828e-06	8.9074e-06	-8.76874e-05	6.33399e-05	-0.000176799	0.000392518	-4.64709e-05	0.000366927	8.7406e-06	-0.000143061	-7.35171e-06	0.000182356	-2.63824e-05	-9.97756e-05
TAS1R2	5.05164e-05	-4.0754e-05	-4.5157e-06	-1.20541e-05	3.74118e-05	1.33385e-05	-8.98107e-05	-0.000107697	-2.16025e-05	5.3019e-06	-3.07515e-05	-3.96145e-05	-1.07171e-06	-1.14915e-05	-4.07134e-05	-2.74885e-05
ALDH4A1	-0.000235337	8.2779e-05	-7.44175e-05	0.000297399	-0.000244898	0.000256836	0.000395064	-0.000446151	0.00063577	-0.000227807	0.000436453	-0.000237281	0.000430507	-0.0002566	3.86333e-05	-4.41744e-05
IFFO2	-8.19074e-05	-0.000300239	-4.69395e-05	0.000393949	5.24278e-05	-7.65162e-06	0.000910607	0.000247924	6.53106e-05	-9.53424e-05	-1.85518e-05	2.14769e-05	-9.2868e-05	2.76405e-05	0.000270734	-4.80465e-05
ENSG00000272084	4.85087e-05	-4.2664e-05	-3.44283e-06	-6.54648e-05	-2.73457e-07	0.000313211	-0.000142685	-0.00012814	-5.93718e-05	-9.60576e-07	-5.95581e-05	0.00017928	-9.65501e-07	-4.28975e-05	3.76115e-05	2.16265e-05
UBR4	-0.000157781	0.000117428	7.09922e-05	0.00034207	0.000370794	0.00018117	0.000342081	-0.000273907	-7.56577e-05	-5.37628e-05	-0.000230221	-3.28515e-05	0.000111321	0.00016367	-0.000290336	-0.000266951
EMC1.AS1	-8.27633e-05	8.89218e-06	3.12645e-06	0.00017218	8.02151e-05	0.000320101	0.000274086	-0.000221959	-1.42649e-05	-0.000281899	7.91416e-05	-7.80533e-05	-0.00013396	-0.000393298	-0.00012556	0.000528042
EMC1	-0.000189724	0.000345344	-0.000113225	0.000211203	0.000127534	0.000106346	0.000261939	-0.000308667	0.000196564	-0.000192242	-0.000218364	0.000174818	0.000226467	-0.000351641	-9.81899e-05	-0.000205005
MRTO4	-0.000240449	0.000690271	-0.000288296	-9.33331e-05	-0.000281779	0.000461315	-0.000199431	-0.000238704	-0.000139862	-5.8616e-05	6.37153e-05	0.000265656	-0.000118681	-9.16939e-05	-4.60419e-05	0.000262149
AKR7L	-3.24531e-05	-2.71491e-05	-4.89793e-05	-1.14421e-05	-5.68392e-05	-2.91551e-05	0.000383316	2.46227e-05	-1.23622e-05	-2.47586e-05	-9.82693e-08	-1.56777e-05	-1.98824e-05	-2.70449e-05	-7.32657e-06	5.98889e-06
AKR7A3	8.167e-05	2.24284e-05	-0.000113749	-2.97451e-06	-2.43141e-05	9.28917e-05	-7.0176e-05	-0.000158463	-2.74884e-05	-3.67424e-05	-4.94866e-05	0.000353828	-2.34865e-05	4.65709e-05	1.42887e-05	1.43296e-05
AKR7A2	-1.52432e-05	0.000133724	-5.8158e-05	0.000181989	-0.000352809	4.58686e-05	0.00059748	-2.59416e-05	-7.90746e-05	-1.1439e-05	-0.000126075	-0.00014766	-7.30856e-05	-0.000136909	-3.49886e-05	7.2851e-07
SLC66A1	3.558e-05	-4.49285e-06	-9.63606e-05	0.000156661	0.000297752	5.85399e-05	-0.000102153	-0.000293168	-0.000145617	-0.000104845	-6.92336e-05	-0.000105805	-3.3352e-05	-0.000178916	-0.000105786	-2.10089e-05
CAPZB	0.000661965	-0.00019168	-0.000444676	0.000224078	-0.00037834	-0.000542087	-0.00107734	0.000209059	-0.000486337	-0.000625474	-1.27723e-06	0.000156346	-9.96567e-05	-0.000110272	-0.000160651	9.27972e-05
MICOS10	0.00247415	-0.00127464	-0.000376971	-0.000608574	-0.000870345	-0.000367869	-0.00105776	2.40307e-05	-0.000570822	-0.000540747	-0.000202097	7.69434e-05	-3.34584e-05	-0.000418384	-0.000381964	-0.000101372
MICOS10.DT	0.000214904	-0.000101271	-4.97497e-05	2.76703e-05	-7.90343e-05	3.4147e-05	-1.71034e-05	-0.000110824	-3.61563e-05	-2.27535e-05	-6.44006e-05	-5.81595e-05	-2.10074e-05	-5.52655e-05	-8.14708e-05	-3.32853e-05
NBL1	0.000553019	-0.000262983	-0.000110214	-0.000134721	-4.15182e-05	-0.000427713	0.00076836	-0.000373119	-0.00026025	-0.000193353	-5.38191e-05	-0.000153783	-5.72363e-05	-0.000274973	-0.000107204	-0.000120464
HTR6	-7.87241e-05	3.73322e-05	1.56147e-05	2.92343e-05	-0.000104678	-6.99097e-05	0.000260662	-1.19993e-05	-1.78033e-05	8.91423e-07	-4.78273e-05	3.70083e-05	-1.70183e-05	-2.61421e-05	-2.56362e-05	-3.44274e-05
TMCO4	-0.000279424	-0.000258421	2.94081e-05	0.000354922	0.000280147	0.000241369	-0.000328206	3.26175e-05	6.48209e-05	0.00012432	0.000183787	-0.000379413	-0.000100245	-8.59019e-05	-0.000120292	3.84422e-05
OTUD3	-9.79915e-05	0.000218996	-0.000128769	0.000376203	-8.46022e-05	1.601e-05	0.000304461	-2.13758e-05	-0.000145128	-0.000291369	0.000106691	-0.000113962	-6.00695e-05	0.000365979	-0.000123128	-0.000227852
PLA2G5	-6.08215e-05	-8.04727e-05	-4.3066e-05	-5.46905e-05	0.000223537	2.53162e-05	6.53599e-05	0.000239591	0.00012402	8.60519e-05	-2.48696e-05	-0.000112367	-1.12353e-05	-3.5114e-05	-4.02116e-05	-5.7598e-05
PLA2G2D	-7.06723e-05	6.27735e-05	-4.20337e-05	4.534e-05	-5.01104e-05	3.98032e-05	0.000111018	-9.70926e-05	-3.05268e-05	8.29947e-07	-3.78631e-05	-6.03394e-05	-1.21232e-05	-3.58028e-05	-1.27829e-05	-8.49668e-06
ENSG00000227066	-6.68007e-05	0.000185663	-3.53886e-05	-7.59676e-05	7.8293e-05	-0.000144141	-0.000186451	8.672e-05	-3.5149e-05	-1.64628e-05	-3.50848e-05	-0.000100426	0.000118741	9.07589e-06	1.01996e-05	-9.06269e-05
PLA2G2C	-0.000293563	0.000458436	-0.000126977	0.000300502	0.000268198	-0.000228528	-0.000240834	2.33791e-05	2.96899e-05	-0.000219144	-0.000199185	-0.000159079	0.000159256	0.000282223	-5.71241e-05	-6.219e-05
UBXN10	2.15062e-05	-4.19198e-05	-5.38449e-05	2.38543e-05	-6.78479e-05	0.00030252	-0.000134342	-8.35724e-05	2.51356e-05	-2.10811e-05	-3.34941e-05	-4.66082e-05	-1.57619e-05	-0.000109258	-1.37514e-05	-4.16108e-05
VWA5B1	-9.5245e-05	0.000254374	9.98187e-05	-1.90915e-05	-0.000137968	8.52862e-05	-0.000277538	-0.000220398	-5.17787e-05	-4.22635e-05	-6.2561e-06	9.2927e-05	2.0174e-06	-8.08622e-05	4.00739e-05	9.34658e-06
ENSG00000226664	3.34296e-05	-8.81869e-05	0.000222822	0.000102316	-5.40706e-05	-0.000125325	-0.000365261	-2.67612e-06	6.82646e-07	-3.6208e-05	-6.83132e-05	2.705e-06	7.92916e-06	-6.35814e-06	-4.79676e-05	-2.07093e-05
LINC01141	0.00127928	-0.000341534	-8.7054e-05	-0.000617911	0.000692502	-0.000981168	-0.000859661	-0.000313643	-0.000752331	-0.00071398	-0.000296279	-0.000481809	-0.000173929	-0.00031402	-0.000306897	0.000432045
ENSG00000226487	6.30024e-05	-3.86791e-06	-7.61021e-05	-8.20243e-05	-3.13215e-06	-0.000150815	0.00030841	8.27714e-05	-9.30217e-05	-0.000114077	0.00036807	-0.000134617	-1.54324e-05	8.66902e-06	-3.43844e-05	-8.40639e-05
CAMK2N1	-0.000148431	-0.000120508	0.000437356	-9.29574e-05	0.000260829	-0.000319771	0.00102379	-0.000366671	8.09963e-05	-2.85486e-05	-7.71054e-05	-0.000255511	7.93145e-05	0.000459429	3.34176e-05	1.29441e-05
MUL1	-0.000157434	-2.25388e-06	-4.22774e-06	0.000222264	0.000266339	3.85241e-05	-5.73023e-05	4.26621e-05	-6.48861e-05	-8.61417e-05	0.000108357	1.79223e-05	-8.88559e-05	-9.49182e-05	-0.000107867	-7.37785e-05
FAM43B	-3.0567e-05	-2.62812e-05	-6.02801e-05	-4.71012e-06	-1.79923e-05	-2.0475e-05	0.000399938	-6.09256e-05	-3.54373e-05	-1.38419e-05	6.60754e-05	-8.3946e-06	-8.06843e-06	-4.5367e-05	2.74836e-06	-5.2967e-05
CDA	-6.48071e-05	-0.00022102	-8.09827e-05	7.07439e-05	-0.000211785	2.85779e-05	0.000522323	-2.31857e-05	9.0504e-05	0.000316091	-0.000104487	0.000446213	0.00235621	-0.00053998	-8.82396e-05	0.00198936
PINK1	4.36581e-05	-0.000475302	0.000432811	0.000305067	0.000219022	-0.000231451	1.9703e-05	-0.000286641	4.36725e-05	-0.000201273	0.000200752	-0.00010543	3.22841e-05	0.000237522	7.80589e-05	0.000114231
PINK1.AS	-1.78312e-05	7.29855e-05	-2.12155e-05	-5.74415e-05	-1.27273e-05	-1.53575e-06	5.00612e-05	6.08113e-05	-9.04736e-06	-8.14864e-05	1.48107e-05	-0.000148231	-2.0342e-05	6.08741e-06	-9.89566e-05	-9.48772e-05
DDOST	-0.000143439	0.000401186	-0.000178847	3.73697e-05	-0.000246735	0.000136004	0.000161946	4.3551e-05	0.000139796	-0.000110502	-5.12928e-05	-0.000252111	-1.95895e-06	-0.000215783	6.14979e-05	-0.000205702
KIF17	0.000158361	-0.000106455	6.95586e-06	-5.04818e-05	1.94023e-05	2.75894e-06	-0.000131538	8.29463e-05	-2.60802e-05	-0.000125442	-8.94366e-05	-0.00014791	0.000161224	-1.72872e-05	-6.98504e-05	0.000115123
SH2D5	-8.18495e-05	0.000138382	-0.000124143	8.4194e-05	-0.000106963	9.55283e-05	0.000326801	5.1683e-05	-0.000108099	-4.30395e-05	-0.000105438	-1.78775e-05	0.000387825	0.00141491	-0.000112618	0.000484397
HP1BP3	0.0005389	-0.0011213	0.00109137	-0.000362681	1.45181e-05	-0.000514149	0.00110901	0.000269972	-6.53077e-05	-0.000333561	0.000559721	-0.000190739	-2.14303e-05	-0.000204615	-0.000320349	-0.000220094
EIF4G3	-0.000296148	0.00177506	-0.000705905	-0.000304977	-0.000855378	0.000213417	-0.00062051	-0.000163529	0.000116242	-0.00100286	-0.000191347	-0.000105626	-0.000428043	-7.46791e-05	-0.000318983	0.000138925
ENSG00000287192	-4.93999e-05	-0.000124236	-3.50685e-05	0.000165456	-2.36068e-06	-7.57178e-05	0.000117258	0.000465984	-6.49117e-05	-6.24574e-06	-7.82054e-05	-9.03631e-05	-2.05158e-05	-8.84353e-05	-4.37171e-05	-7.57414e-05
ECE1	-1.35217e-05	-4.38486e-05	3.17838e-05	-5.65221e-05	-0.000120252	-0.000140704	-0.0008433	-0.000208092	-0.000227444	-0.00031081	-5.20401e-05	-0.000121141	0.00939731	-0.00114982	-8.69697e-05	0.00224734
ECE1.AS1	-5.64016e-05	0.000113565	8.57472e-05	-2.93331e-05	-0.000137908	0.000255688	-0.000226622	-0.000203086	-6.18383e-05	1.17845e-06	-3.09096e-05	-3.00126e-05	2.53738e-05	-9.4229e-05	1.47956e-05	-1.65541e-05
NBPF3	3.36281e-05	-0.000379067	-1.01707e-05	0.000579941	0.000570673	-0.000154399	6.534e-06	-0.00027154	0.000114503	-0.000178224	0.000125267	-0.000152764	7.64635e-06	9.023e-05	-0.000167066	0.000339008
ALPL	-0.000142125	-0.000101801	5.79989e-05	0.00012941	1.1121e-05	-0.000218392	0.000562698	-0.000123965	0.000196153	-0.000107234	-8.6977e-05	4.3788e-05	-0.000133751	2.48193e-06	-9.1178e-05	0.00303902
RAP1GAP	4.27354e-05	-5.48479e-05	-7.94916e-06	5.87683e-05	-8.59347e-05	-3.07465e-05	8.77515e-05	5.30113e-06	-1.15584e-05	-1.71599e-05	-3.93622e-05	-2.65089e-05	-1.28217e-05	-1.87145e-06	0.000269196	-1.30565e-05
USP48	2.77034e-05	-0.000228938	0.000209651	7.74295e-05	0.00010262	0.000413861	0.000368838	-0.000375701	7.88422e-05	-0.00011346	0.000169243	-0.000132573	0.000151495	-2.46108e-05	0.00022164	0.000205316
LDLRAD2	3.78801e-05	-9.21682e-05	-3.5016e-05	-2.81268e-05	-2.0345e-05	1.19954e-05	7.88106e-05	-6.38159e-05	-4.68216e-05	-8.47493e-05	1.75072e-05	0.00154963	3.9596e-05	3.34706e-05	-6.01545e-05	-2.53034e-05
HSPG2	5.39043e-05	-0.00016097	-0.000129829	0.000140467	0.000179116	-3.90916e-05	5.65446e-05	0.000110052	-9.67952e-06	-3.80778e-05	0.000766444	-0.000132379	-6.43464e-05	0.000327715	-1.88952e-05	0.000294134
CELA3B	-2.59959e-05	-4.99485e-06	0.000106393	-2.40138e-05	-6.2815e-06	-2.35544e-05	-0.000148976	-0.000113218	-3.64723e-05	4.00132e-06	-9.53282e-06	-5.59383e-05	-2.67027e-05	0.000197882	-2.41995e-05	-1.33381e-05
CELA3A	2.53048e-05	-3.52536e-05	-7.04188e-05	-7.50484e-06	-8.99877e-05	-7.13074e-07	-5.50143e-05	0.000309578	0.00014027	6.20599e-05	-4.97345e-05	3.59743e-06	0.000250556	-0.000139175	-5.68275e-05	-7.66621e-05
LINC01635	-4.50978e-05	0.000126043	-0.000139228	-1.02708e-05	0.000498127	-0.000105391	-0.000104521	3.43275e-05	4.05055e-06	-4.37715e-05	-4.76106e-05	-8.31332e-05	-2.97135e-05	-2.41624e-05	-1.2982e-05	-4.32831e-05
LINC00339	-1.03877e-05	-0.000298781	8.72601e-05	0.0001797	0.00021909	0.000171923	0.00018175	-1.75443e-05	-1.94593e-05	-0.000182062	4.08832e-05	-0.000255844	0.000106997	1.05665e-05	-0.000192789	-0.000232175
CDC42.AS1	-3.41093e-05	-0.000151497	-3.06857e-05	7.07141e-05	0.000107545	-7.25022e-05	-5.40437e-05	0.000351954	0.000106716	-0.00015946	-9.82469e-05	-0.000103399	-6.49829e-05	-0.000149934	-5.29687e-05	0.00104612
CDC42	2.82444e-05	0.000160525	5.4415e-05	-0.000124403	-2.90134e-06	-1.66034e-05	0.000119401	-0.000520108	-0.000140601	-0.000627172	-6.57342e-05	0.000262446	0.000574445	0.0003544	8.28542e-05	-1.96267e-05
CDC42.IT1	5.44118e-05	3.44027e-05	-2.84845e-05	8.03514e-05	-5.01303e-05	1.66732e-05	-0.000267502	-0.000307071	-3.3293e-05	-3.32548e-05	-5.60004e-05	-4.19611e-05	-3.69854e-05	-8.02022e-05	-0.000102459	7.75752e-05
WNT4	-2.83035e-05	-7.62719e-05	-3.73828e-05	-5.65147e-05	0.000206212	5.1547e-05	-0.000126894	-9.45239e-05	-1.99815e-05	-0.000103665	-3.39346e-05	0.000469218	-0.000102002	6.02954e-05	0.000415303	0.00287763
ENSG00000285873	-0.000139727	2.15592e-05	-6.51637e-05	0.000212078	-0.000172266	-2.08391e-05	1.23295e-05	0.000692922	-7.08434e-05	9.70893e-05	0.000314244	6.07302e-05	-4.56292e-05	-4.12007e-05	3.18479e-05	-4.04008e-05
ZBTB40	-0.000240253	0.000166983	-8.3243e-05	3.93876e-05	0.000123845	0.00014225	0.000201121	-0.00038107	0.000271525	-0.000490682	0.00012044	0.000211361	0.000126205	-3.04539e-05	-7.69823e-05	7.01803e-06
ZBTB40.IT1	-4.49824e-05	-0.000105061	-2.12622e-05	0.000104186	-3.79119e-07	-9.73338e-05	0.000577546	1.89889e-05	-1.33741e-05	-2.16753e-05	-3.31941e-05	-5.49743e-05	-2.99764e-05	-3.93987e-05	-6.38083e-05	-6.81987e-05
EPHA8	-6.59562e-05	9.40739e-05	6.64538e-05	6.52856e-05	-6.94036e-05	-0.000107942	-0.000126456	-8.99498e-05	-1.74294e-05	6.36002e-06	-5.19071e-05	2.68284e-05	-9.99506e-06	-4.60273e-06	-8.57109e-06	-1.37885e-05
C1QA	-0.000389659	0.000562115	0.000307024	-0.000379678	-0.000475483	-3.66237e-05	0.00189871	-0.000601479	7.30647e-06	-0.000339707	-0.000220774	0.000288987	0.000272104	-0.000275173	-0.000218038	-0.000377717
C1QC	-0.00041189	0.000757979	0.000304288	-0.000383232	-0.000581809	-6.01582e-05	0.00250037	-0.00115696	-0.000116153	-0.000212002	-7.43189e-05	0.000124208	-0.000208539	-0.000320392	-0.000365175	-0.00052261
C1QB	-0.000667547	0.000661818	0.000324373	0.000185366	-0.000266579	0.000122602	0.00136375	-0.00135279	-0.000137424	-0.000482354	-5.67506e-05	0.000213271	-0.000161291	-0.000150843	0.000667849	0.000141978
EPHB2	4.91585e-05	6.39481e-05	-0.000294447	0.000166152	0.000138921	0.000139079	-3.67252e-05	-0.000419514	-0.000206522	-0.000508708	8.34328e-05	3.45309e-05	-0.000176433	-0.000310343	-0.000183154	-0.000318112
ENSG00000225952	-2.42116e-05	1.29278e-05	1.1928e-05	2.50555e-06	2.84004e-05	-2.55345e-05	-6.92524e-05	-9.70861e-05	-2.01882e-05	-1.648e-05	-2.53327e-05	-3.86132e-05	1.26716e-06	-1.75718e-05	-2.5137e-06	8.40709e-05
LACTBL1	-7.40008e-05	-5.60936e-05	-5.36384e-05	0.000129664	0.000243223	5.46425e-05	-0.000121702	-5.22643e-05	-4.78469e-05	-2.70292e-05	0.000184815	-7.8821e-05	-1.23066e-05	-3.66145e-05	4.45816e-05	-3.2895e-05
TEX46	-9.52239e-06	-0.000153228	8.37535e-06	-2.48389e-05	0.000115197	6.69618e-05	0.000479415	-9.17366e-05	-4.85125e-05	-3.89376e-05	-3.37057e-05	-5.58856e-05	-9.62799e-05	0.00103275	-7.33492e-05	-4.53045e-05
KDM1A	-7.17761e-07	-0.000120922	0.000191692	6.10726e-05	4.00055e-05	9.79119e-05	0.000117432	7.44189e-05	7.39555e-05	-6.82693e-05	0.000561142	-0.000174542	3.81033e-05	0.000148941	-0.000142918	-0.000127977
ENSG00000240553	-3.8243e-05	2.44504e-06	0.000307793	-7.79241e-05	-0.000140376	4.84942e-05	9.12244e-05	-0.000197068	0.000149258	-0.000105376	0.000118805	1.33423e-05	-6.70791e-05	-0.000303392	-5.3611e-05	1.40538e-05
LUZP1	0.000212305	0.000162976	4.39608e-05	8.1242e-05	-0.000245097	2.43046e-05	-6.45075e-05	-0.000651445	7.32641e-05	-0.000631865	8.64052e-05	0.000339282	-0.000100815	-0.000144593	-0.000225778	-0.000370275
ENSG00000289014	-3.62369e-05	-2.33093e-05	-9.81595e-05	5.36788e-05	-0.00014208	8.43868e-06	0.000387925	0.000249773	-4.84774e-05	-3.82042e-05	2.04023e-06	-8.06036e-05	-2.80564e-05	-4.41656e-05	-3.94271e-05	4.21122e-05
HTR1D	-6.52875e-06	7.6565e-05	-2.97785e-05	-0.000104693	-5.31025e-05	1.97682e-05	0.000182287	0.000104982	-4.02981e-05	-3.9551e-05	4.63583e-05	-4.64766e-05	-3.02161e-05	-3.37299e-05	-4.57192e-05	-4.89752e-05
LINC01355	0.000100019	-1.72707e-05	0.000158574	-2.45333e-05	8.10135e-05	8.21385e-05	0.000292705	-0.000444665	-8.92367e-05	-0.000306851	-3.69938e-05	-7.41092e-05	1.85453e-05	6.07228e-05	-4.00125e-05	2.1661e-05
ENSG00000284726	-7.29271e-06	-7.48318e-05	1.85389e-05	-4.92926e-05	1.80418e-05	0.000163494	0.000577602	1.24363e-05	-0.000147646	-0.000146762	-8.09238e-05	-2.29904e-05	-8.88536e-05	-0.000138064	-7.7443e-05	-8.31855e-05
HNRNPR	-0.000227304	0.000557957	0.000118954	6.86029e-05	-2.59596e-05	0.000432512	-7.84196e-05	-0.000310732	7.86632e-05	-0.000475604	-0.000116179	1.24375e-05	1.88138e-05	0.000225556	-0.000294942	0.000172978
ZNF436	0.000136692	-0.000168765	0.000192774	-4.59023e-06	-6.36089e-05	7.0593e-06	-0.000149277	-0.000357059	9.36772e-05	0.000186815	-7.44858e-05	3.92404e-05	0.000391112	-0.000144985	-1.22939e-05	0.000148127
ZNF436.AS1	1.90733e-05	-0.000149703	0.000153217	-7.36e-05	0.000142139	-1.29414e-05	0.000249836	-0.000106801	3.73838e-05	-0.0001271	-1.70511e-05	-0.000179409	-7.58809e-05	-4.99935e-05	0.000130374	7.36595e-06
TCEA3	9.50909e-05	-9.03041e-05	8.00803e-05	-6.69158e-05	-9.19758e-05	0.00012274	-0.000174233	-0.000149329	5.34717e-05	-2.21061e-05	9.21708e-07	-3.1415e-05	-2.09001e-05	4.94656e-05	-1.61747e-05	2.01272e-05
ASAP3	-0.000110249	5.36638e-05	-9.14541e-05	-5.88483e-05	-9.31544e-05	-7.59912e-05	0.000668542	0.0001254	-7.99153e-05	0.000219232	-3.13963e-05	-9.28465e-05	-9.41759e-05	0.000761284	0.00142468	6.82051e-05
E2F2	-0.00013629	-0.000159519	-5.81254e-05	5.48374e-05	-0.000125277	-0.000141089	-6.84143e-05	-0.000129553	-4.32887e-05	-6.82517e-05	0.00376434	9.50792e-05	0.00291794	2.89642e-06	-8.78702e-05	0.000299646
ID3	0.000129896	-0.00016097	-9.58959e-05	-2.43981e-05	-0.000150891	-3.78831e-05	0.000111116	-7.18611e-05	-0.000141105	0.000978485	-7.45445e-05	-9.02093e-05	-0.00021011	0.00136187	-7.33827e-05	0.00397377
ENSG00000285802	2.81647e-05	-1.12556e-05	5.01225e-05	-5.83231e-05	-4.05939e-05	-2.2874e-05	-4.30987e-05	0.000149759	-3.29641e-05	-6.16239e-05	6.75042e-05	-4.29581e-05	-1.87339e-05	-1.23157e-05	-5.40744e-05	5.01612e-05
MDS2	2.21263e-05	-6.36729e-05	-0.000123268	3.33325e-05	0.000216722	0.000296563	-0.000132277	0.000119837	-0.000101753	-1.84765e-05	-7.93449e-05	-0.000101323	-3.86155e-05	-0.000146117	-1.7832e-06	1.67093e-05
RPL11	-0.000427342	0.000602069	2.30884e-05	-0.000402131	-0.000235734	0.000247235	0.00108022	0.000195262	6.82071e-05	-0.000349074	-0.000133522	0.000391102	0.000257183	-0.000293997	-0.000178912	0.000459226
ELOA.AS1	6.9596e-05	-0.000211194	0.000126251	0.000116369	0.000178656	-4.2003e-05	0.000414932	4.60216e-05	-0.000186491	-0.000359683	-0.000103509	-7.35771e-05	4.74359e-05	0.000167732	-9.114e-05	-0.000146133
ELOA	-0.00017584	0.000224793	8.6568e-05	-2.47485e-05	-0.000161584	0.000106137	0.000496134	-0.000368216	-4.63387e-06	-0.000340891	-0.000132734	0.000673309	1.40605e-05	2.74576e-05	-7.82464e-05	0.00132576
PITHD1	-9.66788e-05	-8.08894e-05	5.21999e-05	0.000114223	9.96817e-05	8.82692e-05	0.000387162	7.80304e-05	0.000220369	3.71181e-05	1.57812e-05	-0.00018041	-7.90426e-05	0.000193534	-0.00020574	-0.000294599
LYPLA2	-5.36651e-06	7.806e-05	-4.74305e-05	-0.000133102	0.000125749	4.41857e-05	0.000340619	-0.000352734	-5.07598e-05	-0.000152146	-6.24413e-05	0.000142734	0.000414563	-0.000193016	-0.000119823	-0.000165351
GALE	-0.00028094	0.000442124	-0.000207675	-0.000105858	0.000140083	0.000155295	-0.000159737	-2.16713e-05	0.000342224	-0.000160457	5.61207e-05	2.04473e-05	0.000141411	-7.80398e-05	-9.9661e-06	-3.79277e-05
HMGCL	9.43288e-06	-0.000105843	5.14056e-05	0.000386405	-0.000187572	8.36703e-05	9.38518e-05	-0.000216496	-7.96377e-05	-0.000164324	-0.000264209	-0.000268521	-5.39298e-05	-0.000128058	-0.00026476	-4.94262e-05
FUCA1	-0.000129631	-9.81404e-05	-1.88065e-05	-8.59232e-05	0.000138601	1.71713e-05	-5.32272e-05	-2.74062e-05	0.000574376	0.000203269	-5.77031e-05	-9.97238e-05	-0.000125454	-8.12408e-05	-0.000190255	-0.000120106
CNR2	-0.000115064	-0.000100047	-1.24709e-06	0.000218614	-7.8516e-05	-9.08304e-06	-0.000136278	0.00107121	6.10739e-05	-0.000102704	-0.000120274	1.25941e-05	-4.95725e-05	-0.000121878	5.78289e-05	-0.000115337
PNRC2	-0.000149239	-4.56149e-05	0.000314252	-5.39241e-05	-0.000154205	-8.54569e-05	0.000552315	-9.46768e-05	0.000407998	-0.000127598	4.06055e-05	6.107e-05	-9.00661e-05	-6.84414e-06	-0.000146608	-4.29356e-05
SRSF10	-4.3104e-05	0.000123995	0.000249052	0.000170899	9.70363e-05	7.36641e-05	-0.000102091	-0.000191403	4.90854e-05	-8.01919e-06	0.000575001	-0.000188184	0.000316354	0.000246768	-0.000152474	-0.000153064
ENSG00000225315	-3.37046e-05	1.02481e-05	0.000112045	-8.35951e-05	0.000124401	-4.34746e-05	-0.000170797	-6.09511e-05	-2.66156e-05	5.18276e-05	-5.73444e-06	-7.66803e-05	-1.65135e-05	-1.88654e-05	-1.64071e-05	-2.40891e-05
MYOM3	7.75344e-05	-8.51362e-05	-5.66805e-05	-0.000145933	0.000464396	0.000257215	-0.000459087	0.000239392	-0.000121819	-3.622e-05	-3.04605e-05	-0.000188254	-3.4093e-05	-3.55893e-05	-6.0406e-05	-2.69094e-05
MYOM3.AS1	4.44024e-05	-9.61282e-05	5.30371e-05	-1.3391e-05	-7.16533e-05	-6.01511e-05	-0.000159365	0.000712596	-1.79323e-05	-5.16164e-05	-3.28216e-05	-7.4281e-05	-8.08431e-06	-4.87299e-05	-4.0155e-05	-2.19254e-05
IL22RA1	3.04186e-05	-6.11194e-05	-3.27208e-05	0.000122065	0.000110337	-0.000112107	-1.82745e-05	-8.78332e-06	-1.31717e-05	6.97695e-08	-6.19497e-06	0.000132436	-2.51514e-05	2.59626e-05	-6.00131e-05	-3.83568e-05
IFNLR1	-0.000405161	-1.50057e-06	-8.97447e-05	-2.21496e-06	0.00120979	-2.69928e-05	0.000431754	-0.000557269	-0.000523689	-0.000173219	0.000131761	0.00101315	-0.000120703	8.54029e-05	-2.38682e-05	-0.000192306
GRHL3	2.19254e-05	-1.39291e-05	-2.17286e-05	-0.00012098	0.000325644	-7.34641e-05	0.000299115	-0.000117886	-0.000156626	-0.000161033	6.84506e-05	0.000264432	-2.89406e-05	-0.000185467	-0.00012129	-8.7329e-05
LINC02800	-7.62164e-05	0.000124321	2.00007e-05	-3.1631e-05	0.000131844	-2.15778e-05	-0.000107418	-0.000148537	-5.83895e-05	2.93237e-05	3.05946e-05	3.16167e-05	-4.06635e-05	0.000202837	8.2288e-07	-3.31423e-05
GRHL3.AS1	5.07295e-05	-1.89195e-05	6.97898e-05	9.28174e-05	-7.37986e-05	-2.9387e-05	-0.000253778	9.75994e-05	-0.000144302	-0.00012803	-2.74955e-05	5.09287e-05	-3.05773e-05	-1.95601e-05	-0.000116889	1.56217e-06
STPG1	0.0001202	-8.91178e-05	1.44709e-05	0.000137286	-0.000124089	-6.12083e-05	0.000208443	-0.000220017	-0.00010333	-0.000109002	0.000182551	5.00231e-05	-8.39331e-05	-7.65387e-05	7.5572e-05	-8.51583e-05
NIPAL3	0.000120376	-0.000377254	0.000205226	0.000234679	-0.000121319	1.76374e-07	0.000551367	-0.000250232	-0.000334852	-0.000377694	-8.13359e-05	-0.000437175	1.53434e-05	-0.000248902	0.00103355	-7.36559e-05
ENSG00000288982	-3.27216e-05	7.23526e-06	0.000148345	-0.000130284	-0.000121808	0.000102629	-3.66524e-05	0.000109444	-5.66325e-05	2.77573e-05	0.000112222	-5.14477e-05	-1.93347e-05	-0.00010037	-4.0783e-06	-3.88046e-05
RCAN3AS	0.000122735	-0.000126473	8.69297e-05	-0.000107955	-5.13439e-05	-8.18953e-05	2.07866e-05	5.70399e-06	-0.000102965	-0.000121303	0.000295834	-5.36216e-05	2.15979e-05	-8.3337e-05	2.65273e-05	0.000586817
RCAN3	-0.000100475	-0.000209468	0.00013527	0.000164242	0.000424229	-0.0001996	0.000195048	-0.000283702	-0.000274826	-0.000196851	-4.28926e-05	1.93939e-05	-6.20934e-05	0.000717779	-2.45666e-05	-2.56751e-05
NCMAP.DT	-2.17977e-05	2.2609e-05	0.000165945	-6.05275e-05	-0.000125617	-8.85741e-05	0.000108962	-0.000191087	-5.39024e-05	-3.84249e-05	-6.63483e-05	9.32742e-05	-3.39036e-05	-6.62142e-05	-6.31763e-05	-8.02253e-05
NCMAP	0.000175889	-0.000132254	0.000256711	-0.000210094	-0.000373603	-0.000245603	-0.000131788	9.24677e-05	-0.000203906	3.8139e-05	2.39992e-05	-5.82485e-05	-3.55869e-05	0.000202087	-8.34604e-05	0.000282541
SRRM1	-9.47157e-05	-0.000290921	0.000487947	0.000139996	-6.87525e-05	0.000119245	0.000226984	-0.000146766	-0.000147848	-0.000171139	0.000315299	0.000477027	0.000193403	0.000476421	0.000715587	0.000642001
ENSG00000284699	1.91678e-06	2.07325e-05	-5.63149e-05	-8.18817e-05	2.4045e-05	-5.27696e-05	5.16544e-05	-4.53204e-05	3.3643e-05	-5.63762e-05	-1.79462e-05	-0.000107543	-4.38926e-05	0.000386147	0.000361439	-7.64407e-05
CLIC4	-0.000520112	-0.000372485	-0.000193327	0.000292322	-0.000536995	0.00136271	0.000455648	-0.000385069	0.000113661	0.000512547	0.000462134	0.00754021	0.000503882	0.00152279	0.0013129	0.000169586
RUNX3	-0.000198531	-8.2074e-05	-0.000107974	4.62503e-05	6.03707e-05	0.000243096	0.000316068	0.000248338	-3.04831e-05	-0.000140199	-3.25577e-05	-0.000191375	0.000309726	-0.000122924	-1.92182e-05	0.00033118
ENSG00000233755	1.877e-06	-7.34992e-06	-0.000127381	0.000230279	0.000106651	6.42178e-05	-0.000223788	0.000411685	-3.79779e-05	-9.31912e-05	-0.000135519	-0.000147358	-3.39375e-05	-9.6242e-05	-5.00753e-05	-6.43602e-05
ENSG00000231953	-0.0001354	6.34043e-05	0.000138888	0.000128651	-5.66788e-05	-0.000145022	-0.000201916	0.000485368	-1.19249e-05	-9.14139e-05	-6.41834e-05	-0.000124549	-1.99006e-05	-2.53048e-06	-6.68788e-06	0.000133067
SYF2	-6.75013e-05	-0.000159959	0.000379601	-0.000119753	0.000272124	-2.72059e-05	0.000626063	-0.000441199	-8.38238e-05	-0.000189533	-0.000209312	0.000233645	-0.000135088	-0.000237306	-0.000129135	-0.000175076
ENSG00000284602	2.03279e-05	-0.00025774	2.24029e-05	0.000162049	6.82318e-05	0.000118174	0.000222355	-0.000267954	-5.44733e-05	-7.88019e-05	1.47286e-05	-0.000225031	0.000304727	1.75256e-05	2.68579e-05	-0.000172456
ENSG00000284657	3.12457e-05	-9.23906e-05	-1.7277e-05	9.02377e-05	2.43673e-06	7.39922e-05	-4.6777e-05	2.04648e-05	-6.47041e-05	-5.71237e-05	3.0713e-06	-6.38633e-05	-1.39149e-05	-9.42034e-06	3.99851e-05	-6.77696e-05
RSRP1	0.000489768	-0.00123386	0.000922856	0.000103484	0.000293988	0.00040355	0.000270731	-0.00104749	-0.000131676	-0.000770079	-0.000146711	0.000291837	0.000274269	-0.000269431	-0.000395474	0.000444834
ENSG00000272432	-3.81369e-05	7.66152e-05	-4.28969e-06	1.27548e-05	-4.43654e-05	-3.45112e-05	-0.000110475	-0.000122598	0.000225352	-0.000102315	-2.64945e-06	-2.39623e-05	-1.49951e-05	-4.47981e-05	-4.12723e-05	-5.74431e-05
RHD	2.16237e-05	-9.31775e-05	0.000215549	-0.000104222	-0.000111254	1.89142e-05	7.39836e-05	3.7551e-05	-0.000148491	0.000213464	0.000393427	-0.000222674	-6.34582e-05	0.000196722	-6.2859e-05	0.000192739
TMEM50A	3.3256e-06	-0.000174438	0.000160179	-8.7649e-05	-5.84878e-06	3.72174e-05	0.000852246	-7.6753e-05	-0.000209976	-0.000144376	-6.11982e-05	0.00011289	0.000172548	-0.000281535	0.000749879	0.000523924
RHCE	-8.5926e-05	3.52756e-05	3.46339e-05	9.74487e-05	-5.71939e-05	8.14569e-06	-6.78357e-05	-0.000248929	-9.14686e-05	0.00064982	-5.96792e-05	-3.36798e-06	-3.44858e-05	-0.000116132	-2.24609e-05	-1.16023e-05
MACO1	0.000109985	6.89019e-05	-0.000116552	0.000232258	0.000170695	-3.73175e-05	-4.51783e-05	-7.83672e-05	-1.58306e-05	-0.000291789	-0.000107606	-8.2331e-06	8.32566e-05	-0.000367324	-0.000222514	0.000246799
LDLRAP1	4.06595e-05	6.22183e-05	-4.07738e-05	0.000313563	0.000116887	-6.33102e-05	-0.000293785	-0.000414915	3.40485e-05	-0.00014452	0.000396042	-0.000385286	-6.97402e-05	0.000295666	-0.000121363	0.000235863
ENSG00000225643	3.73046e-05	-7.84608e-05	0.000153899	-8.49484e-05	-0.000141332	5.46433e-05	-7.61605e-05	-5.47611e-05	1.71973e-05	-3.05899e-05	-3.43467e-05	-0.000103726	-2.78384e-05	-9.13579e-05	-7.46031e-06	-6.30009e-06
MAN1C1	5.50702e-05	0.000372724	-0.000443414	0.000606088	8.6504e-06	-0.000360613	-0.000362198	-0.000318045	-1.85672e-07	-0.000689333	0.000222945	-0.00061678	-0.000112417	-3.13259e-05	-4.46697e-05	-0.000243312
ENSG00000233478	-5.25126e-05	0.000192879	4.98862e-05	0.000131467	-0.000134761	-0.000242757	-0.000153216	4.22862e-05	-2.45246e-05	-0.00014463	0.000163795	-0.000243037	-3.90851e-05	-7.96629e-05	-0.000127289	-6.94552e-05
SELENON	1.87364e-05	-1.00733e-05	-0.000132314	0.000218868	-5.27314e-05	0.000119286	0.000794896	-0.000327381	-0.000153235	8.48281e-05	-0.000112397	0.000175389	-9.06189e-05	-0.000206928	-3.78737e-05	3.97894e-05
ENSG00000228172	0.000192708	-0.000189861	9.4736e-05	-9.88825e-05	-0.000150686	-6.0465e-06	4.41536e-05	0.000445313	-6.57267e-05	-9.86886e-05	-2.99083e-05	3.71308e-05	-3.26796e-05	-8.36119e-05	-7.96623e-05	-6.47042e-05
MTFR1L	0.000104638	-0.00025477	0.000109117	0.000182867	-0.000237046	0.000302675	0.000490116	-0.000342925	-0.000173331	-0.000255607	-0.000261706	-0.000153391	0.000446948	0.000337742	-6.50198e-05	-0.000327555
AUNIP	-2.91552e-05	-5.67854e-05	-0.000116071	-0.000110495	-6.57558e-05	0.000174094	0.000395333	2.50774e-05	2.89037e-05	-1.10179e-05	0.000522831	0.000215811	4.85997e-05	-0.00019125	-6.45109e-05	0.000187
ENSG00000236528	4.38713e-05	-7.31514e-05	8.26536e-05	-0.00013348	-2.34806e-05	-4.99925e-05	-4.89244e-05	-0.000102968	9.72167e-05	-0.000159874	-8.71663e-05	1.83117e-05	7.77632e-05	-4.06728e-05	-3.74415e-05	-0.000111588
PAQR7	-2.76209e-05	-7.93013e-05	4.03326e-06	-5.43798e-05	-2.20566e-05	-1.46622e-05	0.000390319	-0.0001756	-5.93913e-05	-4.98084e-05	0.000205402	-0.000237294	1.7044e-05	-6.34126e-05	-4.89559e-05	0.001424
STMN1	8.19041e-05	-0.000215389	1.7013e-05	-1.75967e-05	-0.000151004	2.46949e-05	0.000652648	8.2127e-05	1.89357e-05	-0.000107315	0.000648442	-0.00013959	-7.72651e-05	7.15463e-06	-5.45904e-05	3.90592e-05
PAFAH2	4.6614e-05	-4.24465e-05	-2.48351e-05	8.96258e-05	5.79895e-05	0.000223066	5.45645e-05	-0.000209154	-7.2193e-05	-0.00025113	-3.11804e-05	-0.000245765	-8.07126e-05	-0.00022338	0.00103273	-0.000269461
EXTL1	-9.49987e-05	-0.000111198	9.81125e-05	0.00028552	-4.44742e-05	-8.38769e-05	-9.17003e-05	-5.40886e-05	2.62598e-05	-1.87603e-05	-8.36211e-05	0.00015051	-1.15132e-05	-2.02143e-05	-2.53801e-05	3.07759e-05
SLC30A2	2.812e-05	3.7949e-05	-2.15652e-05	-0.000114783	-2.11567e-05	-2.90691e-05	0.000173921	-9.44691e-05	0.00014378	-0.000102644	-3.45736e-05	-2.3031e-05	-4.20277e-05	-6.52483e-06	-3.17576e-06	-4.99018e-05
TRIM63	-1.1005e-06	9.78492e-06	3.27412e-05	-5.11061e-05	-0.000107622	-6.13646e-05	-5.13251e-05	0.000208869	-3.48249e-05	-2.89652e-05	-1.99324e-05	-4.97025e-05	-1.31556e-05	-4.4788e-05	1.10134e-05	-2.84653e-05
PDIK1L	2.83544e-05	0.000457843	-0.00014266	0.000142235	-0.000309126	-0.000112581	0.00019763	-0.000548659	-0.000129944	-0.000309635	2.27953e-05	-0.000166271	-9.22761e-05	-0.000222927	-0.000138088	-3.7759e-05
FAM110D	5.58468e-05	5.05345e-05	-4.71379e-06	-7.03053e-05	-1.05039e-05	-8.10165e-05	-0.000153899	0.00037859	-1.46417e-05	-9.09469e-05	-1.71738e-05	-8.1307e-05	9.16903e-06	9.97397e-06	-4.36876e-05	-2.35551e-05
C1orf232	-0.000105809	0.000216321	-3.50231e-05	-2.32258e-05	-0.000132112	-4.19379e-06	0.000520313	-0.000219495	7.141e-06	-3.98164e-05	-3.42453e-06	-0.000117447	-4.53095e-05	-5.05945e-05	-4.8281e-05	0.000278395
ZNF593	-3.25637e-05	0.000135431	-0.000150344	-7.89177e-05	-8.39501e-05	0.000134262	0.000350479	4.80664e-05	-0.000109064	0.000103537	-1.55341e-05	0.000104201	-7.78877e-05	-5.4804e-05	-4.9084e-05	-3.4974e-05
CNKSR1	4.68605e-05	0.000113686	-2.22543e-05	-5.08944e-05	-8.03054e-05	0.000137407	-0.000309651	3.15965e-05	1.98969e-05	-9.51791e-05	-2.01527e-05	-0.000152384	-4.01827e-05	-8.05936e-05	-4.24058e-07	-5.71615e-05
CATSPER4	-3.39588e-05	-2.88934e-05	8.55477e-06	7.92845e-06	-8.32923e-05	0.00024882	0.000190229	-2.44673e-05	-7.71653e-05	-4.18426e-05	-5.52672e-05	-7.65288e-05	-2.94089e-05	-0.000115363	0.000100461	-1.7514e-05
CEP85	-8.84097e-05	0.000144435	-2.61129e-05	3.69414e-05	-8.8297e-06	3.27146e-05	5.08801e-05	-0.000360779	-0.000154728	-0.000211888	0.000790805	0.000111533	9.21309e-06	4.02019e-05	-0.000123624	8.06383e-05
SH3BGRL3	-0.000191433	0.000272627	0.000100499	-0.000396035	-4.75957e-05	4.63395e-05	0.000821371	-8.40444e-05	-8.30992e-05	-0.00013641	8.79818e-06	7.87668e-06	0.000315071	-9.36402e-05	-0.000181758	0.000914833
UBXN11	-0.000126435	-0.000132233	6.9336e-05	0.000214498	-0.000165408	0.000139518	-0.000165995	6.48552e-05	5.99677e-05	9.43293e-05	0.000204941	-0.000187097	0.00117513	0.000467811	8.11706e-05	3.69005e-05
CD52	-0.000103616	9.13711e-05	-4.50098e-06	-6.51259e-05	-3.19335e-05	-0.000235704	0.000110353	-6.31903e-05	-5.50003e-05	-0.000390486	-4.66456e-05	-0.000229691	0.00603797	0.000466689	-0.000200937	-0.000514408
CRYBG2	0.00014794	-0.000178404	-5.63469e-05	0.000143293	1.85381e-06	9.15955e-05	-9.33859e-05	-0.000207181	0.000319552	-0.000185056	-5.33214e-05	-0.000124771	6.77092e-05	0.000610314	-0.000103346	0.000378889
LIN28A	-9.15211e-05	-0.000174501	-1.3504e-05	8.56278e-05	0.000401846	7.9816e-05	-5.02931e-05	-2.53784e-05	-6.54412e-05	0.000150793	3.47261e-05	0.000123795	-3.55372e-05	-5.44247e-05	-6.27628e-05	-2.59269e-05
DHDDS	-0.000304168	0.000427992	-0.000165354	0.000136329	0.000142082	-3.09551e-05	-1.82792e-05	-0.000232011	0.000338217	-0.000406217	0.000251116	0.000129219	-2.13458e-05	-0.000303204	-0.000219782	-8.95647e-05
DHDDS.AS1	5.91938e-05	-0.000177652	0.00010017	-0.000111151	-1.47291e-05	-7.67748e-05	0.00029923	0.000209519	-0.000144733	-0.000210192	0.000312782	-0.000176082	1.36052e-05	0.000175963	-1.3364e-05	0.000611685
HMGN2	-0.000136611	-0.000241435	9.2806e-06	0.000371652	0.000140507	-0.000128732	0.000639869	0.000124605	1.87206e-05	0.000282521	0.000801982	0.000552208	-4.60381e-05	0.00015077	9.80262e-05	8.89683e-05
RPS6KA1	-0.000290165	0.00039632	-5.4488e-05	2.16786e-05	-0.000427034	1.62739e-05	-0.000237824	0.000265545	-0.000568261	-0.000283844	-2.55992e-05	-0.000240097	-0.000161493	9.56747e-05	7.88263e-05	0.00065989
ENSG00000260063	1.51227e-05	-1.95522e-05	-2.63529e-05	9.09872e-06	-7.51153e-06	-1.58974e-05	-6.85646e-05	-2.72921e-05	-1.45639e-05	3.6004e-05	-1.02129e-05	-1.90402e-05	-5.18196e-06	-1.17279e-05	-1.30795e-05	-6.96872e-06
ARID1A	-0.000109207	0.000346554	4.61691e-05	0.000364805	-0.000511265	0.000117902	-0.000167672	-0.000101006	-0.000228854	-0.00109451	9.61708e-05	-0.000167617	0.00030287	-0.000111303	-0.000335873	0.000152321
PIGV	2.37706e-05	-0.000209612	8.39288e-05	0.000201869	-0.00011351	2.00923e-05	7.15308e-06	1.69915e-05	0.000431963	0.000154843	3.34996e-05	-0.000137658	5.96215e-05	-0.000241927	-2.15052e-05	-0.000229182
ZDHHC18	-0.000281634	-0.000404488	0.000249646	0.000366676	0.000307115	0.000210988	0.000586589	-7.55345e-05	-1.04861e-05	-8.34013e-05	-0.000242511	-0.000101597	0.000250135	0.000567748	-0.000136105	0.000180223
SFN	-5.0377e-05	0.00011171	-5.29095e-05	6.32558e-07	-7.24857e-05	0.000124515	0.000128286	-0.000161109	-5.02198e-05	-3.49874e-05	-3.37092e-05	0.000135588	-2.06944e-05	3.88597e-05	-1.81855e-05	-3.56684e-05
GPN2	-8.58448e-05	0.000200537	-0.000128561	0.000148255	-7.59956e-05	8.24739e-05	-3.23307e-05	8.0945e-05	5.35327e-05	4.47377e-05	-0.00026919	-0.00019013	6.43865e-05	0.000151313	-3.53798e-05	2.56343e-05
ENSG00000226698	-3.50819e-05	-9.55306e-06	2.29763e-06	-3.74472e-05	0.000104024	1.41509e-05	-9.59998e-06	-3.20331e-05	-3.36782e-05	-2.35013e-05	-6.70305e-06	-1.60628e-05	-6.23304e-06	-1.89489e-05	-1.72266e-05	-1.23426e-05
ENSG00000289554	-3.33142e-05	0.000111152	-2.14894e-05	-5.70472e-05	-9.24101e-06	3.56039e-05	-3.76304e-05	-4.08631e-05	5.54468e-05	-9.065e-05	-5.39925e-05	-0.000151854	-2.80824e-05	-0.000107925	-4.44809e-05	-8.13738e-05
GPATCH3	-0.00011017	0.000113433	-0.000145971	0.000100767	0.000106876	9.23187e-05	-0.000111809	-0.000159874	4.10794e-05	3.8837e-05	3.19574e-05	-0.000245084	4.29266e-05	-4.70091e-06	-0.000136796	-0.000172261
NUDC	-0.000296739	0.00037768	-0.000210446	0.000208789	-6.70399e-05	4.82916e-05	0.000207651	0.000832511	6.39824e-06	-0.000249812	-1.42563e-05	-0.000159195	-4.0496e-05	8.06226e-06	5.91584e-05	-0.000152055
NR0B2	-4.13125e-05	0.00020725	0.000161254	-0.000140088	5.67476e-06	-0.000104595	-0.000140579	-0.000243726	1.46107e-05	-1.45903e-05	-6.55692e-06	-9.29888e-05	-8.21636e-06	1.68437e-05	-4.47796e-06	1.02679e-05
KDF1	-5.71318e-07	0.000160522	-3.27627e-05	-5.32682e-05	-4.46965e-05	-7.31469e-06	-0.000112933	-0.000132954	-1.15614e-05	-1.62222e-05	-1.48112e-05	-6.5151e-05	-2.17694e-06	-8.1178e-06	-7.34877e-06	-6.08637e-06
TRNP1	-9.01069e-05	-0.000102441	-5.64688e-05	0.000174747	2.22079e-05	-1.40485e-05	-9.73934e-05	0.000116984	-8.159e-05	-0.000160128	-7.60309e-05	-0.000111592	0.00249099	-0.00041129	-6.5353e-05	0.00179254
TENT5B	-9.61326e-05	-6.39907e-05	-2.54719e-06	0.000103127	-8.83246e-05	-6.20344e-05	0.000457229	0.000110034	-2.18794e-05	-4.45233e-05	-6.78124e-05	2.65882e-05	-2.88333e-05	-5.44606e-05	-4.25833e-05	-1.34363e-05
SLC9A1	-0.000137698	0.000192847	-6.04119e-05	0.000215392	5.45893e-05	0.000117729	-0.000455331	-0.00052024	2.37219e-05	-0.00022121	0.000611213	-0.000308634	0.000249215	0.000222867	0.000160995	-0.000107811
WDTC1.DT	-8.32178e-05	-6.34927e-05	0.000127262	9.19367e-05	1.88839e-05	-4.39583e-05	-0.000236131	-0.000359506	-0.000160183	0.00133993	-5.07797e-05	4.06603e-05	1.43397e-05	-0.000152376	-4.40015e-06	1.36271e-05
WDTC1	7.24023e-06	-0.00065939	0.000292962	7.2203e-05	0.000281989	0.000124065	0.000509233	0.000191548	-0.000177641	-0.000132812	0.000334008	1.66339e-05	0.000174978	-0.000167722	-0.000335311	-0.000430385
TMEM222	-0.000116223	0.0002431	-0.000126744	0.000142066	1.08009e-05	1.93544e-05	0.000548549	-0.000507793	-2.70673e-06	-0.000238599	0.000118374	-7.25641e-06	-0.000158125	-4.19396e-05	-2.69629e-05	-0.000188258
SYTL1	-5.71646e-05	-0.000119884	-9.42577e-05	-2.37114e-05	-0.000123939	0.000163074	0.000514335	-8.85462e-05	-0.000112531	-0.000106146	-4.92617e-05	-8.33843e-05	0.00317628	-0.000444341	-0.000113324	-0.000235708
MAP3K6	-0.0001557	-9.649e-05	1.59115e-07	-4.81845e-05	7.62797e-06	0.000269259	0.000327176	-0.000351268	0.000136158	0.000318761	-7.66352e-05	-0.000154394	0.000700734	0.000165081	-3.48758e-05	6.21241e-06
FCN3	-1.39041e-05	1.48259e-05	6.71116e-05	-9.64499e-05	0.000106507	1.71202e-05	-0.000153084	-0.000153066	3.56979e-05	-4.16715e-05	4.12931e-07	3.33507e-05	-8.51614e-06	-1.86721e-05	-1.71044e-05	-4.31826e-05
WASF2	0.000337343	-0.000488201	0.000363012	-0.000240944	-8.13574e-05	-9.92021e-05	0.000259899	-0.000721647	-0.000189492	-0.000779004	-7.56502e-05	0.000226536	0.000297546	-0.000148005	-0.000351667	-0.000420795
ENSG00000241169	-4.44188e-05	0.000126434	0.000162472	0.000122527	-9.64579e-05	-0.000124339	-0.000441324	-4.91539e-05	-4.69042e-05	-0.000131629	-0.000108296	-4.11755e-05	-4.66277e-06	2.20743e-06	-6.29162e-05	-9.9029e-05
ENSG00000237429	0.000103139	-4.77524e-05	7.7725e-05	-3.9072e-05	-2.2337e-05	-0.000125459	-0.000260337	-0.000126583	5.61511e-05	-4.93329e-05	-4.7681e-05	1.00409e-06	-4.50458e-05	-4.93069e-06	-1.21122e-05	-6.86269e-05
AHDC1	0.000195193	-0.000312213	0.00021243	0.000562689	-2.98815e-05	0.000118511	-9.91108e-05	-0.0003151	-0.000354929	-0.000489359	0.000116617	0.000297762	-9.09648e-05	0.000429755	9.9729e-05	0.000147101
FGR	-0.000646998	0.000311163	-0.000269944	-0.000255261	0.000911381	0.00051492	-3.97042e-05	-0.000296357	-9.92842e-05	0.000559964	3.99377e-06	0.000298086	0.00176934	0.000782653	-5.27203e-05	-0.000305434
LINC02574	5.02998e-05	7.73929e-06	-7.36703e-05	5.625e-05	-8.26811e-05	-4.02283e-06	1.13628e-05	-6.53644e-05	-2.08061e-05	-2.36649e-05	-4.74047e-05	2.27857e-05	-1.45808e-06	-1.96369e-05	-4.11718e-05	-3.05336e-05
IFI6	-0.000103749	9.32992e-05	-0.000153434	-1.78484e-05	0.000186901	0.000368628	-0.000163524	-0.000229937	3.34557e-05	0.000287903	-5.69082e-05	-0.000102754	0.000294387	-0.000320187	-5.50588e-05	-0.000115799
ENSG00000225886	-1.11934e-05	-6.21556e-05	1.76418e-06	3.70211e-05	-7.83917e-05	0.000146588	-0.000193492	-0.00012333	7.42793e-06	5.49637e-05	4.26191e-05	3.94933e-05	-8.30529e-05	-0.000111469	-2.97664e-05	0.00234
FAM76A	-6.53756e-05	-0.000107291	8.85891e-05	0.000200353	0.000150194	0.000141382	-2.52209e-05	4.45077e-05	5.56004e-05	-6.42479e-05	-3.65865e-05	-4.19375e-05	-4.63668e-05	-0.000322612	-0.000118764	-6.15206e-05
STX12	-0.000126798	5.17542e-05	3.9222e-05	-5.88043e-05	9.84478e-05	0.000210703	0.00027201	-0.000362723	0.000151807	0.000479333	-0.000231818	7.46158e-05	0.000191847	9.44856e-05	-0.000274485	-0.000119795
ENSG00000269971	-8.76854e-05	9.301e-05	1.33374e-05	-9.36209e-05	0.000141867	0.000114	-0.000206295	0.000487422	-5.69447e-05	-0.000151753	-5.78959e-05	-8.72813e-05	-4.56168e-05	-0.000123166	-8.2086e-05	9.22951e-05
ENSG00000270031	-2.14625e-05	7.62925e-05	-9.21541e-05	-7.6779e-05	2.07082e-05	9.0409e-07	0.000167468	-8.73478e-06	2.6443e-05	0.000121316	-3.40947e-05	-0.000123181	-4.04053e-05	-3.40247e-05	-2.01481e-05	-7.60794e-05
ENSG00000286433	-0.000152508	-6.43361e-06	-4.40851e-05	0.000188524	-1.12858e-05	-2.77576e-05	0.000422415	-4.59269e-05	-3.79373e-05	-1.52293e-05	0.000588757	-9.3036e-05	-3.51335e-05	-8.00118e-05	-5.40867e-05	-8.75442e-05
PPP1R8	-8.75038e-05	0.000132359	6.94937e-05	5.56417e-05	0.000174364	0.000135186	4.98452e-05	-0.000631003	-0.000148792	-0.000170862	0.00019777	-8.51552e-05	0.000548567	-4.18512e-05	-9.78521e-05	-0.000255209
THEMIS2	-0.00032174	-0.000234814	-6.70278e-06	-0.000102238	-7.14034e-05	0.000172226	-3.44758e-05	-0.000128848	0.000200713	0.00325703	2.89549e-05	-1.74694e-05	0.000220194	-0.000212074	-5.11138e-05	-0.000115323
RPA2	-0.000240196	0.000116237	-9.89804e-05	9.88363e-05	1.81094e-05	0.000125785	0.00030594	-4.39688e-05	0.000197277	0.00014052	0.000463432	-0.000514062	-9.13716e-05	-7.26617e-05	-0.00021929	-0.0001801
SMPDL3B	-2.78222e-05	-3.82329e-05	1.13464e-06	6.85971e-05	-4.06947e-05	-3.33515e-05	-0.000100979	-2.7062e-05	-3.1643e-05	-3.9219e-05	0.000226818	-3.60517e-05	-7.83867e-06	-5.60359e-06	-2.45188e-05	-2.9008e-05
ENSG00000227050	0.000173983	-2.94823e-05	-7.21946e-05	0.000108157	-8.6258e-05	-9.75886e-05	-0.000144986	-0.000215243	-6.64878e-05	-7.4592e-05	-2.64084e-05	6.07394e-05	-4.5386e-05	-6.30052e-05	-0.000111603	-2.04983e-05
XKR8	2.20382e-05	-7.12165e-05	4.4029e-05	9.00761e-05	-0.000123891	-2.09893e-05	-8.99582e-06	-1.5168e-05	-0.000108422	-0.000118359	-6.14413e-05	0.000545114	0.000154075	-0.000140666	0.000103747	-5.73983e-05
EYA3	-0.000128594	0.000256716	-1.3472e-05	0.000102174	5.53518e-07	8.77355e-05	0.000193659	-0.00056168	-0.000191129	-0.000602807	-0.000141758	0.000521237	0.000190246	0.000112863	-0.000256696	7.67407e-05
ENSG00000289576	0.000112001	-0.000259445	8.76564e-05	-2.47321e-05	9.77858e-05	5.51986e-05	-0.000368157	-0.000217467	-0.000186406	-0.000291815	9.97894e-05	0.000726807	-7.76313e-05	-0.000137084	-0.000200828	6.53253e-05
PTAFR	0.000351488	-0.000213984	-0.000174784	9.22693e-05	1.20484e-05	-2.61578e-05	0.000623192	-0.00101583	-0.000505542	-0.000528412	-0.00022758	0.000421124	-0.00024687	-0.000280737	-0.000257355	-0.00016405
DNAJC8	-0.00011224	9.90512e-05	-5.18004e-05	-5.47849e-05	0.0002339	0.000158131	0.00042916	-0.000257854	5.92531e-05	-0.0001972	0.00011242	0.00023799	-5.3111e-05	2.59616e-06	-0.00017184	-0.000177883
ENSG00000290123	-5.15727e-06	2.98237e-05	-9.52818e-06	6.07942e-05	0.000114673	-0.00011182	-8.97883e-05	6.33896e-05	-2.40311e-05	-2.771e-05	-6.17075e-05	0.000357532	-2.07735e-05	-2.02156e-05	-1.93571e-05	-4.09418e-05
ATP5IF1	5.36617e-05	-0.000127699	0.000177958	-7.25419e-05	6.24943e-05	5.848e-05	0.000711538	-0.000291889	-7.11807e-05	-3.26001e-05	-0.000101022	-0.00028651	-0.000186861	0.000650707	-0.000220659	-0.000199813
ENSG00000270605	0.00010897	-9.83867e-05	1.37295e-05	-3.84682e-06	0.000104419	-5.56517e-05	8.78783e-07	-0.000141503	-1.84414e-05	-0.00011392	-5.0946e-05	-0.000218723	-8.34317e-05	0.000176531	-0.000100541	-0.00016149
SESN2	8.27701e-06	0.000148672	-0.000107959	0.000144402	-2.61623e-05	-0.000162499	0.000378871	-0.000392857	-0.000145175	-0.000221703	-6.23145e-05	4.08124e-05	1.17369e-05	6.8954e-05	-0.000151162	-0.000116702
MED18	-1.27475e-05	3.92866e-06	1.9108e-05	8.43712e-05	-0.00011778	-3.39067e-05	3.90854e-05	-8.10056e-05	-2.19872e-05	-0.000108938	8.27042e-05	2.40804e-05	0.000165139	-0.000172604	-9.10576e-05	-9.14358e-05
PHACTR4	-1.02359e-05	0.000109034	-5.52285e-05	0.000177162	0.000207979	0.000214248	-0.000185021	-0.00041791	-0.000365075	-0.000629603	0.000244999	-7.99333e-05	0.000142986	-8.62028e-05	-0.000370191	7.57674e-05
RCC1	-0.000455948	0.000723983	-0.000417082	-4.10725e-06	-0.00023018	0.000203994	1.10616e-05	-0.000139299	0.000130879	-0.000269069	0.000113374	0.000821701	-8.34699e-05	0.000270806	8.14004e-05	-0.000204671
SNHG3	-0.000327773	0.000917892	-0.000383876	-0.000106946	0.000108631	5.99678e-05	5.50325e-05	-0.000262034	-0.000164714	-0.00026465	0.000117198	0.000170152	5.03364e-06	-0.000185988	-0.000119581	-5.0208e-05
TRNAU1AP	-8.70715e-05	-0.000183324	4.70758e-05	0.000254991	0.000307863	8.96457e-05	-8.11991e-05	-8.14864e-05	6.61483e-05	2.19702e-05	0.00039945	-0.000141935	0.000196458	-1.67038e-05	-0.000174274	0.000314981
SNHG12	-0.000416678	0.000210827	-0.000225645	-8.2044e-05	0.000547221	0.000248946	8.43659e-05	0.000105416	-5.08549e-05	0.000554729	9.99054e-05	-0.000102716	-8.43228e-05	-8.94968e-05	0.000101633	0.000810415
TAF12	-0.000105596	-3.15482e-05	-8.84888e-05	0.000136516	0.000226232	6.11929e-05	0.000302018	-7.62202e-05	-0.000153034	-0.000400652	0.000410609	-1.00372e-05	-6.50737e-05	1.12075e-05	-0.000156108	0.000353423
RAB42	-8.71241e-05	-0.000142736	-2.89008e-05	5.40792e-05	0.000558192	-9.23428e-05	-0.000247454	-0.000150912	-0.000135908	0.000713534	5.49707e-05	-0.000128255	-6.2827e-05	-1.89438e-05	-8.26105e-05	-9.59425e-05
TAF12.DT	0.000114287	-0.000165029	-1.42152e-05	0.000200273	7.39296e-06	5.48709e-05	-0.000297902	0.000136329	-9.49502e-05	-7.62038e-05	-7.72764e-05	-0.000111245	-4.33238e-05	-3.47659e-05	-4.45092e-05	1.25325e-05
ENSG00000270103	-9.96399e-05	1.17766e-05	-7.007e-05	9.69015e-05	-6.46509e-05	6.15683e-05	-2.29256e-05	-5.73632e-05	-0.000125639	0.000623629	-2.76783e-05	-3.47473e-05	0.000215124	0.000109082	-1.36833e-05	6.26165e-05
GMEB1	-9.315e-05	0.000322294	-0.00027316	-7.85632e-05	9.43199e-05	5.24106e-05	1.09242e-05	-0.000183708	-2.64699e-05	4.39927e-05	-6.27417e-05	-0.000140048	-5.33961e-06	6.61352e-05	0.00221981	-0.000183978
ENSG00000289291	0.000131699	0.000120057	3.67814e-05	-3.65812e-05	0.000177454	-0.000116379	-0.000447668	-0.000188771	-1.77182e-05	-1.54544e-05	-3.83347e-05	-2.32078e-05	-2.09322e-05	6.64959e-06	1.19492e-05	-3.82515e-05
YTHDF2	-0.000107634	0.000462589	-0.00028041	-5.44486e-05	8.69945e-05	0.000156387	-0.000339695	-0.000276132	5.69584e-05	-0.000220728	6.0274e-05	-8.25193e-05	-0.00016934	-0.000101698	-0.000164835	-1.6433e-05
OPRD1	-7.23498e-05	0.000119826	0.000163261	-7.52379e-05	0.000140015	-8.83048e-05	-0.000345346	-0.000129992	3.25565e-05	3.38758e-05	-4.44411e-05	-0.000148358	1.05006e-05	3.16553e-05	5.56961e-06	0.00015078
ENSG00000233427	7.27668e-05	-4.00053e-05	2.71131e-05	-0.000106355	8.86302e-05	-0.000117049	-4.26753e-05	0.000111197	0.000227624	-4.4158e-05	0.000179036	-0.000144856	-4.21553e-05	-0.000196729	2.4002e-05	-0.000122937
EPB41	0.000450472	-0.000233711	-0.000168304	-0.000344294	0.000301436	-8.59347e-05	0.000226779	-0.000399177	-0.000676048	-0.000699473	-0.000309621	0.000139208	-0.000182537	-0.000478372	-0.00018499	-0.000497585
TMEM200B	-6.05538e-05	0.000113565	6.2073e-06	9.394e-05	-9.66534e-05	0.000106682	-0.000203695	1.55953e-05	-7.13152e-05	-4.74322e-05	-6.95876e-05	0.000249691	-2.06708e-05	0.00024383	-1.77793e-05	0.000141494
ENSG00000225750	8.37192e-06	-0.00011137	8.45511e-05	0.000151037	-0.000115463	0.000135511	-0.000212935	-1.83024e-05	-3.59281e-05	-7.347e-05	-7.37703e-05	0.000467818	-4.10102e-05	-4.25977e-05	-4.07621e-05	-9.01532e-05
SRSF4	-0.000381857	0.000367239	-2.58499e-05	0.000351414	0.000195388	0.000404308	-0.000224443	-0.000376256	7.03044e-05	-0.000421009	0.000560622	9.20673e-05	0.000196623	-0.000303639	0.000443135	-0.00037764
MECR	-0.000265315	0.000490737	-0.000135395	0.000349472	-0.000128997	1.13357e-05	0.000230428	-0.0001285	-8.86116e-05	-0.000173175	8.97572e-05	-9.70095e-05	9.19492e-05	-0.000236274	-0.000161984	-0.000132763
PTPRU	-6.44854e-05	0.000138801	-0.000106842	0.000290262	5.31375e-05	-9.92274e-05	-3.14167e-05	-9.21796e-05	6.38511e-05	-7.31573e-05	-5.70995e-05	-9.5717e-05	-4.25666e-05	-7.8752e-05	2.55278e-05	-4.42306e-05
ENSG00000284676	-0.000149549	3.11278e-05	-0.000149314	-9.25831e-05	0.00102944	-0.000263825	0.000481558	-0.000113486	5.96935e-05	0.000117276	-2.61576e-05	-0.000231438	-5.13723e-05	-3.79916e-05	-5.12482e-05	-8.63298e-05
LINC01648	-8.55137e-06	-0.000301478	8.68042e-07	-2.291e-05	-0.000315741	-7.61454e-05	-0.00012879	-0.000272292	-3.75491e-06	-0.000299981	-2.79762e-05	0.00858191	-4.43346e-05	-1.08848e-05	3.55316e-05	4.05536e-05
MATN1	-1.22384e-06	-0.00010834	8.4539e-08	-2.83519e-05	-0.000186087	0.000237885	7.24259e-05	0.00035492	-4.80534e-05	0.0003402	-6.09452e-05	3.93301e-05	-4.67887e-05	-0.000104973	-1.13927e-05	-5.62224e-05
MATN1.AS1	-2.56045e-05	-2.91358e-05	4.14607e-06	-5.03525e-06	4.66295e-05	-0.000106891	-0.000144763	-0.000132232	5.19119e-05	0.000278883	1.82237e-05	-3.8498e-05	0.000658146	8.47125e-05	-3.63882e-05	-0.000137961
ENSG00000287510	3.81407e-05	0.000120808	-4.21537e-05	-0.000104401	0.000126542	-5.05966e-05	-0.000171421	-0.000101189	-1.60163e-05	7.04346e-05	-2.55476e-06	2.09887e-05	-8.46948e-06	-8.8235e-06	-1.42006e-05	-4.97001e-06
LAPTM5	8.43352e-05	0.000587508	-0.000701477	-0.000394967	-0.000435048	9.26043e-05	0.00210066	-0.00108027	-0.000569203	0.000611424	-0.000303595	-7.31444e-05	7.65403e-05	-0.000237042	-0.000291028	-0.000717742
LINC01778	-5.47549e-05	-5.93689e-05	2.24852e-07	-2.08198e-05	5.45345e-05	-1.39679e-06	7.6783e-05	0.00014272	-2.54368e-05	8.38105e-05	-2.2312e-05	-3.42929e-05	-3.62653e-06	-2.32665e-05	-2.24832e-05	-3.23076e-05
SDC3	-0.000102738	-0.000531551	-6.53677e-05	7.19691e-05	0.000402576	0.000614013	0.00102377	-0.000404849	0.000473337	0.000308289	8.16301e-05	0.000586054	-0.000117697	0.000117379	-0.0001364	-0.000196241
PUM1	-2.50239e-05	0.000336091	-5.61075e-05	4.18367e-05	-0.000438302	0.000200748	-0.000314376	0.000343445	-0.000276401	-2.06949e-05	-8.47213e-06	0.000262692	8.41757e-05	-0.000408303	-6.61576e-05	-0.000201123
NKAIN1	-0.000207517	1.71649e-05	0.000158662	0.000186591	-7.85669e-05	-1.51408e-05	-6.88053e-05	-0.000148938	-0.000112003	-5.62068e-05	-0.000131333	-3.2792e-05	-3.24243e-05	-6.79035e-05	0.00723428	-0.000179376
SNRNP40	-7.00975e-05	0.000281171	-5.34778e-06	0.000117401	-0.000203454	0.000200437	-0.00014992	-0.000173076	-0.000141349	-0.000417472	0.000280663	7.04057e-05	9.82876e-05	-8.04868e-05	-0.00023574	-0.000123345
ZCCHC17	-3.97397e-07	-4.57727e-05	0.000114446	0.000148967	0.000288162	0.000156151	0.000161908	-0.000345409	-5.09311e-05	-0.000435644	-5.33337e-05	-0.000348084	5.39554e-05	-2.41429e-05	-0.000107699	-0.000270738
ENSG00000229044	-3.5324e-05	-3.27995e-06	6.31724e-05	-0.000123491	0.000105562	-9.23933e-05	0.000541699	-5.48301e-05	7.65976e-05	-3.93663e-05	0.000151038	-9.75332e-05	-0.000106708	-0.000224503	-0.000147191	0.000913452
FABP3	-0.000104816	-0.000170818	-0.000149128	-6.74521e-05	0.00073972	-0.000104027	0.000377602	-0.000107376	4.82117e-05	0.000981786	1.4226e-05	-4.22276e-05	-9.37216e-05	0.000112287	-8.2845e-05	-2.58911e-05
SERINC2	-7.345e-05	-8.13404e-05	-1.72229e-05	3.57831e-05	0.000176006	0.000109102	-2.73714e-05	-0.000203342	4.2374e-05	0.000659222	-2.32937e-05	-0.000122484	-4.56558e-05	-0.000119297	1.13183e-05	-3.57004e-05
LINC01226	-4.01175e-05	3.86633e-05	-9.77488e-05	-6.92028e-05	-5.4278e-05	1.52296e-05	0.0002444	0.000458532	-3.10761e-05	-5.0789e-05	-8.94656e-06	-0.000135457	-2.31252e-05	0.00039492	-5.29916e-05	5.26033e-05
TINAGL1	-0.000114621	-0.000110377	-0.000147947	0.000272839	-0.000144802	-5.76909e-05	0.00137558	2.2575e-05	-4.28472e-05	-3.81597e-05	-2.15481e-06	-7.17889e-05	-3.84085e-05	-7.09616e-05	-5.10317e-05	-0.00015381
HCRTR1	-1.20423e-05	6.03482e-05	-0.000141611	0.000182771	7.53628e-05	-9.995e-05	7.34879e-05	0.000448287	-2.35479e-05	-9.48085e-05	-9.16669e-05	-0.000147975	2.8108e-06	-1.06131e-05	-6.51528e-05	-5.04943e-05
PEF1	-0.000171833	0.000100582	-3.71958e-06	5.71305e-05	0.000229553	-0.000100913	3.78517e-05	0.000357033	0.000105135	-0.000149416	-0.000147932	-0.00017687	-0.000123869	-0.000184921	-0.000134369	-0.000125615
PEF1.AS1	8.2729e-05	-5.61989e-05	0.000112779	-2.39218e-05	-9.8623e-05	0.000128304	-0.000162015	-0.000103515	-5.0332e-05	-5.25613e-06	-3.35124e-05	-1.17113e-05	-1.23011e-05	-8.60686e-05	-4.27968e-05	-2.65565e-05
ENSG00000264078	-1.80539e-05	8.5894e-05	-1.38687e-05	-5.15675e-05	5.10041e-05	-3.55951e-05	-6.81108e-05	-5.35256e-05	-1.91234e-05	-2.53535e-05	-1.85583e-05	-2.4355e-05	-9.45883e-06	-2.31165e-05	-2.64601e-05	-2.23041e-05
SPOCD1	-4.26078e-05	-2.74036e-05	8.51905e-06	7.95323e-06	6.09346e-07	-4.46279e-05	0.000247825	9.43215e-06	-4.12832e-05	-2.8555e-05	-5.58378e-05	-2.24591e-05	-3.16065e-05	2.39123e-05	-1.73974e-05	-4.49465e-05
ENSG00000203620	-5.57007e-05	-2.1904e-05	4.56717e-05	-1.7587e-05	0.000261186	-0.000100515	-8.36764e-05	-4.30039e-05	0.000451952	-0.000139322	0.000377226	-1.87936e-05	-5.48441e-05	-0.000174905	-7.33203e-05	-0.000101776
ENSG00000269967	-6.98499e-05	1.95393e-05	-8.47737e-05	-4.80377e-06	7.52027e-05	-8.66978e-05	0.000126575	0.000478909	0.000169654	0.000187987	-8.30764e-05	0.000109696	0.000154828	-4.39321e-05	-6.72283e-05	-0.000191706
PTP4A2	-0.000152821	0.000255537	-0.000113903	-9.84353e-05	-0.00015541	3.87016e-05	0.000731121	-0.000121269	-6.10705e-05	4.20854e-05	-0.000246056	0.000525838	0.000698246	-0.000272832	-0.000191789	-0.000134706
ENSG00000228634	-6.52842e-05	-1.136e-05	9.32629e-05	4.2321e-05	-8.607e-05	-0.000101755	5.54746e-05	0.000487692	-2.54206e-05	-0.000140496	-1.94455e-05	4.1579e-06	-1.83364e-05	-3.18941e-05	-6.49015e-05	-4.5236e-05
ENSG00000284702	-2.60069e-05	2.83654e-05	-5.91429e-05	6.28451e-05	1.76254e-05	-3.12646e-05	6.49777e-05	-0.00012865	-2.69899e-05	-2.37307e-05	-4.92884e-05	0.000150853	-1.64061e-05	-2.65074e-05	8.89636e-06	-3.11653e-06
KHDRBS1	-0.000253102	0.000443101	-0.000291562	-0.000194669	0.000117759	-4.59312e-05	0.000435732	0.000440115	0.000219975	-0.000528491	0.000231646	0.000289353	-9.92338e-05	0.000263199	0.000325502	-0.000108903
ENSG00000203325	8.74975e-05	1.08281e-05	-1.6128e-05	-6.55853e-05	-7.4112e-05	-2.26052e-05	-0.000116752	-0.000203505	-2.05337e-05	-9.14682e-05	-4.16753e-05	3.16375e-05	0.000118876	-0.000108626	0.00179854	-0.000153518
TMEM39B	4.369e-05	3.84412e-05	7.33379e-05	-6.11312e-05	-0.000152212	-0.000128195	8.02323e-06	4.54076e-05	-0.000106815	5.49446e-06	-2.19331e-05	-7.72337e-05	-0.000148153	2.99952e-05	-0.000124077	-0.000132676
KPNA6	-0.00010442	0.000154426	2.24957e-05	0.00013522	-6.85872e-05	-1.82529e-05	0.000164098	-0.000150518	-6.40684e-05	3.45059e-05	-0.000126731	4.77176e-05	2.09987e-05	-0.000151873	-0.000199885	-0.000238519
ENSG00000250135	-6.85305e-05	1.55779e-05	-8.05171e-06	-2.1064e-05	-7.07502e-05	-7.76614e-05	0.000125754	-8.85031e-05	0.000363056	-5.57593e-05	-5.27242e-06	-4.91221e-05	-1.60117e-05	-3.66258e-05	-3.79428e-05	-8.41371e-05
TXLNA	-0.000395124	0.000606912	-0.000208356	3.53585e-06	0.000371076	-5.62072e-05	-1.22277e-05	-0.00021604	0.000254689	-0.000205476	0.00013039	-7.59212e-05	0.000100853	0.000359749	-0.000107324	0.000243218
CCDC28B	-0.000131163	-0.000133782	-4.69836e-05	7.69451e-05	-0.000126705	0.000149636	0.000751858	0.000230214	6.98325e-06	-2.66672e-05	1.65705e-06	-6.06903e-05	-9.83789e-05	0.000305274	0.000307327	-9.25676e-05
ENSG00000224066	-8.49331e-05	0.000176343	-2.81671e-05	0.000106204	2.6769e-05	0.000105497	-0.00022717	-0.000145319	-0.000114464	5.4738e-06	-0.000111133	-0.000181542	0.000508016	4.06427e-05	1.35739e-05	0.000218593
IQCC	-2.66123e-05	-2.44083e-05	-1.63678e-05	2.38209e-05	2.47434e-05	-5.20534e-05	-2.57002e-05	4.35478e-05	-2.89091e-05	-2.94462e-05	-3.99769e-05	-7.95367e-06	-1.51797e-05	-3.77813e-05	5.60521e-06	-2.87893e-05
DCDC2B	5.04139e-05	-3.21668e-05	2.15778e-05	4.8198e-05	-2.24972e-05	-6.59065e-06	-8.13737e-05	7.59805e-05	-7.92812e-05	-0.000118695	-3.95534e-06	-0.000125645	0.000514598	-0.000101049	-6.29484e-05	-0.000127647
TMEM234	2.79748e-06	3.68821e-05	3.92133e-05	0.00017328	2.50988e-05	-3.67569e-05	8.76795e-05	-0.000153802	-0.000102229	-0.000160302	-3.99476e-05	-5.71699e-05	-5.37728e-05	-0.000120702	-0.000102023	-5.72585e-05
EIF3I	-0.000152223	6.55627e-05	3.31679e-05	0.000194165	4.03169e-05	-7.40612e-05	0.000182284	-3.22908e-06	-1.52151e-05	-8.64114e-05	6.86682e-05	0.00043252	-9.93061e-05	-0.000117493	-9.67828e-05	-0.000164942
ENSG00000291132	0.00010518	-0.000212209	-1.76058e-05	3.11572e-05	0.000217826	2.81826e-06	-0.000231166	-4.5279e-05	0.000130711	-8.96008e-05	-0.000138028	-9.74038e-05	-5.30991e-05	0.000205524	0.000301302	6.97727e-05
ENSG00000290045	-4.80423e-05	-0.000179353	0.000181473	0.000120317	-1.98348e-05	0.000133143	-5.09705e-06	-0.000201333	0.000190859	-7.12359e-05	-9.69432e-05	-5.84231e-05	-3.87882e-05	-0.000137693	-4.67163e-05	-3.92374e-05
FAM167B	2.85897e-05	-8.10702e-05	1.2404e-05	2.14696e-05	0.000187443	-1.92142e-05	-0.00020715	-0.000113865	5.37896e-05	-4.91171e-05	-4.05021e-05	0.000125099	4.53654e-05	-5.29827e-05	-4.53887e-05	5.74959e-05
LCK	-4.06514e-05	4.89234e-05	7.21331e-05	-7.74449e-05	3.81951e-05	-2.91648e-05	-0.000153384	-0.000135611	-2.60047e-05	2.13157e-05	3.15989e-05	-0.000103251	2.10034e-05	-3.55919e-05	-3.51943e-05	-1.06385e-05
HDAC1	-2.69896e-05	2.81386e-05	-7.87013e-05	0.000284503	-0.000124511	0.000133603	-7.40589e-05	-0.000349741	-1.78096e-05	-0.000172481	0.000208572	0.000103415	0.00013966	-0.000123789	3.83324e-05	-0.000161765
ENSG00000233775	-7.07314e-05	-9.34451e-05	-7.49266e-05	-2.97829e-07	-0.000142792	3.83027e-05	0.000592634	0.000281787	-4.05183e-05	0.000255199	-4.94764e-05	-9.71418e-05	0.000223676	0.00109873	-7.56562e-05	-0.00014174
TSSK3	0.000165683	-0.000263152	0.000166916	0.000152803	8.73978e-05	-1.24991e-05	-0.000273283	-0.00041185	0.000220041	-2.83617e-05	2.39838e-05	-7.19034e-05	3.51086e-05	-0.000165549	-5.15182e-05	-9.75697e-05
FAM229A	9.3295e-05	-0.000224179	8.61302e-06	6.65437e-05	7.63775e-05	4.89995e-05	0.000236626	-7.25582e-05	-9.81677e-05	-5.79717e-05	4.53086e-05	-9.49749e-05	-3.86636e-05	-0.000100866	-6.25124e-06	-0.000130089
BSDC1	-2.67651e-05	-0.000479307	0.000163497	0.000408363	0.00020772	0.000214089	0.000247231	-0.000452737	-9.41539e-05	-0.000107745	-0.000120072	-6.91928e-05	0.000192618	-0.000313521	-0.000259292	-0.000132303
ZBTB8B	-4.31254e-05	-5.3648e-05	-4.44922e-05	0.000450215	-0.000259327	-0.000123543	0.000440191	-0.000120409	-2.16788e-05	0.000148929	-0.000100349	-3.95283e-05	-6.43103e-05	-8.53958e-05	-4.48759e-05	-0.000154197
ZBTB8A	0.000105913	-0.000293259	2.57049e-05	0.000287067	0.000151677	3.64869e-05	0.000117256	-0.000262522	-4.40248e-05	-0.000216129	6.98485e-05	-0.000134677	-6.65862e-05	-9.83884e-05	-0.000156086	1.94059e-05
ZBTB8OS	-6.41848e-05	3.92707e-05	-0.00011866	0.000534203	1.4385e-05	7.84577e-05	0.000103493	-0.000327668	-2.53531e-05	-0.000338359	0.000144956	-0.000114326	-6.61815e-05	-0.000290498	-1.90893e-05	0.000244343
RBBP4	-0.000106229	4.97346e-05	8.60685e-05	0.00027224	0.000155538	0.000368218	3.32314e-05	-0.000427047	6.01355e-05	-0.000437595	0.000139877	-0.000113859	0.000171667	-0.000200762	-0.000107194	0.000481358
SYNC	-3.62334e-05	-2.1073e-05	0.000234827	3.67755e-05	-0.000113869	0.000255429	0.000304084	6.0397e-05	-0.000224949	-2.38318e-05	0.000525057	-1.47249e-05	-3.92085e-05	0.000157107	-5.51677e-05	-8.54823e-05
ENSG00000224409	-7.09296e-05	5.20488e-05	-9.21468e-05	-1.03324e-05	0.000165381	-0.000947623	-0.000434827	-0.000414691	-0.000428773	-0.00113853	-7.36175e-05	-2.52297e-05	-0.0010414	0.0221981	-0.000133263	-0.000227923
KIAA1522	1.92566e-05	-0.000135405	-0.000122307	0.000119258	-0.00010183	3.9353e-05	0.000210173	-4.78205e-05	-5.97062e-05	-1.56835e-05	0.000496726	0.000378213	0.000298909	1.09302e-05	2.22542e-05	0.000218355
YARS1	-0.000427416	0.000895106	-0.0004116	0.000121105	2.10325e-05	0.000234805	5.78981e-05	-0.000420469	0.000146156	-0.00016861	-2.18601e-05	0.000239393	0.000266158	-0.000157991	7.83274e-05	0.000250321
S100PBP	0.000311891	-0.000599061	0.000282783	0.000280833	0.000257812	-7.45034e-05	6.2168e-05	-0.000247134	-0.000314247	-0.000518038	0.000442919	-0.000129027	3.31922e-05	-0.000159697	-0.000263619	-0.000301922
FNDC5	4.54708e-05	-5.72568e-05	3.15319e-05	7.71393e-05	6.47896e-06	-0.000133922	-0.0001124	-0.000115889	0.000290009	-9.53357e-05	-4.62228e-05	-5.48041e-05	-1.05289e-05	-1.21446e-05	-5.91133e-05	-7.26429e-05
HPCA	-8.09184e-05	-5.33655e-05	-4.06747e-05	-8.75342e-07	2.12512e-05	1.81499e-05	0.000456276	0.000130605	-7.13315e-05	-0.000102166	-5.81567e-05	-8.28317e-05	-7.95778e-05	0.00032125	6.06029e-05	0.00116953
TMEM54	1.57202e-05	5.28066e-05	-4.60169e-05	-0.000191051	0.000164986	-5.70874e-05	0.000183238	-0.00031608	6.39816e-05	0.00011474	0.000674168	-0.00013104	0.000632043	-0.000155907	-8.77287e-05	0.000433651
ENSG00000287691	-4.26964e-05	3.06891e-05	0.000225026	-0.000163684	-1.52341e-05	-0.000101417	-0.000211671	0.000126383	6.86829e-05	-1.48045e-05	-6.24408e-05	-6.43303e-05	5.31815e-07	-3.56023e-05	-0.000132346	-9.25016e-05
RNF19B	0.000152978	-0.000275222	-3.81775e-05	0.000170166	0.00011959	0.000174602	-0.000259718	-0.000434316	-0.000169729	-0.000112101	-9.75437e-05	0.000942027	6.60484e-05	-0.000422449	-0.00020205	-2.73281e-05
ENSG00000236065	-6.19598e-05	0.000467976	0.000144632	-9.35306e-05	-9.01142e-05	-6.51576e-05	-0.000832463	-0.000270048	-0.000161669	0.000347894	-0.000115176	-0.000140374	0.000157357	-0.000182418	-0.000135682	0.000193006
AK2	-0.000280366	0.000501134	-7.82635e-05	-8.34645e-05	-0.000112589	0.00010237	-8.68944e-05	0.000272435	-0.00013871	0.000284678	-1.85229e-05	0.000163656	-3.65115e-05	-6.35051e-05	-0.000193165	-0.000264403
AZIN2	0.000582552	-0.000389499	2.65644e-05	0.000158068	7.5713e-05	-0.000364254	-0.000895724	0.000110561	-0.000458197	-0.000412059	-0.000148627	-0.000145119	-3.46264e-05	-0.000262439	-0.000151717	0.000168264
TRIM62	8.61084e-05	-0.000167186	-1.04977e-05	0.000171418	4.30595e-05	0.000136628	0.000331864	-0.000182986	-0.00013068	-0.00023151	5.68564e-05	-0.000209977	-2.07605e-05	-0.000206891	-0.000143941	-0.000118468
ENSG00000284721	-2.4477e-05	-6.14239e-05	-4.3982e-05	3.78095e-05	-3.11554e-05	0.000141285	-0.000148472	5.0754e-05	7.94072e-05	1.33392e-05	-4.1068e-05	-6.18381e-05	-1.97411e-05	-3.09836e-05	-1.49964e-05	-5.97996e-06
ZNF362	0.000230553	7.66726e-05	6.00043e-05	0.000184292	-0.000235794	-0.000189425	-0.000576314	-0.000581854	-0.000252688	-0.000491325	3.56411e-05	-0.000400792	-0.000145471	-0.000163882	-0.000316574	0.000218785
ENSG00000270115	3.95328e-05	-7.48948e-05	-6.9631e-06	-1.23511e-05	0.000101477	-3.64442e-05	-5.08423e-05	-5.19273e-05	-3.90377e-05	-8.60776e-06	-4.51478e-05	-1.467e-05	-1.98174e-05	-1.7698e-05	3.19803e-06	-2.9719e-05
A3GALT2	-0.000133223	0.000155077	7.74257e-05	-6.1022e-05	6.75352e-05	-0.000123986	-1.08505e-05	-7.94393e-05	0.000160272	-0.000112806	-3.10383e-05	-0.00010712	-4.07534e-05	-8.45233e-05	-6.95509e-05	-6.93826e-05
ENSG00000225313	-0.000245217	0.000508159	0.000319849	-0.000351193	-0.000257611	-0.000158755	-0.000476365	0.000274595	-0.000393617	0.00118078	0.000151447	-0.000160998	-0.000123874	-0.00023894	9.50595e-05	0.00114284
PHC2	-0.000386486	0.00138041	-0.000528052	-0.00040899	-0.000944105	0.000598201	0.000746472	-0.000951893	-0.000597753	4.48489e-05	-0.000299595	-0.000456206	5.62888e-05	-0.00051652	-0.000231344	-0.00022572
PHC2.AS1	2.22166e-05	0.000308175	-6.42964e-06	-0.000176633	-7.05842e-05	-6.90825e-05	-0.000215621	5.51935e-05	-3.52055e-05	0.000187369	-4.20343e-05	-0.000182	-8.01895e-05	-2.67346e-06	-3.66915e-06	-9.38712e-05
ZSCAN20	3.63437e-05	-2.49327e-06	-0.000199337	-1.31767e-05	-7.22815e-05	0.000242508	0.000677614	-0.00032621	-2.82691e-05	-0.000178047	0.000618448	-0.000160145	-0.000106348	-0.000140814	3.45943e-05	0.00046196
CSMD2	-3.38354e-05	-0.00011214	-9.27887e-05	-1.24799e-06	-8.10327e-05	6.71639e-05	-0.000262306	0.000787599	-0.000133628	-0.000171521	-7.68423e-05	-4.81557e-05	-0.000193225	-0.000148154	-0.000144918	0.00811728
CSMD2.AS1	2.47439e-05	2.01893e-05	-6.31268e-05	-3.66759e-05	-3.54022e-05	-2.55804e-05	-7.48877e-05	0.000431631	-1.67375e-05	-8.27434e-05	-1.77579e-05	-4.22693e-05	-6.36606e-06	-1.89378e-05	-2.11273e-05	-1.1547e-05
C1orf94	7.36084e-05	-0.000109136	6.58481e-05	9.71458e-05	-8.07334e-05	0.000261204	-0.000184207	-0.000166756	-6.14797e-06	-6.12394e-05	-5.60422e-05	-6.69262e-05	-1.07857e-06	-0.000145661	-5.36966e-05	-7.96953e-05
ENSG00000287703	-2.38046e-06	0.000145621	4.89331e-05	-0.000159441	-6.19959e-05	-1.6772e-05	0.000311582	-0.000251364	-7.55996e-06	2.28889e-05	5.40606e-05	-1.76161e-05	-2.67099e-05	-7.13019e-05	-4.0948e-05	-5.41632e-05
SMIM12	5.51535e-05	-0.000322187	3.39747e-05	0.000329602	-3.60668e-05	-5.62176e-05	0.000517382	-0.000152619	0.000115385	-0.00015976	-0.000238407	-0.000268588	7.76704e-05	0.000330217	-4.31068e-05	-6.957e-05
GJB5	-3.30563e-05	4.23762e-05	5.02561e-05	-5.61612e-05	2.02901e-05	1.18511e-05	-0.000116887	-3.65077e-05	-1.64099e-05	-2.07207e-05	-8.21273e-06	-4.75915e-05	-7.32773e-06	1.84692e-05	-6.64438e-07	-4.54732e-06
GJA4	0.000106542	-4.51754e-05	-7.46076e-05	-0.000106127	2.2373e-05	-0.000100273	0.000272003	-6.55577e-05	-8.33911e-05	0.000420071	2.29396e-06	0.000382659	-7.1504e-05	5.05768e-05	-4.94262e-05	0.00160296
DLGAP3	6.49245e-06	6.65067e-05	-8.61417e-05	0.00015194	-4.56334e-05	-5.40149e-06	6.04739e-05	7.69209e-06	-7.84148e-05	-5.2124e-05	-4.21944e-05	-0.000189867	-1.99565e-05	-9.09578e-05	-7.74087e-06	-8.35342e-05
TMEM35B	-1.59507e-05	8.95465e-05	7.16371e-05	-9.45976e-06	1.49996e-05	-9.605e-05	4.21602e-05	-0.000103805	-5.39013e-05	-0.000108787	-9.71264e-05	-0.00019398	0.000467288	-7.47819e-05	-7.67461e-05	-2.01901e-05
ZMYM6	0.000192417	-0.000334182	0.000562349	1.3046e-05	1.05851e-05	4.71539e-05	-0.000772091	-0.000115608	-7.79501e-05	-0.000402181	-0.000164507	-0.000180982	0.000160467	4.77696e-05	-0.000375205	-0.000220253
ZMYM1	-0.000120279	-0.000305052	9.69687e-05	0.000172896	0.000160243	0.000131626	0.000485639	-0.000118032	0.000151534	-0.000355243	0.00063912	-0.000262607	3.6862e-05	5.20598e-05	-7.07692e-05	0.000330544
ENSG00000284640	4.34682e-05	-5.98868e-05	2.29361e-05	-5.30212e-05	5.43665e-05	-7.48841e-05	-0.000125384	0.00017754	-2.42946e-05	6.68186e-06	-6.1971e-06	-8.45372e-05	-4.23045e-06	-2.57915e-05	-1.88502e-05	-1.6149e-05
SFPQ	0.000164605	0.000420125	4.15795e-06	0.000259713	-0.000384361	9.14674e-05	0.000247515	0.00019578	-0.000181512	-0.000591605	-8.32984e-06	0.000260653	-7.31839e-05	-0.00038126	-0.000200628	0.000397325
ZMYM4	-0.000144076	0.00055056	-6.25572e-05	9.34282e-05	9.58805e-05	2.19343e-05	-0.000554869	8.17718e-05	4.82598e-07	-0.00065216	-0.000442196	0.000197637	3.18081e-05	-0.000290419	9.69738e-05	0.000122527
ZMYM4.AS1	-5.7424e-05	-1.65963e-05	9.40747e-05	-0.000115918	-5.93331e-05	-6.76058e-06	0.000191914	0.000557311	-4.33547e-05	-5.44407e-05	-2.99166e-05	0.000135665	-7.24697e-05	0.000622226	-9.06259e-05	-5.29488e-05
KIAA0319L	-0.000221969	0.000322461	-3.28007e-06	0.000248089	2.07602e-05	0.000479836	-6.85374e-05	-0.000598952	0.000270416	-0.000678841	-0.000120725	0.00022326	1.09892e-06	2.12631e-05	6.28902e-05	-0.00036191
NCDN	-0.000145	-4.18862e-06	0.000101085	0.000100382	-2.85059e-05	8.36438e-05	0.000627059	-0.000373433	-0.000167976	0.000543019	-6.62131e-05	-0.000189182	-9.05917e-05	-0.000125836	-1.02702e-05	0.000167489
TFAP2E.AS1	-0.000163473	-6.25439e-05	0.000225741	-3.56099e-05	0.000149555	0.000155946	-0.000207935	-0.000111868	0.00023306	-0.000236444	0.000182498	-0.000185722	3.53415e-05	-6.65554e-05	-0.00013462	1.43947e-06
TFAP2E	-0.000124432	-0.000113189	0.000151275	0.000153001	0.000274161	0.000226277	-0.000182425	-6.57686e-05	-8.07602e-05	0.000126216	-0.000229093	-7.40437e-05	-7.64104e-05	-0.000235117	-0.000101169	4.89309e-05
PSMB2	-7.29431e-05	0.000292623	-2.25824e-05	8.75729e-05	0.000179925	2.08194e-05	0.000408245	-0.000370608	0.00015576	-0.000306339	-0.000335941	-4.81593e-05	-0.000110752	4.02253e-05	-0.000125608	-0.000179432
C1orf216	-0.000109861	0.000125403	-3.5101e-05	-7.93313e-06	7.19688e-05	5.69093e-05	0.000119657	-5.26437e-05	-1.72028e-05	-0.000127492	0.000411061	-0.000298852	-4.82603e-05	-8.90561e-05	-3.20011e-05	-1.11321e-05
CLSPN	-0.00036226	-0.000243001	-0.000239322	0.000731395	-0.000279558	-0.000140169	0.000402665	-0.000156852	-5.06311e-05	-0.000117503	0.00490088	-0.00012946	-0.000100054	4.77237e-06	-0.000141425	0.000313607
AGO4	-0.000173719	0.000210324	0.000156534	3.88986e-05	-1.16504e-05	2.92541e-05	-0.000572246	-0.000106237	-3.01673e-05	1.05873e-05	-4.28227e-05	-0.000187689	-3.52503e-05	-0.000108639	7.22668e-05	-0.000142155
AGO1	-6.89789e-05	0.000189871	-8.72932e-05	0.000162775	0.000296835	-2.29687e-05	0.000134709	-0.000603689	-0.0001971	-0.000361375	-6.31934e-05	-9.52334e-05	0.000253676	-7.38158e-05	0.00161927	-4.02789e-05
ENSG00000286899	0.000186429	-3.59042e-05	-6.22221e-05	-0.000106519	-0.000121365	1.29607e-05	7.23515e-05	-4.50135e-05	-5.37576e-05	-3.41078e-05	-3.187e-05	-0.000106863	-1.89884e-05	-2.32985e-05	-4.86339e-05	-7.42727e-05
ENSG00000271914	7.97134e-05	-6.07187e-06	7.72883e-05	-8.80671e-05	-6.27762e-05	3.62645e-05	-0.00021039	-0.00014914	-2.27541e-05	-2.15053e-05	1.22122e-06	-4.83694e-05	-1.79885e-06	-3.74972e-05	-3.2693e-05	-1.53797e-05
AGO3	-0.000182782	0.000351534	-0.000195237	0.000149828	0.00049222	0.000200755	0.000104126	-0.000148921	-1.95997e-05	-0.00064364	0.000149153	0.000662448	1.11429e-05	-3.45388e-05	-0.000235926	-1.09207e-05
ENSG00000271554	-7.46542e-05	0.000267652	1.1935e-05	-0.000117464	-8.29564e-05	-0.000121059	0.000218241	3.76701e-06	-6.88737e-05	-0.000172316	-4.06684e-05	0.000190123	-9.70742e-05	-6.90784e-05	-9.97093e-05	0.000417585
ADPRS	-0.000283951	0.000345425	-2.86658e-05	-6.62863e-05	4.8342e-05	-6.9082e-05	5.02641e-05	0.000218554	7.54762e-05	-0.000212722	2.77922e-05	0.000621782	-5.65885e-05	3.72881e-05	0.000160025	0.000114773
COL8A2	-9.92729e-05	0.000279353	-0.000135063	4.71554e-07	-0.00012148	-8.48667e-05	0.000242195	-0.000107613	-0.00024644	-0.000188295	-5.40591e-05	-0.000169826	-9.59539e-05	-0.000101577	-0.000134664	-3.72475e-05
TRAPPC3	-1.71872e-05	4.45192e-05	1.78881e-05	6.07359e-05	2.47201e-05	-3.52848e-05	1.5974e-05	-0.000233081	4.24386e-05	-0.00012369	-1.01935e-05	-0.00016413	-0.000104577	0.000176917	-0.000217649	8.24633e-05
MAP7D1	-0.000168685	0.000143692	1.98248e-05	-0.000177781	7.92198e-05	0.000152841	0.000767258	-0.00014392	-0.000152053	-0.000350766	4.20428e-05	0.000314935	-7.31797e-05	-5.30728e-05	-2.96063e-05	1.83374e-05
THRAP3	-0.000358042	0.000524615	-0.000229972	9.58054e-05	0.000224608	0.00027216	-0.000246315	-0.000165454	0.000291442	-0.000131446	6.78698e-05	0.000169726	3.11854e-05	0.000200964	0.000698132	-7.03651e-05
SH3D21	0.000125158	-0.000239634	-5.89612e-05	1.89645e-05	0.000230746	-9.85851e-05	-6.73001e-05	0.000145396	-0.000115001	0.000702944	-0.000100311	-0.000323102	-4.34774e-05	0.000380308	4.81527e-05	-0.000106431
EVA1B	-6.86783e-06	-1.57415e-05	-7.30905e-05	-0.000141	-7.70267e-05	-0.000105952	0.00111215	-0.000239886	0.000163232	-8.06412e-06	-9.05086e-05	-6.89752e-05	2.57404e-05	-0.000108653	-6.61061e-05	-2.35192e-05
ENSG00000286379	1.40261e-05	-5.81829e-05	-5.8759e-05	-2.28221e-06	0.000176885	-6.89804e-06	8.8418e-05	3.66272e-05	-7.39627e-05	-3.45664e-05	2.8648e-05	-9.14094e-05	-1.66513e-05	-5.01275e-06	5.88065e-05	-4.61938e-05
STK40	-0.000308234	0.000455504	-0.000348759	1.0121e-05	0.000491522	2.39585e-05	0.000132619	-0.000401455	5.00458e-05	-0.000243498	-0.000297652	0.000697122	0.000226546	-0.000105251	0.000622453	-0.0001793
LSM10	-0.000130762	0.000292754	-6.98039e-05	-0.000179841	3.65914e-05	9.87047e-05	0.000476225	-0.000180847	-0.000125248	-0.000169401	-2.99288e-05	0.000222852	0.000226097	0.000156999	-0.000106011	-0.000124879
OSCP1	2.45946e-05	-4.41245e-06	0.000213322	0.000266368	3.43207e-05	-3.37929e-05	-0.000418807	-0.000150382	-0.000157776	2.10679e-05	-0.000113087	-0.000188265	-4.83045e-05	-0.000200386	-6.69939e-05	-0.000128709
MRPS15	-7.91548e-05	0.000131606	5.68755e-05	7.32472e-05	-8.30148e-05	-2.82726e-05	0.000379816	-0.000101235	6.94281e-07	-0.000243375	0.000143235	5.46504e-06	-8.99343e-05	-0.000176039	-9.02041e-05	-0.000206532
CSF3R	-0.00017167	7.28367e-05	0.000145598	0.000102824	-0.000106021	5.75257e-05	-0.00089274	0.000137428	-0.000671467	-0.000158261	-0.000236414	-0.000225011	-8.16918e-05	-0.000108285	-0.000231531	1.40617e-05
ENSG00000284705	-3.86451e-05	1.55013e-05	-0.000135205	0.000202383	-0.000236489	0.000415564	0.000251547	-0.00010841	-0.000111951	-2.68739e-05	5.37546e-05	6.97147e-05	-4.06809e-05	-0.000128149	4.38031e-05	-2.87802e-05
GRIK3	-2.55324e-05	7.47612e-05	-3.21072e-05	3.0251e-05	-0.000120028	-0.000127164	0.000163968	-8.92434e-05	0.000315423	-0.000121175	-4.2387e-05	-8.22514e-05	-2.32622e-05	-6.57054e-05	-3.01621e-05	-7.44337e-05
ENSG00000223944	8.53793e-07	-6.73835e-05	-2.0802e-05	-2.12014e-05	0.000118109	-2.71789e-05	-3.82713e-05	-8.37246e-05	1.91304e-05	-5.72587e-05	0.000407874	1.26462e-05	-2.30286e-05	-4.47452e-05	-4.68607e-05	-5.03666e-05
ZC3H12A.DT	6.19616e-05	-0.000178705	3.84847e-05	2.59978e-05	5.61046e-05	0.000211711	-3.37316e-05	-0.000107895	-8.37643e-05	-3.59425e-05	0.000207594	4.0074e-05	0.000113993	-0.000206399	0.000133512	-0.000121558
ZC3H12A	-0.000125741	6.98677e-05	1.4512e-05	-4.64064e-05	-0.00023092	-6.44373e-05	0.00020024	0.000716484	-6.77305e-05	-0.000174494	8.56802e-06	0.000587464	-7.662e-05	-3.96929e-06	-7.13408e-06	-4.31738e-05
MEAF6	0.000216352	-0.000387178	0.00032262	0.000297973	6.84121e-05	9.54434e-05	0.000110845	-0.000536464	-0.000196824	-0.000285147	-0.000141795	-0.000162849	-2.68068e-06	0.000252744	0.00138271	-0.000146205
SNIP1	-3.65976e-05	6.33092e-05	8.4788e-05	-4.48909e-05	-3.31405e-05	8.0319e-05	0.000121791	-0.00025584	1.1693e-05	0.000157731	-0.000220602	-0.000124713	-4.14049e-05	-6.53683e-05	-0.000110114	0.00125499
DNALI1	0.000155053	-4.89946e-05	-0.000102236	0.000109958	0.000162035	-7.26069e-05	5.66044e-05	-2.72486e-05	-1.56117e-05	-3.99365e-06	-9.58361e-05	3.06123e-05	-3.12214e-05	-4.79205e-05	-9.06597e-05	-7.60701e-05
GNL2	-0.000246357	0.000485313	-9.51447e-05	2.51079e-05	-0.000188017	0.000145661	-8.20662e-05	-0.000311899	5.02816e-05	-0.000283554	1.68704e-05	4.1184e-05	-5.93039e-05	0.000591542	-8.71495e-05	-2.97317e-05
ENSG00000284748	5.1072e-06	-3.35585e-05	2.56204e-05	8.50512e-05	-7.68474e-05	1.97055e-05	-8.83099e-05	-0.000113643	-2.88156e-05	-2.12944e-05	1.88951e-06	-3.15308e-05	-3.87565e-06	-3.41861e-05	1.87785e-05	-2.93126e-05
RSPO1	0.000121719	-0.000144781	-0.000145258	-0.000148289	-0.00010263	2.20109e-05	0.00129532	-5.41949e-06	-4.13672e-05	3.49463e-05	-2.40479e-05	-5.65538e-05	-5.2907e-05	-6.54873e-05	-0.000113434	-0.000111749
C1orf109	-0.000220464	0.00047097	-0.000128007	0.00013918	-7.3009e-05	0.000123929	-8.21488e-06	-0.000248681	-0.000127741	-0.000202987	-0.000203009	-0.000176274	0.000127539	0.000283462	3.8482e-06	-4.5537e-05
CDCA8	-0.000126332	8.5311e-06	-9.1225e-05	6.8008e-05	-9.22983e-05	-0.000119932	0.000289255	-0.000162788	-9.39145e-05	0.000266506	0.00204959	0.000133887	-2.41804e-05	5.94695e-05	0.000281576	0.000154509
EPHA10	9.88539e-05	5.6327e-05	7.5186e-05	-4.03097e-05	4.60709e-05	6.87332e-05	-0.000409094	-0.000200814	-4.74139e-05	-4.72109e-05	-2.38671e-05	-0.000124497	-2.45377e-05	5.34871e-05	-2.74262e-05	-5.69416e-08
MANEAL	-1.93221e-05	-3.2828e-05	5.03524e-05	-0.000144147	0.000188591	-3.60119e-05	-0.000100198	-3.94292e-05	4.80445e-05	-3.17976e-05	3.53196e-05	-0.000107141	-5.36361e-06	-4.22365e-05	-4.0899e-05	-7.41525e-05
ENSG00000233728	4.99668e-05	-6.91066e-05	0.000236832	0.000126325	-0.000165183	-0.000105363	-0.000193584	-0.000156061	-1.60676e-06	4.03833e-05	-6.94648e-05	-3.83323e-05	9.42322e-05	-3.31788e-06	-5.64528e-05	-3.60542e-05
YRDC	-0.000101279	9.02592e-05	3.81196e-05	-7.85727e-05	-0.000115169	-4.25773e-05	0.000618882	-0.000174058	7.04487e-05	-0.000124574	-8.5076e-05	2.89025e-05	-2.60708e-05	0.000256302	-5.03213e-05	-0.000212125
C1orf122	-2.18646e-05	-4.46964e-05	8.35725e-05	-1.56733e-06	0.000136063	0.00026703	0.000690888	3.45487e-05	-0.000149508	-0.000216949	-0.00015119	-9.70299e-05	-0.000120024	-7.12396e-05	8.22748e-05	0.000181616
MTF1	-0.000139107	0.000268511	-0.000192488	0.000164787	-0.000164402	0.00027254	0.000114744	-0.000362595	-2.73733e-05	-0.000365945	-7.06625e-05	0.000615822	0.000561456	-0.00033362	-8.81529e-05	-3.02197e-05
ENSG00000230955	7.6931e-05	6.1988e-05	4.8513e-05	-0.000191505	-0.000120807	-0.000131449	0.000743084	1.12623e-05	-2.43529e-05	3.13546e-05	-9.17e-05	-0.000111054	-8.53569e-05	-0.000206789	-2.61828e-05	-8.88151e-05
INPP5B	-0.000237993	0.000481468	-0.000120939	0.000210938	-0.00017758	0.000180698	-0.000374872	-8.52375e-05	-2.72049e-05	-6.03986e-05	0.000199601	0.000200655	6.56669e-05	0.000260645	-0.000250548	0.000277287
SF3A3	-0.000267283	0.00052042	-0.000206806	1.04302e-05	-6.50997e-05	0.000159822	0.000268218	-0.000170973	-0.00016266	-0.000198593	-5.80641e-05	0.000619647	8.20718e-05	0.000146969	-0.000152372	-4.57302e-05
FHL3	-0.000139808	0.000406451	-0.000154393	-0.000254668	-4.00669e-05	0.000294512	0.000229128	-0.00040887	-1.96451e-05	-0.000147333	-3.75712e-05	0.000235554	9.13204e-05	-0.00011128	-0.000153963	-0.000106929
UTP11	-0.000115825	0.000205949	-3.44656e-05	-3.24666e-05	3.20519e-05	0.000101152	0.000146212	-4.96807e-05	3.16519e-05	-0.000247434	0.000155172	0.000239872	-5.41445e-05	-4.19496e-05	-0.000103426	-0.000132334
POU3F1	-6.49323e-05	-6.98386e-05	-4.31212e-06	-8.86385e-06	0.000376206	3.41735e-05	-0.000176209	-0.000105165	0.000156261	3.12906e-05	-2.82954e-05	-9.8899e-05	-1.78013e-05	-1.41605e-05	-6.22442e-05	-9.71286e-05
MIR3659HG	5.32123e-06	-0.000212211	-0.000270008	0.000483431	0.00115732	-0.000360491	-0.000271852	-6.31498e-05	7.49387e-05	-0.000148659	0.000426544	-0.000257095	3.43092e-05	1.66005e-06	-3.90331e-05	-0.000150181
LINC02786	-0.000190851	-0.000212433	-6.7364e-05	0.000818929	-0.00019545	-7.40731e-05	0.00011813	1.23372e-05	-6.42681e-06	2.44061e-05	0.000161355	-1.65058e-05	-2.47619e-05	-2.28607e-05	-7.79514e-06	-7.29946e-05
ENSG00000287987	-5.98829e-05	-9.28572e-05	-0.000107465	2.07829e-05	-5.88955e-05	0.000167729	0.000622552	9.97636e-05	-7.20013e-05	-6.82315e-05	-4.84878e-05	-4.54367e-05	7.20999e-05	-0.000110681	-6.32397e-05	0.000344534
LINC01343	0.000376197	1.552e-05	-0.000141859	-0.000141227	0.000201933	-2.89707e-05	-0.000157957	-0.00015351	-1.68442e-05	-1.8542e-05	-1.76646e-05	-0.000134331	-1.79162e-05	-1.36041e-05	-9.09195e-05	0.00019581
LINC01685	-4.27077e-05	2.221e-05	1.86138e-05	2.34195e-05	-5.83474e-05	-5.14671e-06	-7.87623e-05	-4.11658e-05	-1.28419e-05	3.3363e-06	4.49813e-05	-1.68807e-05	-8.37385e-06	4.12061e-06	-5.11487e-06	-1.00264e-05
ENSG00000284632	-8.10984e-05	-3.84238e-05	-1.21497e-05	4.48246e-05	-7.91249e-05	-6.72434e-05	-0.000118589	0.00020396	0.000284027	0.0001278	4.44991e-05	-3.82712e-05	0.000103433	-7.0221e-05	-3.89613e-05	-9.07171e-05
RRAGC	4.53252e-05	-0.000223154	6.05487e-05	9.91621e-05	0.000453489	-7.28387e-05	-0.000225035	-0.000183621	0.000268616	-0.000163603	-1.06313e-05	-0.000176946	-3.59306e-05	-2.468e-05	0.0008746	9.69712e-05
RRAGC.DT	0.000103561	-0.00068727	0.000206299	0.00065368	0.000820591	-0.000117384	0.00037895	-0.000750761	0.000171369	-0.000479236	-0.000208454	-0.000171432	-0.000161098	-8.99253e-05	-6.05581e-05	0.00123762
MYCBP	-0.000151212	7.00574e-05	0.000157049	0.000245969	7.15475e-05	-0.000137351	0.000288843	-0.000303447	-2.77658e-05	-0.000252323	-0.000168979	0.000120737	-0.000114726	0.000565833	-0.000108583	-2.57082e-06
GJA9	5.90628e-05	-0.000165193	4.49666e-05	0.000103484	5.78753e-05	0.000109363	-6.20745e-05	0.000130309	-0.000126676	-1.07774e-05	-6.21447e-05	-7.63775e-05	-3.25334e-05	2.66885e-05	1.64215e-05	-1.0469e-05
RHBDL2	2.86017e-05	-0.000125045	0.000281602	-3.49934e-06	-8.02563e-05	-0.000115526	0.000254267	-7.51013e-05	0.000208598	-0.00021972	-0.000110455	-0.000136221	-5.09168e-05	-4.63519e-05	-3.87946e-05	0.000600319
AKIRIN1	-4.316e-05	-0.000134115	-1.21507e-05	0.000325028	0.000142928	-8.5931e-05	0.000708649	-0.000175034	-5.76399e-05	-0.000340368	0.000175464	9.67927e-06	-0.000177808	0.000172177	-8.02408e-05	-0.000123883
NDUFS5	-0.000138462	6.79316e-05	-0.000102319	0.000219138	0.00031335	0.000150401	0.00032696	-0.000157109	-4.97717e-05	-6.33075e-05	-0.000157898	3.99542e-05	-0.000160484	0.000390883	-6.02306e-05	-4.34118e-05
MACF1	0.000181652	-0.000165149	7.74483e-05	0.000916964	-0.000636051	0.000364824	0.000207845	-0.000453845	0.000394981	-0.000297555	0.000318418	-0.000296127	0.000199294	5.51981e-05	0.00112863	0.000602095
ENSG00000287422	-9.02441e-05	-3.60367e-05	0.00016686	0.000104536	-0.00015814	-9.21265e-05	5.97479e-05	-2.48325e-05	-4.0613e-05	0.000276657	0.000258136	-2.93982e-05	-7.32326e-05	7.06156e-05	2.91312e-05	-3.14793e-05
ENSG00000226438	-2.47411e-05	3.87404e-05	4.03594e-05	-0.000213452	-0.00012335	0.000191198	0.000835625	-7.97015e-05	-0.000109368	-0.000109488	-2.59216e-05	-0.000141206	-6.4436e-05	-0.000181303	-2.16817e-05	3.07306e-05
BMP8A	-7.45423e-05	-0.000225625	-2.8093e-05	0.000140779	0.000133419	0.00031228	0.000212521	3.37062e-05	-4.66985e-05	-8.69169e-05	-8.10141e-05	-0.000146395	0.00112266	-0.000215564	-9.68638e-05	-0.000190683
PPIEL	0.000180035	-9.42016e-05	5.69256e-06	8.48876e-05	4.79353e-05	9.5795e-05	9.94779e-05	7.73267e-06	-7.03776e-05	-0.000147643	5.33813e-06	6.68052e-05	-2.31472e-05	-0.000220321	-4.95357e-05	0.000159234
PABPC4	2.51411e-05	-4.463e-05	0.000248827	-0.000257257	7.91547e-05	-1.0148e-05	-0.0001762	-0.000255871	-0.000309052	0.000721859	-7.25165e-05	0.000297121	0.000114844	-0.000185326	0.000978574	-7.06996e-05
PABPC4.AS1	-8.76298e-05	3.83844e-05	5.05809e-05	-4.07516e-05	9.85938e-05	2.79277e-05	-0.000118307	-0.000255403	0.000232304	-0.000148077	-2.96013e-05	-6.08943e-05	0.000232389	0.000545007	-5.72664e-05	0.000943186
HEYL	-0.000111406	-5.28639e-05	0.000109291	-3.10624e-06	0.000126813	6.42307e-05	-1.68084e-05	-1.90809e-05	-3.64181e-06	-7.95511e-05	3.09625e-08	4.46892e-05	-1.72998e-05	-4.69809e-05	-2.33462e-05	-4.18349e-05
NT5C1A	1.93848e-05	-4.50503e-05	6.97413e-05	-7.81163e-05	0.000329673	-0.000137766	-0.000210958	-0.000165041	0.000223049	3.24599e-05	6.87318e-05	-8.21124e-05	5.17567e-05	1.09203e-05	1.50171e-05	-5.12122e-05
HPCAL4	1.45969e-05	-8.4372e-05	-0.000151787	0.000196749	0.000157237	-0.000122507	0.000354247	-7.62561e-05	-2.90633e-05	-3.63133e-05	-2.00639e-05	-7.73454e-05	-2.77506e-05	-3.04756e-05	7.93398e-05	-4.35395e-05
PPIE	-5.00752e-05	6.57047e-05	0.000123161	0.000264667	-7.21527e-05	6.72386e-05	9.1032e-05	-0.000215142	-7.46457e-05	-0.000150942	3.19295e-05	-0.000212045	-4.02174e-05	7.55103e-05	0.000102024	-0.000111359
BMP8B	-2.15677e-05	0.000120293	0.000128285	2.67608e-05	-0.000127441	-2.05685e-05	-0.000220432	-2.67651e-05	-7.90345e-05	-2.40916e-05	-4.01106e-05	-0.000179273	-4.12673e-05	-7.86367e-05	-2.26243e-05	4.35892e-05
OXCT2	1.18428e-07	-0.000139893	-2.26311e-05	4.31626e-05	-2.30637e-05	0.000208373	-0.00012348	4.05279e-05	2.20755e-05	3.03315e-06	0.000500789	1.34221e-06	-8.26289e-06	-0.000124191	3.3968e-07	-4.40609e-06
BMP8B.AS1	2.96895e-05	-3.37705e-05	-3.55869e-05	-7.50116e-06	2.33163e-07	-3.80195e-06	-1.49878e-05	1.52095e-05	1.77869e-05	-1.924e-05	-1.93354e-05	-1.40581e-05	-1.18075e-05	-3.11301e-05	-2.72938e-05	-2.58658e-05
ENSG00000261798	-9.27216e-05	-5.40943e-05	4.70883e-05	0.000105603	-3.39e-05	-9.33285e-05	0.00019866	7.64441e-05	0.000130564	-0.000121641	-9.20211e-05	3.83785e-05	-2.9856e-05	-7.07608e-05	-3.67724e-05	-5.85625e-05
ENSG00000284719	-1.18876e-05	-2.07533e-05	-7.76626e-05	-4.89307e-07	0.000149525	-4.56603e-05	-5.45401e-05	0.000310259	0.000100086	-4.53091e-05	-4.88865e-05	9.9819e-05	6.93387e-05	-0.000146819	-7.00621e-05	-4.69467e-05
LINC02811	0.00011453	-0.000113823	0.000149341	-6.02347e-05	0.000116411	-8.25747e-05	-0.000287701	-7.33465e-05	-0.000104925	-6.29423e-05	-2.59051e-05	-0.000172218	3.73102e-05	3.22159e-05	2.14837e-05	-6.51262e-05
TRIT1	-1.76942e-05	0.000303849	-1.93196e-05	-6.35896e-05	-0.000143572	5.18054e-05	-1.24927e-05	-1.81896e-05	-0.00027288	-0.000172838	-0.000119854	-0.000372296	-7.67737e-06	2.45298e-05	0.00101625	-0.000417149
MYCL	4.83856e-05	-0.000188077	2.05615e-05	-5.01139e-06	6.51842e-05	-0.000149737	0.000436061	0.000230815	-0.00019481	0.000171648	-9.55427e-05	-0.000148255	-9.79961e-05	0.000856157	-0.000140418	-0.000118482
MFSD2A	-0.000328231	0.000260184	-0.000225175	-3.97519e-05	0.000359323	0.000130767	-5.45809e-05	0.000299738	0.000101036	0.000555421	-0.000115781	0.000377402	-0.000155935	1.78776e-05	8.62538e-05	0.000482365
CAP1	-6.33126e-05	0.000192942	-0.00020249	-0.000187907	7.20499e-05	-0.000128716	0.000282392	1.7661e-05	6.48531e-05	-0.000491642	-0.000141233	0.000265554	0.000339331	-5.41907e-05	-0.000127417	0.000439625
PPT1	8.49435e-05	-8.02307e-05	-0.000109228	-0.000140917	0.00070409	-0.000196487	-4.98556e-05	-0.000234752	-0.00020917	-0.000438114	-0.000136867	-5.29128e-05	8.82235e-06	-2.65793e-05	-0.000196455	-6.55738e-06
RLF	-0.000271992	0.000458808	-0.000279053	-0.000366339	-0.000243138	-0.000160176	-8.23821e-05	0.00160897	-8.27958e-05	0.00218901	-0.000240039	0.000791266	5.41457e-06	-0.000285865	-0.000214481	-0.000363944
TMCO2	0.000102728	-1.32148e-05	-2.69359e-05	5.64509e-05	-3.90266e-05	-8.06372e-05	-2.02623e-05	-0.000130215	-2.2875e-05	-2.34015e-05	-5.2927e-05	-9.35921e-05	-2.57616e-05	-2.45136e-05	0.000234173	0.000204934
ZMPSTE24.DT	5.46783e-05	-0.000183584	0.000238356	0.000205854	2.43067e-05	4.11443e-05	-0.00035999	-5.44201e-05	4.7741e-05	-0.000111008	-0.000100444	7.94398e-05	0.000110635	-6.07145e-05	-5.94925e-05	-2.15758e-05
ZMPSTE24	-6.35876e-05	0.00019008	-6.89827e-05	-1.26034e-05	0.000119549	0.000203257	0.000368226	-0.000406323	0.000107335	-0.000305466	-5.73545e-05	-0.000124021	0.000129851	0.000152636	-0.000208778	-0.0002145
COL9A2	0.000137624	-0.000383699	0.000381346	-9.16918e-05	0.000104028	-0.000160738	-0.000308028	0.000249066	-0.000287706	1.2624e-05	-5.80767e-05	-0.000279294	0.000261943	-0.000237219	-0.000140998	-0.000320405
SMAP2	0.00103896	-0.00232816	0.00145425	-0.00114741	-9.69811e-05	-0.000585849	-0.000587745	0.000500212	5.98451e-05	0.00167046	-0.000230543	0.000197329	0.00035944	0.000890321	-0.000585846	-0.000245481
ENSG00000284677	-0.000182152	9.23137e-05	0.000147215	-2.29396e-05	4.66824e-05	-0.000127128	0.000204399	9.4341e-05	0.000120814	-2.95936e-05	-9.3971e-05	-0.000161624	-4.84479e-05	-0.000155889	-4.18339e-05	-0.00013604
ZFP69B	-6.20258e-05	9.55042e-05	5.282e-05	1.27844e-05	-6.44401e-05	-0.000124312	-0.000133297	0.00012087	3.84436e-05	-0.000103088	-4.01519e-05	0.000202636	0.000115242	-0.000118139	-1.73343e-05	-0.000133884
ENSG00000260920	1.0348e-05	3.73898e-06	-5.65382e-05	2.4178e-05	-3.64638e-05	-9.75908e-05	0.000279371	-2.67478e-05	0.000124525	-8.66668e-05	-8.40378e-05	1.84478e-05	-6.20975e-05	-3.85729e-05	-3.11398e-05	2.59025e-06
ZFP69	2.14728e-05	-3.368e-05	5.02145e-05	0.000173833	0.00013707	-5.13899e-05	-0.000348117	-0.000228656	0.000239869	-0.000253381	-1.38059e-05	-0.00011092	0.000157827	-0.000242859	-2.55511e-05	-0.000185923
EXO5.DT	1.34616e-05	-9.05245e-05	-4.55438e-06	0.00028265	-0.000149805	1.02102e-05	0.000285941	-0.000296883	-4.01533e-05	-0.000348237	-3.5003e-05	-0.000221898	-8.50516e-05	-0.000266163	0.00252384	-0.000220644
EXO5	1.73363e-05	-4.4445e-05	1.03672e-05	5.8076e-05	-4.86235e-06	-0.000239226	0.00012654	-0.000210009	0.000387236	-9.47173e-05	0.00023743	0.000211327	-5.33582e-05	-8.25756e-05	-7.93918e-05	-0.000154807
ZNF684	2.08982e-05	-0.000127415	0.000169698	3.67001e-05	1.56451e-05	0.000207514	0.000196641	-0.000313396	8.09204e-05	-0.000168039	0.000752974	-0.000237069	0.000197601	7.43975e-05	-5.18166e-05	-0.000256467
ENSG00000286838	4.59045e-05	1.99989e-05	-6.54756e-05	-9.32554e-05	0.000270017	-6.47038e-05	4.29557e-05	-6.42756e-05	-4.33108e-05	-5.1817e-05	0.000138386	-0.000145276	-2.38341e-05	-5.19169e-05	-7.57958e-05	-6.42433e-05
RIMS3	1.90251e-05	-0.000151224	-5.80435e-05	0.000218474	-0.00014606	-1.69963e-05	0.000358811	6.13247e-05	-7.37365e-05	-0.000128782	0.000259674	-9.90244e-05	5.8805e-05	9.89721e-05	3.29494e-05	-9.40127e-05
ENSG00000287743	-3.7406e-05	7.93827e-06	3.50501e-06	-2.38612e-05	-2.61408e-05	-3.65654e-05	-9.88619e-06	0.000189386	-1.189e-05	-4.50446e-05	-1.06053e-05	-3.71878e-05	-6.34615e-06	-5.47454e-06	2.08739e-06	-6.34381e-06
ENSG00000237899	9.87471e-05	-8.61791e-05	-6.85336e-06	-6.72822e-05	-7.34078e-05	1.94403e-05	1.35817e-06	-1.54802e-05	-1.81725e-05	-0.000103148	-2.03561e-05	0.000426711	-2.99941e-05	-3.02925e-05	2.01302e-05	-4.60867e-05
NFYC.AS1	4.18088e-05	-4.07566e-05	0.000140814	-7.40036e-05	8.81417e-05	6.79016e-06	0.000117136	-0.000335392	-7.65026e-05	-0.000135244	-4.25018e-06	6.48999e-05	-3.98687e-05	-0.000104021	-9.71643e-05	-3.25129e-05
NFYC	-9.95744e-05	0.000145786	8.69181e-05	9.42553e-05	1.10833e-05	0.000239652	-1.47006e-05	-0.000293012	-0.000175309	-0.000665177	-2.96972e-05	-1.35037e-05	3.03904e-05	-9.66974e-05	-0.000272455	-0.000136574
KCNQ4	-7.34463e-08	0.000114791	-0.000109863	-6.59811e-05	0.000123756	0.000183113	-0.000171878	-1.13189e-05	-4.3276e-05	-6.27592e-05	-4.10109e-05	-0.000102891	-1.66739e-05	-9.28266e-05	-4.14329e-05	-4.26043e-05
CITED4	0.000167882	2.58283e-05	-8.10137e-06	-0.000141102	6.53801e-05	-4.81958e-05	-9.12031e-05	-0.0003543	-0.000155924	3.93304e-05	0.000227902	-9.90259e-05	-4.87635e-05	-0.000107996	-2.13595e-05	0.000143187
ENSG00000229528	-1.64283e-05	-0.000237737	-1.27132e-05	4.81741e-05	-9.20877e-05	-3.22994e-05	-9.6714e-05	0.0015041	-7.14531e-05	-0.000133607	-2.24185e-05	0.000283049	-2.42326e-05	-5.71515e-05	-2.03519e-05	-2.90155e-05
ENSG00000286668	0.000114003	1.72005e-05	-6.61812e-05	1.90202e-05	-4.00985e-05	-2.36715e-05	-0.000144588	0.000105415	-2.05702e-05	5.55576e-05	-3.9075e-05	5.56364e-05	-1.00181e-05	-2.79316e-05	-4.76988e-05	-2.41263e-05
CTPS1	-0.000436492	0.00102247	-0.000365715	4.6719e-05	-0.000374363	0.000242407	-0.000430716	1.88009e-05	-0.000105964	-0.000309163	0.000557356	0.000308735	5.21736e-05	-5.31709e-05	-0.000145493	-0.000156254
SLFNL1.AS1	-0.000107819	0.000263333	-0.000134909	-9.72866e-07	-6.41407e-05	2.04124e-05	-8.30546e-05	6.32846e-05	-3.32521e-05	-0.000151257	0.000164877	-0.000158311	1.9953e-05	-4.5619e-05	-2.86637e-05	-0.0001528
SLFNL1	-0.00016043	0.000289758	-8.65727e-05	5.58616e-05	-6.32742e-05	-6.22076e-05	0.000118028	7.75033e-05	4.02163e-05	-0.000200629	-0.000105678	-9.35982e-05	-7.40246e-05	-5.40096e-05	-7.97727e-05	3.2433e-05
SCMH1	0.000237075	-0.00034883	0.000545696	-0.000172177	9.43632e-05	1.12668e-05	-0.000342777	0.000306905	-0.000165239	-0.000446729	0.00201361	-0.000155702	-0.000128447	0.000243767	-9.07729e-05	-0.000119678
ENSG00000287400	-4.96533e-05	-9.63292e-05	0.00020435	-0.000180678	-0.000134908	0.000113278	-0.000303506	-0.000121027	-0.000105019	-8.28652e-05	-3.67767e-05	-2.45521e-05	-6.58736e-05	-7.52331e-05	0.0119746	-2.62013e-05
SCMH1.DT	-6.57892e-05	1.42989e-05	7.28943e-06	0.000126734	-0.000131483	-5.65294e-05	4.64681e-05	-0.000224379	-1.95447e-05	-8.89576e-05	-5.99848e-05	0.00196292	2.87113e-06	-1.96584e-05	4.40259e-05	2.74783e-05
FOXO6	6.05998e-05	3.39266e-07	-2.94376e-05	-3.58527e-05	3.98848e-05	-7.93871e-05	7.98917e-06	-0.000180089	0.000204644	0.000176206	7.09147e-06	0.000306556	-3.26756e-05	-7.3891e-05	1.71927e-05	-6.1942e-05
FOXO6.AS1	-4.29087e-05	8.082e-05	3.90726e-05	-5.51971e-05	9.38074e-06	3.74295e-06	4.98621e-05	-0.000133184	-2.58961e-05	-4.7738e-05	-2.05145e-05	-6.85617e-05	-2.15326e-05	8.95978e-07	-3.83793e-05	-1.38282e-05
HIVEP3	-0.000596189	0.00331648	-0.00126344	0.000225031	-0.000966915	-0.00048615	-0.00109578	-0.0010632	-0.00107407	-0.00105744	-4.17808e-05	0.000873709	-0.000161935	-0.000487463	-0.000154051	2.27511e-05
ENSG00000287587	-8.70381e-05	-2.88668e-05	4.79163e-05	0.000169735	-7.33173e-05	-2.33325e-05	2.43676e-05	-3.49581e-05	-3.13673e-05	1.65744e-05	-5.41322e-05	-2.98645e-05	-1.50677e-05	-4.29184e-05	4.64629e-05	-9.81254e-06
FOXJ3	-0.000119969	0.00051073	8.20989e-06	-6.81213e-05	0.000136696	0.000286377	-0.000432324	0.000337145	1.52454e-06	-0.000208957	-5.50395e-05	-0.000368055	4.05825e-05	-0.000178624	0.000439482	-7.62303e-05
ENSG00000227527	1.04188e-05	-7.32961e-05	9.53021e-05	-1.21316e-05	0.000172371	-8.53929e-05	-8.70204e-05	0.000202453	-3.66224e-05	-5.93238e-05	-1.49243e-07	-4.53298e-05	-2.025e-05	-4.79008e-05	-5.40509e-05	-4.14022e-05
RIMKLA	-4.44778e-05	-4.96904e-05	-0.000116459	3.38741e-05	-9.35128e-05	-0.000122164	8.39938e-05	6.42092e-05	0.000236071	0.00163477	-3.85253e-07	-0.000213049	-0.000120958	4.15139e-05	0.000762514	-0.000158345
ZMYND12	7.87089e-05	7.9218e-07	-2.32453e-05	-4.54369e-07	4.9375e-06	-0.000104068	0.000413241	-0.000161069	-6.55412e-05	-2.83994e-05	-0.000109943	-9.47506e-05	9.63373e-06	0.000600521	-3.55914e-06	-0.000131998
PPCS	5.9557e-05	-0.000110104	0.000112266	7.74719e-05	0.000104659	-8.89595e-06	-1.89243e-05	-0.000389217	-5.05509e-05	-0.000387546	-0.000179593	-5.96464e-05	0.000158891	-4.10313e-05	-0.000137102	-0.000127377
CCDC30	0.00046289	-0.000890091	0.000284033	0.000342512	2.96374e-05	-9.31944e-05	0.000462132	0.00039717	1.95439e-05	-0.000414586	-0.000193989	0.00024329	8.02878e-05	-0.000277689	0.000554028	-0.000226133
PPIH	-0.000115667	0.000251248	7.5062e-05	0.000120511	-0.000257951	0.000176897	-0.00027035	-0.000290114	0.000114633	-0.000330523	0.000272826	-0.000275989	-0.000123066	-0.000150823	-9.89629e-05	-0.000262212
ENSG00000285728	-5.08305e-05	6.04599e-05	4.77489e-05	2.65473e-05	0.000146104	0.000141592	-0.000292162	-0.000224376	-0.000103338	-1.94295e-06	6.94628e-05	-0.000113687	-5.6317e-05	-1.64553e-05	-5.40163e-05	-7.85042e-05
ENSG00000234917	2.06124e-05	4.37819e-05	6.1395e-05	-0.000112785	0.000159998	0.00012212	-0.000139576	-0.000254519	-6.41409e-05	-1.70532e-05	-6.34623e-07	-5.8921e-06	1.81389e-05	-7.34122e-05	1.22549e-05	-1.55694e-05
YBX1	-0.000436046	0.000709466	-0.000327517	-0.000257723	-5.88599e-07	-5.08102e-05	-9.10483e-05	0.000527025	0.000284664	0.000377279	0.000189465	0.00100606	9.52284e-05	0.000114133	-1.39815e-05	0.000117378
CLDN19	-3.71374e-05	-0.000144017	-6.08951e-05	9.10008e-06	-4.02876e-05	-3.45375e-05	-4.23241e-05	0.00152942	-4.59801e-05	-0.000240398	-3.23952e-05	-0.000107804	-1.31417e-05	-6.27728e-05	-3.45779e-05	-2.84388e-05
P3H1	-2.76258e-05	6.65311e-05	-4.57851e-06	-3.38255e-05	6.98633e-05	-1.19856e-05	0.000456087	-0.000425275	5.19306e-06	-0.00015011	-7.64549e-05	-0.00012359	7.33203e-05	0.000129153	-0.000177928	-0.000184227
C1orf50	8.00493e-06	0.000107145	0.000125366	6.44526e-06	0.000116961	-9.60813e-05	-8.53233e-05	-0.00049268	-4.95404e-05	-0.000149753	-0.000191987	0.000295532	-4.938e-05	-6.94298e-05	5.384e-05	0.00074755
C1orf50.AS1	-8.9797e-05	9.68976e-06	5.98535e-05	-3.58087e-05	-0.000116416	-2.8001e-05	0.000519983	-7.35942e-05	-2.1349e-05	-2.64843e-05	-2.91877e-05	-2.3274e-05	-2.12459e-05	-4.73209e-05	-6.91829e-06	-4.29682e-05
TMEM269	-4.85779e-05	-6.79921e-05	6.08098e-05	4.76677e-05	-0.000106791	-4.50455e-05	5.7825e-05	5.71418e-05	-7.67826e-05	-0.000112201	0.000193638	0.000299831	-4.41536e-05	0.000153017	-1.83826e-05	0.000257694
SVBP	7.47672e-05	-2.7794e-05	5.22648e-05	2.35881e-05	0.000131672	-0.000104562	-0.000126713	-0.000417929	-0.000205083	-0.000143207	7.72052e-06	4.47614e-05	-3.12758e-05	-9.38025e-05	0.00109874	-8.27177e-05
ERMAP	0.000180289	-0.000240255	0.000248665	0.00016761	-1.48929e-05	-8.94879e-05	4.65257e-05	-0.000580173	-0.000447271	-0.000425562	-3.95411e-05	-0.000254931	-3.49432e-05	-0.000260162	-0.000186544	-0.000279601
ZNF691.DT	-2.75829e-05	-7.06875e-05	7.15332e-05	7.14985e-05	-0.000150645	-2.41498e-05	9.67471e-05	0.000134242	-0.000114125	-0.000154144	-1.57242e-05	-0.000189518	8.82155e-06	-3.77451e-05	-4.25011e-05	1.12286e-07
ZNF691	4.8166e-05	-3.43647e-05	-3.83474e-05	5.13561e-05	7.72911e-05	0.000134456	-0.000112787	-0.000123373	-0.000180586	-0.000259652	-5.41154e-05	-0.000284298	-5.79163e-05	-8.61424e-05	0.000128491	-0.000192611
SLC2A1	-0.000224535	0.000129796	-0.000115353	-0.000138059	-0.000162208	-2.61637e-05	0.000724888	0.000627057	-0.000112805	0.00139767	-8.17209e-05	-9.09866e-05	-0.000125785	-0.000178305	0.000505666	0.000317883
SLC2A1.DT	3.35294e-05	-4.07576e-05	5.32566e-05	-6.15809e-05	-8.86828e-05	-4.95267e-05	-0.000162039	0.000533903	0.000139503	4.6946e-05	0.00012316	-0.000171491	-4.00421e-05	-0.000166561	-3.8533e-05	-7.42747e-05
CFAP144	0.000108478	-5.65696e-05	-5.61419e-05	-1.65787e-05	7.29772e-05	-6.27418e-05	4.99737e-05	-5.67026e-05	2.07934e-05	-1.97293e-05	-3.62881e-05	-7.15629e-05	-1.76208e-05	-2.78444e-05	2.07373e-05	-4.95583e-06
EBNA1BP2	-0.000169947	0.000268253	2.17399e-05	4.74481e-05	-2.61707e-05	0.000131987	7.76607e-05	-0.000206343	-1.20554e-05	-0.000179884	-0.000212395	-0.000105366	-3.85564e-05	0.000358758	-0.000116222	-0.00016152
CFAP57	-0.000115774	6.37449e-07	-6.74282e-06	-5.75173e-05	0.000122468	3.43624e-05	0.000216626	-6.34012e-05	2.55273e-05	-0.000101768	0.000325673	5.33924e-05	0.000355166	2.34377e-05	-6.06346e-05	6.88058e-05
TMEM125	7.00377e-05	-0.000128478	-9.25794e-05	0.000188298	3.82454e-05	-5.31485e-05	7.09836e-05	9.81741e-05	-2.46977e-05	-3.21185e-05	-5.20599e-06	3.26644e-05	-1.84574e-06	9.02642e-05	-3.62177e-05	-5.68883e-05
C1orf210	-5.63783e-05	4.8125e-05	0.000564304	-0.00027369	0.000229501	-0.000230745	-1.99845e-05	-0.000423708	2.2561e-05	4.22278e-05	1.7474e-05	-0.000129382	-2.21842e-05	-6.23304e-05	-5.72511e-05	-3.46284e-05
TIE1	-6.52958e-05	-0.000117765	-7.40843e-06	0.000104182	-0.000139032	1.18247e-06	0.000155054	0.000219456	0.000127197	9.31817e-05	-5.84687e-05	-3.83779e-05	1.64228e-05	-6.11175e-05	0.000669578	-6.89057e-05
MPL	-6.36466e-05	8.33611e-05	-0.000119308	-3.9943e-05	-3.09067e-05	7.61287e-05	0.00040658	0.000115462	8.59116e-05	-3.34245e-05	-9.80522e-06	-1.98058e-05	-5.25111e-05	-0.00015968	-8.06251e-05	-2.6023e-05
ENSG00000287113	-3.1429e-05	5.39304e-05	8.06169e-06	2.10754e-05	-8.94657e-06	-2.12379e-05	-0.000118259	-2.21162e-05	-1.7877e-05	2.53917e-05	-2.55856e-05	-6.07128e-05	-1.10539e-05	-3.29036e-05	-9.80949e-06	-1.78288e-05
CDC20.DT	9.0875e-05	-0.000122573	9.90934e-05	0.000139126	-9.18295e-06	9.99582e-06	-0.000178688	-0.000263094	-9.51143e-05	-0.000144615	-0.000138294	-3.42554e-05	4.35763e-05	-0.000122646	-2.00508e-05	-0.000122897
ELOVL1	-2.39891e-05	0.000125041	-9.16883e-05	-3.93375e-05	8.16073e-05	-0.000164995	0.000832422	-0.00031626	3.52251e-05	-0.000105464	-0.000182076	0.000727195	-5.84062e-06	-0.000228661	-0.000135152	-0.000137919
ENSG00000288772	5.53749e-05	-0.000108208	0.000186251	3.69856e-05	0.000127403	-7.42549e-05	-3.31666e-05	-8.6776e-05	-0.000126034	-0.000184309	-0.000126531	-0.000267514	0.000326869	-0.000129525	-3.55007e-05	-0.000111372
MED8	-7.24279e-06	0.000103091	0.000158579	-0.000181417	-3.0572e-05	1.9099e-05	0.000180127	-8.67962e-05	-0.00011183	-0.000126874	-8.93583e-05	-0.000301599	-0.000125939	0.000459738	-5.39346e-05	-4.00729e-07
MED8.AS1	-8.25849e-05	3.28824e-05	9.09671e-05	2.12687e-05	1.31306e-05	-0.000120409	3.14324e-05	-6.00978e-05	2.41809e-05	4.78929e-05	-4.8235e-05	-5.26209e-05	-1.2317e-05	4.48369e-05	3.92343e-05	-3.8617e-05
SZT2	6.43151e-06	0.000268316	-0.000120602	2.59287e-05	8.53845e-05	0.000109047	-0.000134281	-0.000269873	-0.000118104	-0.000261677	0.000146736	-9.65124e-05	-2.89855e-05	0.000194966	-7.20506e-05	-2.30819e-06
SZT2.AS1	7.96642e-05	2.17758e-05	-3.24536e-05	-4.61211e-05	-0.0001004	4.52872e-05	1.81785e-05	-5.349e-05	-4.7102e-05	8.10633e-06	-5.23689e-05	5.24719e-05	-1.22029e-05	4.95916e-06	2.20928e-05	-2.30377e-05
HYI	2.4238e-05	-0.000249835	0.000190614	0.000110185	0.000114659	3.57483e-05	3.14906e-05	-0.000369401	0.000116566	-0.000116759	0.000258264	-9.69909e-05	-0.000100047	2.3552e-05	-0.000206849	0.00016069
HYI.AS1	-2.24771e-05	-4.25447e-05	6.95905e-05	-3.38866e-05	-6.89349e-05	-3.88949e-05	-5.79038e-05	0.000235657	-2.6716e-05	-7.13291e-05	2.63408e-06	-6.07368e-05	-1.52372e-05	-8.1671e-06	-1.43039e-05	-1.72645e-05
KDM4A	-8.04367e-06	3.41497e-05	2.1652e-05	0.000151528	-0.000101385	0.000180959	0.000172062	0.000168853	-0.000209826	-0.00040068	0.000258879	-0.000152794	-0.000110977	-0.000169095	-0.000137648	-3.40236e-05
KDM4A.AS1	-7.10593e-05	0.000108924	9.95636e-05	0.000122584	-0.000245264	-5.60628e-05	0.000300094	7.53936e-05	-9.26214e-05	-0.000147674	-3.36084e-05	-0.00013486	0.000137423	1.86311e-06	-2.21881e-05	-0.000180736
ST3GAL3	-0.000203657	0.000700088	-0.000385979	0.000383374	-0.000130125	0.000367757	-0.00057542	-0.000407833	-0.00020119	-0.000276109	0.00136878	0.000170744	-9.60686e-05	-8.28058e-05	-0.000241962	-0.000279787
ST3GAL3.AS1	-1.61575e-05	0.000108351	-1.05301e-05	0.000216722	-6.38062e-05	-6.58021e-05	-0.000193627	8.76315e-05	-3.18065e-05	-0.000118132	-9.55596e-05	-0.000125446	-5.04149e-05	-4.54008e-05	-4.18324e-05	-8.64686e-05
ARTN	-5.07846e-05	1.24938e-05	-8.94035e-06	1.09466e-05	-6.56584e-05	0.000114915	3.6402e-05	-6.39514e-05	0.000130324	-4.34107e-05	-3.99123e-05	-7.921e-05	-2.93269e-05	-9.52484e-05	-2.98645e-05	-6.12523e-05
LINC02918	-3.09541e-05	9.86484e-05	-8.74971e-05	0.000105157	6.1314e-05	-2.5988e-05	0.000109068	1.48135e-05	2.20812e-05	-0.00010661	-0.000117534	-0.00013871	-4.05326e-05	-0.000173011	-4.955e-05	4.56914e-06
ENSG00000288573	-8.85126e-05	0.000156727	5.76675e-06	2.0659e-05	-6.87162e-05	1.24403e-05	-0.00010271	-6.65669e-05	-3.48423e-05	-0.000111836	-1.68569e-05	-0.000163039	-8.10496e-05	0.000186411	-9.57611e-06	8.8639e-06
IPO13	-0.000113729	0.000211008	-4.54162e-05	0.00012503	0.000338981	-4.21686e-05	0.000258175	-0.000309961	2.62683e-05	-0.000228137	-5.51751e-05	-1.05713e-05	-9.49223e-05	-0.000162491	-0.000125047	0.000339332
DPH2	-0.0001116	0.000138352	2.97386e-05	8.76612e-05	-0.000132671	-4.1295e-06	7.85115e-05	-5.27624e-05	-0.000108425	-3.57383e-05	-0.000142348	-6.28342e-05	-6.20957e-05	-5.54957e-05	-5.27726e-05	8.24405e-06
ATP6V0B	-6.52147e-05	0.000132597	-1.21522e-06	-0.000481879	0.000227143	-0.000180708	0.000947308	-0.000464219	0.000123553	-7.898e-06	-3.48798e-05	-0.000213963	0.000240302	0.0001839	-0.000106193	-0.000275719
B4GALT2	-8.63484e-05	0.000118346	-8.67757e-05	0.000247423	-8.39671e-05	0.00020912	-0.00010633	-0.000303447	0.000139372	-8.92143e-06	0.00011399	-4.3014e-05	-5.1846e-05	-0.000181874	8.88124e-05	0.000355081
CCDC24	0.000159557	-0.000144712	4.09525e-05	0.000267861	0.000108382	-3.14024e-05	-0.000208385	-0.000128708	-8.68819e-05	-0.000155651	2.84326e-05	0.000184691	-6.10776e-05	6.20326e-05	7.21829e-05	0.000122688
SLC6A9	7.15205e-05	-0.000208077	1.32897e-05	9.39977e-05	-8.61417e-05	0.000255872	-0.000279403	0.000149218	-8.25182e-05	5.77829e-06	0.00104941	0.00010401	-1.45158e-05	0.000113454	0.000126114	0.000134142
ENSG00000230615	-0.000104872	0.000545252	-0.000234262	0.000262189	-0.000320016	-6.05432e-06	-0.000450451	-0.000201003	-0.000171948	-0.000214493	-0.000120089	-0.0001025	1.57451e-05	9.45474e-05	-5.10066e-05	-8.52028e-05
KLF17	7.86536e-05	2.20775e-06	-9.01776e-05	3.92354e-05	-0.000159523	0.000274669	-0.000130249	-5.72003e-05	-6.14656e-05	-3.85639e-05	-1.95861e-05	-1.04613e-05	-2.67594e-05	-0.000119178	7.94889e-05	-5.62396e-05
DMAP1	5.36573e-05	-1.72178e-05	-5.51739e-05	0.000219501	0.000345524	-0.00017932	0.000120043	-0.000200249	-9.00477e-05	-0.000140467	0.000100542	5.68969e-05	-8.69754e-05	-0.000173007	-2.5048e-05	0.000172098
ERI3	3.29301e-05	0.000151438	-0.000219292	0.00080361	-7.80781e-05	0.000308618	-0.000361417	0.000192185	-0.000162801	-0.000602437	0.00011618	-0.000228471	-0.00019199	0.00024343	-3.5764e-05	-0.000276902
ERI3.IT1	-6.4476e-05	3.90894e-05	5.92254e-05	2.28635e-05	-6.87799e-05	-4.06829e-05	-2.71917e-05	3.44213e-05	-8.83956e-06	-7.07972e-05	-3.86014e-05	-6.48186e-05	-3.90188e-06	-1.62302e-05	-9.06694e-06	-3.47387e-05
RNF220	-0.000133597	-0.000634982	0.000255301	0.000620001	-0.000348664	0.000136984	0.00148387	-0.000273373	0.000245992	-0.000204254	0.000437247	-0.000251484	-7.17503e-05	5.43945e-05	0.000358115	0.000569224
TMEM53	2.04336e-05	-0.000221393	-4.95169e-06	0.000338175	5.39329e-05	2.32484e-05	-0.000201249	-0.000119196	0.000386428	-0.000146392	-1.26335e-05	-9.7986e-05	0.000109976	0.000210817	-8.71772e-05	-9.70122e-05
ARMH1	-0.00018548	0.000682754	-1.67149e-05	8.33843e-05	-1.51266e-05	8.27349e-06	0.000500189	-0.000705486	-0.000290334	-0.000115862	-5.37817e-05	-0.000176254	0.000102992	0.000176815	-2.82894e-05	0.000141728
KIF2C	-8.62281e-05	-4.67467e-05	8.31546e-06	-1.77003e-06	-0.000111399	-2.43094e-05	-0.000180525	0.000213619	6.08091e-05	-4.42477e-05	0.00201649	-5.50878e-05	-4.79886e-05	-6.53495e-05	-5.41337e-05	-9.71825e-05
ENSG00000225721	2.34906e-05	-9.90177e-05	-6.65257e-05	0.000139177	-4.23006e-05	-6.19095e-06	-5.9537e-06	-5.86127e-05	-2.11052e-05	2.55196e-05	-4.19343e-05	0.000643857	-5.44478e-05	-2.25538e-05	7.22947e-05	-8.44841e-05
RPS8	-0.000504387	0.000471036	1.37742e-05	-0.000654443	-0.000131408	0.00024764	0.00148774	0.000502376	-9.94755e-05	0.000125171	-0.000121171	0.000665943	0.000274671	6.71509e-05	6.93977e-05	0.000169792
BEST4	-8.15472e-06	-1.88881e-05	0.00011662	3.03314e-06	5.01408e-05	-0.00012081	-0.000267515	0.000228948	-2.64985e-05	-1.89687e-05	-2.38307e-05	-8.81323e-05	-4.88036e-06	-3.8472e-05	-1.13038e-05	-2.04191e-05
PLK3	-0.000352776	0.000517911	-0.000187929	-8.37068e-05	2.24003e-05	-1.69241e-05	5.46127e-05	9.28735e-05	-0.000352193	0.000218001	-0.000130859	0.000444168	5.11894e-05	-0.000112022	-2.51274e-05	-4.64136e-05
ENSG00000290041	-1.01631e-05	1.21521e-05	-1.13334e-06	-6.11308e-05	-8.5112e-05	3.75432e-05	0.000329107	-0.00013791	-4.39752e-05	1.96967e-06	-3.06483e-05	-5.45319e-05	-3.46638e-05	-1.7313e-05	-4.90567e-05	-6.85753e-05
BTBD19	-0.000316076	0.000398295	-0.000193309	0.000321257	0.00013042	7.11358e-05	-0.000138658	-9.18448e-05	-0.000261345	-0.000133619	-0.000207556	0.00104778	-0.000106798	-9.83349e-06	-0.00012939	0.000334341
PTCH2	1.84585e-05	-0.000119765	-7.85446e-05	0.00021798	7.65879e-05	-4.51744e-05	0.000364599	-0.000242959	-0.000111544	-0.000104924	0.00019006	-0.000272017	-0.000151412	0.000853762	0.000367722	0.000900842
EIF2B3	-0.000526508	0.00121753	-0.000501221	1.07285e-05	-0.000268218	0.000428244	-0.000374386	-0.000550566	2.41289e-05	-0.000352404	0.000289277	0.00021006	6.60146e-05	-0.000135209	-0.000282688	-0.000109902
HECTD3	-7.41034e-05	-8.2728e-06	-7.95502e-05	9.04326e-06	0.000114692	0.00022458	0.000180077	9.35784e-05	-8.51466e-05	-0.000144044	-8.76926e-05	9.18966e-05	-7.18851e-05	7.26511e-05	-0.000138018	0.000213184
UROD	-5.13349e-05	2.81287e-05	4.26955e-05	6.06962e-05	0.00011572	-2.84807e-05	0.000505744	-0.000281076	-0.000163562	-0.000129976	0.000102268	0.000395127	4.73571e-05	-0.000190662	-0.000130508	-0.000217881
ZSWIM5	0.000103656	-0.000561009	-0.000183707	0.00092421	-0.000362468	-0.000169884	0.000949294	-0.000155327	-9.27039e-06	0.000163727	0.000239535	-0.000286889	1.93565e-05	0.000127909	0.00750933	-7.3923e-05
LINC01144	-6.68565e-06	1.01283e-05	1.51442e-05	-2.22353e-05	-1.65782e-05	-2.45226e-05	3.3071e-05	-2.21785e-05	-2.65476e-05	-3.89583e-05	-3.57974e-06	3.79992e-05	-1.62992e-05	-3.46342e-05	-2.79564e-05	-2.82468e-05
HPDL	-4.23133e-05	-6.91566e-05	-5.37584e-05	0.000179311	-3.81823e-05	-5.44038e-05	1.16698e-06	-1.02091e-05	-1.67414e-05	-1.98078e-05	0.00063557	-2.27388e-06	-1.42464e-05	4.04837e-06	-1.44164e-05	-3.94005e-05
MUTYH	-9.24598e-05	0.000231162	0.000136845	0.000243322	-0.000107915	-4.31337e-05	5.26229e-09	-0.00024424	-0.000192223	-9.93293e-05	-0.000117812	-0.000430534	-0.000110934	-1.31817e-05	-5.93026e-05	0.000109096
TOE1	-5.31699e-05	4.08109e-05	-1.41921e-06	3.1309e-05	0.00010414	8.56445e-05	5.50106e-05	-0.000263269	2.90286e-05	-0.000117565	-3.06349e-05	3.4469e-05	-8.44567e-05	7.21213e-05	-7.30055e-07	0.000256986
TESK2	0.000165106	-0.000919853	7.89718e-05	0.000382881	-0.000152329	0.000411585	0.000403653	0.000240303	0.000676967	0.00143335	-0.00015263	0.000111437	5.12068e-05	0.00028805	4.02115e-05	-7.90274e-05
CCDC163	-3.98086e-06	-0.000179915	5.53908e-05	7.67571e-05	0.000248349	-3.05245e-05	1.72749e-05	0.000150356	-3.08842e-05	-8.36201e-05	0.000562962	-0.000145132	-6.47136e-05	-4.81894e-05	-8.07426e-05	4.99494e-05
MMACHC	-2.84746e-05	0.000136244	-8.36079e-05	0.000148431	-8.77604e-05	-2.43235e-05	6.74819e-05	-0.000254249	-7.33054e-05	4.53634e-06	7.26851e-05	-0.000209856	-7.81828e-05	0.000433481	-1.26721e-05	-2.9409e-05
PRDX1	-0.000315747	0.00014005	-0.000271365	0.000116536	0.000432051	0.000100588	0.00141195	0.000124096	0.00013482	5.21025e-05	0.000115891	-9.89317e-05	0.000213152	-3.55847e-05	0.00286544	-0.000265318
AKR1A1	-0.000461713	0.000376719	-0.000220918	0.000166279	0.000351395	0.000143665	-5.05367e-05	-0.000514286	0.000191134	-0.000298328	-0.000175964	0.00054683	-1.34672e-05	-0.000333577	-7.15414e-05	2.72909e-06
ENSG00000289407	-8.16575e-06	-0.000105449	-2.61127e-06	0.000255587	1.89526e-05	-5.66124e-05	-3.66086e-05	-7.63848e-05	-2.9766e-05	3.59129e-05	-8.75656e-05	-5.96219e-05	-4.70365e-06	-2.80664e-05	6.95927e-05	-4.79138e-05
NASP	-0.000425117	0.000568364	-0.000163591	0.000736429	-0.000527456	-7.36175e-05	0.000491037	-0.000103654	-0.00030094	-0.000258977	0.00170742	-0.000177526	-0.000175266	0.000191171	-0.000248073	-0.000139672
CCDC17	4.41375e-05	1.01416e-05	2.23037e-05	-0.000112593	-4.4284e-05	-5.91637e-05	-1.8944e-05	-0.000197618	0.000116043	-5.10357e-05	-3.41012e-05	-2.38161e-05	0.000111113	-9.63406e-05	-7.89449e-05	-8.4639e-05
GPBP1L1	-4.25697e-05	-5.39125e-06	0.000136507	0.000293422	-3.48708e-05	-6.83932e-05	6.19141e-05	-0.000333876	0.00017866	-0.000424779	-0.000230297	0.000115901	4.23275e-05	-2.96531e-06	-0.000351471	5.43837e-05
TMEM69	4.59861e-06	9.62261e-05	1.46118e-06	5.66439e-05	0.000141185	-5.12153e-05	9.15508e-05	-0.00047194	-3.41619e-05	-0.000282489	-0.000256606	-0.000112286	2.43536e-05	1.29232e-05	0.000169337	8.07736e-05
IPP	0.000152494	-0.000189698	6.45367e-05	0.000124976	-5.93841e-05	-8.40652e-05	-4.49708e-05	-0.000139014	0.000187457	-0.000166832	-0.000134879	-8.88582e-06	0.000133595	0.0010679	-1.37943e-05	-3.12395e-05
ENSG00000230896	-5.68611e-06	5.12487e-06	-2.54112e-05	-3.44816e-05	0.000166932	5.24569e-05	-0.000175758	-0.00010736	-3.31554e-05	-2.72822e-05	-1.40918e-05	-7.87667e-05	-1.22839e-05	-2.46887e-05	-2.06667e-05	-5.32649e-06
MAST2	-0.000253362	0.000289136	-0.000355199	0.000130487	0.000308124	-7.8945e-05	1.80739e-05	0.000641094	6.92807e-05	-0.000615132	0.00105674	-0.000324494	-5.72899e-05	-0.000112632	-5.36719e-05	-0.000125376
PIK3R3	-0.000328273	-0.000186308	-0.000122179	0.000391424	-0.000371986	0.000146063	0.000607456	0.000486879	0.00112804	-0.000452129	0.00190002	-5.97793e-05	-0.000174567	-0.000348293	-0.000193261	0.00249991
ENSG00000226957	1.32294e-05	-7.86409e-05	-9.75548e-05	3.30412e-05	2.47781e-05	0.000200602	6.851e-05	-6.93422e-05	-3.10199e-05	0.000341871	-1.71406e-05	-0.000107466	1.70131e-05	3.96833e-05	1.71449e-05	-5.03209e-05
ENSG00000227857	1.92312e-05	-1.5286e-05	-2.56675e-05	-3.47759e-05	4.12314e-05	-1.56245e-05	-5.879e-05	-3.23621e-05	-1.11015e-05	-3.41133e-06	-2.37262e-06	-2.32967e-05	-3.79094e-06	-3.50668e-06	-1.28089e-05	2.1534e-06
P3R3URF	-4.97773e-05	5.74298e-05	-7.50251e-05	6.84508e-06	-2.06371e-05	-4.59983e-05	-7.34332e-05	0.000745515	-3.11921e-05	-0.000143966	-1.09402e-06	-6.03045e-05	-5.33089e-06	-3.84408e-05	-2.25555e-05	-2.24489e-05
POMGNT1	5.51264e-05	-0.000143951	1.46436e-05	0.000195079	-4.24449e-05	0.000208142	0.000456358	-0.000157145	-3.91021e-05	-0.000275501	-0.00023033	0.000227736	-0.000191604	-0.000320354	-0.000214376	0.00345534
LURAP1	-1.52953e-05	-0.000295315	-8.27378e-05	-2.08153e-05	0.00048744	0.000713719	-0.000408115	-0.000266932	1.53004e-05	-0.000125948	-0.000125133	0.000423756	-7.68649e-05	-0.000218685	0.000236973	0.000638891
RAD54L	-0.000177014	-0.000158414	-0.00020937	0.000310918	-0.000164769	-0.000171249	0.000423324	0.000172791	-8.24875e-05	-8.41105e-05	0.00357685	5.30036e-05	1.14139e-06	0.000206509	-8.90303e-05	6.31044e-05
LRRC41	-8.98177e-05	0.000131619	-3.25417e-05	0.000135417	0.000187879	0.000250064	-0.000237009	-0.000551418	2.96839e-05	8.51512e-05	0.000237249	-0.000186007	-2.61852e-05	-0.000163397	2.15393e-05	-0.000204946
UQCRH	-8.89879e-05	0.000230019	-0.000165447	0.000218315	-0.000210558	0.000270209	0.000627063	-0.000284578	-0.000135211	0.000136746	4.74672e-05	0.000642479	0.000161655	-4.64806e-05	-9.74696e-05	-0.00026911
NSUN4	-0.000176797	0.000172082	-0.000197776	0.000137747	-0.000139155	0.000140697	0.000189948	8.0978e-05	0.000193768	-6.80253e-05	1.09555e-05	-0.000361305	-0.000152563	-3.18787e-06	0.00157175	0.0003656
FAAH	-1.70562e-05	-1.98073e-05	1.48616e-05	4.44989e-05	-4.06924e-06	-3.91788e-05	-6.88389e-05	0.000147855	0.000150691	-2.58149e-05	-7.92594e-05	-0.000149755	-3.6047e-05	0.000107878	-8.264e-05	-1.6942e-06
ENSG00000291138	5.88496e-08	-0.000127671	-3.77007e-05	-2.92784e-05	-1.0302e-05	7.90387e-05	0.000224861	0.000248809	9.18613e-05	-3.36976e-05	-2.52792e-05	-7.86992e-05	-3.35398e-05	-0.000109314	1.00525e-05	-7.60683e-05
DMBX1	-1.93612e-05	-5.14533e-05	-3.90014e-05	-4.04078e-05	-3.28935e-05	-3.59628e-05	0.000427123	8.94051e-05	-2.83061e-05	-2.41446e-05	1.84219e-05	-6.53964e-05	-2.84815e-05	-3.32109e-05	-1.07834e-05	-8.48508e-06
TMEM275	0.000174403	-2.4074e-05	-9.50726e-05	-0.000152306	6.95191e-05	-1.55892e-05	0.000201006	-3.96303e-05	-1.62343e-05	-2.20238e-05	8.9174e-05	-6.56856e-05	-1.60822e-05	-2.00661e-05	-6.03301e-05	8.62624e-07
MKNK1.AS1	-5.12407e-05	0.000279874	7.85244e-06	-5.6878e-05	-5.06528e-05	-7.59105e-05	-0.000244998	0.000341733	-5.27898e-05	-0.000183649	-0.000110476	1.6248e-05	-7.97464e-05	-0.000148606	-3.28692e-05	0.000258875
KNCN	-0.000188381	0.000202158	-0.000141894	9.2659e-06	-0.000161659	-0.000145542	0.00129397	6.58391e-05	2.92742e-05	2.36539e-05	-2.83192e-05	-0.000139583	-6.57775e-05	-7.28091e-05	-8.08491e-05	7.90391e-05
MKNK1	4.29812e-05	0.00174541	-0.00106577	-0.000357595	-0.000625362	0.000190061	-0.000860577	-0.000616976	-0.000205494	-0.000636772	-0.00032088	-7.23857e-05	-0.000222228	-0.000257593	-4.72161e-05	-5.55274e-05
MOB3C	-7.41831e-05	0.000630703	-0.000206629	-0.000185197	-0.00017188	-5.11772e-05	-0.00016701	-0.000191761	-1.07558e-05	-0.000224154	-2.44556e-05	0.000822545	-7.67254e-05	-8.8272e-06	-0.00013968	-2.63351e-05
ATPAF1	0.000227788	-9.33649e-05	8.97446e-05	0.000410323	1.30708e-05	-9.33025e-05	0.000428379	-0.000663581	-6.72731e-05	-0.00031808	4.90508e-06	2.10207e-05	-1.71146e-05	-8.13019e-05	-7.3513e-05	4.488e-06
TEX38	5.92883e-05	2.01723e-05	7.99744e-06	-8.57577e-05	-5.58503e-05	-2.52149e-05	0.000219942	-5.3137e-05	-2.44292e-05	-4.83629e-05	-3.70489e-05	4.70027e-05	-1.62427e-05	-3.59983e-05	6.97834e-05	-3.73268e-05
EFCAB14.AS1	1.754e-05	-4.24643e-05	-2.04484e-05	-5.16172e-05	9.65378e-05	6.06547e-05	-0.000145173	2.26694e-05	8.83708e-05	-0.0001067	9.92482e-05	-8.4797e-05	-2.77858e-05	2.75546e-05	-2.52052e-05	-6.71264e-05
EFCAB14	-1.65643e-05	0.000275868	-2.13498e-05	-1.86477e-07	0.000329022	7.06938e-05	0.000169402	-0.000352315	-0.000186849	-0.000424513	-0.000120339	-3.90556e-05	-0.000155664	0.000248481	-0.000285591	0.000255639
CYP4B1	3.69775e-05	-0.000168503	-0.000115483	0.000138881	-0.000214266	0.000494644	5.06614e-05	-0.000177297	-9.09003e-06	0.000127809	-5.77068e-05	-7.49116e-05	-8.04703e-05	0.000777358	-2.93248e-05	0.00115862
CYP4Z2P	0.000134344	5.85701e-05	-6.73407e-05	-0.000140167	-0.000128065	3.66057e-05	0.000260273	-0.000181192	-1.02255e-05	-3.31752e-05	0.000136862	1.42415e-05	6.55006e-05	-5.79228e-05	-2.24375e-05	-6.50796e-05
CYP4X1	-5.88629e-06	4.41559e-06	-4.40165e-05	-4.71536e-05	-1.72516e-05	0.000100691	-5.8272e-05	-1.49464e-05	-4.1816e-05	2.4044e-06	-1.15229e-05	-4.38387e-05	-1.04188e-05	4.53756e-06	8.10599e-07	-9.72834e-06
CYP4Z1	-4.09444e-06	-1.30399e-05	-5.15956e-05	0.00012067	-9.08607e-05	-0.000119826	0.000562341	-0.000128251	-2.37143e-05	-2.65147e-05	5.89709e-05	-7.64108e-05	-4.22606e-05	-1.0643e-05	0.000118624	8.37558e-06
CYP4A22.AS1	-0.000137129	4.51503e-05	-8.45428e-05	0.000394819	3.82464e-06	-0.000103808	3.97672e-05	0.000106986	-4.65575e-05	-5.70859e-05	0.00017249	-0.000160152	-7.28725e-05	-0.000103139	7.33531e-05	4.68667e-05
LINC00853	0.000145874	-0.000124112	-7.90499e-05	9.98413e-05	0.000271704	-4.97271e-05	-0.000254107	2.45325e-05	-4.05175e-05	9.57606e-05	-6.30479e-05	-9.14819e-05	-1.64873e-05	-3.10035e-05	0.000100935	-4.07086e-05
PDZK1IP1	-1.04839e-05	-2.0579e-05	8.99556e-06	-9.1378e-06	-7.79576e-05	0.000109093	7.88867e-06	-6.15646e-05	-3.69603e-05	-2.45355e-05	-2.07353e-05	-4.70203e-05	-1.45758e-05	-4.5434e-05	1.34501e-05	-2.24227e-05
TAL1	3.582e-05	0.000173499	3.4763e-05	-0.000303367	-0.000247426	-0.000113167	-2.33046e-05	1.66012e-05	-0.000505554	-0.000579737	-0.000231409	0.000434546	-8.09081e-05	-0.000343967	-2.87062e-05	-0.000157712
ENSG00000226252	3.02571e-05	5.55873e-07	-6.28228e-05	-0.000113402	-6.08504e-05	8.45265e-05	-0.000170164	0.00040125	-2.50372e-05	-2.91544e-05	8.59626e-05	0.000153802	-3.4055e-05	-0.000100871	-5.28758e-05	-5.97964e-05
STIL	-0.000117552	-2.54951e-05	-2.83356e-05	0.000137522	-7.24095e-05	-4.53041e-05	8.1355e-05	-0.000119851	2.90254e-05	5.02824e-05	0.00116771	-1.41356e-05	-5.77325e-05	-0.000123852	-2.29373e-05	-4.85648e-05
CMPK1	-0.000212648	8.60483e-05	-3.78516e-05	0.000316116	1.99445e-05	0.000204002	0.000223046	-5.50719e-05	-1.30612e-05	-0.000355078	0.000117642	-9.16263e-05	-0.000182411	0.000147713	-0.000192659	-3.86999e-05
LINC01389	-7.97757e-06	-5.58265e-05	3.29444e-06	9.53671e-06	9.35368e-05	-2.10383e-06	0.000257477	-0.000175312	-9.57356e-05	6.62213e-05	-6.16313e-05	-1.56816e-05	5.95279e-05	-9.48398e-05	-4.57744e-06	0.000495214
FOXD2.AS1	7.6931e-05	-9.27463e-05	6.95861e-05	-0.000105177	1.43842e-05	8.11417e-05	-9.49969e-05	-0.000141817	2.02843e-05	-8.16113e-05	-3.99502e-05	2.90686e-05	3.79101e-08	-9.04517e-05	-1.67692e-05	-2.84071e-05
FOXD2	-5.71386e-05	-0.000163034	0.000232436	0.000278717	2.2077e-05	-3.82553e-05	-0.0001352	-0.000122879	-5.37315e-05	-4.7487e-05	-5.35434e-05	-7.03113e-05	-3.8764e-05	4.18082e-06	-4.18554e-05	-8.94291e-05
TRABD2B	-0.000143222	0.000296593	-0.000202792	0.00030605	-0.000285261	0.000625725	-0.000252591	-0.000263133	-0.00014433	-3.55348e-05	0.000284375	-0.000231374	-4.59826e-05	-7.47898e-06	1.94484e-06	-5.19739e-05
LINC02794	1.72768e-05	-1.73071e-05	1.94177e-05	-3.68243e-05	7.67504e-06	4.23042e-05	-7.79645e-05	-6.9722e-05	-1.33999e-05	-1.44137e-05	-1.48711e-05	-4.4674e-05	-9.07208e-06	-3.5928e-05	-1.55916e-05	-6.13534e-06
ENSG00000231413	9.44914e-06	-6.12984e-05	-5.83298e-05	-5.31108e-05	-0.00012077	0.000409282	-0.000119563	-6.49516e-05	9.71052e-06	-7.91458e-05	3.00692e-05	-1.67604e-05	-4.24824e-05	0.000108168	-1.96136e-05	0.00107165
ENSG00000290466	-5.9833e-05	0.00062559	-0.000277472	7.37904e-05	-0.000536953	0.000599548	-0.000307781	-0.000333923	-0.000207423	-0.000122272	-8.15612e-05	1.04351e-05	5.38952e-05	1.00985e-05	-7.10447e-05	-4.62482e-05
ENSG00000291246	-0.00014065	0.000129821	3.08127e-05	3.27628e-05	-6.29785e-05	0.000243472	3.57243e-05	-0.000272764	-8.04082e-05	-1.3751e-05	-6.23973e-05	-0.000111516	-6.59223e-05	-0.000129528	-4.25984e-05	0.000108208
ENSG00000223720	-0.000100869	0.000196046	3.46484e-05	7.01142e-05	-7.6944e-05	1.88759e-05	-0.000307875	-0.000114581	-2.69965e-06	-6.41915e-06	0.000155482	-0.000154946	-9.16853e-06	2.72013e-06	-1.35107e-05	-4.83707e-05
SLC5A9	-0.000283737	0.000781012	-9.23227e-05	-1.006e-05	-0.000376531	0.000154619	-0.000372002	-9.85925e-05	-0.000208369	-0.000195684	-0.000172024	0.000116942	0.000155711	-0.000176283	3.98021e-05	0.00198363
ENSG00000272491	-8.04598e-05	0.000304903	-0.000148585	-9.33725e-05	-0.000150296	0.000364267	-0.000276396	-4.25798e-05	-0.000111665	-0.000144027	0.000148223	-0.000171444	-4.24228e-05	-7.72266e-05	0.000173357	-3.25775e-05
SPATA6	-0.00153731	0.00420545	-0.000562617	-0.000339263	-0.00207721	0.001203	-0.000671253	-0.000754928	-0.000851657	-0.00105848	0.000174445	-3.01332e-05	-3.10003e-05	-0.000558766	0.000203914	0.000170929
AGBL4	0.000231422	-0.000127324	-0.000130959	-2.04954e-05	-0.000143008	-6.77818e-05	0.000561782	-4.87501e-05	-6.17077e-05	7.29234e-06	-6.02935e-05	-6.38022e-05	-3.83502e-05	-7.5368e-05	4.10529e-05	0.000274189
BEND5	-8.29368e-05	-0.000178637	-5.46582e-05	0.000536258	0.000325869	-0.000144749	-0.000273007	0.000328674	-4.13845e-05	-1.00639e-06	-0.000144781	-0.000129546	-4.28418e-05	-3.38748e-05	5.23659e-05	-6.45142e-05
ENSG00000286597	3.11137e-05	1.33979e-05	-4.11748e-05	5.03761e-05	-2.6109e-05	-2.03177e-05	-0.000113158	-2.92124e-05	-7.72024e-06	-9.90583e-06	-2.9209e-05	-3.6942e-05	-3.56579e-06	-3.97054e-06	-2.06426e-05	-9.68814e-06
AGBL4.AS1	-9.0644e-05	-5.51122e-05	5.93574e-05	0.000243333	-0.000188203	0.000122111	8.71681e-05	7.52846e-05	-4.89007e-05	-5.44339e-05	-9.81518e-05	5.74579e-05	-1.82498e-05	-8.10034e-05	-3.13602e-05	-4.64846e-05
ELAVL4	0.000557076	0.00036067	-0.000563136	1.71931e-05	-0.000248222	-0.000561882	5.0395e-05	-0.000281017	-0.000309082	-0.000319199	4.01259e-05	-0.000146251	-7.96553e-05	-2.45141e-05	-1.29507e-05	-0.000180307
FAF1	-0.000334236	0.000469308	-0.000106799	0.000233672	5.72069e-05	0.000342531	0.000235264	-8.54014e-05	-0.000108064	-0.000918927	0.00116066	4.11637e-06	-0.000117068	-9.8151e-05	-0.000337918	-6.51354e-05
FAF1.AS1	6.30771e-05	-5.2544e-05	0.000138087	1.66583e-05	8.35033e-05	4.31569e-05	-0.000332946	-0.000265998	3.18603e-05	-3.55012e-05	-5.10976e-05	-9.59836e-05	-2.95425e-05	0.000348818	-3.81925e-06	-9.38754e-05
CDKN2C	-0.000108016	-0.000228584	5.23443e-05	-0.000309274	-0.000129663	-9.3457e-06	0.000702392	0.00139693	-0.000121286	-3.28098e-05	0.00262822	-9.53208e-05	-3.11678e-05	-0.000273457	-0.000102221	-0.000201283
ENSG00000290102	2.87273e-05	-5.44188e-05	6.24394e-05	-0.000123137	3.07846e-05	-5.64154e-05	0.000298564	-4.23488e-05	-4.06124e-05	-1.38127e-05	-1.0499e-05	1.78169e-05	-2.5438e-05	-5.29008e-05	1.2762e-05	2.01069e-05
C1orf185	-8.41718e-05	-8.17198e-05	4.75274e-05	0.000299964	-0.000103917	-0.000143863	2.72578e-05	-0.000124021	-4.79161e-05	0.000540048	-6.87482e-05	-6.30108e-05	-5.12098e-05	0.000138524	-5.70567e-05	-6.59546e-05
LINC01562	-3.27405e-06	3.65287e-05	-4.78277e-05	2.03204e-05	-0.000119249	-4.41616e-05	0.000509388	-5.75511e-05	-8.20823e-05	-3.72381e-05	-0.000116687	-8.15726e-06	-4.12786e-05	-6.68102e-05	-2.62868e-05	7.94531e-06
RNF11	-1.25091e-05	-0.000285816	0.000239138	0.00035137	-5.3447e-05	8.04397e-05	0.000624606	-0.000371705	-5.25205e-06	0.000138866	-0.000239046	0.00014382	5.45031e-05	-0.000244194	-5.94965e-05	0.000525464
ENSG00000236434	1.69838e-05	4.82813e-05	1.33722e-05	-6.69623e-05	0.000236538	-7.66798e-05	-0.000222438	-0.000247966	-0.000121785	0.00109292	-4.04976e-05	-0.000182184	-4.99083e-05	-0.000216508	-4.78197e-05	-7.59203e-05
TTC39A	-2.63697e-05	3.7181e-05	1.43597e-05	1.54117e-05	6.53663e-05	-0.000161675	-0.00025842	-0.000132983	0.000251432	-3.37347e-08	-5.09968e-05	-8.62327e-05	-2.84726e-05	0.000290054	0.000296352	-1.54938e-05
TTC39A.AS1	-8.0978e-05	-2.17767e-05	0.000247048	-0.000145456	-4.49005e-06	-3.69183e-05	0.000174173	8.5247e-05	-2.33946e-05	-7.60529e-05	-3.56639e-06	1.72169e-05	-3.53046e-05	-4.97317e-05	-1.57123e-05	3.30917e-06
EPS15	-0.000218268	-0.000623155	6.96845e-05	-0.00044943	-0.000310816	0.00219667	0.000158352	-0.000652935	0.00202353	-4.18206e-05	-0.000148992	-0.000374907	-0.000268051	-0.000627435	-0.000438365	-0.000351409
ENSG00000238140	-7.59842e-05	8.1595e-05	4.32599e-05	-0.000125105	0.000154894	0.000204399	-0.000217466	-5.48707e-05	-1.53828e-05	1.94068e-05	-5.46998e-05	0.000113414	-6.58157e-05	0.000197256	-4.64668e-05	-2.00751e-05
EPS15.AS1	-3.36477e-05	-0.000212966	8.86272e-06	5.16584e-05	-0.000178551	0.000537516	-4.49897e-05	-0.000170822	0.000165412	0.000464004	-0.000111106	-1.16324e-05	-6.74442e-05	-2.39974e-05	-6.67148e-05	-0.000133996
OSBPL9	0.00013867	-0.000351887	0.00022358	0.000419855	-0.000339328	0.000227356	-4.98512e-05	8.8427e-05	0.000633326	-0.000273613	-0.00023334	0.000272071	-0.000173256	-0.000157553	-0.000374038	0.000709025
NRDC	-0.000193632	0.000314646	0.000242798	7.46611e-05	-0.0002495	0.000132087	-0.000122131	0.000468565	0.000194362	-0.000427099	0.000103918	0.000496665	7.04574e-05	-0.000206797	0.000352336	6.12232e-05
ENSG00000266993	0.000141789	-7.5887e-05	-9.01986e-05	-1.36765e-05	-3.76374e-05	-7.19084e-06	8.7461e-05	1.75078e-05	-1.53253e-05	-2.82329e-05	-3.11681e-05	3.34955e-05	-1.27865e-05	-2.27376e-05	-3.56203e-05	-3.71698e-05
ENSG00000272175	-9.56439e-06	1.33829e-05	0.00015511	-7.19673e-05	1.69411e-05	-7.7878e-05	-0.000188553	-0.000130773	3.21397e-05	-1.56659e-05	-4.38168e-06	-3.06382e-05	-1.76715e-06	-1.24454e-05	-8.77843e-06	-1.82717e-06
RAB3B	-6.26458e-05	-1.75986e-05	0.000187382	-5.68257e-05	-5.79734e-05	-4.87611e-05	-0.000192013	0.000463561	0.000119043	-0.000129446	-3.6424e-06	1.35693e-05	0.000379508	-4.89412e-05	0.000192921	-0.000159838
TXNDC12	-0.000103957	7.94201e-05	0.00015338	0.000223127	-0.000104998	6.90963e-05	-0.00027331	-0.000450359	-0.000101644	-0.000122697	-0.000133211	0.000443267	9.14523e-05	-0.000148474	-5.52742e-05	-0.000127019
KTI12	-9.67909e-06	6.15896e-06	-1.60778e-05	3.06283e-05	-1.53054e-05	-0.000147466	0.000181994	0.00029822	7.1009e-07	-8.71851e-06	-6.23241e-05	-9.76223e-05	-1.97615e-06	-0.000116559	-7.33573e-05	2.89851e-05
ENSG00000223390	-2.43884e-05	-6.2733e-05	-3.37573e-05	5.57721e-05	0.000245922	3.63404e-05	7.01654e-05	-0.000190608	-0.000118773	1.23928e-05	-0.000127507	-0.000146748	-7.83359e-05	-6.54121e-05	2.02647e-05	0.000877121
BTF3L4	-0.000238241	0.000109503	-0.00015334	0.000128182	0.000142653	7.36967e-05	8.41257e-05	-0.000424213	0.000214459	1.62724e-05	0.000255286	0.000202208	0.000106807	-9.33758e-05	-0.000142898	-0.000213047
ZFYVE9	0.000634947	-0.000244873	5.979e-05	0.000459306	-0.000123026	-0.000474756	0.000267775	-0.000429921	-0.000379717	-0.000301578	-4.64623e-05	-0.000184226	-2.62102e-05	-0.00011703	0.000805472	-0.000236363
CC2D1B	-6.41442e-05	0.000120814	-7.35477e-05	-4.94522e-05	7.28983e-05	-1.23398e-05	0.000286362	-0.000241808	5.95843e-05	-0.000128153	1.47172e-05	-0.000161615	3.94828e-05	-0.000116759	-0.000118211	-0.00012041
ENSG00000287078	-0.000110303	-1.76985e-05	5.51898e-05	7.16582e-05	-2.27978e-05	-4.55608e-05	0.000318584	-0.000108416	-2.89117e-05	-6.22851e-05	0.000431882	-3.04069e-05	-4.32119e-05	-7.8845e-05	6.04747e-06	-5.86267e-05
ORC1	-0.000216664	-0.000180555	-0.000127816	0.000544456	-0.000306697	0.000170454	0.000326324	-6.30816e-07	0.000131974	5.8217e-05	0.00116007	-0.0001286	-7.58105e-05	2.55959e-05	-1.09355e-05	-6.3734e-05
PRPF38A	-2.50608e-05	-3.68638e-05	1.1406e-05	0.000145738	6.819e-05	0.000107836	0.000736822	-7.65186e-05	7.19229e-05	-0.000386973	-9.05933e-06	-7.62979e-05	-5.49743e-05	0.000460586	-0.000128365	5.95283e-06
TUT4	0.000165362	-0.000487531	0.000516489	0.000208172	0.000130276	-6.38144e-05	0.000340042	0.000332627	9.4293e-05	-0.000505445	-0.000267852	-9.73395e-05	-0.000292286	-8.18057e-05	0.000129927	-0.000573714
ENSG00000272371	8.86967e-06	-2.4825e-05	-1.33924e-05	-3.16912e-05	-2.20041e-05	-2.33114e-05	-4.35264e-05	0.000176931	-1.71459e-05	-7.27508e-07	-1.43067e-07	-2.7951e-06	-7.17489e-06	-1.92782e-05	2.59535e-06	3.30696e-05
GPX7	-9.39845e-06	0.000145049	1.79515e-06	-9.0602e-06	-1.88014e-05	-0.000175758	0.000168155	7.94739e-05	-5.89884e-05	-0.000192078	-9.48385e-05	-0.000137327	-3.1314e-05	2.06938e-06	-2.85138e-05	-8.37114e-05
SHISAL2A	-0.000257994	0.000487814	-0.000204795	2.36778e-05	0.000559783	-0.000181874	-0.000255456	-0.00012077	-0.000378423	-0.000327894	0.000119406	-0.000255335	8.69479e-06	-2.55971e-05	-0.000103019	-0.000139426
COA7	-9.46925e-05	0.000189352	-0.000187315	-7.70469e-05	0.000109509	0.000269845	0.000203929	9.73385e-05	7.64605e-06	-0.000176413	-1.67524e-05	-0.000279025	-0.000115593	-4.07611e-05	-7.6433e-05	0.000165071
ZYG11B	8.92864e-05	-0.000369747	-2.17229e-05	0.00022786	0.000410589	0.00022442	0.000604616	-0.00030628	-7.63776e-05	-0.000635185	-7.89449e-05	-0.000312784	-9.03211e-05	5.38349e-05	-0.000127729	-0.000118739
ZYG11A	3.56934e-05	-5.61492e-05	-5.48265e-05	-0.000131051	-2.76855e-05	6.56883e-05	0.000666285	5.12871e-05	-1.41735e-05	-3.33478e-05	-2.02069e-05	-7.61223e-05	-9.88093e-06	-8.46536e-05	8.31898e-06	-0.000120298
ENSG00000242391	0.000153004	-0.000102253	1.22134e-05	-3.61167e-06	-7.70319e-05	5.76902e-05	-0.000116098	-7.5486e-05	-2.58815e-05	2.78712e-05	4.16529e-06	-5.53857e-06	-8.10287e-06	-2.77285e-05	0.000164192	-5.86766e-06
ECHDC2	0.000582149	-0.000717935	0.000162474	0.0013643	-0.000352483	-3.05171e-05	0.000184343	-0.000532532	-0.000256767	-0.000364642	-0.000201051	-0.000148879	-0.000110447	-8.62106e-05	-0.000227376	0.000444199
SCP2	7.24057e-05	-0.000401964	0.000288464	0.000744956	0.0002673	1.50276e-05	0.000382048	-0.000639274	-2.35672e-05	-0.000483445	-9.378e-05	-0.000217735	-8.3795e-06	-0.000181824	-0.000294566	-0.000443612
PODN	-5.57605e-05	-1.81059e-05	-4.03887e-05	-2.42747e-05	-3.88007e-05	-5.39061e-05	2.11989e-05	0.000724444	2.14002e-06	-2.04871e-05	-2.07893e-05	-5.60151e-05	-3.31601e-05	2.25841e-05	-2.60489e-05	0.000388484
SLC1A7	-1.62285e-05	-1.15071e-05	-4.58977e-05	3.06987e-05	0.000145563	-4.93692e-05	-3.90527e-06	-3.74321e-05	-1.43717e-05	-1.21864e-05	-2.26166e-05	-4.99627e-05	-9.74864e-06	-1.77289e-06	-6.83158e-06	-1.58412e-05
CPT2	9.26723e-05	1.80525e-05	0.0001675	-4.51406e-05	4.83527e-06	-5.48908e-05	-0.000284064	-0.000319759	0.000123233	-0.000241912	0.000107466	-0.000226685	-7.32887e-05	-0.000232342	-0.000131336	-0.000118549
ENSG00000236723	8.81602e-05	-3.16807e-05	2.87334e-05	1.66605e-05	-6.43313e-05	-8.02136e-05	2.77453e-05	-0.00010956	-1.33397e-05	-0.000132887	-0.000110176	5.50529e-05	0.00030724	-6.97572e-06	-3.31129e-06	-4.08164e-05
CZIB	6.8978e-05	-6.0975e-05	0.000168433	8.92162e-06	-0.000114432	-2.56257e-05	0.000296767	-8.09474e-05	-0.000158658	1.36658e-05	0.000324951	-9.8604e-05	0.000234285	-0.000106035	-0.000118314	1.45571e-05
CZIB.DT	-2.8421e-05	1.67999e-05	1.48686e-05	-3.97262e-05	0.000118715	-3.65461e-05	-7.83331e-05	-4.56422e-05	2.19045e-07	-2.33003e-05	1.61773e-07	-2.43642e-05	-1.11778e-06	-3.09612e-06	-9.5228e-06	-8.97331e-06
MAGOH	2.28567e-05	2.42603e-05	5.18455e-05	2.91081e-05	9.47243e-05	3.6294e-06	0.000111984	1.43037e-05	-6.94726e-06	-0.000363841	0.000191916	0.000346482	-6.69511e-05	-0.000161316	-9.88494e-05	-0.000110343
MAGOH.DT	-7.64567e-05	1.93942e-05	-5.9005e-06	-5.18828e-05	-6.8524e-06	-0.00023018	0.000548937	-8.7622e-05	0.000293302	-0.000143435	0.00070958	0.000116752	-6.41259e-05	0.000411281	-2.0185e-05	-5.75567e-05
LRP8	-0.000645323	0.00136955	-0.000371842	0.000563871	-0.000460133	-0.000205714	-0.000317702	-0.000289197	-0.000384155	-0.000332417	0.000506949	-0.000207415	-0.000143137	-2.13952e-05	5.2012e-05	0.000140994
ENSG00000228838	-2.2784e-05	3.73588e-05	7.82123e-05	-8.54501e-05	8.623e-05	-2.22873e-05	-0.000189448	-6.73496e-05	-1.79329e-05	2.41288e-05	-8.61336e-06	-6.64931e-05	-4.16462e-06	-2.95152e-05	-3.35833e-06	-7.03134e-06
LRP8.DT	5.73512e-06	9.20977e-05	-0.000114397	0.000181423	-0.000157174	-0.000122336	2.76566e-05	9.23068e-05	-0.000103737	-7.57742e-05	9.77385e-05	-0.000125897	-1.5826e-05	-1.45151e-06	-0.000102675	-0.000122434
ENSG00000285954	6.62399e-05	7.00153e-05	0.000119417	-0.00011858	-0.000132235	-0.000127664	0.000110227	-0.000253213	-2.28964e-05	1.43338e-05	0.000647883	-4.61443e-05	-3.30267e-05	-6.8136e-05	-2.37115e-05	-4.82101e-05
ENSG00000226938	8.87704e-05	-5.39241e-05	-1.47584e-05	-8.26228e-05	1.37974e-05	-1.50842e-05	-2.89033e-05	5.0988e-05	-1.80722e-05	-2.83644e-05	-6.49919e-06	-5.04741e-05	-9.82997e-06	-2.55494e-05	-4.36789e-05	-2.55106e-05
LINC02812	-0.000177045	-9.17027e-06	0.000208611	3.09394e-05	-0.000331053	7.46978e-05	8.87052e-05	7.99493e-05	0.000262367	-0.00016508	6.58162e-06	1.7744e-05	-5.87207e-05	-2.01032e-06	-0.000145704	-0.000144068
DMRTB1	3.80806e-05	2.47751e-05	1.90712e-05	-1.71766e-05	-8.72877e-05	0.000104222	-0.000177576	-2.2247e-05	-4.05296e-05	-2.31395e-05	2.00061e-05	-2.78798e-05	-1.02867e-05	-4.58299e-05	-2.54334e-05	-1.36539e-05
GLIS1	-0.00011882	9.86572e-05	-7.47277e-05	-8.12487e-06	0.000127938	-7.9374e-05	-0.000171064	0.000128571	0.000149161	-0.000144447	0.000216108	-2.08891e-05	0.000585872	0.000157404	-6.01339e-05	0.000268671
NDC1	-0.000216805	0.000423177	-0.000107269	4.33976e-05	-0.000220894	0.00023241	-0.000298432	8.63205e-05	-5.88768e-05	-5.62165e-05	0.000776933	-0.000277688	4.72545e-06	3.18892e-05	-8.65288e-05	-0.000160418
YIPF1	-2.79257e-05	0.000202688	-0.000120719	0.000125763	-4.63345e-05	-0.000101134	0.000199962	-0.000291184	-8.92163e-05	-7.08926e-05	0.000128153	-0.000388412	5.1821e-05	-0.000311317	-6.15262e-05	-2.71112e-05
DIO1	-5.04185e-05	7.679e-05	0.000134023	-3.74465e-05	0.000119464	-0.000147761	-0.000210732	-0.000232603	8.72564e-05	-4.92665e-05	-6.64034e-05	-1.95259e-05	-3.14794e-05	-7.83162e-05	-5.85955e-05	-1.81608e-05
IFT25	4.93627e-05	-0.00019317	-1.29046e-05	0.000132028	0.000222578	0.000105338	0.00022052	-8.0523e-05	-9.76599e-05	-0.00039445	0.000195733	-6.9378e-05	-6.60788e-05	-0.000129605	-0.00020838	-0.000143599
LRRC42	7.65846e-05	-0.000176019	-7.89476e-05	0.000297817	-4.01078e-05	0.000373055	0.000405151	-0.000178875	-0.000129317	-0.000154719	-7.98582e-05	-0.000168871	-0.000143985	0.000150679	-6.16755e-05	0.000797275
LDLRAD1	-3.311e-05	-6.63438e-05	-3.66808e-05	0.000113088	2.56902e-05	9.72827e-05	-1.26306e-06	-1.68432e-05	-4.71981e-05	-3.2914e-05	-5.44535e-05	-5.04343e-05	3.70886e-05	-5.60081e-05	-2.48975e-06	6.90949e-06
TMEM59	0.00018943	-0.000388713	0.000223276	4.85231e-05	0.000361153	0.000138148	0.000433455	-0.000294907	-9.2018e-05	-0.000262784	7.36584e-05	3.89121e-05	6.10938e-05	8.56311e-06	-9.19355e-05	-0.000356379
TCEANC2	-9.03223e-06	-0.000326484	0.000109055	0.000156341	-3.84894e-06	8.78035e-05	0.000494549	-0.000221754	1.55354e-05	-0.000251376	0.000246454	-0.000203879	-4.6044e-05	-0.000165049	-0.000110962	-7.30737e-05
CDCP2	2.78903e-06	0.000117095	6.9528e-05	-5.72342e-05	-5.98928e-05	1.91761e-05	-7.32492e-05	-0.000238829	-4.93435e-05	-4.21014e-05	0.000398548	-0.000150057	-3.94219e-05	-5.16771e-05	-9.51129e-05	-3.96677e-05
CYB5RL	-1.07352e-05	-1.8141e-05	1.47824e-05	7.78326e-06	-2.66801e-05	5.79495e-05	-6.50804e-06	3.40396e-06	-0.000111036	-7.89285e-05	-9.30993e-05	-0.000271796	-6.58297e-05	0.000148993	-9.99565e-05	0.00107967
MRPL37	5.87508e-06	6.22858e-05	-5.74635e-05	2.33112e-05	-0.000112491	0.000112137	0.000289835	-0.000136623	-7.48163e-05	-0.000135286	0.000325855	-1.17229e-05	-0.000110621	0.000538562	-3.52398e-05	-0.000126878
SSBP3	0.00028362	-0.000762709	0.000189345	0.000683182	-0.000131266	-1.42718e-05	0.00013599	0.000400642	3.81679e-05	-0.000493135	-3.63333e-05	-1.91058e-05	0.000152357	0.000662405	-0.000142394	0.00142779
SSBP3.AS1	-6.99375e-05	-1.79946e-05	9.04162e-05	2.80882e-05	-6.91612e-05	-6.08348e-05	8.47906e-05	-2.18585e-05	-6.92006e-06	-1.10912e-05	1.6821e-05	-1.89263e-05	-9.1089e-06	-1.82596e-05	-3.32941e-06	-1.41681e-05
ENSG00000232245	8.24191e-06	-3.1822e-05	-3.02339e-05	-5.21135e-05	-6.07841e-05	-3.72557e-05	0.000445037	-5.95475e-05	-1.90701e-05	4.38139e-05	-1.48249e-05	-3.19643e-05	-2.38519e-05	2.11934e-05	-4.82342e-05	-3.96841e-05
ENSG00000287582	-8.47863e-06	-7.55849e-05	5.48916e-06	6.97216e-05	1.60316e-05	-5.95482e-05	-0.000116273	0.000195664	-4.81697e-05	-6.16753e-05	0.000419359	0.000101866	-1.92193e-05	-5.22407e-05	2.20616e-05	-3.82236e-05
ACOT11	-0.00044963	-0.000370427	-0.000284487	0.00028574	0.000286735	0.00111071	-3.57505e-05	0.000226277	0.000528556	0.00148845	-2.23735e-05	-0.000346621	4.62531e-05	7.45681e-05	0.00020116	0.000705585
FAM151A	-5.69999e-05	-1.74487e-05	5.07954e-06	-5.5077e-05	0.000109994	0.000164385	-1.0737e-05	5.4527e-05	3.39983e-05	0.000166904	-2.38962e-05	-0.000101679	-2.73374e-05	-0.000185717	-1.94752e-05	-6.14944e-05
ENSG00000230728	-0.000157168	-6.91385e-05	6.54335e-05	0.000437417	1.88914e-05	-0.000144396	2.22079e-05	-7.93747e-05	-1.61531e-05	0.000103864	-9.6387e-05	-6.83291e-05	-2.20864e-05	-2.72549e-05	-1.28163e-05	-4.40482e-05
MROH7	-0.000194454	-0.000372004	-0.000191643	0.00010249	1.37228e-06	0.0012052	1.62636e-05	1.9712e-06	0.000187886	0.000880047	-7.58747e-05	-0.000336016	-9.29681e-05	0.000601718	9.40349e-05	-0.000140287
TTC4	-0.000164622	9.44571e-05	-0.000105806	0.000439345	0.000141433	0.000300652	4.26878e-05	-2.0599e-05	2.55633e-06	-0.00032704	-7.69244e-05	-0.000290733	7.60166e-06	0.000507024	4.93368e-05	-0.000240074
PARS2	-3.67391e-05	0.000152022	-9.21281e-05	7.07176e-05	-4.93227e-05	3.68528e-05	0.000106509	-0.000346752	7.97476e-05	-0.000116029	-0.00010729	-1.61106e-05	-3.38968e-05	-0.000100475	0.000306568	-5.91774e-05
TTC22	0.000158713	5.04152e-05	-3.18214e-05	-7.60764e-05	-7.9209e-05	7.63126e-06	-0.00020682	8.68619e-05	-9.17034e-06	-4.09931e-05	-1.96142e-05	-7.3558e-05	-2.81743e-06	-1.32015e-05	-4.57652e-05	-1.61791e-05
LEXM	2.43084e-05	-6.70938e-06	-3.09186e-05	-4.44414e-05	-4.26345e-05	1.06441e-05	6.47121e-05	-2.47517e-05	-1.22156e-05	-1.56596e-05	-7.35294e-06	-2.29857e-05	-5.24637e-06	-1.55069e-05	4.52521e-05	2.82204e-05
DHCR24	-0.000259481	0.00068076	-0.000213015	0.000212081	-0.000188602	-0.000294152	-0.000184187	-0.000159984	0.000311583	-0.000142918	0.000179519	3.63296e-05	-4.40826e-05	-0.000102046	-2.8701e-05	0.000112658
ENSG00000287724	-8.03689e-06	0.000203311	-6.16593e-05	-2.50218e-06	2.89241e-05	-0.000111495	-0.000232678	5.38943e-05	5.55827e-07	-1.97625e-05	-5.95336e-05	-0.000146177	-1.67549e-05	-2.05112e-06	6.78339e-05	7.49318e-07
ENSG00000242396	-4.12985e-05	2.42802e-05	-1.70645e-05	-1.90831e-05	0.000233399	9.01439e-06	-0.000109973	-1.66914e-05	-5.56914e-05	-1.86834e-05	-4.30894e-05	-3.92204e-05	-3.24433e-05	3.72826e-05	-3.29673e-05	-2.24053e-05
DHCR24.DT	-1.3594e-05	-0.000133994	-8.98748e-05	0.0005452	-1.35266e-05	-8.89854e-05	3.3881e-06	-3.48953e-05	-1.47856e-05	5.51058e-07	-0.000121627	-6.15994e-05	-1.97423e-05	-2.01611e-07	-1.58401e-05	-6.03799e-05
ENSG00000284601	-9.09381e-05	2.88105e-05	0.000146271	6.23845e-05	0.000144451	-0.000217647	-0.000253502	-2.53858e-05	0.00020212	-0.000105171	-5.33288e-05	-5.90404e-05	-1.35625e-05	-6.50901e-05	0.000304859	-5.18055e-05
TMEM61	-0.000116352	2.37862e-05	-6.33989e-05	3.80585e-05	-2.37997e-05	-2.74834e-05	0.000709417	-9.95118e-05	-3.70256e-05	-3.47264e-05	7.71758e-05	-6.90518e-05	-4.31457e-05	5.82742e-05	-5.429e-05	-6.76685e-05
ENSG00000233271	-6.94643e-05	-8.8381e-06	4.59393e-05	0.00024943	0.000142239	-4.65462e-05	-0.000305806	-3.08915e-05	-4.12689e-05	-1.93904e-06	6.56681e-05	-8.07836e-05	2.14072e-05	-5.02264e-05	0.00070281	-5.40051e-05
BSND	-3.45715e-05	-5.32256e-06	0.000111104	2.28738e-06	-4.28639e-06	-4.4646e-05	-0.000152689	-7.00194e-05	-2.91612e-06	-1.44149e-05	-1.04096e-05	-5.10001e-06	-2.82277e-06	-1.36459e-05	-6.21448e-06	-2.95555e-06
PCSK9	-2.13642e-05	-3.18597e-05	1.43517e-05	-4.42031e-06	-6.39901e-05	-5.71421e-05	-0.000105313	1.61475e-05	0.000547176	-0.00020495	-1.72764e-05	-1.59236e-05	-4.31874e-05	0.00017376	3.18864e-05	-7.47316e-05
USP24	0.000571165	-0.000715955	0.00080531	-0.000713466	-0.00053547	0.000129965	-0.000173118	0.000589313	-0.000192795	-0.000323839	0.000137361	-0.000449211	2.82756e-05	9.636e-05	-0.000367993	-0.000424414
MIR4422HG	-3.14001e-05	-5.92221e-05	4.64861e-05	-6.49714e-05	-9.5441e-05	-2.67929e-05	0.000669352	-0.000121009	-7.56596e-05	0.000244303	-2.93322e-05	-5.52816e-05	-8.4616e-05	-8.26934e-05	-0.000140371	0.000386271
ENSG00000234810	-7.60857e-05	8.40733e-05	-7.95475e-05	0.000113136	6.94327e-05	-1.08332e-05	0.000170468	0.000197109	-5.45884e-05	-0.000103746	-0.000105705	-7.62835e-05	-8.09519e-06	4.39962e-05	5.92025e-07	-6.13807e-05
ENSG00000235612	-2.16389e-05	2.32356e-05	-2.23775e-05	-4.47066e-05	0.000109597	-4.63409e-05	-4.28594e-05	-2.08139e-06	-1.51201e-05	7.51721e-06	-6.5565e-06	6.58584e-05	-8.52475e-06	-6.92243e-06	-9.25304e-06	-6.53993e-06
ENSG00000260971	-0.00021432	-0.000122662	-9.33515e-05	-4.59633e-05	0.00040675	-0.000900327	-0.000133888	-0.000365136	0.00353874	-0.000687135	-5.27121e-05	-5.68907e-05	-9.45144e-05	-0.00025293	0.0013487	-0.000283158
PLPP3	-0.00019056	-6.67341e-05	-0.000132075	-0.000175899	0.00158666	-0.000434075	-0.000607733	-4.89064e-05	0.00062811	-0.000268676	2.40791e-05	-0.000152193	-5.54906e-06	-0.000105066	0.00590967	0.000178445
FYB2	-7.20531e-05	-5.32087e-05	-9.52523e-05	-0.000130613	0.00110323	-0.000186674	-0.000193902	-6.06063e-05	-5.43737e-05	8.78858e-05	5.316e-06	0.000188353	-2.81701e-05	8.79771e-06	-3.37056e-05	-2.17896e-05
C8B	-3.44977e-05	1.41398e-05	-1.55994e-05	0.000144379	8.17642e-05	-8.14485e-05	-1.15334e-06	-8.59826e-05	-1.00513e-05	-8.2717e-06	-6.04489e-05	-6.86728e-05	-1.30376e-05	-5.79626e-06	-3.57399e-05	-2.57295e-05
ENSG00000236341	-0.000116021	0.000106009	-0.000128907	0.000317688	-9.60212e-05	0.000346982	-0.000251423	-7.28374e-05	-8.95067e-05	-5.34013e-05	0.000256391	-0.000103762	-2.04705e-05	-0.000105654	-2.07332e-06	-4.79942e-05
DAB1	-0.000482723	-0.000354885	9.20692e-05	0.00210101	-0.000129421	-0.000158695	-0.000336562	-0.000642717	-0.000277353	-0.000204991	-0.000441705	-0.000141805	-0.000237088	6.22249e-05	-9.91036e-05	0.000149156
ENSG00000290536	-2.24382e-05	-6.86878e-05	-9.67076e-05	6.97012e-05	-0.000202381	0.000231641	5.20214e-05	0.000331801	0.000357306	0.000270339	-7.21441e-05	-0.000136855	-4.97575e-05	-0.000280848	-5.68225e-05	-0.000124316
ENSG00000235038	-5.73887e-05	0.000176875	-0.000185087	1.1519e-05	-0.000183159	0.000332266	0.000261668	0.000230654	-0.000108063	-0.000118402	2.59603e-05	-3.24197e-05	-4.35835e-05	5.75388e-06	-4.07876e-05	-7.3952e-05
OMA1	4.18182e-05	-0.000167514	3.46356e-05	0.000281669	3.37206e-06	5.41722e-05	0.000129022	-4.65737e-05	-7.72954e-05	-0.000200215	-9.28756e-05	-0.000308913	5.75003e-05	-0.000146485	-0.000137565	-0.000186454
ENSG00000286918	-2.92646e-05	-1.30047e-05	-4.97311e-06	3.80626e-06	-4.60216e-05	-2.26157e-05	-8.17218e-05	3.21653e-05	1.1404e-05	0.000185945	-2.72852e-05	8.26278e-05	-1.95984e-05	-7.10476e-05	-1.52923e-05	-1.545e-05
MYSM1	-3.02221e-05	-3.35267e-05	0.000164607	0.000290021	-4.4566e-05	0.00014307	0.000280272	-0.000298118	3.96721e-05	-0.000175575	2.04408e-05	8.14444e-05	4.36863e-05	-0.00026665	-0.00014055	0.000173498
ENSG00000283445	-9.44316e-05	5.04727e-05	-5.37844e-05	2.12825e-05	-7.33307e-05	-7.35799e-05	0.000275756	-0.000187801	-0.000156054	0.00138885	-4.22718e-05	-0.000129231	-7.14619e-05	-0.000220078	-2.77054e-05	-4.63331e-05
JUN	-0.000422574	-0.00075285	-0.000225134	-0.000257904	-0.000349655	9.96918e-05	-0.000436677	0.00490503	0.000480458	0.00514409	-8.99068e-05	-0.000220533	-0.000179953	0.00147985	-0.000198754	0.000982465
ENSG00000290013	-1.45078e-05	2.83131e-06	6.81338e-05	-4.86394e-05	-5.16283e-05	-3.06637e-05	-0.000133191	0.000172727	-1.43526e-05	-5.85759e-05	-1.18098e-05	5.63539e-05	0.000148715	-3.40243e-05	-1.0305e-05	-1.86409e-05
LINC01135	2.57729e-05	-0.000391735	0.000115434	0.000411248	-0.000102638	4.79301e-05	0.00082578	0.000288292	-0.000111364	-0.00017331	-7.11539e-05	-0.000190068	0.000194819	-0.000222478	0.00017523	0.000289545
ENSG00000272226	9.15767e-05	-1.22519e-05	-3.83658e-05	-6.25744e-05	-1.90208e-05	-3.83664e-06	-2.19883e-06	-1.48309e-05	-1.79464e-05	-2.60208e-05	-1.29823e-05	-5.41575e-05	-9.3471e-06	-2.15802e-05	-4.55547e-05	-2.36285e-05
ENSG00000231740	6.96882e-05	1.61135e-05	-7.2155e-05	9.09703e-06	3.66344e-05	-3.32362e-05	4.98695e-05	-7.13657e-05	-1.10849e-05	-1.07824e-05	-3.04289e-05	-6.08442e-05	-6.71578e-06	-9.54452e-06	-4.67441e-05	-2.67855e-05
LINC02777	-4.92453e-05	-0.00016525	5.9249e-05	-2.3354e-05	0.000598644	6.43937e-05	-0.000462574	-0.000130626	0.000264494	-7.42631e-05	-6.32255e-05	-9.94803e-05	-7.4902e-05	0.000422292	-5.87249e-05	-7.98643e-05
LINC01358	-0.000182836	-0.000303341	7.77509e-05	4.8848e-05	0.000849217	0.000465789	-5.19907e-05	-0.000169343	-5.12562e-05	-0.000238022	0.000133347	-0.000412574	-6.41839e-05	-0.000109309	-0.000134457	-8.39786e-05
ENSG00000235215	-4.72572e-05	-1.73796e-05	-2.09645e-05	-4.73089e-05	7.60642e-06	0.000282236	0.000256563	-7.95829e-05	-5.66321e-06	-9.20358e-05	-5.63351e-05	-8.48347e-05	-5.37469e-05	0.00023233	-3.79186e-05	-0.000102341
FGGY.DT	4.11152e-05	-0.000109017	-0.000116045	-7.9137e-05	0.000260665	3.44723e-05	0.000134231	0.000611557	-0.000100658	-9.21463e-05	-7.04718e-05	-7.27275e-05	-4.80566e-05	2.91691e-05	-2.49847e-05	-7.7055e-05
ENSG00000270457	0.000112275	1.46363e-05	-1.91692e-05	-9.17177e-05	6.43192e-07	-1.70225e-05	-8.94371e-05	-8.85455e-05	-4.57252e-06	-1.34194e-05	-5.03673e-06	1.78406e-05	-6.6721e-06	-9.54516e-06	2.82719e-06	8.21975e-05
FGGY	6.63198e-05	-0.00115275	0.000624325	0.000437488	0.000645545	0.000452086	0.000119297	-0.0003461	-0.000254765	-0.000371363	-0.000335856	-1.54041e-05	-0.000236182	-2.98082e-05	-0.000211994	-0.000317633
ENSG00000226883	-2.95221e-05	2.23572e-05	0.000120107	-1.87372e-06	6.55468e-05	-0.000146401	-0.000100663	0.000115718	-3.28567e-05	1.56884e-05	1.34897e-05	-0.000127092	4.95199e-05	3.38706e-06	-5.37669e-05	-3.70405e-05
HOOK1	-7.36634e-05	-9.2503e-05	2.78151e-05	-5.69177e-05	-8.90727e-05	0.000148252	0.000592285	-3.39664e-05	2.67661e-05	2.36712e-06	2.94886e-05	-9.45751e-05	-6.75679e-05	-0.000102874	0.000432761	0.00022566
C1orf87	4.45806e-05	-4.76494e-05	-2.98518e-05	5.46052e-06	2.84294e-05	7.58518e-05	-0.000114483	-7.3141e-05	-3.01295e-05	-1.94087e-05	-2.84025e-05	-2.5336e-05	-9.02499e-06	-3.66957e-05	-2.90727e-05	-1.66276e-05
NFIA	0.0010302	-0.001739	0.000279097	0.000797665	-0.000847747	0.00079717	0.000912324	-0.00123354	0.00162227	4.05855e-05	-1.11613e-05	-0.000388016	-0.000152574	-0.000470971	0.00120559	0.000702141
NFIA.AS1	2.25855e-05	-4.37081e-05	0.000181454	5.42743e-05	-3.5218e-05	-0.000132053	-7.39538e-05	2.69968e-05	-6.93941e-06	-4.69164e-05	-6.26893e-05	6.56575e-05	-1.4387e-05	-3.13089e-05	-1.2257e-05	-6.97392e-06
ENSG00000284808	8.1765e-06	-6.07706e-05	8.25993e-06	-4.28339e-05	5.35516e-06	6.71067e-06	0.00021415	-5.31317e-05	-2.55588e-05	8.31161e-06	-1.63545e-05	-2.58084e-05	-2.02637e-05	1.06051e-05	-1.28579e-05	-3.24187e-05
ENSG00000287224	2.56707e-05	-4.81167e-05	-3.91096e-05	2.20119e-06	8.32212e-05	-6.94252e-05	-7.80634e-05	9.62922e-05	-2.16474e-05	-4.56767e-05	-3.3839e-05	-6.02894e-05	-1.96321e-05	3.87352e-06	-4.85432e-05	8.15102e-07
TM2D1	5.93635e-05	-0.000205562	0.000237287	0.000197901	0.00015277	8.5722e-05	0.000583284	-0.000391227	0.000143952	-0.00063398	0.000218157	-4.94744e-06	-0.000110466	-8.29101e-05	-0.00012768	-1.53707e-05
PATJ.DT	0.000213333	-0.000212448	8.607e-05	1.88671e-05	0.000165296	-0.000156782	-0.000150822	6.9471e-05	-8.73135e-05	-9.21666e-05	2.30787e-05	-0.000131073	-5.00838e-05	-0.000121271	4.52621e-05	-1.57695e-05
PATJ	4.31181e-05	-0.000766809	0.00024894	0.000427635	0.000411349	8.68343e-05	0.000854713	-0.000192415	4.16376e-05	-0.00013043	0.000277642	0.000273532	-9.58151e-05	0.000154976	1.35867e-05	0.00129405
L1TD1	-8.41714e-05	7.76615e-05	4.40373e-05	-1.05453e-06	-0.000151763	-0.000137013	4.96767e-05	-0.000297542	-5.17727e-05	0.00109493	-3.33031e-05	-0.000240471	0.00098858	-0.000309589	-5.32084e-06	-0.000182403
KANK4	-5.05605e-05	-0.000155788	3.99333e-05	0.000268316	0.00013347	0.000139414	-0.000428338	7.46037e-05	-8.96693e-06	5.86949e-06	-4.31168e-05	-0.000156266	-2.27351e-05	-6.03105e-05	-5.38826e-05	-6.64068e-05
USP1	-3.79969e-05	-0.000151113	1.6502e-05	8.39625e-05	4.47481e-05	0.000316157	0.000504618	-0.000355818	-0.000181953	-0.000170766	0.000580139	0.000405849	6.93454e-05	-0.000180295	0.000166551	-0.00010311
DOCK7	0.000243375	-0.00119537	0.000471036	0.000809508	-0.000489355	0.000349797	0.00131472	8.16821e-05	0.00130712	0.000582811	-0.000142994	-0.000342137	-0.000181039	0.000614355	0.00075696	2.00166e-05
ANGPTL3	-6.64461e-05	-0.000116115	0.000156393	-3.22314e-05	5.27376e-05	-9.97887e-05	-0.00015799	0.000671254	-2.02336e-05	-0.00012059	-1.5082e-05	-5.81625e-05	-6.47879e-06	-3.41163e-05	-9.43338e-06	2.14668e-05
DOCK7.DT	0.000232731	-0.000178464	0.000158879	-4.87522e-05	-3.14696e-05	-6.71857e-05	-0.000351624	-0.000140721	0.000108078	-2.0801e-05	-5.66299e-05	-6.43615e-07	-3.23806e-05	1.48357e-05	3.83915e-05	-3.91501e-05
ATG4C	0.0005275	-0.00127995	0.000894177	-0.000110227	0.000227968	-0.000112137	0.000238455	9.93671e-05	4.37497e-07	-0.000853324	-0.000153587	-0.000853917	-0.000192804	-0.000209586	-9.55188e-07	-0.000128131
ENSG00000234318	5.04741e-05	-2.94608e-05	-6.8476e-06	-6.66463e-05	-7.74611e-05	-1.55661e-05	7.18716e-05	3.37892e-05	-1.99402e-05	-4.00873e-05	-1.72188e-05	0.000101937	-4.60243e-06	-3.7367e-05	-4.30586e-05	-3.22308e-05
LINC01739	-1.76036e-06	-8.59901e-05	2.51037e-05	-6.5004e-05	6.93e-05	-3.55284e-05	0.000272285	-7.1654e-05	-2.54586e-05	-1.44618e-05	7.13349e-05	-4.1385e-05	-1.97638e-05	-3.29282e-05	-2.24633e-05	-2.45757e-05
ENSG00000203605	2.03957e-05	3.00057e-05	-1.76566e-06	-9.18467e-05	-7.91537e-05	-3.60372e-05	-3.76894e-05	-0.000125668	-3.86827e-05	-5.01594e-05	3.33848e-05	0.000418685	-1.89404e-05	2.48343e-05	-2.57123e-05	0.00112664
LINC00466	8.1054e-05	-6.15968e-05	3.00783e-05	-9.42023e-05	0.000181234	-7.66105e-05	-0.000270672	0.00029977	-6.53278e-05	-0.000122184	-3.49834e-05	-7.22401e-05	-1.23471e-05	3.78682e-05	-8.88953e-06	-4.60072e-05
ALG6	-2.63991e-05	6.63398e-05	5.61533e-05	0.000128934	8.02048e-05	1.56372e-05	0.00030373	-0.00023894	-0.000234591	-0.000199777	-9.75792e-05	-0.000392647	-0.00012383	-4.17077e-05	-0.000119867	0.000141195
ITGB3BP	-0.000237085	0.000193951	-0.000189	0.000590056	-6.35387e-05	-8.86207e-05	0.000261464	-0.00020783	-4.65718e-05	-0.000344522	0.000724273	6.22351e-05	-1.59771e-06	-0.000129266	0.000175255	-0.000273242
ENSG00000286429	-1.89407e-05	-9.93298e-05	4.55155e-05	-9.90469e-06	7.60166e-05	2.92695e-05	4.29068e-05	-2.41403e-05	1.28823e-05	-7.8419e-05	2.02131e-05	1.9734e-06	-1.70954e-05	-3.00651e-05	-3.59363e-05	-3.34385e-05
EFCAB7	9.48531e-05	-4.20742e-06	0.000217931	0.000268676	-0.000105289	-0.000190331	0.000181772	0.000103919	-0.000108885	-0.000190346	1.47709e-05	-0.000283512	-0.00012944	6.27894e-07	-4.42732e-06	-0.00011634
DLEU2L	4.73344e-05	-3.1053e-05	-8.41288e-05	-0.00016084	0.000340723	5.11826e-05	0.000184144	0.00011342	-6.43786e-05	-0.000146655	0.000638264	-1.8438e-05	-6.5235e-05	0.00020565	-7.35707e-05	-7.44794e-05
PGM1	-0.000409824	0.000334908	-0.000266283	-0.000109436	-5.09943e-05	0.000238882	0.00154891	0.00042065	-3.76344e-05	0.000807092	7.37838e-06	-0.000107958	-0.000170335	-0.000254786	-0.000123314	0.000723154
ROR1	-0.000107487	-6.35766e-05	-7.3415e-05	1.67488e-05	3.33381e-05	-0.000333782	0.000460366	-0.00011458	0.00118585	-0.000369519	5.32913e-05	7.3866e-05	-2.03267e-05	0.000476241	-4.18468e-05	0.000119541
ROR1.AS1	8.26991e-06	-6.09838e-05	2.88351e-05	4.79532e-05	-4.51828e-06	6.09946e-05	-0.000108567	-0.000116653	-4.73493e-05	-3.30385e-05	-5.33941e-05	-6.23528e-05	8.84045e-05	-6.08617e-05	-6.16978e-06	-4.6425e-05
UBE2U	-4.8096e-05	-9.4193e-05	-7.47113e-05	0.000136712	6.4897e-06	7.60063e-05	0.000381102	-5.01659e-05	-5.17672e-05	-2.08251e-05	-6.91632e-05	1.44877e-05	-3.17182e-05	-3.4828e-05	1.42252e-05	-1.64463e-05
JAK1	0.000940628	-0.00186458	0.000791027	5.6733e-05	0.000794506	-6.70464e-05	0.000495576	-0.000313614	0.000137868	-0.00031958	-0.000450185	-0.000258642	0.000289762	0.000390815	-0.000326296	-0.000346424
LINC01359	7.36583e-05	-0.000191991	3.023e-05	-9.0775e-05	-9.338e-06	8.51537e-05	0.000180593	0.000264559	0.000126693	-0.000110928	-6.88796e-05	-0.000108095	-1.39702e-05	0.000766987	7.4168e-05	-0.00011953
ENSG00000272506	0.000104728	-3.14151e-05	9.77019e-06	-8.44109e-05	4.59916e-05	1.46498e-05	-8.17856e-05	-6.0047e-05	-3.9784e-05	-5.48204e-05	-2.55688e-05	-7.09042e-05	1.97053e-05	0.000118791	0.000121379	-4.59805e-05
ENSG00000288804	-1.65705e-05	-6.6706e-05	7.83065e-05	-0.000104499	-0.000154878	-6.37704e-05	0.000771174	-6.95557e-05	-3.87393e-05	-4.94315e-06	4.38323e-05	8.48827e-05	-3.07396e-05	-8.82944e-05	-2.44629e-05	-0.000100612
AK4	-0.000194036	-4.30315e-05	-1.58827e-05	-2.37763e-05	-0.0001237	-0.000410459	-7.30684e-05	-0.000463832	0.000468724	0.00363861	0.000601168	-0.000250662	-0.000168054	5.69865e-05	0.00446435	-0.000314187
ENSG00000229294	-2.91343e-05	7.33167e-05	-2.0678e-05	-8.47283e-05	-9.423e-05	0.000189283	-0.000121086	-0.000174288	2.99896e-05	3.61624e-05	7.04498e-06	-9.27776e-05	0.000912751	-8.99134e-05	-2.50958e-05	-1.18732e-05
ENSG00000290094	2.52911e-06	0.000123494	5.1896e-05	-7.91089e-05	-1.59954e-05	-0.000134623	-0.000244673	0.000226166	-2.48432e-05	-9.23576e-05	0.000219144	-0.000129023	-1.23907e-05	7.77444e-06	-4.04737e-05	-2.46506e-05
LEPROT	4.96426e-05	-0.000292478	0.000389947	0.000312827	-0.000220439	2.58798e-05	0.000631982	-0.00016345	-0.000103121	-0.000332033	-4.47054e-05	-0.000353177	-9.69915e-06	-0.000237208	-0.000292755	3.41917e-05
LEPR	0.000273369	-0.000700468	0.000526099	0.000367375	-0.00025818	-0.00037303	0.000511011	0.000141815	-0.000181475	-0.000433223	-0.000150705	-0.000489776	2.28115e-05	0.000416813	-0.000105644	-5.21665e-05
ENSG00000237852	-4.85972e-05	7.55559e-06	5.65797e-05	3.4604e-05	-6.61184e-05	-2.37339e-05	-3.67697e-05	-3.78294e-05	-1.1715e-07	-6.95614e-05	1.97934e-05	0.000146986	-1.8986e-05	-2.00907e-05	-3.04377e-05	1.04681e-05
ENSG00000285079	0.000158507	-2.3006e-05	-8.68838e-06	-0.000191448	-4.24079e-05	-5.65736e-05	0.00010976	1.91514e-05	-7.669e-05	-1.92837e-05	1.24094e-05	-6.5749e-05	-4.19732e-05	0.000143379	9.48567e-05	-3.17075e-05
PDE4B	0.000539332	-0.000433637	-0.00104764	-0.00102542	-0.000183424	0.0011408	0.00112675	0.00110655	0.00293294	-0.000297158	-0.000320463	0.00167849	-0.000304445	-0.00046551	0.00078696	0.00124529
PDE4B.AS1	7.46777e-05	3.78325e-05	3.13916e-06	-8.20779e-05	0.000151689	-0.000173362	-0.000237658	2.64645e-05	0.000352057	-0.000173845	-4.43908e-05	-4.49094e-05	-2.90502e-05	-8.45885e-05	-4.02825e-05	-8.24617e-05
DYNLT5	-3.89192e-05	0.000102539	-9.28325e-06	5.74861e-05	-0.000262062	0.000310476	0.000373876	-0.000306353	0.000129223	-6.58944e-05	-7.10823e-05	-0.000274672	-0.000100628	-0.000189648	-1.02499e-05	-0.000154944
INSL5	-8.25473e-06	3.92937e-05	-3.89328e-06	-4.18136e-05	8.65289e-06	-1.74985e-05	-7.78195e-05	-4.70445e-05	-9.59319e-06	-1.33686e-05	-5.26911e-06	-3.43002e-05	-4.31787e-06	1.15891e-05	-4.14684e-06	-1.97664e-06
DNAI4	9.79458e-05	-0.000350426	-0.000133458	0.000551942	1.44125e-05	-0.000178174	0.000369993	5.8176e-05	9.02013e-05	-6.90183e-05	0.000289898	5.37062e-05	-2.80969e-05	-0.000101829	3.90571e-05	7.32991e-05
MIER1	-4.55152e-05	0.000205135	0.000135329	8.97498e-05	5.24142e-05	0.000113012	0.000147904	-0.000363332	9.70492e-05	-0.00068044	-0.000136017	0.000186415	0.000166128	0.00104112	-0.000278436	6.50072e-05
ENSG00000289394	0.000164523	-0.000110037	9.23474e-07	-4.71624e-05	-5.07344e-06	6.88275e-05	-9.70078e-06	-0.000123853	-7.06493e-05	-6.5214e-05	7.10556e-05	-6.03324e-05	-3.29432e-05	-3.75567e-06	-7.69276e-05	-6.49667e-05
SLC35D1	0.000172954	-0.000220978	0.000302204	0.000188679	8.81834e-05	-6.07818e-05	0.000249747	-0.000419907	-3.63622e-05	-0.000145369	-0.00029524	8.21427e-05	-0.000110174	-0.000169026	-2.18524e-05	-0.000155937
C1orf141	-2.74149e-05	2.01215e-05	-6.71129e-05	2.75646e-05	-0.00010105	-7.13038e-05	0.000218902	0.000238344	-2.96394e-05	0.00036599	-9.53469e-05	-4.40129e-06	-6.62917e-05	-0.000116847	-5.41251e-05	-4.98541e-06
ENSG00000275678	-2.12698e-05	8.42762e-05	-6.77164e-08	-2.69423e-05	-4.35161e-05	8.55317e-06	-0.000112238	-2.0726e-06	-2.8735e-05	-1.23442e-05	-9.07927e-06	-8.27754e-05	-1.14579e-05	-3.51194e-05	-1.00528e-05	-1.58969e-05
IL23R	-5.28766e-07	6.677e-05	-4.01911e-05	-4.24126e-05	-5.78807e-05	-0.000120592	0.000159729	-1.95547e-05	0.000171043	-7.08081e-05	-1.51536e-06	-8.39806e-05	-4.25146e-05	5.47039e-05	-6.74081e-05	-7.67591e-05
IL12RB2	-0.000268261	-0.000282598	-0.000171003	-0.000101733	-0.000357133	-0.000482957	-0.000254063	-4.99494e-05	0.00446812	0.000699957	-6.67279e-05	-0.000199071	-0.000187838	-0.000118431	-0.000209964	-0.00014123
SERBP1	-0.000256367	0.000336563	4.18572e-06	-4.85818e-05	0.000264145	5.2389e-05	0.000544719	-0.000128857	0.000174588	-0.000544343	-0.000191165	0.000339098	0.000148625	3.55584e-05	-0.000226496	-0.000135257
LINC01702	3.48515e-05	-3.4446e-05	4.29037e-05	-1.43074e-05	2.26769e-05	5.47212e-05	-0.000200445	-2.50008e-05	-1.25661e-05	-3.4169e-05	-1.78148e-05	3.60497e-05	-6.39608e-06	-3.64642e-05	3.36432e-05	1.94626e-05
GADD45A	-6.94086e-05	-0.000164902	-0.000111823	0.000199525	-0.000123496	0.000156199	0.000250875	0.000177721	0.000317651	-0.000111108	0.000127592	-3.65422e-05	-7.17936e-05	0.000529237	-8.61621e-05	-0.000148346
GNG12	-0.000224613	-0.000102207	-4.86023e-05	-3.26675e-05	-9.74657e-05	-0.000748917	-0.000370647	-0.000506281	0.00496083	-0.00117027	-4.20266e-05	0.00019679	-0.000196276	-0.000716484	0.00392736	-0.000153295
GNG12.AS1	-0.000166673	-0.000324333	7.00824e-05	7.02367e-05	-0.000193067	-0.000145882	-0.000141079	-0.000135238	0.0025601	0.000203216	-7.37013e-05	-9.87449e-05	-7.22427e-05	-0.000524236	-0.000138481	0.000284299
DIRAS3	7.55093e-05	-3.19926e-05	6.07202e-05	2.35251e-05	-9.50452e-05	-0.000157753	-0.000270005	-0.000307419	0.000433401	0.00038937	-3.43433e-05	3.11186e-05	-3.53189e-05	-0.000158313	3.39661e-05	-6.78729e-05
WLS	0.000811195	-0.00125348	5.70045e-06	-0.00013129	-0.000707297	0.000764404	-9.90578e-05	-0.000664755	0.00339779	-0.000218032	-4.79324e-05	-0.000216538	-0.000224703	-0.000515219	0.00226904	-3.54532e-05
RPE65	-8.43815e-05	-1.80445e-06	-3.82488e-05	-1.91304e-05	0.000238616	-6.33766e-05	0.000216684	-4.07094e-05	-1.26752e-05	7.5357e-05	1.82245e-05	0.000191875	-2.63205e-05	-4.4286e-05	-2.37305e-05	-2.68845e-05
DEPDC1	0.000180197	-4.52257e-05	-3.40574e-05	-0.000134982	-3.57162e-05	-1.52431e-06	-0.000167063	-8.3359e-06	-2.95742e-05	-9.42331e-06	7.9749e-06	-5.62447e-05	-8.26402e-06	-1.94599e-06	-5.03706e-05	-3.10003e-05
DEPDC1.AS1	7.91828e-05	-2.74851e-06	-9.79749e-05	-0.000133156	0.000211398	-5.79172e-05	0.000325341	-5.32461e-05	-2.6894e-05	4.71137e-05	1.16137e-05	-9.30225e-05	-2.44858e-05	-2.54234e-05	-6.81458e-05	-4.51383e-05
ENSG00000285407	3.92464e-05	1.84145e-05	-0.000112947	0.000123949	-4.3959e-05	8.3951e-05	-0.000258952	0.000236529	2.56297e-05	1.03312e-06	-6.98108e-05	-0.000157135	-2.62238e-05	-3.90298e-05	-4.13826e-05	-1.07972e-05
ENSG00000285473	-2.16606e-05	1.51351e-05	-6.47993e-05	-7.31003e-05	7.01828e-05	-4.16824e-05	-7.25886e-05	0.000288366	-1.45788e-05	-0.000110349	-1.96295e-05	-6.38647e-05	-6.4453e-05	5.6323e-05	0.000236538	0.00171702
LINC01707	6.60866e-05	0.000133216	-0.000116989	-5.77928e-05	1.16227e-05	-5.38626e-05	-0.000187549	0.000107851	-3.18808e-05	-3.99532e-05	-2.7617e-05	-3.77723e-05	-1.61373e-05	-3.24153e-06	-4.78516e-05	-3.11737e-05
ENSG00000287453	-7.27261e-05	2.34487e-05	9.27252e-05	0.000185319	-9.06242e-05	-6.11387e-05	-0.000127421	-0.000138422	-1.40266e-05	3.81602e-05	-7.62224e-05	1.46525e-06	7.45178e-06	-3.23971e-05	-2.34426e-05	-1.42539e-05
LRRC7	-0.000122221	-0.000126161	-2.45534e-06	8.86831e-05	7.39232e-06	-4.03697e-05	0.00088953	-0.000157212	-6.45205e-05	-2.43571e-05	-6.86775e-05	-6.05883e-05	0.000425608	-1.26963e-05	0.000132181	-3.98508e-05
ENSG00000287283	-4.87173e-05	-5.0405e-05	0.0001232	-1.5337e-05	-3.52395e-05	-5.47853e-05	-2.823e-05	0.000104695	-9.87868e-06	-3.73098e-05	-1.53477e-05	1.62108e-05	-5.74386e-06	-2.17403e-05	-1.15269e-05	-8.10721e-06
LRRC40	3.04891e-05	8.47362e-06	3.15356e-05	7.5336e-05	-3.63344e-05	0.000108604	0.000356122	0.000148391	4.98499e-05	2.84076e-05	-0.000287225	0.000111483	0.000186655	-0.000226503	-0.000192328	-0.000130933
SRSF11	0.000305785	-0.000624749	0.000738377	-0.000143647	0.000317236	4.84089e-05	0.00041217	-0.000330823	1.34554e-05	-0.000491203	0.000101582	0.000129718	-4.7915e-05	0.000491475	-0.000206861	-0.000354953
ENSG00000228988	-0.000196475	-0.000222436	0.000628872	-6.10075e-05	0.00034181	-0.000350701	-0.000428781	0.000904505	1.17262e-05	-9.91818e-05	-3.77198e-05	-0.000153697	-1.51828e-05	-8.50781e-05	-3.5703e-05	7.00668e-06
ANKRD13C	-3.17769e-05	4.48967e-05	0.000133944	0.000383089	-7.46027e-05	3.679e-05	0.000535929	6.22496e-06	-0.000120697	-0.000481279	-0.000276005	-3.67738e-07	2.65309e-05	-2.81347e-05	-5.41108e-05	0.000321716
HHLA3	0.00012155	-0.00022098	-5.37522e-05	0.000336576	-3.64613e-05	-5.64234e-05	0.000427354	-0.000213911	-1.72686e-05	-0.000137355	0.000161802	-8.37665e-05	0.000153094	0.000824504	7.71141e-06	-0.000212041
HHLA3.AS1	-5.24942e-05	-2.33565e-05	6.45471e-05	-6.96769e-05	-3.37144e-05	8.21734e-06	-0.000185225	0.00100274	-5.33076e-05	-0.000104192	7.86286e-06	-8.87988e-05	-3.15954e-06	-8.30006e-05	-1.71003e-05	-2.25535e-05
CTH	0.00017172	-0.000240172	9.23851e-05	0.000251877	-9.70025e-05	-0.000147223	-7.52156e-05	0.000374868	-5.03528e-06	-7.85034e-05	-0.000174605	-3.8738e-05	-2.57557e-05	-4.40191e-05	0.00027335	-1.93041e-05
ENSG00000271992	6.26845e-05	3.69881e-05	5.71352e-05	-0.000100883	-7.31082e-05	2.32898e-05	-0.000171904	0.000170807	-4.18231e-05	-8.88353e-05	-1.3928e-05	7.8318e-06	-4.04364e-06	1.04035e-05	-7.25627e-06	-1.05364e-05
LINC01788	2.12262e-05	-6.96659e-05	6.29487e-05	-1.99285e-05	-4.14381e-05	-2.63914e-05	-3.03777e-05	-3.68896e-05	-8.40691e-06	-2.41824e-05	-3.12423e-06	-2.08752e-05	-1.93711e-05	-3.51692e-06	0.00015865	0.00055149
PTGER3	-0.0001755	-5.02637e-05	1.08124e-05	6.91338e-05	0.00015715	-0.000138873	0.000591141	-5.27643e-05	-6.51024e-05	3.4146e-05	-6.31065e-05	5.63471e-05	-0.000122213	0.00175788	-7.82816e-05	-7.36355e-05
ZRANB2.AS1	1.45538e-05	-7.95024e-05	9.54595e-05	-0.000128477	0.000133914	-0.000104672	-0.000233016	0.000367897	-6.38724e-05	0.000139506	7.35437e-06	0.000116923	-2.31438e-05	-9.1135e-05	5.27989e-05	5.99177e-05
ZRANB2	-8.95469e-05	-0.000557991	0.000732594	0.000202587	0.000136128	0.000288414	0.00132203	-0.000530858	0.000192137	-0.000436739	-0.000234074	-0.000391564	-8.24331e-05	-0.000185492	-0.000201419	-2.13786e-05
ZRANB2.DT	0.000106368	-0.000457396	0.000183201	0.000834414	-0.000250883	-0.000104299	0.000761408	-0.00038277	-0.000158263	-5.13767e-05	-0.000316975	-0.00037093	-0.000120353	-0.000147657	-6.0103e-05	-2.69942e-05
ENSG00000231985	-4.08878e-06	-2.13641e-05	-1.84314e-05	-2.56377e-05	4.69421e-06	-2.13296e-05	-9.53689e-05	0.000117713	-8.08769e-05	0.000578929	-1.95857e-05	5.97241e-05	-1.76472e-05	-9.23632e-05	-1.63873e-05	-3.16802e-05
ENSG00000286863	3.85545e-05	-6.99946e-05	-3.0729e-06	7.57323e-05	-6.18201e-05	-1.83907e-05	-7.49335e-05	-4.03405e-05	-1.64458e-05	6.32983e-05	-3.37401e-05	-1.52292e-05	-8.37994e-06	-2.03891e-05	0.000247826	2.97878e-05
ENSG00000225087	-3.90979e-05	-9.36198e-05	-0.000134532	5.69641e-05	0.00010453	8.7592e-05	0.000250385	-0.000137834	-7.76408e-05	-8.28778e-05	0.00184221	-4.79219e-05	-1.7711e-05	-5.69778e-05	-7.55341e-05	7.62847e-05
LINC02796	3.3408e-05	9.70617e-05	4.94361e-05	-0.000141097	9.34509e-05	-3.42031e-05	-0.000152808	-0.000191264	-1.83722e-05	-1.74668e-05	0.000176016	7.87069e-05	1.36803e-05	-2.56366e-05	-2.64363e-05	-1.77473e-05
LINC02797	3.05414e-06	-0.000124117	6.04847e-05	0.000252433	0.000187455	-7.59205e-05	-0.000336156	-2.41444e-05	-2.8104e-05	-4.47479e-06	4.90101e-05	-4.81297e-05	-1.18502e-05	-2.52705e-05	-5.75639e-05	-3.60842e-05
LINC01360	1.52758e-05	1.12731e-05	-2.17071e-05	-3.04614e-05	-7.82272e-05	0.000165922	0.00016301	-0.000203336	-3.67095e-05	-4.12407e-05	-3.86459e-05	0.000244328	-2.08832e-05	2.01693e-06	-5.28883e-05	-2.67358e-05
LINC02238	-6.98673e-05	-9.50369e-05	-2.26881e-05	0.000191572	7.4421e-06	1.58495e-05	-9.66761e-05	-2.56056e-05	-3.71818e-05	3.31309e-05	0.000632209	6.45562e-05	-1.72895e-05	1.42309e-05	1.91114e-05	6.81304e-05
ENSG00000285778	-0.000114729	0.000134075	0.000183531	4.33695e-05	-6.62304e-05	-2.86141e-05	-0.000222469	-0.000115941	0.000210744	-2.26621e-05	-7.82235e-05	-0.000107017	4.36501e-05	-3.42074e-05	-1.5917e-05	-7.65494e-05
LRRIQ3	3.97648e-05	-0.000119002	0.000123981	8.83118e-05	-0.000116728	-8.48217e-05	-2.64923e-07	-2.847e-06	-9.24438e-05	3.76113e-05	0.000197	0.000143562	-8.96657e-06	-8.45763e-05	3.6148e-05	-4.95426e-05
FPGT	0.000263985	-0.000297761	0.000222988	0.000207175	-0.00011885	4.3178e-05	0.000359881	-0.000549794	-0.000157985	-0.000330906	-0.000215337	-0.000413515	-0.000146478	9.59149e-05	-5.44272e-05	0.000429584
TNNI3K	0.000110299	-0.000439922	0.000227333	0.00049915	-0.00020018	0.000127001	0.000273097	-0.00012242	-0.00018001	-0.000201331	1.8269e-05	8.05225e-05	-6.61732e-05	-0.000188021	-0.000117356	-7.92619e-05
ENSG00000237324	-8.56866e-05	3.34608e-05	5.22481e-05	-0.000117469	-1.23775e-05	-6.44467e-05	0.00023992	0.000113379	3.31635e-05	8.89401e-05	-1.42525e-05	-9.94155e-06	-3.55471e-05	4.69369e-05	-3.82162e-05	-5.92046e-05
ENSG00000233894	-6.82759e-05	5.97673e-05	-2.71242e-05	0.000135178	-3.673e-05	1.75727e-05	-0.000113925	-5.10588e-05	-7.08875e-06	-1.47974e-05	-5.17332e-05	-3.591e-05	-8.67733e-06	-2.16958e-05	-3.97851e-06	-1.36888e-05
LRRC53	-4.17727e-05	0.000243298	1.63233e-05	-1.25855e-05	-7.05112e-05	-7.11284e-05	-0.000181125	-0.000194238	4.21328e-06	-9.80956e-06	-2.30264e-05	1.26072e-05	-5.74516e-06	1.89016e-05	4.23629e-06	2.85689e-06
ERICH3	-8.94746e-05	-2.12423e-05	-2.62093e-05	4.25881e-05	0.000100817	-9.61291e-05	0.000267365	6.49008e-05	-6.34521e-05	0.000234139	-5.21546e-05	-0.000113523	-3.80265e-05	0.000130672	-4.05437e-05	-6.56826e-05
ENSG00000272864	-4.01552e-06	-1.64742e-05	2.82091e-05	-2.71299e-05	-7.81123e-05	-2.87775e-05	5.31382e-06	-3.03213e-05	5.69743e-05	-5.60882e-05	5.98632e-06	-3.50446e-05	-1.74426e-05	-2.62223e-05	-2.33533e-05	-2.30277e-05
CRYZ	-0.000100767	5.01528e-05	4.00216e-05	0.000185111	0.000236929	-6.24177e-05	2.62068e-05	-9.37878e-05	0.000471728	-0.000357336	-0.000138217	-0.000147204	-0.000174843	-0.000197469	-0.000139642	-7.40233e-05
TYW3	-0.000163435	0.000274969	-6.34965e-05	0.000186311	4.17333e-05	-2.55841e-05	0.000307266	5.57261e-05	5.51697e-05	-0.000277569	-3.84245e-05	-0.00010479	1.73766e-06	-3.93648e-05	-4.82503e-05	-0.000226216
SLC44A5	-0.000276104	-0.000134399	-0.000121608	0.000305612	-0.000319036	-9.39061e-05	0.00232368	-6.10535e-05	-4.11622e-05	-7.73272e-05	-6.82214e-05	-1.65938e-05	-0.000101236	-0.000125495	0.00141722	-0.000222492
ACADM	3.02977e-05	-2.79957e-05	0.000197589	0.000328396	9.44243e-05	0.000191051	0.00031236	-0.00070474	-0.000156637	-0.000356882	-8.31394e-05	4.63623e-05	-6.4948e-05	-6.61794e-05	-9.89326e-05	-0.000282304
RABGGTB	-0.00024866	0.000727409	-0.000246169	-0.000121047	-4.95854e-05	0.000216586	6.13141e-05	-0.000273826	-0.000236638	-0.000196802	1.94994e-05	-3.59238e-05	-5.16583e-05	3.73611e-05	-0.000113022	0.000613678
MSH4	0.000219972	0.000167444	-7.64144e-05	-5.61374e-05	-0.000258436	-0.000177468	-0.000231747	-0.000158303	9.79364e-05	-0.000257601	-1.61474e-05	-4.19141e-07	-6.01536e-05	-4.00711e-05	0.000697507	0.000106909
ASB17	-2.22726e-06	7.51444e-06	2.252e-05	-2.02337e-05	-2.80558e-05	-6.0162e-06	-0.000131244	-0.000172405	0.000136219	0.000179232	-2.77174e-05	0.000140715	-4.41966e-05	0.000163052	-4.06365e-05	-6.40644e-05
ENSG00000225605	9.55574e-05	0.000167723	-0.000145084	-9.66498e-05	-7.13699e-05	0.000128499	-0.000191931	0.000102357	-0.0001215	4.10273e-05	-0.000114436	-0.000120008	1.63287e-05	-0.000120497	-8.3301e-05	-5.87731e-05
ENSG00000230027	2.66804e-05	1.45427e-05	-2.47314e-05	-1.48264e-06	-1.7992e-05	-1.94215e-05	-0.00015268	2.12887e-05	-6.92069e-06	-6.26073e-05	-2.13353e-05	-6.83921e-05	0.000309311	5.05926e-05	-2.8927e-05	-2.96088e-05
ST6GALNAC3	0.00296357	0.000131173	-0.000385993	-0.00197703	-0.00176671	-0.00190214	0.000355406	-0.00034515	-0.00132258	-0.000807614	3.72326e-05	-0.000689206	-0.000146477	-0.000540345	-0.000131019	0.000108727
ENSG00000272855	9.16718e-05	7.14492e-05	6.62556e-05	-0.000147014	-0.000190568	-0.000109787	-1.5193e-05	-0.000177364	-4.38883e-05	-5.81904e-05	0.000529556	-0.00011359	1.86328e-05	2.87822e-05	1.59488e-05	-5.44707e-05
LINC02567	1.90496e-05	0.000110151	-2.27095e-05	-4.03758e-05	-2.76391e-05	-3.17285e-05	-0.000125864	-6.69682e-05	-3.94686e-06	-1.36336e-05	-1.32593e-05	-5.88405e-05	-1.58903e-06	-2.36973e-06	-9.74499e-06	-2.79852e-06
ENSG00000288543	-0.000112996	-0.000216896	-0.000189437	0.000132665	0.00101218	0.000256669	0.000415415	-5.57926e-05	-8.69523e-05	-0.000106024	-0.000101163	-0.000192577	-5.15501e-05	-0.000141126	-0.000108741	-0.000128331
ENSG00000230498	0.000115557	-0.000122237	-0.000142484	-6.37175e-05	1.18414e-05	-4.2025e-05	0.000841632	8.61259e-05	-2.38913e-05	-4.22789e-05	-3.54708e-05	-6.19087e-05	-4.44689e-05	-4.86695e-05	-1.75045e-05	0.000187971
PIGK	-4.71383e-05	1.5114e-05	0.000191033	0.000374349	-0.000145877	6.26762e-05	-0.000284508	-0.000150057	-9.52258e-05	-0.000384779	-0.000130632	-0.000116181	0.000103132	-3.2784e-05	-0.000102221	0.000922165
ENSG00000289212	-2.49938e-05	-9.14593e-05	1.60598e-05	5.62041e-05	-1.45256e-05	9.38519e-05	0.000200514	0.000273847	-0.000119353	-8.30139e-05	-0.000131187	-0.000121389	-1.15094e-05	3.26213e-05	1.26723e-05	-3.15986e-05
ENSG00000287870	-5.37036e-05	3.96117e-05	6.67944e-06	-6.40237e-05	-7.04691e-05	-0.000118512	-0.000377638	4.16596e-05	-0.000159349	-0.000171751	-1.61047e-05	5.70675e-05	0.000349079	-0.000193582	-0.000171032	0.0108073
AK5	-8.12393e-05	-5.6696e-05	-8.31991e-05	6.13088e-06	-9.18017e-05	-7.52723e-05	0.000701517	-2.86183e-05	0.000118825	-8.0718e-05	6.86523e-05	-4.40424e-06	-4.11028e-05	-3.01568e-05	-8.63677e-06	7.28116e-05
ZZZ3	-9.87677e-05	3.27136e-05	0.000102324	4.55011e-05	0.000434006	0.000359859	-2.91683e-05	-0.000215322	0.000169001	-0.000528203	-0.00038849	-0.000218039	-0.000152417	0.000331559	-0.000283694	-9.41503e-05
USP33	0.000188029	-0.0004517	0.000433234	0.000213191	0.000166293	0.000145847	0.000116645	-0.00025527	-5.72164e-05	-0.000718088	-9.15932e-05	-0.000385871	-0.000237487	0.00016816	0.000481816	0.000155096
MIGA1	-3.03673e-05	1.66728e-05	0.000120102	0.000249341	-8.33081e-06	0.000112115	0.000239064	5.13565e-05	-3.38703e-05	-0.00047463	-7.40816e-05	-0.000122048	-0.000160525	0.000320334	-8.15107e-05	0.000236954
NEXN.AS1	-1.9341e-05	5.60318e-05	2.61129e-06	-3.59571e-05	-2.58116e-05	4.89135e-05	2.31242e-05	-7.95863e-05	2.45437e-05	-0.000114279	6.12955e-05	0.000278791	-1.37942e-05	2.87738e-06	1.40403e-05	-3.94981e-05
NEXN	2.99432e-05	-3.46454e-05	4.88814e-05	0.000136054	-0.000156893	1.05648e-05	0.000275057	-0.000261896	-7.06995e-05	-0.000151469	-6.01691e-05	7.96312e-05	-6.00968e-05	9.2317e-05	-1.40133e-05	-0.000115702
FUBP1	9.20983e-05	5.21327e-05	0.000276414	-0.000126573	-0.00010907	9.63842e-05	0.000168224	-0.000117309	-8.85308e-05	-0.000550083	-3.66267e-05	0.000378908	9.42399e-05	-4.53245e-05	-0.000168111	-0.000300704
DNAJB4	-8.69673e-05	-0.000101154	-4.9758e-06	6.70729e-05	-0.00019557	-8.04418e-05	0.000604556	0.00161421	0.000329911	-0.000118969	-0.000162163	-5.77789e-05	-0.000209006	0.000567097	-5.70884e-05	0.000458282
GIPC2	-0.000129442	0.000524422	-0.000292764	-4.99517e-05	-0.000588983	0.000208349	0.000259994	0.000216925	0.00031733	-0.000102656	-0.000156087	1.99834e-05	-0.000130982	-0.000211569	-6.61858e-05	-0.000239732
ENSG00000273338	-5.58341e-05	0.000128254	-3.55511e-05	-0.000139184	-0.000109088	-0.000137274	6.18244e-05	0.000443348	-0.000115226	0.000648563	-6.62368e-05	2.90415e-06	-0.000104678	8.07594e-05	-5.7077e-05	-4.5575e-05
MGC27382	-3.56956e-05	-9.08157e-05	7.80502e-05	6.53187e-07	8.90315e-05	-6.38896e-05	-0.000140284	-0.000140866	0.000288894	0.000283545	-2.91838e-05	-7.59612e-05	-6.10809e-05	-0.000154348	-3.10573e-05	-0.000105378
PTGFR	-0.000114938	-0.000117771	6.10248e-05	0.000119637	0.000379415	-0.000131095	0.000273763	-2.56235e-05	-6.29865e-05	6.23891e-06	-9.30193e-05	-0.00015209	-1.27761e-05	0.00013988	-4.60139e-05	2.96496e-05
IFI44L	-0.000297918	-0.000134939	-0.000972152	1.41538e-05	7.43856e-05	0.00317825	-4.45429e-05	-0.000831835	0.00036994	-0.000494998	-0.000250197	-0.000119082	-0.000173799	-0.000494113	-4.69367e-05	-0.000155967
IFI44	-0.000346844	-0.000245353	-8.63291e-05	8.74028e-05	0.000121252	0.0014349	3.63227e-05	-0.000707439	0.000677043	-0.00049344	0.000212076	0.000245422	-8.0259e-05	-0.000294805	-0.000155861	7.45398e-05
ADGRL4	-0.000164244	-0.0001137	-3.71721e-07	0.000227781	-0.000137959	3.84576e-06	0.000663403	-0.000159622	-0.000125793	-5.88602e-05	-0.000155906	-3.36193e-05	1.91542e-05	-5.09568e-05	-7.04156e-05	0.00290765
ENSG00000235011	-1.09445e-05	-4.32688e-05	6.70893e-05	-1.38131e-05	1.36767e-05	-3.39882e-05	2.03919e-05	-6.04865e-05	-7.41721e-06	-9.70406e-06	-1.75186e-05	-4.02971e-05	1.49478e-06	-3.04346e-05	-7.33933e-06	-2.33999e-05
LINC02792	-5.16029e-06	0.000198373	1.78871e-05	-1.61776e-05	-7.84599e-05	4.05317e-05	-0.000270296	-0.000210072	3.06781e-05	-5.72368e-05	2.45443e-05	-0.000121278	-1.49234e-05	5.26215e-05	-2.76815e-05	-4.25099e-05
ENSG00000285409	-0.000165262	7.27026e-05	1.81974e-05	0.000209198	-1.16083e-05	-8.79342e-05	0.000268254	-0.000113009	-3.30109e-05	-4.07035e-05	4.10622e-05	-3.301e-05	-1.12014e-05	-5.90111e-05	-4.24722e-05	-1.64707e-05
LINC01781	1.88636e-05	2.31393e-05	1.99254e-06	-0.000103255	-2.61677e-05	-4.71709e-05	0.000149447	-8.09567e-05	-1.36487e-05	-2.60212e-05	2.72866e-06	-6.76476e-06	-3.77953e-06	-9.15708e-06	2.10593e-05	-1.86955e-05
ADGRL2	-0.000111615	-0.000203138	-8.97849e-05	-0.000140274	-0.000109844	-0.00049685	-0.00038998	5.64054e-05	0.00294103	0.000220267	4.55055e-05	-5.77176e-05	-4.41101e-05	-0.000221391	1.53872e-05	-0.000220826
ENSG00000234953	2.6476e-05	7.7943e-05	9.25987e-05	1.5026e-05	-5.98931e-05	-0.00025628	-0.000251647	-0.000233009	0.000533143	-0.000164323	2.53544e-06	-2.62199e-05	7.01554e-05	-4.38036e-05	-8.41015e-05	-1.50689e-06
ENSG00000236676	1.1571e-05	-8.00365e-05	8.72951e-05	2.46985e-05	-0.000177711	2.67817e-05	0.000147051	0.00016339	2.38924e-05	-7.32866e-05	-6.25501e-05	0.00015183	-3.54333e-05	-0.000107149	-1.96695e-05	-1.46297e-06
ENSG00000233290	-0.000114914	0.000152175	-6.47705e-05	0.000137629	0.000226868	-0.000167205	0.000298518	-0.000205928	-4.62172e-05	-0.000104109	-0.000120585	-4.24833e-05	-5.0165e-05	-8.42898e-05	-6.95815e-05	-4.89481e-05
LINC01362	0.000153282	-0.00015516	3.07174e-05	0.000186476	-0.000137261	7.40606e-05	-0.000173396	-0.000119202	-1.72026e-06	4.18907e-05	-8.54713e-05	-5.43557e-05	-2.77686e-06	-8.85092e-05	0.000139499	-5.20866e-05
LINC01361	3.74953e-05	-6.95455e-05	3.1883e-05	-3.63756e-05	9.91386e-05	-2.10943e-05	-0.000125574	-2.01735e-05	-2.54646e-05	-3.89301e-05	-1.77058e-05	0.000187256	-1.45882e-05	8.08179e-05	-3.06088e-05	-2.00197e-05
LINC01712	-2.79929e-05	-2.21185e-05	1.77389e-05	-1.18525e-05	1.85126e-05	-0.000144628	-8.40111e-05	-5.30514e-05	0.000367594	0.000184863	-1.15711e-05	-4.35315e-05	-3.76081e-05	-4.43657e-05	-2.82543e-05	8.77297e-05
LINC01725	-2.10997e-05	0.000100406	-8.78219e-05	0.000169746	-2.71564e-05	-8.86151e-05	6.67533e-05	-0.000141311	8.82934e-05	-7.22138e-05	-7.91839e-05	-2.21306e-05	0.000175739	0.000345575	0.00014538	-8.0454e-05
TTLL7	-6.9687e-05	-0.00016588	0.000332898	-3.65924e-05	2.20091e-05	-0.000237244	0.000303739	-0.000114129	-1.30883e-05	-7.02405e-05	0.000108242	3.29122e-05	-7.06461e-05	0.000405724	0.00116736	0.00187385
ENSG00000285201	-2.63662e-05	-7.2005e-06	8.27578e-05	3.50866e-05	-7.07431e-05	8.41162e-05	-0.000199042	-4.86277e-05	-4.59613e-05	-4.50292e-05	-4.76664e-05	-7.16789e-05	-1.03334e-05	0.00011294	-2.56755e-06	-3.24231e-06
PRKACB.DT	0.000104415	-7.95366e-05	-5.74709e-05	6.10647e-05	-0.000131877	1.73282e-05	6.57131e-05	0.000261222	-2.29607e-05	-3.23028e-05	-5.67277e-05	0.000299366	-2.16006e-05	-7.41694e-05	-8.19736e-05	-5.6548e-05
PRKACB	-0.000161137	-0.00105437	0.000820464	0.000450619	-0.00010155	0.000677841	0.00108683	0.000414564	0.000374584	-0.0002733	-0.000155641	-0.000745954	-3.90886e-05	0.00049954	-0.000182786	-0.00032976
SAMD13	-9.40406e-06	-0.000251243	0.000112446	0.000108525	-6.36792e-06	0.000199232	0.000113271	-0.00012442	0.000225341	-1.05552e-05	1.14913e-05	-0.000249577	7.52149e-05	-1.64758e-05	-4.6493e-05	-0.000155447
DNASE2B	-7.73474e-05	-8.09318e-06	-5.59612e-05	-0.000127273	0.000799685	-0.000136569	-6.20325e-06	2.80617e-05	-4.09345e-05	-3.34538e-05	-2.14928e-06	-8.22566e-05	-2.47829e-05	5.37783e-07	-3.61976e-05	-2.56918e-05
ENSG00000285361	9.38839e-06	0.000267742	-3.81447e-05	-0.000114644	-4.30343e-05	-4.27208e-05	-0.000155039	-0.000177832	1.49211e-06	-1.06879e-05	-3.6681e-06	-9.59582e-05	4.31653e-05	-2.34391e-06	1.3611e-06	-2.57734e-07
RPF1	-5.79461e-05	0.000113051	-9.0532e-05	9.7481e-05	0.000125318	0.000100115	9.4926e-05	-0.000227405	-8.34492e-05	1.64453e-05	0.00021947	-0.000183755	-0.000118149	0.000227311	-9.12715e-05	-3.30184e-05
GNG5	-6.7794e-06	0.000129923	4.77561e-05	-0.000227803	0.000207954	2.10121e-05	0.000766133	5.22155e-05	-0.000157534	-0.000311016	-7.79439e-05	0.000387325	-0.000151218	0.000277561	-5.92874e-05	-0.000294449
SPATA1	0.000154021	-0.000140443	0.000382595	-6.94372e-05	8.93463e-05	-8.04244e-05	-1.64037e-05	-0.000190522	-8.14934e-05	-0.000293728	-0.000148558	-9.2025e-05	2.23338e-06	0.000176556	1.34312e-05	-0.000145792
CTBS	0.000437441	-0.000468601	0.000167367	-0.000237248	0.000177525	-6.70913e-05	0.00055022	-0.000318398	9.50234e-05	-0.000245921	-0.000298595	-0.00026795	-0.000211148	0.000182508	-0.00017765	-0.000118941
ENSG00000284882	-1.24591e-05	7.27601e-05	-0.000139515	-0.000142977	-7.90571e-05	0.000204588	0.000113091	8.8035e-05	2.96833e-05	7.75755e-05	-1.02808e-05	4.78661e-05	-4.84827e-05	1.91063e-05	-7.25396e-05	-0.00016622
ENSG00000285374	-5.56676e-05	0.00031718	-4.79419e-05	-9.93289e-05	-6.71478e-05	3.4956e-06	-7.89045e-05	-0.00021844	2.29061e-05	1.7027e-05	0.000143431	-0.000108574	-1.28753e-05	-2.69077e-05	1.01222e-05	-1.02694e-05
LINC01555	-9.02476e-05	-3.45312e-05	5.80546e-05	-4.97562e-05	-7.92115e-05	-6.58373e-05	-0.00013482	0.00141963	-4.04342e-05	-0.000252286	-1.52171e-05	0.000127508	-1.44763e-05	-6.20681e-05	-1.78736e-05	-1.91257e-05
SSX2IP	-0.000288142	-0.000551211	0.000143629	0.000731284	0.000354601	0.000224273	0.00101408	-0.000334129	2.94812e-05	-6.48096e-05	0.000192904	-9.22422e-05	-0.000138949	-0.000121985	-5.23452e-05	-3.37621e-05
LPAR3	-0.00020646	-0.000184875	-0.000113997	0.000868726	-0.000207036	-3.26723e-05	0.000324998	-4.47623e-05	-5.0182e-05	-9.41612e-06	0.000192288	-6.9074e-05	-5.20417e-05	-3.02578e-05	1.08764e-05	0.000186789
MCOLN2	-0.00025408	-0.000355756	-1.32314e-05	0.000140709	-0.000745387	0.000912566	-0.000292478	-0.000547099	-5.23965e-05	-0.000116106	-3.02487e-05	0.0101533	-6.20992e-06	0.000915192	4.66978e-06	-3.33625e-05
DNAI3	-4.55443e-05	-0.000138451	2.1956e-05	0.000215782	-0.000126328	0.000221401	-5.19857e-05	-3.9327e-05	-8.3688e-05	-2.34279e-05	-2.23249e-05	0.000160612	4.39023e-05	5.88199e-05	-1.91442e-06	-9.46894e-06
MCOLN3	-6.68156e-05	-9.50917e-05	6.53685e-05	-1.33905e-05	0.000243186	-0.000105978	-0.000197143	-6.06021e-05	0.000343491	2.23005e-05	1.62249e-05	3.03211e-05	2.02802e-05	0.000143252	-4.29181e-05	-7.12612e-05
SYDE2	5.59096e-05	-9.33383e-05	-2.8906e-05	5.92579e-05	-1.20586e-05	-6.411e-05	-6.57631e-05	-8.12954e-05	-1.04961e-05	-6.45849e-06	0.000842723	-8.15805e-06	-5.03121e-06	0.000145565	0.000265807	-3.41119e-05
C1orf52	0.000168594	-0.000375769	0.00018538	0.000259109	0.000110573	4.23272e-05	0.000940442	7.0601e-05	9.87109e-06	-1.86704e-05	-0.000208301	-0.000272353	-2.9393e-05	-0.000223533	-2.91475e-05	-0.000271562
BCL10	-0.00013805	-5.49501e-05	5.10383e-05	7.39419e-05	-6.45415e-06	-2.95784e-05	0.000284268	-0.000244733	-0.000103034	0.000658033	-0.000176095	0.000370682	-7.98973e-05	0.000283266	-0.000102563	0.000208927
BCL10.AS1	-9.4992e-06	-0.000123313	7.2725e-05	-0.000108442	0.000255678	-4.44469e-05	0.000722924	-0.000318587	3.14913e-05	-0.000118831	-8.89142e-05	3.87073e-05	-8.72724e-05	-0.000236534	-3.85927e-05	-1.10893e-06
ENSG00000273264	0.000154428	-4.46847e-05	-2.8686e-05	-4.18507e-05	-5.29913e-05	-5.04822e-06	-0.000245793	-4.20265e-05	-1.96438e-05	-2.09456e-05	-2.74697e-05	-3.55134e-05	-8.95292e-06	8.00571e-05	-3.83128e-05	-1.49238e-05
ENSG00000282057	1.30236e-05	-2.21737e-05	6.81936e-06	-4.25683e-05	1.65252e-05	-1.56223e-05	-5.17541e-05	9.41772e-06	-1.31127e-05	-1.85014e-05	-5.83627e-06	-1.95038e-05	-4.71386e-06	-1.19505e-05	-1.5517e-05	-5.77135e-06
ENSG00000272691	-8.88708e-06	-5.60465e-05	0.000130429	-1.09623e-05	7.28952e-05	2.01435e-05	-0.00027699	-0.000115758	-3.99597e-05	4.60451e-05	-1.45381e-05	3.0076e-06	-9.7797e-06	-4.85496e-05	-6.01008e-06	-3.29385e-06
CCN1	-6.33489e-05	-5.86722e-05	-3.33561e-05	-0.000111282	-0.000112736	-0.000170035	-0.000462367	0.000175826	-0.000127267	-0.000300844	-4.87495e-05	1.59538e-05	0.000482721	-0.000362213	-0.000339476	0.019785
ZNHIT6	-0.000326754	0.000521542	-0.000159482	0.000195684	-0.000165551	0.000408926	0.000539606	-0.000149358	0.000106937	-0.000536999	-0.000143457	9.17417e-05	-2.8157e-05	0.00024266	-0.0002357	-0.00022456
COL24A1	-9.33076e-06	-0.000115128	-0.000253202	-0.000168609	-0.000272471	0.0010519	-3.75706e-07	-4.41987e-05	-0.000230913	-0.000121962	-8.7931e-05	0.00014326	-0.000262013	0.000507137	-0.000123266	0.00632459
LINC02795	-3.73668e-05	8.08133e-05	-5.83671e-05	3.66798e-05	-8.04926e-05	0.000108015	0.000108676	-1.32409e-05	-0.000106603	-0.000123188	-4.94676e-05	-2.99494e-05	-5.04233e-05	5.69001e-05	-8.11154e-05	-0.000115721
ODF2L	-8.15914e-05	-3.18526e-05	0.000156277	0.000467007	3.56139e-05	0.000215046	0.000448246	-0.000441313	3.91086e-05	9.61459e-05	-0.000105461	-0.000192471	6.17295e-05	-0.000174574	2.2288e-05	0.000382509
CLCA2	-2.74772e-05	-4.21946e-05	-3.55466e-06	3.8812e-05	-0.000110079	-0.000248432	-0.000107677	-0.000831419	-0.000248816	0.00460482	-4.86901e-05	-0.000419005	4.61888e-05	-0.000461506	0.000188938	8.62888e-05
CLCA1	-4.61703e-05	-1.81047e-05	-8.47369e-05	1.33315e-05	0.000109003	0.000111169	-5.64574e-05	6.47748e-05	-2.33067e-05	-1.63874e-05	-4.11943e-05	-5.9237e-05	1.17509e-05	4.31039e-05	-2.09483e-05	-6.27793e-05
CLCA4	1.30353e-05	-0.000124088	2.23671e-05	0.000118305	-9.55532e-05	0.000280003	-0.000258899	-2.98659e-05	-1.02155e-05	3.05109e-05	-5.22191e-05	-1.72533e-05	-1.51152e-07	-8.28983e-05	2.70017e-05	0.000140286
CLCA4.AS1	0.000108899	-0.000145742	-6.65382e-05	0.000110018	0.000110945	-2.32892e-05	0.000221203	-0.000219494	-0.000108354	-7.9372e-05	-9.57761e-05	-0.000118464	-4.0502e-05	0.00106168	-0.000123193	-0.000156603
CLCA3P	-5.73675e-05	-5.5765e-05	8.45591e-05	-7.5186e-05	-3.82575e-05	4.99329e-05	0.000112841	0.000305676	-5.41607e-05	-9.54515e-05	-8.15304e-06	-7.207e-05	-5.94754e-05	0.000697244	-4.00784e-05	-2.85314e-05
SH3GLB1	-0.000212207	0.000435467	0.000178829	-0.000208352	0.000428824	-1.1753e-05	0.000128394	-0.000441761	0.000198308	0.000542519	-0.000337405	0.000190675	-0.000207772	0.000246561	-0.00024225	0.000454921
ENSG00000284846	-6.58531e-06	1.20694e-05	3.41919e-05	-1.14939e-06	-4.2892e-05	-1.78415e-05	-0.000209869	7.40915e-05	-1.93433e-05	-4.21296e-05	-1.5186e-05	0.000289874	-9.91448e-06	2.01911e-05	-1.79733e-05	-1.28229e-05
SELENOF	-0.000126373	8.57566e-05	-5.25811e-05	0.000167237	0.0002341	0.000153467	0.000549888	-0.00045128	5.70725e-05	-0.000461526	8.2633e-05	1.27756e-05	9.84114e-05	-3.54593e-05	0.000174732	-2.85945e-05
HS2ST1	-0.000759586	0.0012879	-0.000592496	0.000331686	0.00119691	-0.000270194	0.000513399	-0.000189378	0.000169116	-0.000503246	0.000227283	-4.61717e-05	0.000256426	-0.000372737	1.94794e-05	-0.000239915
ENSG00000267734	-6.54352e-05	8.01432e-05	0.000108771	-3.9814e-05	0.000150331	-0.000138277	-0.00013199	-7.91882e-05	-2.54033e-05	-6.71411e-07	-3.60164e-05	-0.000123451	-2.29437e-05	1.12066e-05	-2.16157e-05	-1.20162e-05
LINC01140	-3.69027e-05	0.000125961	-0.000158675	8.98397e-05	-4.52641e-05	-6.06934e-05	0.000395197	-0.000155465	0.000270291	-7.13959e-05	-0.000111736	3.61834e-05	-6.21069e-05	-0.000135612	-5.98776e-05	-8.48887e-05
LINC02801	-1.07782e-05	-3.89694e-05	-5.13358e-05	-7.42048e-05	-0.000118684	2.48228e-05	0.000367023	4.07058e-06	-7.58557e-05	-5.11851e-05	7.63898e-05	0.000239176	-2.78344e-05	0.000996863	-5.94204e-05	-8.09662e-05
LMO4	0.000347227	-0.000442189	8.16528e-05	-1.56892e-05	-9.19685e-05	-0.000192906	0.00142513	-0.000508265	-0.000108228	-0.000399597	-2.33268e-05	3.83534e-05	8.26468e-05	6.12064e-05	8.58701e-05	8.8787e-05
LINC01364	-5.1687e-05	0.000171657	4.39451e-05	-0.000146501	0.000119195	-3.70793e-06	-0.000150487	-0.000207531	0.000182854	3.17601e-05	9.02802e-05	-9.02416e-05	-3.09629e-05	-0.00010368	-3.3179e-05	-6.58693e-05
PKN2.AS1	-0.000295692	-0.000490681	4.13082e-05	0.00039681	-0.000388323	5.37336e-05	0.00334158	-5.8125e-05	-0.000134826	-8.63855e-05	-0.000251205	0.000607095	-0.000208518	-0.000291103	0.00125369	4.85423e-05
ENSG00000286758	-1.94251e-06	-5.06726e-05	-5.01408e-06	9.80571e-05	-5.21753e-07	-3.23342e-05	0.000180693	-6.06442e-05	-2.05964e-05	2.65448e-06	-5.39993e-05	1.25511e-05	-1.5985e-05	-1.50369e-05	-5.07765e-05	-3.91699e-05
PKN2	0.000791133	-0.000818176	0.000767665	-0.000394689	-0.000187788	-0.000449638	-0.000189803	0.000508209	-0.000733903	-0.0010107	-6.61728e-05	-0.000416399	-3.94306e-06	0.000109485	0.000447153	7.11738e-05
GTF2B	0.0001292	-0.000168394	0.000104628	0.000121825	-0.000171624	-0.000202996	0.000191902	-0.000457579	0.000111181	0.00114407	-0.000264503	0.000473272	-0.000115447	-0.000137072	-0.000195174	7.54e-05
KYAT3	0.000108805	0.000229736	7.29307e-05	-0.000167785	-0.000116235	1.8696e-05	-0.000146941	-9.30746e-05	-0.000356293	-0.000413815	-0.00013302	0.000430946	-4.05498e-05	-0.000194434	1.19218e-05	-0.000226822
RBMXL1	0.00012162	7.49717e-05	-1.30463e-05	-7.60108e-05	-2.1309e-05	4.89564e-05	0.00017229	-0.000326346	-0.000113785	-0.000175628	-0.00015287	0.000130047	0.000256499	-0.000144413	-7.0394e-05	0.000138782
GBP3	-0.000101921	5.23895e-05	0.000177004	-8.89195e-05	-0.000269886	0.0001758	4.45759e-05	-0.000233591	4.41948e-05	-0.000206618	-4.51781e-05	0.000445875	0.000230836	0.00040642	-5.28649e-05	-0.000135864
GBP1	-4.72636e-05	-6.28219e-05	-3.91735e-05	-0.000182902	-0.000357441	0.000810667	0.000340412	-0.000313629	5.4135e-05	-0.000246514	0.000411281	0.00120964	0.000228948	0.000112342	0.00014214	0.000194584
GBP2	-0.000584006	-0.000163395	0.000597093	-0.000327418	-0.000271551	0.000280927	0.000170431	7.79603e-05	-0.000106487	0.000526488	-0.000206314	0.0050217	0.000194987	0.000852102	-6.68454e-05	-0.000126219
ENSG00000289582	-8.91083e-05	8.49704e-05	0.000126796	1.09725e-05	-7.96283e-05	3.06723e-05	-0.000299497	-0.000268629	0.000247334	0.000148961	-3.34107e-05	1.27665e-05	1.06386e-05	-0.000136042	-1.44701e-05	-4.78387e-05
ENSG00000286802	-0.000115176	-9.32833e-05	0.000134122	0.000152919	-6.88399e-05	0.000125186	8.81599e-05	-2.72904e-05	-7.15676e-05	-4.07816e-05	0.000173647	-0.000107668	-6.08098e-05	-2.77601e-05	-2.47044e-05	0.000234886
GBP7	-2.94913e-05	9.23097e-06	-8.30208e-06	-5.49335e-05	-5.88789e-05	0.000331673	-3.32742e-05	-0.000115037	1.35769e-05	-7.41059e-05	-4.55625e-05	-0.000103725	-2.6621e-05	-9.8023e-05	-1.74761e-05	-2.76551e-06
GBP4	-2.71737e-05	-0.000253077	0.000164239	-0.00016052	-0.000114627	0.000404506	0.000141417	-6.76431e-05	-7.91675e-05	-0.000193351	0.000190372	-7.49301e-05	0.000302771	2.48172e-05	-3.49413e-05	-0.000180811
ENSG00000284734	-3.22871e-05	-6.02853e-06	0.000179297	-8.44653e-05	-0.000167254	0.000128761	8.16055e-05	-0.000167038	-6.02861e-05	-3.75995e-06	-6.118e-05	-8.17223e-06	-3.45715e-05	-7.28986e-05	-4.57176e-05	-1.04414e-05
GBP5	-0.000147971	-4.83939e-05	0.00017687	-0.000127283	-0.000129897	0.000199352	8.37191e-05	-0.000134289	-1.76553e-05	-0.000140167	5.13485e-05	-8.42946e-05	0.000330867	-0.000111295	-5.61133e-05	0.00127843
ENSG00000237568	-5.29641e-05	2.04265e-05	0.000102866	1.96291e-07	-2.43912e-05	-7.14148e-05	-0.000145337	-6.07349e-05	-2.64276e-05	2.12954e-05	-6.94979e-07	-5.50586e-06	-1.62589e-05	-5.13571e-05	-2.33079e-05	8.99146e-06
GBP6	-7.3567e-05	7.73616e-05	-4.52461e-05	-4.51577e-06	0.000217303	-2.70573e-05	-1.39975e-05	-1.96342e-05	7.21752e-06	-7.39435e-05	-5.93905e-05	-0.00010505	8.75185e-06	-1.66466e-05	6.18152e-05	-5.64311e-05
GBP1P1	1.81982e-05	-0.000121496	9.36466e-05	-9.99829e-05	-7.16051e-05	0.000568003	-0.000204005	-4.21992e-05	-0.000127032	-7.76704e-05	2.23179e-05	-5.6977e-05	-1.65389e-05	-0.000171242	7.77815e-06	3.01385e-05
ENSG00000286548	0.000121417	-0.000129535	0.000181106	-0.000198118	-0.000177013	0.000253217	-0.000464194	-0.000150755	1.01751e-05	-0.000140021	-9.76005e-05	-4.83559e-05	-7.89753e-05	9.23601e-05	0.00226723	-8.28625e-05
LRRC8B	-0.000280367	2.41849e-05	0.000241103	-0.000141369	-7.19251e-06	0.000251263	0.000413034	-0.000101403	-6.10305e-05	-0.000329533	0.000125741	0.000786715	6.04529e-05	-0.000102919	-0.000126637	-0.000208469
LRRC8C.DT	0.000308479	-0.000249499	0.000148204	-9.37549e-05	9.02897e-05	-9.97522e-05	0.000422031	-0.000604772	-0.000305471	-0.000249119	-0.000114486	-0.000327979	-0.000127107	0.00071974	-0.000179627	-0.000189104
ENSG00000230735	0.000102134	-2.73539e-05	2.94832e-05	-3.71503e-05	-1.31752e-05	-4.17618e-05	-0.000181536	-2.29862e-05	-7.83004e-05	-5.0611e-05	-6.86767e-05	-0.000131869	0.000359084	3.23897e-05	-9.31282e-06	1.18361e-05
LRRC8C	0.000386386	-9.08454e-06	0.000118683	-0.000219677	-0.000512828	-0.000168956	-0.000359754	-0.000189184	-0.000781307	-0.000782762	-1.68889e-05	-0.000339108	-0.000225037	-0.000134552	-0.000374422	-0.000106562
ENSG00000231613	-0.000147859	0.000141562	0.000108976	-3.65423e-05	-2.13253e-06	-0.000176135	2.83303e-06	0.000213243	-3.43533e-05	-2.73872e-05	-4.24157e-05	7.30027e-05	-4.74327e-06	-4.58797e-05	-7.70253e-07	-2.82345e-05
LRRC8D.DT	0.000185722	7.41545e-06	4.02405e-05	5.98674e-05	-0.000170474	-5.80974e-06	-0.00033285	-0.000236151	-5.87456e-05	4.02566e-05	-4.60962e-05	-6.3133e-05	-3.48639e-05	-4.58912e-05	1.18641e-05	9.83993e-06
LRRC8D	0.000373441	0.000195522	-0.000112106	-0.000111781	0.000132799	-0.000131003	-0.000517682	-0.000851915	-0.000501877	-0.00102609	-8.05929e-05	-0.000424578	-5.93383e-05	0.000199848	0.000157698	2.65178e-05
ENSG00000272672	0.000178099	-4.42894e-05	-2.00645e-08	-0.000184941	-0.000109548	-1.76309e-05	0.000234738	-0.000166618	8.63991e-05	-5.6778e-05	-1.55237e-05	1.06936e-05	4.71338e-06	0.000152841	-6.8384e-06	-3.73724e-05
ZNF326	8.79194e-05	2.92922e-06	0.000370497	8.74757e-05	-7.11098e-05	4.43423e-05	0.000111938	2.73424e-05	0.000134679	-0.000587773	-0.000264829	-0.000292236	-0.000182365	9.01668e-05	-7.93848e-05	-0.00018641
ENSG00000287015	-3.79226e-05	-3.71045e-05	-3.71504e-05	-2.14105e-05	-3.90674e-05	-2.36272e-05	0.000354386	2.08581e-05	-1.26933e-05	-1.96881e-05	-1.24957e-05	-6.97023e-06	-1.6138e-05	-2.07294e-05	-2.43208e-05	-2.71594e-05
ENSG00000287406	6.43139e-06	-4.07646e-05	1.11392e-05	5.05987e-05	-5.05593e-05	1.17379e-05	-0.000115144	8.60436e-05	-3.94493e-05	0.000138124	-3.78949e-05	-4.02946e-05	-4.66126e-06	-5.41318e-05	-9.45219e-06	-2.28455e-05
ENSG00000287372	3.91936e-05	-2.79487e-05	-9.12879e-05	0.00036369	-0.000149606	0.000217428	-0.000254585	-0.000235305	-0.000100864	-4.45162e-05	-0.000160124	-0.000129649	-4.31906e-05	8.51279e-05	-5.61443e-05	-9.36994e-05
LINC02609	0.000123728	-0.000222345	-8.97937e-05	3.42836e-05	0.000131836	0.000151318	6.64475e-05	-0.000322159	0.00012304	-0.000295542	-0.000130705	0.000199669	-9.0054e-05	-0.000311675	-0.000143425	-0.000221595
LINC02788	7.99817e-05	-3.06501e-05	8.12564e-06	-0.000155261	0.000222979	-6.15605e-05	-5.7908e-05	-3.6567e-05	7.44957e-05	-3.61949e-05	-2.26639e-05	-0.00011046	-3.07626e-05	1.463e-05	-6.38103e-05	-6.32658e-05
LINC01763	7.7415e-05	-3.13937e-05	-9.29594e-05	4.82756e-05	-0.000131855	3.69145e-06	0.000428252	-5.97154e-05	-2.04893e-07	-3.27135e-05	0.000446166	-6.76222e-05	-3.07442e-05	-5.4026e-05	-7.78374e-05	4.20918e-05
ZNF644	0.000380534	-0.000292261	0.000448607	-2.09937e-05	-3.97382e-05	-3.15858e-06	-0.000602874	-0.000109071	0.000197192	-0.000880816	0.000173492	0.000270197	9.6812e-05	-0.000145763	3.46153e-05	-0.000175145
CDC7	-0.000209123	1.64461e-05	-8.11732e-05	0.000435055	-0.000220883	7.21359e-05	0.000284759	-0.000241207	1.85985e-05	-0.000162554	0.00109152	-0.000165129	0.000174164	5.39595e-05	-3.31359e-06	2.88082e-05
TGFBR3	-9.22031e-05	-0.000122116	-0.000116368	0.000125672	-8.79656e-05	-0.000113603	0.000871852	-0.000141376	-6.33802e-05	0.000489752	0.000784886	-9.15023e-05	0.00014641	-8.50577e-05	0.000382229	1.79664e-05
BRDT	-4.18545e-05	0.000153655	-2.81102e-06	0.000296096	-0.000240499	0.000160905	-0.000539367	-0.000167048	0.000118237	-1.33325e-05	-0.000134549	-0.000119114	1.80204e-05	-4.8593e-05	-2.97659e-05	0.000109664
ENSG00000289483	-7.54892e-06	-0.000100553	0.000256563	-5.13322e-05	-9.25979e-05	-8.10179e-05	-0.000208078	0.000227211	-1.47042e-05	5.07878e-05	1.4715e-05	-3.29503e-05	-4.22776e-06	-4.89839e-05	-1.04755e-05	-9.28549e-06
EPHX4	-6.64539e-05	-8.62019e-05	0.000119019	0.000174359	-3.145e-05	-1.39162e-05	-0.000105866	3.8191e-05	-2.16096e-05	-2.68042e-05	-6.33981e-05	-2.86689e-05	-1.54636e-05	-5.56402e-05	6.80736e-05	9.08824e-05
BTBD8	0.000462994	-0.000949829	0.000578642	0.000528706	-6.92393e-05	-0.000308796	0.000618522	-0.000275905	-6.25764e-05	-0.000130018	0.000103807	-0.000320532	-2.49515e-05	-1.99164e-05	-8.00404e-05	6.81122e-05
ENSG00000273487	4.69528e-05	-6.84062e-05	-4.7836e-05	8.15378e-05	0.000225313	-7.74227e-05	-3.32968e-05	1.0355e-05	-2.44073e-05	-6.10577e-05	3.92114e-05	-2.19015e-05	-3.09309e-05	5.4465e-06	0.000228673	-3.72787e-05
C1orf146	0.000202343	-0.000136159	0.000121995	-0.00016928	-0.000113144	-8.69813e-05	0.000226712	-5.22548e-05	1.99954e-06	-1.11906e-05	0.000126591	-2.02808e-05	-1.04505e-05	-1.42088e-05	-6.59789e-07	-6.21017e-05
GLMN	-0.000228473	0.000417151	5.26988e-05	0.000330526	-2.80173e-05	2.84818e-05	-0.000371382	-6.16878e-05	-9.97497e-05	-6.40897e-05	0.000182048	-0.000144062	-0.000190549	0.0005635	-0.000145903	-8.66733e-05
RPAP2	-6.33615e-05	0.000220601	3.81568e-05	0.000375727	-3.43029e-05	0.000137461	0.000205758	-5.38865e-05	-0.000176803	-0.000641667	-5.50176e-05	-0.000430111	0.000119811	4.37441e-05	-0.000178723	0.000689198
GFI1	1.25571e-05	-9.97158e-05	-7.2133e-05	-5.94753e-05	-8.07466e-05	5.15715e-05	0.000180052	0.000472374	-4.88499e-05	-3.86796e-05	-5.96813e-06	-7.24447e-05	-2.94192e-05	3.52957e-05	-4.38885e-05	-2.0207e-05
EVI5	0.000309553	-0.000409735	0.00020892	-1.89582e-05	-1.56807e-05	2.89614e-05	8.8698e-05	-0.000286754	0.000308505	-0.000935749	-0.000538988	-6.88957e-05	0.000156567	-3.95278e-05	-0.000344448	0.000354634
RPL5	-0.000561842	0.000747176	0.000139002	-0.000268736	-0.000265166	0.000379656	0.000600316	-3.16925e-05	-9.70999e-05	-6.33452e-05	-0.000128537	0.000474935	-0.000124406	0.000305409	-0.000160807	-8.75684e-05
DIPK1A	0.000661913	-0.000326541	0.000221345	-6.36083e-05	-0.000675497	-2.48169e-05	0.000928101	-0.000207282	-0.000578041	-0.000455724	-0.000244319	-0.000420141	-1.26867e-05	-0.000238489	-0.000133071	-0.000130906
ENSG00000289544	-7.14713e-05	0.000227244	7.56683e-05	-9.6475e-05	3.8287e-05	-9.36237e-05	-0.000187594	-3.37556e-05	-3.64286e-05	-2.65715e-05	-5.74558e-05	2.57908e-05	-1.8647e-05	0.000184226	2.12648e-05	9.0007e-05
ENSG00000287797	0.000127696	-4.40689e-05	6.1597e-06	-2.84376e-05	2.76156e-05	-1.74422e-05	-0.000302877	0.000143329	-2.08678e-05	-3.5744e-05	-3.69504e-05	-8.65858e-05	-7.05745e-06	-3.89282e-05	-4.95051e-05	8.93877e-06
MTF2	1.67142e-06	-5.31534e-05	0.000278259	0.00016465	0.000106232	-2.85656e-05	8.87498e-05	-0.000198701	-0.000212586	-0.000523068	8.46953e-05	-3.71238e-05	-2.64799e-05	0.000110541	-0.000231259	-0.000247068
TMED5	-0.000245198	0.000530681	-1.81286e-05	-0.000248658	6.45989e-05	0.000239214	0.00048315	-0.000261821	0.000212028	-0.000207759	3.00295e-05	0.000340825	-2.06608e-05	-0.000429244	-2.14413e-05	5.15702e-05
CCDC18	-0.000498467	-0.000153534	0.000361177	0.000231541	-0.000385894	0.000375012	0.000402652	6.79933e-05	9.42538e-05	-0.000366266	0.00112902	-8.14836e-05	-0.000124849	1.9437e-05	-0.000220443	0.000130679
CCDC18.AS1	0.000860154	-0.00135794	0.000677124	0.000317172	-0.000314396	-7.05773e-05	-0.000518369	0.000165843	-0.000428954	-0.000739879	-0.000463881	-0.000285156	-0.00018407	-0.000362826	-0.000159576	0.000318545
DR1	0.000144296	0.000320681	-9.53837e-06	-0.000189483	-6.39241e-05	-0.000135211	0.000380214	-0.00070592	-6.36686e-05	-0.000407364	-0.000116888	-7.95717e-05	6.35902e-05	-0.000102234	-0.000183019	0.000151081
FNBP1L	0.000186974	0.000207291	0.000296864	-0.000342843	-0.000394812	-0.000350242	2.11492e-05	9.79331e-05	-0.000290076	-0.000781863	4.85792e-07	-0.000109984	-0.000315057	-0.000171009	0.000586269	-0.000284468
BCAR3	6.77215e-05	0.000577903	-0.000295955	0.00041141	-0.000123493	0.00029793	-0.000828869	-0.000651505	0.000149051	-0.000688066	-0.000107708	0.000238675	-0.00033263	-0.00020407	0.000877875	-7.17973e-05
BCAR3.AS1	-6.39771e-06	-5.47752e-05	5.23822e-05	-4.84838e-05	-1.41039e-05	-3.98176e-05	0.000327183	-0.000277688	3.52218e-05	-0.000125406	-0.000148769	-0.000127478	-3.07825e-05	-0.0001061	-9.06037e-05	4.01236e-06
ENSG00000260464	8.84979e-06	-0.000119962	-0.000110315	0.000163481	-0.000313249	0.000177627	0.000685037	-0.000303236	9.85969e-05	-0.000117469	3.67695e-05	0.00145669	-8.60101e-05	-0.000154642	5.99024e-05	-0.000132815
DNTTIP2	-4.38585e-05	8.34297e-05	1.83186e-05	-0.000130054	-1.44814e-05	5.71895e-05	0.000279503	-0.000160224	3.2869e-05	3.95849e-06	7.57206e-05	-0.000198295	-6.11007e-05	0.000353348	0.00236964	0.00017568
GCLM	3.44624e-05	-0.000350163	5.36347e-05	0.000126939	7.2301e-05	0.000441303	0.00031341	-0.000282789	0.00010811	0.000447584	0.00024748	-0.000159144	0.000204333	-0.000131815	-5.53026e-05	-0.000262888
ABCA4	-1.16796e-05	4.26933e-05	-0.000168187	-0.000151111	0.000138546	0.000703294	2.80083e-05	-0.000102397	-0.000148602	-8.21462e-05	-2.50171e-05	-0.000147488	-4.33094e-05	-4.581e-06	-8.30151e-06	-6.77125e-05
ARHGAP29	-0.000119752	-9.47132e-05	-8.53639e-05	0.000120176	-0.000165689	-0.000226466	0.000172839	0.000291267	0.000547358	1.2662e-05	-9.87132e-05	-7.0404e-05	0.00139092	0.000238026	-0.000191884	0.00439448
ARHGAP29.AS1	6.15532e-05	-0.000107233	5.21907e-05	-4.37331e-05	-9.10732e-05	-8.8304e-05	0.000143591	0.000190878	-2.90552e-05	-7.17059e-05	-2.66254e-05	2.37807e-05	-1.61709e-05	-6.84123e-05	-1.8e-05	-6.29066e-05
ABCD3	0.00014139	-0.000418387	0.000247088	0.000315094	-2.96829e-05	0.000193703	0.000853648	9.70359e-05	-1.72843e-05	-0.000488559	1.58442e-05	-0.000552583	0.000176477	9.83244e-05	-3.22486e-05	-7.66175e-05
ENSG00000223675	9.69485e-05	2.24895e-05	-4.16868e-05	3.02202e-05	-6.5425e-05	3.38992e-05	-0.000113744	-4.2215e-05	-3.65713e-05	-2.50487e-05	0.000116455	-6.51025e-05	-1.55165e-06	-4.96582e-05	6.51016e-05	-2.73398e-05
CNN3.DT	0.000179803	-9.52481e-05	1.6606e-05	-5.91308e-05	-0.000116008	-3.57841e-05	-0.000400575	-7.42723e-05	-4.36491e-05	-9.09187e-05	-5.46115e-07	3.94729e-05	0.00223524	-0.000268293	0.000123603	-0.000199109
ALG14	-9.99579e-05	4.64431e-05	6.91358e-05	0.000405905	-5.70767e-05	0.000294368	4.30841e-05	-0.000355965	-2.14497e-05	-0.000254445	4.57575e-05	-0.000276325	3.53456e-05	4.01982e-05	0.000156619	0.000608294
ALG14.AS1	5.39463e-05	4.73808e-05	2.68005e-06	2.92444e-05	-6.35287e-05	-3.61545e-05	-0.000182332	-0.000109375	-4.56578e-06	-1.23761e-05	-3.31028e-05	0.000121966	-7.42648e-06	-6.18243e-06	-2.66813e-05	0.000161262
ENSG00000231992	0.000244761	-9.95404e-05	-4.17681e-05	-0.000116358	9.3884e-05	1.57191e-05	-0.000275579	1.28827e-05	-1.70667e-05	-2.55638e-05	0.000132722	-3.88072e-05	-2.83814e-06	1.21213e-05	-6.65408e-05	5.47426e-05
RWDD3.DT	0.000121525	-0.000217373	7.3523e-06	-2.83679e-05	-3.9447e-05	-5.81861e-05	0.000440059	-3.15139e-05	-4.58342e-05	-1.55575e-05	-3.70044e-05	-3.20662e-05	-4.452e-05	0.00018499	0.00106012	0.000706529
RWDD3	0.000418731	-0.000533788	0.000102616	0.000394343	3.16974e-06	3.8152e-05	0.000560378	-0.000528611	-0.000140768	-0.000205123	-0.000223996	0.000167964	-0.000117838	-0.000181286	-0.000207632	-0.000348028
ENSG00000228852	9.42075e-06	-1.52622e-05	0.000218809	-9.71358e-05	-0.000115697	-6.75603e-05	0.000530154	-0.00027977	-5.05717e-05	-1.15893e-05	-7.13676e-05	-3.25547e-05	-4.06951e-05	-7.8967e-05	5.35489e-05	-5.06743e-05
ENSG00000287919	0.000165173	-0.000151769	2.36575e-05	-1.62605e-06	4.84999e-05	4.20427e-05	-0.000212947	-9.75339e-05	-2.26409e-05	-2.43824e-05	-4.86056e-05	5.79001e-05	-1.12564e-05	-5.22714e-05	-4.75444e-05	-1.09538e-05
ENSG00000237954	3.44162e-05	6.37454e-05	4.2038e-05	-7.57974e-05	0.000231551	1.96359e-05	-0.000417101	-4.83376e-05	-5.3023e-05	-5.89156e-05	-1.21755e-05	4.80414e-05	-2.05393e-05	-1.45487e-05	9.16498e-05	-1.56381e-05
LINC01761	3.05218e-05	-1.65919e-05	1.66149e-05	-3.72004e-05	-4.73793e-05	-3.24137e-05	7.25549e-05	-1.75844e-05	-8.21911e-06	-1.67462e-05	1.1405e-05	-2.9563e-05	-8.07316e-06	-1.57941e-05	-3.06586e-05	-1.79478e-05
LINC02607	5.63984e-05	-3.85814e-05	3.85046e-05	1.17193e-05	-7.15346e-05	-5.08585e-05	-0.000106403	5.89164e-05	-2.18538e-05	-2.35269e-05	-2.60837e-05	-1.4021e-05	-1.54605e-05	-3.37978e-05	-1.68949e-05	-2.52353e-05
LINC01787	-8.16304e-05	-3.31202e-05	-0.000107928	8.832e-05	0.000160819	-0.000148916	1.26496e-05	0.000686865	2.72719e-05	-8.01885e-05	-7.04088e-05	-1.38648e-05	0.000307474	0.000162884	-4.20608e-05	-0.000102207
PTBP2	0.000312508	-6.22105e-05	0.000249847	0.0001027	-0.000195633	0.000110899	0.000199555	0.000180026	-7.67757e-05	-0.000558242	0.000193534	0.000142316	0.000725984	5.29306e-05	0.000163341	-0.000311223
DPYD	-0.00226695	-0.000945461	-4.0371e-05	-0.00039316	0.000322241	0.00548326	-0.000247266	-0.000442904	0.00220555	0.00248009	0.000195509	-0.000253421	0.00112605	0.00149413	3.41936e-05	0.000543572
DPYD.AS1	-0.000463765	-0.000178682	0.000429523	-0.000263558	-0.000146655	0.000945649	0.000234683	0.00014907	0.000213365	0.00101333	6.80905e-05	-0.000131284	0.000405692	-2.68371e-05	-0.000129544	2.95074e-05
DPYD.IT1	-7.49825e-05	-3.99387e-05	-2.85305e-06	-4.67162e-06	5.6987e-05	0.000143359	-1.28643e-05	-3.90752e-05	0.000153082	-3.58919e-05	-2.34997e-05	-4.8448e-05	-3.02761e-05	-9.03669e-05	-3.83127e-05	8.46936e-05
MIR137HG	-0.000315392	-0.000193278	-0.00027162	2.40413e-05	-0.000288246	-0.000152003	0.00364388	5.12286e-05	-6.69706e-05	-5.63111e-05	-0.000100684	-2.27029e-05	-0.000142526	-0.000144969	0.00249866	-0.000275575
ENSG00000259946	-5.28355e-05	-1.123e-05	4.68056e-06	-1.96428e-05	-3.8324e-05	5.50001e-05	0.000241088	-8.2991e-05	-3.23901e-05	3.93272e-05	0.000161802	-4.55036e-05	-1.99556e-05	-5.53603e-05	-2.327e-05	-3.5735e-05
LINC01776	-5.8423e-05	9.40821e-05	-0.000116138	-5.42016e-06	0.000130382	0.000153323	4.70194e-05	2.74737e-05	-7.49749e-05	-2.03793e-05	4.72509e-05	0.000378285	-3.19882e-05	-8.48246e-05	-2.65459e-05	-4.13917e-05
SNX7	-3.26075e-06	0.000183815	0.000191882	6.75346e-05	-1.72651e-05	-0.000103106	0.000519442	-0.000516979	-0.000208048	-0.00034104	0.000285409	0.000189726	-0.000110093	-0.000265029	-6.31202e-05	-4.32333e-05
PLPPR5	-0.000186988	4.05513e-05	-0.000173196	-6.97788e-05	3.19668e-05	-0.00011279	0.00132481	2.53565e-05	-4.93625e-05	-1.55984e-05	0.00063404	-0.000123639	-6.9052e-05	-8.92685e-05	0.000784887	-6.0435e-05
PLPPR5.AS1	-5.6711e-05	2.62659e-05	5.86637e-05	1.56941e-05	-9.94908e-05	8.49563e-05	9.97675e-05	6.0304e-05	-7.67132e-05	-6.6429e-05	-1.94739e-05	-9.92837e-05	-2.487e-05	0.000164352	-7.74947e-06	-6.74641e-05
PLPPR4	-8.4026e-05	0.000123291	-4.09975e-05	-3.57802e-05	-1.8e-05	-0.000188761	1.21298e-05	-0.000139907	0.000530003	-0.000130661	-3.80096e-05	-0.000103197	0.00038183	0.000220723	-5.75982e-05	-0.000132314
LINC01708	-0.00032146	-0.000299203	-0.00022625	0.00157384	-5.99602e-05	-0.000101619	-0.000114822	1.19099e-05	0.000120851	-8.09746e-05	-0.000191268	-0.000161349	2.20997e-05	-0.000117092	-0.000117723	3.28829e-05
PALMD	-7.78545e-05	4.97351e-05	-7.45075e-05	3.09054e-05	0.000255847	-4.20435e-05	-4.10047e-05	-9.99547e-05	3.23748e-06	-2.0233e-05	2.66777e-05	5.30695e-05	-1.33223e-05	-4.13933e-05	-5.03893e-05	3.89956e-05
FRRS1	-0.000168151	-0.0002275	-0.000193666	0.00048701	0.00125465	-0.000146658	-0.000473337	-0.000175942	-0.00029459	-0.000315035	7.85489e-05	-0.000159664	-8.45665e-05	-5.51791e-05	-0.000166514	-9.05924e-05
AGL	9.42354e-05	-0.000563968	0.000440834	0.000495845	0.00029397	0.000181087	0.00063628	-0.000460497	-0.000254161	-0.00030169	-9.83943e-05	-0.000253135	-0.000194627	-0.000168435	-0.000208896	-0.00023335
ENSG00000228084	6.21563e-05	-6.75615e-05	3.73793e-05	-4.97647e-05	0.000348647	-6.65735e-05	-0.000146997	-0.000207635	-6.32439e-05	-4.26452e-05	-5.69026e-05	-7.11931e-05	-3.41381e-05	0.000206835	-7.09008e-05	5.23817e-05
SLC35A3	-0.000151899	0.000166174	6.9806e-05	9.96629e-05	0.000221203	0.000206034	-0.000115736	-0.000212235	3.35199e-05	-0.000372701	6.85397e-06	-0.000120972	2.78158e-05	-0.000228844	-7.87128e-05	-0.000154758
ENSG00000288826	-6.54179e-05	9.77021e-05	3.52745e-05	-4.67256e-05	9.99121e-05	-8.90553e-05	-4.82826e-05	-0.000206702	-4.93052e-05	0.000370833	-4.42501e-05	-1.32878e-05	7.0454e-05	-0.000128291	-5.68717e-05	-9.22781e-05
MFSD14A	-0.000216551	0.000622647	-0.00019899	0.000330253	-0.000243964	-0.000169993	0.000587647	-0.000158271	-2.13634e-05	-0.000138	-5.1898e-05	0.000343933	-4.0407e-05	-0.000308746	-8.54379e-05	-0.000177867
ENSG00000241073	-7.766e-05	-7.06738e-05	3.70745e-05	6.6527e-05	-7.66628e-05	-0.000132774	0.000358555	-5.73182e-05	0.000126893	0.000397585	0.000102128	0.00141063	-8.53269e-05	-8.94129e-05	-9.8138e-05	-0.000163761
SASS6	7.28268e-06	1.06294e-05	-0.000111978	7.39116e-05	-2.07451e-06	2.44464e-05	0.000310401	-0.000151402	1.97059e-05	-0.000161636	0.00102332	-0.0002491	-0.000108414	-7.79358e-05	-0.000158792	7.88768e-05
TRMT13	-4.37304e-05	0.000265687	0.000195781	-3.87917e-05	-9.32439e-05	0.000139105	4.19075e-05	0.000264625	5.42875e-05	-0.000586639	-0.000273569	-0.000327063	7.23744e-05	-0.000217794	-0.000182065	-0.000312603
LRRC39	6.689e-05	-0.000157233	-0.00022188	0.000134977	0.00120582	-0.000129601	-0.000304763	-0.000295831	1.38477e-05	-1.46589e-05	1.35746e-05	-0.00030674	-6.96178e-05	4.08508e-05	-0.000143326	1.41154e-06
DBT	0.000203286	-0.000254492	9.83744e-05	0.000467875	6.17485e-05	-0.000102561	0.00029816	-0.000532754	0.000118266	-0.000424858	-0.000108531	-0.000321725	-6.60151e-06	0.000202797	8.87102e-05	-0.000147078
ENSG00000285530	-9.13226e-06	2.79719e-07	0.0001086	1.39251e-05	7.88974e-05	4.0305e-05	-0.000228116	7.02018e-05	-9.17778e-05	-0.000178606	-0.000105991	0.000300849	-3.62713e-05	8.15751e-06	-9.39295e-05	-6.67721e-05
RTCA.AS1	0.000437659	-0.000329862	0.000208275	6.52224e-05	-0.000329218	-6.61724e-06	-0.000143605	0.000277175	9.34843e-05	6.62454e-05	5.45594e-05	-0.000110646	-5.23723e-05	-2.04125e-05	-5.15298e-05	-0.000107873
RTCA	-5.20992e-05	5.79597e-05	4.45515e-05	5.23227e-05	-1.29166e-05	0.000113114	0.000190985	1.68303e-05	-6.24459e-05	-0.000140204	0.000116081	-3.42227e-05	2.95873e-05	7.27467e-06	-2.06381e-05	0.00012291
CDC14A	0.00066907	-0.000821935	0.000191449	0.000290031	-0.000268308	0.000168266	0.000998782	-0.000142997	-1.93705e-05	-0.000497069	-0.000293355	2.16606e-05	0.000164071	0.000132482	-0.000121415	-0.00034658
ENSG00000228086	4.16333e-05	-7.64563e-06	3.45517e-05	2.54494e-05	3.47141e-05	-3.61018e-05	-5.38882e-05	-0.000111872	-2.87082e-05	-4.62228e-05	1.53087e-05	-0.000103139	-1.93196e-05	-4.80822e-05	-3.51651e-05	-5.14925e-05
GPR88	-2.13266e-05	2.94207e-05	-3.72475e-05	-4.26272e-05	-0.00015112	0.000168847	2.85492e-05	-0.000140273	3.56254e-06	0.000292185	-3.4098e-05	0.000107868	0.000320769	-0.000118971	3.31443e-05	0.000199474
LINC01349	5.33612e-05	-9.62516e-05	1.34998e-05	0.000189535	1.76988e-05	-1.46086e-05	-0.000223165	-8.248e-05	-2.24534e-05	-1.28938e-05	-1.68852e-05	-5.35803e-05	-8.47315e-06	-2.46058e-05	-2.41255e-05	-3.18411e-05
ENSG00000285525	-0.000136401	-0.000120075	-3.15385e-05	0.000537139	-2.4833e-05	0.000247028	-0.000378248	-0.000130162	-6.79784e-05	-2.2774e-05	0.000506855	-9.70759e-05	-1.88164e-05	-0.000116567	5.62931e-05	-7.64921e-05
VCAM1	-4.12386e-05	6.59295e-05	7.32782e-06	-6.83219e-05	-3.29072e-05	6.58814e-05	-9.32198e-05	-9.39146e-05	-3.01606e-05	-4.27724e-05	-7.64406e-06	0.000297507	8.55746e-06	-3.03253e-05	2.35475e-06	-8.79143e-06
EXTL2	6.33373e-05	1.83043e-05	0.000132759	0.000220195	-6.25462e-05	0.000143389	0.000146591	-0.000651983	-0.000160096	-0.000237279	-8.03239e-05	0.000234836	1.93569e-05	-3.93984e-05	-2.80136e-05	-0.000168458
ENSG00000273204	-0.00010363	-0.000112233	8.95819e-05	2.5377e-05	0.000120971	-0.000123578	-0.000272344	0.00031714	0.000214721	0.000493852	4.5766e-05	-9.31512e-05	-4.60176e-05	0.000286313	9.0872e-05	0.000137606
SLC30A7	-0.000229754	0.00035936	-2.15617e-06	-5.76045e-05	0.000173043	0.000237851	0.000317511	-0.000275296	7.79235e-05	-0.000456796	-0.000119713	0.000412563	9.02332e-05	-0.000302471	-5.35786e-05	-0.000174351
DPH5	-7.03354e-05	0.000102336	-7.04622e-06	0.000222661	-2.03763e-05	0.000271096	0.000536151	-0.000574473	-0.000113304	-0.000202471	-3.73954e-05	-0.000134432	-6.61836e-05	-5.52634e-05	-0.000139392	-8.49145e-06
ENSG00000235795	-2.28246e-05	3.83652e-05	4.93931e-06	-4.78144e-05	0.000107879	1.4917e-05	-9.81025e-05	-8.97588e-05	-8.02152e-06	-8.02428e-06	-3.70233e-06	-5.84395e-05	-8.49139e-06	-2.30662e-05	-7.57688e-06	-1.0722e-05
DPH5.DT	-0.000284069	0.000517618	-0.000168208	0.00018735	-6.3405e-06	0.000533729	0.000282176	-0.000669357	-8.68333e-05	-0.000356084	7.63924e-06	-0.000314401	-5.58493e-05	-0.000179876	-7.67838e-05	-0.000161996
ENSG00000289355	-4.51281e-05	-7.68827e-05	0.000146061	0.000169761	6.09121e-05	-9.54548e-05	-0.00021033	-0.000130237	-1.02204e-05	2.64043e-05	-7.27992e-05	0.000129712	-1.18752e-05	-2.70794e-05	-2.98376e-05	-1.67689e-05
S1PR1.DT	-2.13878e-05	-5.5168e-05	-0.000148256	0.000193118	-0.000137026	0.000100351	0.000176632	0.000428813	-5.93267e-05	-0.000104867	-9.64309e-05	-3.1076e-05	-3.66273e-05	3.21455e-05	0.000787812	-6.60232e-05
S1PR1	-4.35284e-05	-0.000148697	-0.000100534	-0.000203766	0.000160348	-0.00016581	-4.6901e-05	0.000881453	-0.000107193	-0.000146526	0.00187583	0.000401654	0.00145009	0.00081594	-7.99767e-05	-0.000234875
LINC01307	4.44962e-05	-6.13126e-05	-2.18338e-06	2.59157e-06	-3.70164e-05	2.50947e-05	-3.82236e-05	-4.57669e-05	-2.223e-05	-3.52136e-06	3.7423e-06	-2.06113e-05	-7.47912e-06	-2.70022e-05	-2.68046e-05	-1.10166e-05
LINC01709	8.08069e-05	2.05667e-06	-3.73554e-05	-7.01787e-05	-7.65289e-05	-5.18805e-05	0.000171222	-3.53977e-05	-1.35221e-05	-3.58772e-05	-1.85018e-05	-2.30366e-06	-1.3874e-05	-2.39194e-05	-6.38284e-05	-3.82109e-05
OLFM3	-6.93224e-05	-0.000116358	-0.000124501	-5.69073e-05	-5.28494e-05	-7.28765e-05	0.000751088	0.000881439	6.88742e-06	-0.000154031	-1.23125e-05	-0.000108204	-4.51979e-05	-8.39491e-05	-5.28183e-05	-5.45503e-05
ENSG00000289192	3.97063e-05	9.37382e-05	-5.55978e-05	-9.47216e-05	-6.5678e-05	-6.33414e-06	-0.000111502	6.79253e-05	-1.85004e-05	-6.09524e-05	4.3721e-06	0.000198247	-1.03892e-05	-2.35199e-05	-2.23836e-05	-1.23399e-05
ENSG00000233359	-5.6258e-05	-4.44986e-05	-0.000116086	-3.57402e-05	0.000210046	-3.21898e-05	0.000321107	0.000374264	-0.000105434	-8.64882e-05	-7.03193e-05	-9.12261e-05	-7.9743e-05	-6.04711e-05	0.00192251	0.0014012
ENSG00000230864	-7.81113e-05	-0.000101981	8.44135e-05	-6.4871e-05	-1.51924e-05	0.000119836	0.000484485	-5.18365e-05	-5.51347e-05	-3.1623e-05	-2.65231e-05	-5.38424e-05	-3.45198e-05	-4.30864e-05	-1.6639e-06	-4.81134e-05
ENSG00000230759	-9.61131e-06	2.23566e-05	-9.5325e-06	-3.24743e-05	-2.6826e-05	-1.21361e-05	-5.47215e-05	-3.00925e-05	-9.65784e-06	-1.52437e-05	4.04328e-05	7.21385e-06	-5.00216e-06	2.82225e-05	-3.3543e-06	-2.89571e-06
RNPC3.DT	7.56864e-05	-0.000208445	6.41041e-05	9.91841e-05	0.000122015	6.01555e-05	0.000307907	-0.000392419	0.000289669	-0.000220555	-0.000215153	0.000375775	-0.000121758	4.32916e-05	-0.000115416	9.2116e-06
RNPC3	9.45619e-05	-0.00102086	0.000744842	0.000413281	-8.94849e-05	0.000336207	0.000874426	-0.000256697	0.000245651	8.77981e-05	-4.19636e-05	-0.000557987	5.32541e-06	-0.000209581	4.83153e-05	-0.000320588
AMY2B	0.000380449	-0.000467332	0.000117159	0.000225066	-0.000254804	-2.37536e-05	0.000607563	-7.98309e-05	0.00016239	1.51626e-05	-0.000296581	-0.00021623	-8.53988e-05	7.42592e-05	-0.000115653	-9.11163e-05
AMY1A	-5.22254e-05	-9.99916e-05	-0.000125262	-9.56615e-05	0.000257395	0.000173145	0.000711457	-1.85203e-05	-7.77665e-05	-5.43729e-05	-2.04418e-05	-8.74703e-05	-9.70491e-06	-8.14982e-05	-6.49939e-05	-2.19383e-05
LINC01676	-8.43223e-05	-0.000200178	8.41916e-05	0.000128055	-3.29866e-05	0.000193111	-0.000280533	0.000464906	0.000135051	-0.000154899	-0.000119085	-2.67341e-05	-7.62722e-05	0.00108202	3.21966e-05	-0.000103102
LINC01677	2.34638e-05	-1.21029e-05	4.102e-05	-0.000101277	0.000169555	-1.98417e-05	-9.75295e-05	-2.9181e-05	-2.70822e-05	-2.92025e-05	7.26148e-06	-6.22774e-05	-1.09433e-05	-2.62362e-05	-3.18428e-05	-1.4994e-05
ENSG00000237480	-1.60086e-05	6.72484e-05	0.000112334	-1.94057e-05	-6.00261e-06	-5.79992e-05	-0.000276371	-0.000114814	9.83066e-06	-4.15872e-05	-5.83339e-05	-0.000123261	-1.71477e-05	-1.72799e-05	4.43498e-05	-2.83014e-05
LINC01661	8.43125e-05	-1.96871e-05	-1.99721e-05	-6.48871e-05	1.0851e-05	5.77558e-05	-0.000113236	-6.69568e-05	-1.33484e-05	-1.78896e-05	-2.48461e-06	-3.66644e-05	-4.42293e-06	-2.58251e-05	-2.71606e-05	-1.45825e-05
PRMT6	0.000132955	-3.84669e-05	5.30367e-05	-0.00021604	9.66706e-05	-9.05022e-05	0.000619442	-0.000415995	0.000120186	-0.000140095	0.000251632	-0.000172327	-8.51567e-05	-0.000121856	-9.93777e-05	-0.00010052
NTNG1	6.20619e-08	-0.000119974	-0.000153808	-1.25847e-06	0.000171424	-9.60666e-05	0.00110753	-1.46412e-05	-2.45197e-05	-3.33909e-05	-2.39633e-05	-8.15635e-05	-5.37687e-05	6.94712e-07	-0.000115016	-1.00666e-05
ENSG00000289612	4.31938e-05	-3.51797e-05	-4.43157e-05	-1.82792e-05	-5.63286e-05	0.000212832	-0.000153602	-6.51548e-05	6.94327e-06	-1.31067e-05	-2.35983e-05	9.99223e-06	-1.21186e-05	-8.17064e-05	-1.70247e-05	-3.04179e-05
VAV3	-0.000411497	-0.000470047	-0.000403596	-0.000231536	-0.000965275	-0.000329421	-0.000413686	0.000567861	0.00598178	0.00152561	-0.00010444	-0.000139283	0.000393637	0.00308715	0.000736964	-0.000469296
VAV3.AS1	-4.55109e-05	-0.000170454	-0.000134324	1.59745e-05	-0.000268029	0.000210877	6.41169e-05	0.000203949	0.000375077	-8.54044e-05	4.02597e-05	0.00177682	0.00012771	0.00136266	0.000117269	-0.00014516
LINC02785	-7.34139e-05	-0.000150472	-3.9464e-05	-1.15234e-05	0.000182554	-0.000322569	-0.000401724	4.99209e-05	0.00120145	0.00014294	-1.71128e-05	0.00170745	-3.29425e-05	7.96736e-05	0.000366397	-0.000240712
SLC25A24	-0.00018911	-0.000470339	6.20089e-05	0.00024467	0.000653388	0.000156459	-1.79461e-05	-0.000518826	0.000928052	-0.000244596	0.000103814	-8.46913e-05	0.000316397	1.12896e-05	-0.000142234	-7.11911e-05
ENSG00000260879	-3.0175e-05	-4.33376e-05	2.82075e-05	-9.74303e-05	0.000463547	-0.000116399	-0.000121333	1.09962e-05	-2.85949e-05	-5.50019e-05	-2.2812e-06	-8.99785e-05	0.000223599	5.78951e-05	-2.76548e-05	-4.71511e-05
NBPF4	0.000133193	6.75021e-06	-0.000112789	2.28933e-05	-0.000107362	-3.11339e-05	-2.4369e-05	0.000120521	-1.72683e-05	-2.45232e-05	1.01757e-05	-5.3299e-05	-1.67832e-05	3.11638e-07	-6.23831e-05	1.16704e-05
ENSG00000290547	0.000142692	-9.8155e-05	-7.69273e-05	-8.20298e-05	-3.87082e-05	-0.00013828	0.000149619	0.000120221	-5.46753e-05	-0.000117973	0.000486606	-0.000143267	-5.09368e-05	-7.51112e-05	-9.47361e-05	-0.000176531
ENSG00000290552	8.86035e-05	6.64124e-05	-5.65335e-05	8.13159e-05	-0.000106811	-2.79456e-05	-0.000203527	-6.12695e-05	-4.68007e-06	5.48944e-06	-5.32535e-05	-2.15241e-05	-8.9188e-06	6.88889e-06	-4.3606e-05	-1.00078e-05
ENSG00000224698	6.96815e-05	-5.80935e-05	-5.79026e-05	3.76957e-05	4.1336e-06	-4.52949e-05	2.48067e-05	7.27761e-05	-2.94051e-05	-2.5352e-05	-3.71951e-05	-2.71688e-05	-1.87741e-05	5.95764e-06	7.77599e-05	4.69106e-05
NBPF6	9.65274e-05	-4.20753e-05	-1.56317e-05	-8.70441e-05	-1.2262e-05	-4.43243e-06	-0.000116347	-1.14365e-05	9.1445e-06	1.06596e-05	0.000277047	-1.5631e-05	-4.06697e-06	-2.11e-05	-3.02799e-05	-1.76751e-05
EEIG2	-0.000128843	0.000480593	-0.000213383	-2.42103e-05	-0.0003116	-0.000369817	-0.000439653	0.000314822	-0.000344097	0.000758281	0.000135928	-0.000202466	0.000154237	0.00062428	-0.000131092	6.52598e-05
HENMT1	3.8685e-05	-4.48981e-05	6.64773e-05	-7.55494e-05	-2.48732e-05	-1.95643e-06	-5.20111e-05	-0.000124401	1.43748e-05	-0.000107854	6.04986e-05	-0.000100587	-9.41967e-05	0.000288344	-6.4448e-05	-0.000124747
ENSG00000285923	9.55128e-05	-0.000175555	1.27199e-05	0.000100252	2.0395e-05	5.04583e-05	-0.000143388	-1.02384e-05	6.90563e-06	3.12483e-05	5.39936e-05	-0.000220607	-6.95563e-05	0.000109787	3.82903e-05	-9.4973e-05
ENSG00000290126	1.06882e-05	-3.2375e-06	0.000124378	-1.53316e-06	-7.41927e-05	2.65279e-05	-0.000318989	0.000152722	-9.75466e-05	-9.16031e-05	0.000167164	-0.000199254	-3.30862e-06	-6.86408e-05	-6.41367e-05	-1.35619e-05
PRPF38B	0.000181493	-0.000188209	-2.33001e-05	-0.000102224	-0.000354343	-8.08479e-05	0.000481244	-0.000598859	-7.78376e-05	-0.000552341	-0.00012449	-0.000395442	-0.000101124	0.000206879	8.09807e-05	0.000147959
FNDC7	0.000149417	-0.000116208	-7.6943e-05	-0.000122786	0.000272379	0.000166917	-0.000180407	0.000294289	-0.00010861	-0.000124668	-6.41397e-05	-0.000113841	4.23304e-05	3.51804e-05	-5.96394e-05	1.79594e-05
STXBP3	0.000512633	-0.000481456	0.000234029	-0.00015671	-3.02413e-06	-5.97012e-05	0.00106369	-2.48153e-05	-0.000251593	-0.000282614	-8.15619e-05	0.000173776	-2.4608e-05	-2.99989e-05	-0.000278923	-1.59568e-05
AKNAD1	-6.44473e-05	-0.00011661	6.21057e-05	0.000213667	-0.000113648	-3.54877e-06	0.000288464	6.39602e-06	-4.22284e-05	-4.63963e-05	-0.000109338	7.44266e-05	-3.92178e-05	-5.67045e-05	9.84887e-05	-7.20145e-05
SPATA42	-8.57736e-05	-4.89514e-05	4.19697e-05	1.82324e-05	5.53791e-05	-2.0869e-05	0.000166583	-4.02095e-05	-3.0792e-05	7.32346e-06	-3.02774e-05	-4.88394e-05	-9.82197e-06	-4.01635e-05	3.84533e-06	2.50407e-06
GPSM2	-0.000159716	-0.000438901	0.000415173	0.000263001	0.000154147	-0.000188971	0.000570489	7.74474e-05	4.73596e-05	-0.000158933	0.00262931	-0.00016287	-0.000104847	0.000310718	4.39031e-05	-6.71143e-05
CLCC1	-4.30996e-05	-0.000120651	0.000105215	0.000273638	-2.94607e-05	0.000282615	0.000955677	-0.00030541	-3.47903e-05	-0.000370872	-0.000170856	-0.000304272	0.000317083	-1.86669e-05	-7.80935e-06	-9.20791e-05
WDR47	-4.55476e-05	-0.000253683	9.17942e-05	0.000444764	1.14755e-05	0.000191787	0.00120786	-0.000517231	-0.000146239	-0.000241262	2.06905e-05	0.000289834	0.000108551	7.24887e-06	-0.000165825	0.000148429
TAF13	-0.000183559	0.00029172	-0.000201475	8.01734e-05	0.000246855	1.52309e-05	0.000284771	1.6885e-06	4.49905e-05	-0.000107748	0.000216719	0.000358692	-4.14907e-05	0.000531527	0.000212108	-0.000201994
TMEM167B.DT	7.74919e-05	-0.000142533	-1.239e-05	0.000105047	3.11624e-05	5.92491e-05	-0.000200711	-0.000255757	-0.000119089	0.000377758	9.81535e-05	3.23494e-06	0.000127636	-0.000139207	-3.47873e-05	-9.67624e-05
TMEM167B	-1.68708e-05	-2.68205e-05	-6.06001e-05	4.14443e-05	5.93503e-06	0.000280343	0.000257362	6.06124e-05	0.000277826	-7.17862e-05	-9.01424e-05	0.000334299	2.08636e-06	-3.239e-05	-0.000171058	-0.000200157
ENSG00000270066	-2.29843e-07	-0.000118628	1.32761e-05	-6.17491e-05	8.48034e-05	-3.47428e-05	-3.96196e-05	-0.000164414	-3.84225e-06	0.000306509	4.86548e-05	-0.00012248	0.000104255	8.12876e-05	0.000115751	0.000260382
CFAP276	-3.48072e-05	7.2587e-05	9.68912e-05	-9.05927e-05	9.03509e-05	-6.29643e-05	-5.08418e-05	0.000205949	-4.16586e-05	3.39919e-05	-1.70327e-05	-0.000150574	-1.58807e-05	-5.24952e-05	1.79271e-05	-4.25601e-05
ELAPOR1	-8.86929e-05	0.000201424	-0.000112307	0.000207196	-2.75074e-05	9.30673e-05	0.000211348	-1.91808e-05	-0.000148621	-5.15178e-05	3.90114e-05	-0.000241865	-7.17436e-05	-0.000110492	-7.3784e-06	-6.3097e-05
SARS1	-0.000133734	0.000110694	-6.00534e-05	-0.000128345	0.000422025	5.2644e-05	0.000232616	5.69538e-05	8.54331e-05	-0.000300995	0.00012038	0.000458517	9.64871e-05	1.80487e-05	-3.76191e-06	-2.94026e-05
CELSR2	0.000171414	-0.000158547	-4.22814e-05	0.000182992	7.45403e-05	-0.000192576	0.000516353	-0.000218966	-7.22161e-05	-0.000129887	-8.51339e-05	-0.000106448	-8.85392e-05	-0.000128782	9.91755e-05	-0.000147038
PSRC1	0.000149836	-0.000235722	0.00024212	-0.000215434	0.000102831	-0.000243534	0.00051699	-7.31131e-05	-0.000184964	-0.000110489	0.000352254	-0.000290049	-6.92264e-05	-0.00021641	-0.000162508	-0.000147289
MYBPHL	8.63026e-05	-0.000110977	0.000101146	8.15288e-07	0.000383035	-4.12041e-05	-0.000303074	-0.000149676	1.72429e-05	-0.000117146	-4.90026e-05	-8.9426e-05	-3.98759e-05	-4.54991e-05	0.000193973	8.08507e-05
SORT1	0.0006514	-0.00102842	0.000693644	-0.000265943	0.000538108	-0.000714166	0.000589013	-0.000332812	-0.000762434	0.00209969	-2.0857e-05	-0.000852621	-0.000411156	-0.000379663	-7.75891e-05	-4.98158e-05
PSMA5	-0.0003017	0.00058873	-0.00017173	6.88352e-05	3.26609e-05	0.000239225	-0.000379014	-0.000278134	0.000240923	-0.000232893	0.000283167	8.16027e-05	0.00011586	-0.000180195	-8.85493e-05	-0.000305604
SYPL2	5.3523e-05	-7.49816e-05	-3.24578e-05	0.000196126	0.000167566	-8.28535e-05	-3.36281e-05	-0.000250245	-6.97905e-05	4.22846e-07	-5.88286e-05	-0.000121429	-3.30653e-05	-5.81737e-05	4.20079e-05	-2.74006e-05
ATXN7L2	-0.000140842	-3.59534e-05	6.29397e-05	0.00038702	-0.00025949	0.000317959	0.000249044	-6.86829e-05	-0.000138981	3.02505e-05	-7.77865e-05	-0.00014143	4.25172e-05	-0.000208772	-9.36294e-06	-7.46524e-05
CYB561D1	-7.47244e-05	-8.89292e-06	0.000105774	7.61233e-05	-5.17195e-05	2.20514e-05	0.000116165	-0.000240634	4.80612e-05	-0.0002024	2.5317e-05	-0.000285087	6.11348e-05	-0.000148492	-0.000146308	4.4719e-05
AMIGO1	-2.59896e-05	-8.71653e-05	-1.55475e-06	-8.60382e-07	1.25238e-05	0.000220544	-0.000116158	-1.3545e-05	2.79094e-05	-6.05315e-05	-2.87577e-05	4.17439e-06	3.66988e-05	-1.04024e-06	-1.49629e-05	-4.66277e-05
GPR61	0.000130199	-5.59303e-05	-3.68114e-05	-6.57456e-05	-3.8174e-05	2.40824e-06	-4.69918e-05	3.24329e-06	4.13784e-06	-1.48553e-05	-6.08617e-06	-7.96996e-06	1.22169e-05	-1.85862e-05	2.84544e-05	-2.108e-05
ENSG00000290117	-9.18071e-06	-7.33905e-05	5.82055e-05	1.59036e-05	8.18728e-05	-5.30724e-05	-6.45071e-05	-8.16034e-05	-3.15749e-05	-2.7447e-05	-4.51105e-05	5.71474e-05	2.15909e-05	-9.78811e-06	-3.20747e-05	-3.65579e-05
GNAI3	-0.0001389	0.000388872	-0.000279388	-3.9374e-05	-0.000283663	0.000180099	-3.68027e-05	-0.000258541	0.000358346	0.000604068	-0.000290015	3.84244e-05	0.000106238	0.000212382	-0.000311514	6.8607e-05
ENSG00000225113	-9.27139e-05	-0.000154876	4.60364e-05	0.000253248	4.24147e-05	-2.94915e-05	0.000104292	7.25983e-05	-6.34166e-05	0.000199805	-2.12785e-05	-9.05949e-05	-5.20709e-05	-0.000123171	-6.02814e-05	8.76097e-05
GNAT2	-8.22531e-05	-4.21535e-05	1.35031e-05	2.31243e-06	-1.19043e-05	-2.5564e-05	0.000281317	0.000364837	-6.01017e-05	-6.70142e-05	-6.37285e-05	-9.0816e-05	-2.611e-05	-4.52327e-05	-5.31022e-05	-6.25917e-05
AMPD2	-0.000372194	0.000573626	-0.000129601	0.00011526	-0.000263131	-0.000122943	0.000224606	0.000530607	-0.000300798	0.000772652	-0.000275709	-2.54751e-05	0.000377025	0.000176565	-0.000157377	-0.000260167
ENSG00000228703	2.81629e-05	-4.30166e-05	-3.29343e-05	-3.1491e-05	-6.73497e-05	-1.04743e-05	-4.54367e-05	0.000120721	-0.000123163	0.000910106	-2.22911e-05	8.78358e-06	-4.58394e-05	-0.000132493	-2.16719e-05	-5.52343e-05
GSTM4	0.000346566	-2.31085e-05	9.53496e-05	0.000126191	-0.000139959	-0.000122208	-0.000166168	-0.000496259	-0.000179582	-0.000184645	-5.43788e-05	-0.00021414	-4.40693e-05	-0.000185007	-0.000175773	-0.000148736
GSTM2	0.00036867	-0.000251589	0.000434968	0.000139774	-0.000207843	-0.000280706	-0.000329351	-0.000155886	-0.000358326	-0.000326571	0.000208962	-0.000265219	-0.000143267	-0.000172107	-0.000159803	-0.000221406
GSTM1	3.13528e-08	-0.000100423	1.77645e-05	2.66593e-05	-3.45209e-05	-1.43441e-05	-7.73478e-05	0.000266755	-3.81717e-05	0.000281745	-5.28746e-05	-9.99453e-05	-2.8003e-05	-0.000109546	-2.67593e-05	-4.98707e-05
ENSG00000260246	0.000101531	-1.30167e-05	3.02961e-06	-0.000102655	-5.7175e-05	3.14568e-05	-0.00014587	4.17034e-05	-6.81341e-05	2.42069e-06	-5.67558e-05	-0.00013932	-4.33271e-05	0.000167421	-4.58889e-05	9.0655e-05
GSTM5	0.000361578	-0.000168297	-4.08806e-05	-9.98541e-05	-0.000190285	2.365e-05	0.000180982	-0.000155107	4.92169e-05	-0.000131059	-4.67033e-06	-1.03703e-05	5.49693e-06	-0.000131493	0.00013525	-0.000107435
ENSG00000241720	-4.21124e-05	-9.73915e-05	8.13269e-05	-1.71863e-06	2.40162e-05	-5.86829e-05	3.59482e-05	0.000414525	-3.9194e-05	-0.000114437	-5.52154e-05	0.000143606	-2.3405e-05	-6.07969e-05	2.16381e-05	-2.84307e-05
GSTM3	-4.40293e-05	-0.000133485	0.000412867	1.72061e-06	5.23354e-05	-0.000218167	0.000720597	-0.000237622	-0.00017639	3.49395e-05	0.000201097	-0.000173287	-0.000117715	-9.30849e-05	-3.27184e-05	-0.000101194
EPS8L3	-2.00726e-05	4.80408e-06	3.64197e-05	5.63145e-05	-0.000141739	-8.70525e-05	0.000378319	-0.000142704	-2.06566e-05	-1.86941e-05	-6.43667e-05	-6.83852e-05	-1.95212e-05	-4.48731e-05	3.75997e-05	0.000105616
LINC01768	0.000236876	3.3576e-05	-6.86149e-05	-0.000123921	8.7041e-05	2.20014e-06	-0.000303004	-9.5104e-05	-4.43561e-05	1.48884e-05	8.59336e-05	-7.304e-05	-1.95827e-05	-1.39137e-05	3.42121e-05	-3.13785e-05
CSF1	-1.925e-05	-9.70784e-05	-8.54041e-05	0.000444623	-6.53188e-05	-9.94789e-05	-0.00012538	-0.000109231	2.64609e-06	0.000438066	-0.000134503	-8.48687e-05	0.000204044	-0.000123236	0.000457183	0.000578116
AHCYL1	0.00082046	-0.000767547	0.000298201	8.99627e-05	-0.000375044	-7.63065e-05	0.00188365	-0.000692368	-0.000146893	-0.000217459	0.000224712	0.000328371	7.86625e-05	1.95128e-05	0.00150004	5.12882e-05
STRIP1	-0.000153859	-6.24107e-05	9.48654e-05	0.000233103	0.0002884	0.000174404	0.000169454	-0.00039643	-5.10999e-05	-0.000171124	0.00031457	0.000542332	8.94622e-05	0.00068052	0.000101746	-0.00022733
ENSG00000258634	-2.3324e-05	-9.98231e-05	2.69701e-05	0.000174943	8.23075e-07	-7.67972e-05	0.000185915	-8.11334e-05	-9.591e-05	-9.21582e-05	-6.20745e-05	0.000400961	-7.74728e-06	-0.000130791	-1.30493e-05	-5.27228e-05
ALX3	2.15489e-05	-2.56547e-05	1.84182e-06	-9.2402e-05	-1.71402e-05	2.53451e-05	4.29337e-05	5.03988e-05	-3.62238e-05	-1.89241e-05	2.18371e-05	-4.48475e-05	-3.80647e-06	-2.94753e-05	-2.36919e-05	-1.60675e-05
LINC01397	-3.46083e-05	4.4906e-05	-2.43177e-05	4.9575e-05	-0.000136866	7.18143e-05	3.32809e-05	-5.35445e-05	-4.24944e-05	-3.66634e-05	-4.26695e-05	-2.21569e-05	-1.17112e-05	0.000139651	3.45368e-06	1.61875e-05
SLC6A17	3.04395e-05	-4.65527e-05	-1.33699e-05	-6.59991e-05	-1.55419e-05	2.83137e-05	-4.03444e-05	-4.6848e-05	0.000420546	-0.000149383	8.97814e-06	-7.96726e-05	-3.35693e-05	-1.96785e-05	-2.52301e-05	-0.000112888
KCNC4.DT	1.76616e-05	-6.2022e-05	1.72193e-05	0.000106849	8.721e-05	8.94641e-06	-0.000234565	-0.000109693	-2.77048e-05	-3.02046e-05	-6.68083e-05	-3.15168e-05	-4.61877e-06	-4.58659e-05	-2.41104e-05	-1.88988e-05
KCNC4	-6.01393e-05	-0.000289472	-0.000100101	0.000335941	0.000373243	4.94971e-05	0.000527836	4.49834e-05	-6.80513e-05	-0.000116325	-5.17012e-05	-8.82862e-05	5.1198e-05	-5.74883e-05	-9.81603e-05	-0.000226041
RBM15.AS1	4.07528e-05	-6.62958e-05	-9.78708e-05	0.000122492	2.45394e-05	0.000147232	0.000139328	-5.51963e-05	1.5215e-05	-0.000187568	1.92309e-05	-0.000213946	-9.83169e-05	-6.26083e-05	-5.46381e-05	-5.69107e-05
RBM15	-5.37339e-05	-0.000140697	0.000181405	2.3445e-05	2.33999e-05	5.17423e-05	0.00010797	-5.3656e-05	0.000268828	-0.000192133	0.000169246	7.65176e-05	2.60484e-05	-6.9231e-05	-6.54714e-05	-7.41712e-05
LAMTOR5.AS1	0.00027493	-0.000377999	0.000120198	8.02625e-05	0.000267881	-6.10888e-05	0.00027231	-0.000401945	0.000107537	-0.000413816	0.000563005	-0.000124427	-6.57223e-05	-0.000130803	-0.00018439	-7.67737e-05
SLC16A4	5.09502e-05	-2.60801e-05	0.000126255	4.09415e-05	3.89431e-05	-0.000121087	0.000200678	-0.000315818	8.18866e-05	8.01942e-05	0.000263519	-7.35452e-05	-9.04515e-05	-0.000202296	0.000176916	-0.000192062
SLC16A4.AS1	4.99514e-05	-9.33869e-05	0.000107921	-4.56499e-05	2.0565e-05	-1.74862e-06	0.000246034	-0.000110939	5.58421e-05	3.43224e-05	0.000268635	0.000267826	2.63424e-05	-0.000199473	-0.000162994	3.04611e-05
LAMTOR5	-0.000144699	5.27893e-05	3.16232e-05	-2.55351e-05	7.5566e-05	-8.41397e-06	0.00124339	-0.000161257	9.72722e-05	-0.000194565	5.42482e-05	0.00021747	-0.000148763	9.25802e-05	-6.46667e-05	3.77884e-05
KCNA3	6.36336e-05	1.08696e-05	-2.13082e-05	-3.85756e-05	-6.93915e-05	-4.92391e-06	-9.9748e-05	-8.95611e-05	-1.85046e-05	4.2255e-06	-1.71214e-05	-1.99602e-05	-1.81789e-05	0.000301023	-1.08362e-05	-8.4616e-06
ENSG00000288803	5.14855e-05	-5.20425e-05	-7.42851e-05	-1.47954e-05	-2.91987e-05	0.000115893	-0.00012746	1.66452e-05	-0.000100649	0.000580215	-2.62156e-05	-0.000101326	-3.16285e-05	-3.20068e-05	-3.10601e-05	-4.77418e-05
CD53	0.000115215	0.000332184	0.000168396	-0.000289579	-0.000163204	-0.000240151	-0.000222694	-0.000337095	-0.000398868	-0.000555639	-0.000129003	0.00049081	0.000158313	-0.000247546	-0.000360993	0.000106267
ENSG00000261654	-1.05445e-05	-1.62758e-05	2.74419e-06	1.6274e-05	-2.20707e-05	-7.65738e-05	-2.22005e-05	-8.65655e-05	-2.46375e-05	-4.14199e-05	-4.08903e-05	0.000812064	-2.14879e-05	8.90943e-06	-1.73395e-05	-2.42392e-05
ENSG00000232811	-0.000109263	-0.000146419	6.60783e-05	0.000273799	-1.64766e-05	1.33606e-05	0.000208557	0.000387988	-4.7612e-06	-0.000136391	-0.000107889	-0.000176724	-3.47959e-05	-8.35301e-05	-8.4026e-05	-6.41555e-05
LRIF1	-1.00229e-05	-0.000171566	0.000194497	0.000188638	-5.82117e-05	-4.37408e-05	0.00051993	6.94541e-05	0.00016668	-7.35147e-05	0.0002616	-0.000169207	-0.000114071	0.000189714	-0.000168883	-0.000106075
ENSG00000273010	-0.000233508	-5.97735e-05	2.34739e-05	0.000369266	0.000641168	0.000171764	4.79375e-05	-0.000159898	-7.80744e-05	-0.000101907	-7.03502e-05	-0.000176606	-4.95181e-05	-0.000136914	-8.42573e-05	-2.72096e-05
DRAM2	0.000243598	-0.000340601	0.000125677	-0.000356114	0.000257542	0.000105701	-1.0926e-05	-0.000107069	0.000109844	-0.000372746	-0.000308075	-0.000423769	0.000143774	1.05879e-05	-0.000282478	-0.000260824
CEPT1	-0.000253847	0.000316927	0.000127734	-0.000270127	0.000157783	0.000140968	7.83538e-05	-0.000183549	0.000376287	-0.000475932	0.000121715	0.000176136	0.000168232	-2.13968e-05	-0.000247112	0.000123025
ENSG00000272982	2.98385e-05	-4.14071e-05	-2.33285e-06	-3.72653e-05	-1.22336e-05	-3.85806e-05	9.2584e-06	9.00795e-05	-1.22813e-05	-4.5777e-05	-6.44408e-06	-1.78318e-05	-5.09729e-06	-2.59473e-05	-3.90925e-05	-1.04542e-05
ENSG00000273221	-0.000162669	2.5288e-05	-3.39639e-05	-0.000114979	0.000319173	0.000131114	-7.17779e-05	0.000247727	0.000108922	-6.9547e-05	-6.80728e-05	-4.63285e-05	1.11916e-05	0.000116437	-0.000109535	-1.49227e-05
DENND2D	-0.000445987	0.000323853	-0.000260992	-0.00015374	0.00114515	0.000206807	-0.000327974	-0.000381066	0.000598706	-9.28594e-05	-7.1385e-05	-0.000205195	-5.51393e-05	-0.000182474	-0.000217885	0.000111249
CHI3L2	-0.000206945	0.000274628	-9.55671e-05	-5.82844e-05	0.000515038	0.000132639	-0.000331428	6.13484e-06	-8.27142e-05	-8.58729e-05	-8.1879e-05	-0.00013709	-4.94743e-05	-4.04382e-05	-4.94412e-05	5.28203e-05
CHIA	-5.72366e-05	7.19738e-05	-7.09005e-05	8.46451e-05	-8.0841e-05	-0.000145671	-0.000146695	0.000241824	0.000300459	0.000110084	-6.38499e-05	-9.93846e-05	-6.32657e-05	0.000506489	-5.24206e-05	0.000791721
PIFO	-1.75709e-05	-8.25875e-05	5.70055e-05	-2.61155e-05	0.000183395	-1.07909e-05	6.08289e-05	-5.405e-05	-2.95808e-05	-3.86097e-05	-7.96289e-06	-7.09088e-05	9.8315e-06	-1.54194e-05	-4.57623e-05	-3.61067e-05
OVGP1	-1.30288e-05	-2.15064e-05	7.36873e-05	-6.31574e-05	-8.57786e-05	0.000104559	-0.000129431	0.00012191	1.20106e-05	-8.86182e-05	-3.94386e-05	-9.32511e-05	-4.2713e-05	-3.34934e-05	6.17126e-06	-1.13499e-05
ENSG00000260948	1.57412e-05	1.20964e-06	5.82642e-06	-3.86019e-05	-0.00011698	9.44345e-05	-2.31727e-06	-6.45434e-05	7.6215e-05	-5.19953e-05	-5.77033e-05	-0.000158063	-5.2065e-05	-8.27935e-05	-1.24293e-05	-5.82432e-05
ENSG00000243960	5.6952e-05	-7.33282e-06	6.48509e-06	-0.000106916	0.000116582	9.76683e-05	-0.000138351	-0.000352249	4.90308e-05	-0.000158091	0.000525163	-1.3144e-05	-5.9786e-05	-0.000141777	-7.44069e-05	7.88171e-05
WDR77	-3.091e-05	0.000110307	-5.07966e-05	-0.000123012	3.70539e-05	0.000180304	4.79834e-05	-0.00029618	6.50793e-05	-0.000235121	-8.82197e-05	0.000242248	-0.000125117	-0.000239974	-0.00013196	-4.93066e-05
ATP5PB	-2.91499e-05	7.20654e-05	0.000108567	3.68387e-05	-6.57869e-05	0.000517835	0.000337399	-0.000520743	-7.56837e-05	-0.000118459	-0.000153391	8.26909e-06	-5.35382e-05	-0.000175108	5.99712e-05	3.63339e-05
C1orf162	-0.000538705	-9.92285e-06	0.000760344	-0.000541399	-0.000642316	0.000762648	0.000133379	0.000179451	5.98243e-05	0.000386781	-7.82228e-05	-0.000200808	0.00029331	0.000465957	-2.52463e-05	0.000335632
TMIGD3	0.000516198	0.000139943	-0.000231636	-7.98263e-05	-9.0453e-05	-0.000391923	0.000364129	-6.59942e-05	-0.000557972	-0.000471479	-0.00023444	-0.000508798	-0.000177126	-0.00020985	-0.000319544	-0.000282514
ADORA3	-0.000226744	-8.80164e-05	0.000252765	-0.000187848	-0.000157139	0.00041992	0.000315319	0.000133064	-0.00029631	-0.000344523	-7.76348e-05	-0.000229135	-0.000137272	-8.5277e-07	-0.000134393	0.000281677
RAP1A	-1.81362e-05	0.000266643	-4.43924e-05	-0.000691206	0.000254786	8.72027e-05	-0.000211687	-0.000180396	-0.000186158	-0.000652869	-1.29921e-05	0.000445405	5.90356e-05	-5.26821e-05	-0.00038737	-0.000326635
LINC01160	-6.39157e-06	-7.45443e-05	4.26494e-05	-4.45862e-05	0.000231592	9.29522e-05	-0.000237321	-0.000121869	-7.62264e-05	-2.57711e-05	-5.89624e-05	-0.000195509	-3.53149e-05	-2.12341e-05	-5.25327e-05	-1.43128e-05
INKA2	-1.71527e-05	-0.000131376	0.000213126	-0.000187771	0.000389778	-0.000161193	4.52431e-06	4.83541e-05	-5.02644e-05	9.9933e-06	-6.75306e-05	7.6668e-06	3.34133e-05	5.35505e-05	-0.000209535	0.000774967
INKA2.AS1	-2.5254e-05	-4.35932e-05	-7.65483e-06	-5.38228e-06	1.93994e-05	-3.39698e-05	7.04825e-05	-2.58924e-05	0.000198744	-0.000104115	-5.9571e-05	6.38302e-05	-3.6492e-05	-5.15076e-05	-3.12353e-05	-2.14621e-05
ENSG00000284830	6.40318e-05	2.15323e-05	7.51677e-05	1.1554e-06	3.87548e-05	-7.64308e-05	-6.79789e-06	-0.000315195	-5.81915e-05	-3.64115e-05	-5.94243e-05	-7.37852e-05	-3.75965e-05	8.95979e-05	-2.15286e-05	-9.28506e-05
DDX20	1.18824e-05	5.79261e-05	2.54221e-05	2.84496e-05	-7.05115e-06	4.54066e-05	-4.38266e-05	-0.000102857	6.58862e-05	1.0678e-05	-6.49778e-05	-9.61516e-05	-5.74583e-05	-0.000206763	1.51753e-05	0.000438214
LINC02884	-0.000196868	5.25778e-05	0.000328137	-0.000100877	-0.000491624	0.000195171	0.000295992	-0.000354412	0.000283928	0.00146114	-8.50237e-05	-0.000345083	-9.08044e-05	-0.000214839	1.44674e-05	-0.00022149
CTTNBP2NL	0.00039253	-0.000646623	0.0004629	-0.000278359	-9.14762e-05	-0.000309669	-0.000312142	9.75839e-05	-0.000688693	0.000555502	-5.51485e-05	-0.000350589	-0.000257295	6.51748e-05	-0.000149257	-0.000292004
WNT2B	0.000155812	-0.000516289	0.000218566	-2.63138e-05	0.000134945	-0.00012271	4.36933e-05	-0.000526717	-2.51176e-05	-0.000512432	-0.000119932	-4.22778e-05	-0.000117879	-4.9458e-05	-0.000245674	1.18201e-05
ENSG00000273483	-4.89796e-05	-9.52566e-05	-6.96692e-05	1.3985e-05	6.61918e-05	-2.66229e-05	0.000296469	0.000271533	-5.16812e-05	-2.37066e-05	1.96491e-05	8.21458e-05	-2.40174e-05	-3.3075e-05	6.06379e-05	3.50612e-05
ST7L	2.04221e-05	-0.000135812	0.000181766	0.000434761	2.19535e-05	0.000306188	0.000632673	-0.000474997	-9.70873e-05	-0.000530923	-7.98468e-05	-0.00027724	0.000109099	-0.000125645	0.00071803	-9.58251e-05
CAPZA1	-0.000227619	0.000604511	-1.57213e-05	-7.17438e-05	-0.000186236	0.000265026	0.000221032	-0.000784383	-0.000185432	3.02456e-05	-2.84422e-05	0.000491139	0.000392156	0.000159738	-0.000219942	0.000146548
MOV10	3.53622e-05	-0.000464317	0.000134106	0.000388943	5.73668e-05	0.000399479	0.000157254	-0.000330085	0.000149745	-7.99355e-05	3.32981e-05	-0.000232768	-6.45761e-05	-1.64357e-05	-0.000105981	-0.000228539
ENSG00000225075	-3.24528e-05	-1.63081e-05	1.99311e-05	-2.429e-05	-2.96012e-05	5.95879e-06	-0.000143031	-1.25186e-05	0.000147713	-9.69483e-05	-3.80454e-05	-4.78828e-05	-1.80397e-05	-2.07331e-05	1.34025e-05	-3.11362e-05
RHOC	-0.000235559	-1.19903e-06	3.79312e-05	-2.0565e-05	0.000386103	-0.000134332	0.00151732	-0.000293442	2.87383e-05	-0.000115268	-0.000228444	-0.000145775	0.00148701	-0.000233252	-0.000212293	0.000325935
PPM1J	-1.62253e-05	4.13971e-05	-4.48378e-05	-4.77204e-05	0.000139396	-5.47454e-05	2.78319e-05	-4.07172e-05	-2.20292e-05	-2.88164e-05	-1.06506e-05	-6.39823e-05	-1.55109e-05	1.00035e-05	-1.96788e-05	-2.29745e-05
LINC01356	0.000156168	-0.000157864	-0.000185442	-2.34336e-05	4.00377e-05	-4.98044e-05	5.6859e-05	-4.77577e-05	-0.000109082	-0.000284479	0.000151248	6.3391e-05	-9.7283e-05	7.91025e-05	-0.000124092	-1.04768e-05
LINC01357	-2.26313e-05	5.80187e-05	-0.000384355	0.000469831	-9.06246e-05	-0.000142417	-0.000200926	-0.000145505	-0.000311756	-0.00048827	1.65384e-05	-0.000230637	-0.00012168	-2.75237e-05	-0.000199919	-8.13655e-05
SLC16A1	-0.000404121	0.000213635	2.67002e-05	9.50675e-05	-0.000170819	0.000219622	2.82012e-05	0.000111595	0.000143545	-0.000269342	0.000415231	0.0010822	4.13427e-05	-0.000102426	0.000267012	0.0014281
SLC16A1.AS1	-0.00044684	0.000210197	-0.000410565	0.000751298	0.000156367	0.000402252	7.18624e-06	-0.000564757	0.000497139	-0.000467528	0.000751779	0.00027708	-4.52029e-05	-0.000296808	0.000581305	2.99934e-05
ENSG00000287807	-1.77853e-05	-3.97529e-05	0.000114379	-2.42041e-05	-0.000137182	7.45532e-07	-6.4737e-05	2.81508e-05	0.000277586	1.84251e-06	-4.37113e-05	6.38243e-05	-4.3035e-05	0.000333864	-7.80414e-05	-7.75222e-05
LRIG2.DT	-6.60811e-05	-0.000303167	2.79201e-05	0.000495241	0.000188974	-2.01831e-05	6.41952e-05	-0.000217173	0.000172182	-0.00017469	-0.000148642	-7.66989e-05	0.000201385	-8.68545e-05	9.52988e-06	0.000295925
LRIG2	5.92569e-05	9.94642e-05	1.18165e-05	1.82358e-05	0.000210506	-1.75578e-06	0.000297944	-0.000123361	-9.47154e-05	-4.96176e-05	-0.000108195	-9.29692e-05	-2.85124e-05	-0.000101834	-0.000305478	-0.000203997
MAGI3	0.000456614	-0.000412891	-0.00023363	0.00119258	0.00016333	-0.0005227	0.000350613	-0.000327872	4.71979e-05	-0.000765256	0.00042533	-3.55769e-05	-0.000295856	-0.000466421	0.000336163	0.000864072
PHTF1	-5.79738e-05	-5.16943e-05	-7.60876e-05	0.000286695	-9.2807e-05	0.000158172	0.000482124	0.000248427	1.78348e-05	-0.000446526	0.000620336	-4.35076e-05	6.42052e-05	-0.000103347	2.34849e-05	-0.000227803
RSBN1	9.36413e-05	1.59617e-05	0.000156414	-0.000162832	-5.63657e-05	5.70193e-05	0.000579949	-0.000291211	-4.32867e-05	-5.99425e-05	-0.000211176	-0.000294521	-9.8935e-05	6.54613e-05	-0.000163135	-0.000312368
ENSG00000231128	-0.000168932	-8.03009e-05	-1.09176e-05	-0.000133426	0.000337918	0.000383604	5.37693e-05	0.000225601	3.57164e-06	0.000573741	-2.823e-05	-0.000235907	-8.29071e-05	-1.54929e-05	-8.6242e-05	-0.000151155
PTPN22	-0.00031253	-0.000547243	-0.000222659	-4.73404e-05	-0.000182676	0.00145827	0.000158513	0.000160485	0.000216701	0.00249901	-0.000132243	-0.000223307	1.33063e-05	0.00127124	-0.000164065	-0.000358223
AP4B1.AS1	-4.65949e-05	7.5813e-05	2.32731e-06	4.554e-05	9.99357e-05	-6.62949e-05	1.67612e-05	-8.98173e-05	0.000116649	0.000164894	-2.81819e-05	-0.000197963	-8.65733e-05	-0.000138873	-9.59203e-05	-0.000126553
BCL2L15	-0.000132245	0.00024609	-7.61889e-06	8.11627e-05	-0.000150965	-4.3596e-05	-0.000100433	3.75571e-05	-2.86194e-05	-1.53185e-05	-0.000153111	-9.802e-05	-6.94039e-05	7.70376e-05	-2.80214e-06	9.2795e-05
AP4B1	-0.000185481	0.000100226	9.2971e-05	0.000116206	4.82127e-05	-0.000124198	-0.000192731	0.000186202	0.000368946	-4.86216e-05	0.000355021	-0.000211653	8.50633e-05	-0.000202321	1.05635e-05	-0.00022666
DCLRE1B	4.29478e-05	-0.000108857	-1.32576e-05	-6.6478e-05	-0.000139496	0.000347305	0.000202621	0.000207799	-0.000164082	0.000422541	-0.000120114	-0.000115231	-0.00010509	0.000294998	-7.84505e-05	-0.000195054
HIPK1.AS1	0.000137221	-7.31722e-05	1.27205e-05	4.23492e-05	-0.000102827	0.000179524	3.30741e-05	-0.000184681	-8.0052e-05	-2.56457e-05	-6.18364e-05	-3.83272e-05	-3.6296e-05	-8.77286e-05	-4.11136e-06	-6.08206e-05
HIPK1	-2.30815e-05	-0.000141881	0.000152583	-5.94485e-05	4.04525e-05	4.55368e-05	0.000765314	-2.96676e-05	0.000116128	-0.000323052	9.67579e-05	-0.000186369	9.94478e-05	1.02622e-05	-0.000255673	-0.000326377
OLFML3	0.000230017	-0.000110719	-0.000177718	-9.72218e-06	7.27923e-05	-0.000268019	0.000436292	-1.58265e-05	-0.000241894	-8.46017e-05	-0.000185563	0.000202239	-2.06528e-05	-0.000190621	-9.79453e-05	0.000635512
ENSG00000282048	-0.000130464	-7.37872e-05	0.000409304	-9.45588e-05	-5.44926e-05	-0.000129894	0.000251933	-0.000240493	-1.8739e-05	0.000104717	-1.81927e-05	-3.01374e-05	-2.58202e-05	4.99438e-05	-2.85804e-05	-3.00676e-05
SYT6	0.000372311	-0.000320792	-4.37195e-05	9.90125e-05	0.000152795	-0.000126794	-0.000157983	-0.000121594	-0.000619343	-0.000540633	-6.8764e-05	-0.000489515	-0.00015622	-0.000259464	-0.00016856	-0.000170187
ENSG00000232895	0.000661204	-0.000181263	-0.000676192	0.000467579	0.000178336	-0.000565183	-0.000237319	-0.000160635	-0.000279078	-0.000193047	1.4961e-05	-0.000104702	-0.000145918	-5.32711e-05	-0.000133769	2.58761e-05
TRIM33	5.38685e-05	-0.000117179	0.000105739	0.000185117	0.000243436	0.000116966	-0.000227119	0.000301601	-0.000169087	-0.0003257	0.000356426	-0.000352268	6.28339e-05	9.4652e-05	0.000266716	-0.000322933
BCAS2	-0.000340159	-0.00125798	-0.000565671	5.90481e-05	-0.000291463	-0.00030267	-0.000380601	0.00998726	-0.000457269	0.00315821	-0.000183882	-0.000375239	-0.000184071	-0.000328783	-0.0002535	0.000384931
DENND2C	3.90728e-05	-0.000188574	-0.000125242	4.48142e-05	0.000378263	-9.04962e-05	0.000107606	-4.92256e-05	1.15662e-05	0.000385334	0.000412924	-4.34906e-05	-8.13467e-05	0.000277563	-0.000129995	0.000225078
AMPD1	4.05858e-05	2.92612e-05	-7.01477e-05	0.00013007	-9.06252e-05	6.30144e-05	-0.000184787	0.000168287	-3.97817e-05	-5.75651e-05	-5.10258e-05	-9.33046e-05	-2.24867e-05	4.28972e-05	-4.88445e-05	6.19576e-05
NRAS	-5.0149e-05	9.07208e-06	-6.06183e-05	0.000100257	-1.67711e-05	6.53637e-05	0.000557493	-5.92425e-05	-0.000138187	-0.000165144	-5.07146e-05	0.000181736	0.000113142	-0.000259858	1.14052e-05	-0.000158575
CSDE1	-5.14639e-05	0.000240259	-3.87512e-05	5.19839e-05	0.00016166	0.000130609	0.000304327	6.18626e-06	-0.000141081	-3.09245e-05	-0.0001838	0.000141996	0.000270809	-0.000125579	-0.000286439	0.000570106
SIKE1	7.01533e-05	-0.000220418	4.63383e-05	-5.95044e-05	2.18368e-06	9.63529e-05	0.000960969	0.000270731	-0.000107985	-7.16489e-05	-4.53712e-05	6.33303e-06	0.000230741	-0.000229135	-8.72398e-05	-0.000187823
SYCP1	1.0911e-05	5.25011e-06	-1.48631e-05	-3.36131e-05	3.09407e-05	-1.14516e-05	-5.57141e-05	0.00010624	-5.57365e-05	-5.65289e-05	0.000151954	3.64834e-05	-7.37515e-06	-5.13344e-05	3.56488e-05	-4.05028e-05
TSPAN2	1.97732e-05	-0.00010659	-8.50595e-05	0.000317417	5.46711e-05	-9.87814e-05	6.29202e-06	-8.12644e-05	-1.62124e-05	-1.89486e-05	0.000348566	1.05364e-05	3.30282e-05	-1.76631e-05	-2.84489e-05	-7.38146e-05
NGF.AS1	1.04822e-05	-0.000124581	-2.71317e-05	0.0001311	0.000576263	-0.000119301	-0.000224478	1.65483e-05	-4.66223e-05	-3.27752e-05	-8.20149e-05	-1.42992e-05	-2.18953e-05	3.97755e-05	-4.33504e-05	-4.8704e-05
NGF	-6.23464e-05	-2.38025e-05	-5.98303e-06	-3.47742e-05	-5.39189e-05	-1.27253e-05	0.000187515	4.20372e-05	0.000363801	-0.00016386	6.48823e-05	-3.10808e-06	-2.52501e-05	-9.08755e-05	-4.15905e-05	-8.7257e-05
ENSG00000287103	-0.000123546	7.24417e-05	-3.84666e-05	0.000460822	3.96009e-06	-0.000120351	-0.000195322	-0.000120004	-9.00504e-07	1.54971e-05	-0.000122713	-9.58083e-05	5.84771e-05	-1.06773e-05	-3.07824e-05	-3.71552e-05
CASQ2	4.14185e-05	-3.56098e-05	1.09834e-05	-5.13154e-05	-7.02392e-05	3.07054e-06	-0.000116498	4.6681e-07	2.92338e-05	4.67512e-05	3.32181e-05	3.88388e-05	-2.19683e-05	0.000164775	-4.15303e-05	0.000699796
LINC01649	5.34297e-05	2.408e-05	-1.9025e-05	-6.21321e-05	-5.95981e-06	-2.54681e-05	-6.68367e-05	1.04307e-05	-1.19371e-05	1.15746e-05	-8.5204e-06	-1.19008e-06	-4.61228e-06	-1.39577e-05	-2.1021e-05	-1.07466e-05
SLC22A15	-0.000189185	-0.000329539	0.00011782	-1.43856e-05	0.000204467	0.000878888	6.35534e-05	0.000187755	3.5629e-05	-0.000233984	-8.83914e-05	-3.52533e-05	0.000159264	-7.38206e-05	-6.48132e-05	0.000465666
MAB21L3	-1.76564e-05	2.6623e-05	9.07357e-07	-8.36048e-05	-4.74464e-05	0.000167812	-0.000107165	6.28017e-05	5.72988e-05	-1.30091e-05	8.51184e-06	-1.62993e-05	-1.38049e-05	-5.14892e-05	-8.20558e-06	-4.3026e-05
ENSG00000287217	-6.65357e-05	-6.23319e-05	0.000249932	1.45383e-05	-3.93435e-05	-0.000121165	-1.84509e-05	-8.06241e-05	2.44844e-05	-2.66153e-05	2.21971e-06	7.07008e-05	-9.29571e-06	-2.78236e-05	-2.50504e-05	-1.79804e-05
ATP1A1	-0.000293223	0.000331568	-0.000157622	-0.000270194	0.00019055	4.79573e-05	0.000580056	0.000139454	-0.000260673	0.000210623	-7.25338e-05	0.000716824	4.03871e-05	0.000158639	-0.00016271	0.000403786
ATP1A1.AS1	9.46025e-05	-7.62541e-05	0.000102265	0.00042704	0.000107517	6.16734e-06	-0.000106873	-0.000251463	-9.82908e-05	-0.000318675	-0.000131803	-0.000236478	-6.78719e-05	0.000134757	-4.78082e-05	-4.05218e-05
LINC01762	-0.000155052	0.000125023	-7.4026e-05	4.11091e-05	-8.57423e-05	0.000171603	9.87725e-05	1.48411e-05	-0.000107499	-0.000125248	-0.000192325	-0.000170891	2.70966e-05	0.00010445	-8.05565e-05	-0.000171036
ENSG00000224950	-0.000214315	0.000127735	0.000110277	6.5599e-05	0.000114677	0.000255677	6.98275e-05	-0.000283621	-0.000166704	-0.000198724	-0.000138183	-0.000127221	-7.46268e-05	-0.000167934	1.01746e-05	-2.51774e-05
ENSG00000286276	-0.000111442	-0.000105592	0.000112546	0.000180103	0.000232292	-5.18086e-05	0.000113397	-6.34974e-05	-6.06403e-05	-2.23357e-05	-8.88304e-05	-0.000116826	-4.99397e-05	-8.71079e-05	-4.39351e-05	-4.41251e-05
CD58	-0.000571699	0.000743944	-0.000145339	-0.000167499	0.00017259	0.000349607	-0.000522909	-0.000415723	-0.000183208	-0.000335815	3.44009e-05	0.00260234	0.00036492	-0.000236769	-3.43357e-05	-4.1106e-05
IGSF3	-7.72598e-05	2.16582e-05	-7.43392e-05	0.00014914	0.000235312	0.00018017	-0.000294653	-0.00012967	-2.40239e-05	-4.1299e-05	-6.67029e-05	-9.42867e-05	-2.6234e-05	-4.72072e-06	-1.3715e-05	9.65983e-06
LINC02868	-0.000137524	3.71092e-06	-7.58526e-06	3.81162e-05	5.27904e-05	-0.00011193	0.000732222	-0.000116857	-3.24472e-05	-1.13202e-06	-3.17082e-05	-9.56283e-05	-2.45196e-05	-5.59944e-05	-6.51437e-05	-7.5406e-05
CD2	-7.25321e-06	3.34256e-05	-8.61571e-05	-6.23935e-05	2.96761e-05	7.78727e-05	-9.45821e-05	1.96628e-05	-4.97816e-05	-2.84022e-06	2.00215e-05	-7.34446e-05	2.72096e-05	6.29971e-05	-7.43622e-06	4.58046e-05
PTGFRN	-5.03443e-05	-0.00018678	7.18181e-05	0.000381547	3.45481e-05	5.89372e-05	0.000391183	-0.000380875	-0.000165211	-9.86222e-05	1.67404e-05	-0.000192285	-0.000125839	-0.000114866	-0.000186401	-0.000130417
CD101	4.46276e-05	-2.50295e-05	-4.86543e-05	4.55335e-05	0.000122107	-8.23202e-05	-0.000244462	-4.60753e-05	-5.56e-05	-8.46122e-05	3.20543e-05	-0.000134852	0.000455253	-0.000117704	4.24385e-06	-9.23801e-05
CD101.AS1	-7.7733e-05	-6.38198e-05	1.6952e-06	9.54989e-05	8.72606e-05	-3.34193e-05	0.000288019	-5.93903e-05	2.55827e-05	1.08674e-05	1.44116e-05	-5.09134e-05	-9.09702e-06	-8.71282e-05	-1.61104e-05	-6.54716e-05
TTF2	-0.000196882	9.54644e-05	-7.77779e-05	0.000342541	-2.10161e-05	0.000153766	0.000119215	-0.000270059	-0.000158596	8.23651e-05	0.000594147	-0.000406582	8.54313e-06	0.00014435	-0.000156068	-0.000250666
TRIM45	0.00011498	-0.000161593	-1.4405e-05	4.07004e-05	-0.000173872	-8.43465e-05	0.000225771	8.10034e-05	-2.62431e-05	-0.000181987	0.000285597	0.00130649	-4.81623e-05	0.000251397	-8.19176e-05	-5.30355e-05
VTCN1	6.04418e-05	1.23366e-05	-6.32712e-05	9.5648e-06	-5.54348e-05	2.14423e-06	-0.000108764	0.000389002	-9.62727e-06	-0.000133431	-7.06534e-05	0.000500664	-2.64257e-05	-6.87358e-05	-5.88455e-05	-3.11197e-05
LINC01525	6.74652e-05	2.95099e-05	-1.41458e-05	-8.36132e-05	-5.54989e-05	-3.68045e-06	-9.43051e-05	-1.80143e-07	-1.04236e-05	-1.35011e-05	1.90386e-06	-1.4895e-05	-6.83754e-06	2.01695e-05	-2.45049e-05	-1.09756e-05
ENSG00000271427	6.08495e-05	-2.76053e-05	4.93563e-05	-3.21087e-05	-3.0352e-05	-4.36785e-05	0.000127579	-5.39619e-05	-9.70559e-05	-7.23438e-05	-0.000119939	2.29255e-05	-3.2916e-05	-0.000127086	-7.99805e-05	-0.00013072
MAN1A2	-0.000303316	0.00064085	-0.00014608	-7.20633e-05	1.62177e-05	0.000189492	0.000211584	0.000121346	0.000194525	-0.000565662	-0.000251362	0.000159476	-3.60501e-05	-8.84805e-05	0.00016381	-9.23095e-05
TENT5C	-0.000104244	-2.32258e-06	1.53776e-05	-5.6958e-05	9.95743e-06	8.60886e-05	0.000224697	9.00695e-05	-8.86123e-05	0.000121296	-3.10031e-05	-8.5327e-05	-4.87592e-05	5.7345e-05	6.77448e-08	-6.02155e-05
GDAP2	0.000194876	-0.000336685	0.000287412	-4.91614e-05	2.28203e-05	-3.2375e-05	0.000296161	-7.59561e-05	0.000103604	-0.000682502	-0.000349944	-5.50975e-05	4.52418e-05	7.37537e-05	8.43638e-05	8.67231e-05
WDR3	-0.000230494	0.000626473	-7.85707e-05	-6.24264e-05	-8.49221e-05	0.000128132	-0.000330078	-0.000172766	0.000119937	-0.000375663	-8.00861e-05	0.000151986	-0.000118395	-2.1287e-05	-9.69735e-05	0.000950455
SPAG17	-3.58382e-05	4.58327e-05	3.99619e-05	-9.90105e-05	3.86701e-06	1.35687e-05	-0.000124473	-2.6683e-05	9.00327e-05	-4.12119e-05	7.65824e-05	-5.81203e-05	2.34108e-07	-5.06389e-07	-9.6723e-06	-2.11808e-05
TBX15	0.000158464	-3.08808e-05	-1.27135e-05	-8.07129e-05	2.79819e-07	3.38683e-05	-0.00043977	-0.000141435	0.000153777	-0.000120343	6.36579e-06	7.98552e-05	-3.42234e-05	0.000455604	-6.11794e-05	-7.90644e-05
WARS2	-0.000144402	0.000220164	-0.000264807	0.000252885	0.000199416	9.65165e-05	0.000456494	-0.000120079	0.000129944	-0.000243973	-0.000127977	-1.22751e-06	-6.80217e-05	-4.89889e-05	-0.00010663	-0.000177779
WARS2.IT1	1.70776e-05	-0.000194416	1.38294e-05	0.000138778	-0.000106723	-2.10923e-05	-4.69681e-05	0.000547928	0.000170159	-9.10464e-05	-6.63044e-05	-2.03979e-05	-1.82631e-06	-1.59969e-06	-1.67587e-05	-6.02973e-05
WARS2.AS1	-7.50109e-05	-0.000379325	9.42714e-05	0.000596549	0.000165933	4.81348e-05	0.000480675	-0.000328154	0.000592711	-0.000311716	2.90648e-05	-0.000243579	-8.34258e-05	-0.000115085	5.27728e-05	-0.000160971
ENSG00000227712	-5.20355e-05	-2.86503e-05	-2.78698e-05	2.26011e-06	-3.67659e-05	1.31133e-05	0.000439755	-4.39518e-05	-7.98424e-05	0.00024131	-1.66842e-05	-8.78006e-05	-4.17965e-05	-0.000128222	2.80105e-05	-4.67569e-05
LINC01780	-2.86656e-05	-7.8034e-05	-1.75486e-05	3.67868e-05	4.46111e-05	2.13431e-05	0.000305142	-8.07389e-05	-3.47221e-05	-2.33206e-05	-4.25065e-05	-8.66305e-06	-2.29953e-05	-5.59051e-05	-3.08233e-05	6.35434e-05
HAO2	-6.58361e-05	7.41985e-05	8.10245e-05	-8.31129e-05	0.000116586	5.63905e-05	-9.08429e-05	-0.000152095	-3.54922e-05	-2.88095e-05	-1.24871e-05	-5.07766e-05	-1.33318e-05	-7.0789e-07	7.01363e-06	-1.22626e-05
HSD3B1	-1.48301e-05	-8.3891e-06	-9.81102e-06	4.82607e-05	0.00010073	-7.56863e-05	5.13556e-05	3.66217e-05	-1.44338e-05	-3.01474e-05	-3.08267e-05	-6.85965e-05	9.55178e-06	5.28729e-07	-3.86555e-05	-2.86267e-05
LINC00622	2.71272e-05	-8.30814e-05	5.32395e-05	1.39206e-05	8.01954e-05	-4.22733e-05	-7.8858e-05	4.58659e-05	-5.28267e-05	-4.42611e-05	7.04802e-05	-0.000112625	-2.5868e-06	-6.93328e-05	-6.17942e-05	-2.98128e-05
ZNF697	-1.53346e-05	-0.000226783	-9.29713e-05	-5.72767e-05	0.000358158	6.66529e-05	0.000526396	-0.000106899	-3.82689e-06	0.000148032	-6.61968e-05	0.000233471	-0.000122507	-0.000103934	9.38136e-05	-6.08501e-05
PHGDH	4.355e-05	-0.000131084	-0.000162149	-7.45307e-05	-0.000254747	0.00102034	6.38656e-05	-0.000100176	-6.90819e-05	-9.35981e-05	-2.22827e-06	-6.48576e-05	1.01045e-05	-0.000303002	1.48297e-06	-0.000100933
HMGCS2	-4.45471e-05	0.000101462	-6.72026e-05	0.000133258	8.63913e-05	-0.000108209	-0.000209839	-0.000135296	-3.49753e-05	0.000182856	0.000225101	0.00011612	-2.22238e-05	-3.21384e-05	-2.96289e-05	-3.08268e-05
NOTCH2	-0.000134264	-0.00119097	0.000298745	0.000159428	0.00110055	0.000746542	0.000417278	6.16724e-05	0.00131399	0.00057713	-0.000401328	-0.000360342	0.000889132	0.000808023	-0.00033074	-0.000625284
SEC22B	0.000170056	-0.000113467	2.12461e-05	2.18199e-05	0.00023654	0.000205982	0.000203918	-0.000352878	0.000162246	-0.000255246	-0.000186334	0.000495994	-0.00012627	-2.13828e-05	-6.74968e-05	-0.000230186
ENSG00000290569	0.000135004	-9.30167e-05	-1.21373e-06	2.41678e-05	-0.000203527	0.000128813	0.000428999	-0.000342446	-0.000117187	-0.000141396	-0.000123237	0.000484618	-0.000139945	-0.000138142	-4.16919e-05	0.000103864
NBPF8	-1.39076e-05	1.27959e-05	1.56115e-05	0.00010089	-7.61408e-05	1.18031e-06	5.76392e-05	-5.73961e-05	5.91299e-05	-0.000262308	-4.79527e-05	0.000122855	0.000269764	-0.000246544	-0.000100416	-0.000185586
ENSG00000290999	0.000280749	-0.000345596	-9.92874e-05	0.000195957	7.78011e-05	-0.000160121	0.000597334	-9.40194e-05	-2.93126e-05	-0.000133868	-0.000113381	-8.92575e-05	0.000558782	3.33507e-05	-6.4134e-05	-9.06356e-05
NOTCH2NLR	0.000125481	-0.000152906	5.88297e-05	9.9313e-05	8.53267e-05	-9.8636e-06	-0.000273429	0.00015051	-6.31383e-05	-0.00010631	-5.4886e-05	-9.13249e-05	-1.24183e-05	-5.46347e-05	-7.37386e-06	-4.90569e-05
NBPF26	-7.0694e-06	-2.09112e-05	0.000108012	0.000111045	-7.31247e-05	0.000610375	6.84237e-05	-0.00030277	-0.000128973	-0.000229389	-0.000147857	0.000755745	0.00125553	-0.00025418	-9.90745e-05	0.000207457
ENSG00000287979	-0.0001484	2.99062e-05	-0.000137668	-1.91055e-05	-0.000199885	-0.000102503	-7.22713e-05	0.000656038	-2.02236e-05	0.00210304	-8.50318e-05	-0.000208499	-0.000112487	-0.00022394	-9.14925e-05	-0.000160506
LINC00623	-5.35697e-05	0.000134671	-0.000136715	-4.18654e-05	6.7231e-05	0.00035747	0.000678205	-0.000368168	-0.000271243	-0.000171361	-4.87068e-06	-6.45889e-05	-0.000112701	-3.37062e-05	-0.000151346	-0.000140369
ENSG00000290903	-3.36193e-05	3.68846e-05	7.05247e-05	-4.94489e-05	-4.20711e-05	2.72793e-05	-7.05056e-05	-0.000149929	-1.2941e-05	-2.62914e-05	0.000100566	-2.73578e-05	-1.13697e-05	-2.7135e-05	-9.06929e-06	-1.81669e-05
PDE4DIPP4	0.000265376	0.000428831	-0.00059531	-0.000204458	0.000443704	-1.83933e-05	2.72886e-06	-0.000590778	-0.000277699	-0.000158868	-0.00023303	4.40727e-05	-0.000159786	-9.84788e-05	-1.63111e-05	-3.6985e-05
FCGR1BP	-0.000161077	0.00110241	-0.000640169	4.84126e-05	4.5742e-05	7.28274e-05	-0.000224582	-0.000596497	-0.000247968	-0.000550277	1.55069e-05	0.000525542	-6.44862e-05	-0.000319771	-0.00023309	0.00022724
ENSG00000234998	0.000317907	-2.87228e-05	-0.000251299	0.000121012	-5.69798e-05	-0.00015496	0.000204169	-0.000180501	-8.14071e-05	-1.10709e-05	-8.4722e-05	-0.000114097	-6.80983e-05	3.09758e-05	5.1376e-07	-0.000116663
ENSG00000233029	-1.57948e-05	0.000109938	-5.55366e-06	-8.33541e-05	-4.71516e-05	-1.48709e-05	-0.000226829	-9.4841e-05	-3.91417e-05	-3.79959e-05	-3.15768e-05	0.00174916	-2.71683e-05	-5.69352e-05	1.54674e-05	-2.15205e-06
H2BP1	0.000273584	-4.09987e-05	-0.000188644	-0.0001011	5.0911e-05	-0.000108385	-4.53727e-05	-3.23656e-06	-7.15767e-05	-4.19034e-05	-2.56736e-05	-0.000105967	-2.80947e-05	-1.31465e-05	-3.91728e-05	-9.96435e-05
ENSG00000227193	7.23725e-06	-1.77954e-05	-3.89466e-06	-3.64339e-05	-0.00016023	6.74055e-05	-0.00018289	2.35695e-05	-1.0453e-05	-0.000107488	-9.09181e-06	0.00174196	-4.40184e-06	-5.6766e-05	1.42622e-05	-1.81042e-05
FAM72B	-4.05603e-05	-9.24229e-05	6.69077e-05	0.00013495	-7.39543e-05	0.000169211	6.60705e-06	-0.000203861	-0.000137472	-0.000123721	0.000984307	-0.000136502	-3.93302e-05	-0.000159558	9.10276e-05	-0.000159381
SRGAP2C	0.000467666	-0.00023594	-6.145e-05	0.000353103	-0.000567141	-0.000620134	-0.000502266	0.000508452	-0.000600589	-0.000434709	-0.000165359	-8.27549e-05	-0.000317143	-0.000291828	-0.000370742	-0.00037943
SRGAP2.AS1	0.000107961	0.000105812	0.000192987	-0.000135235	-0.000227728	-0.000308632	-8.71066e-05	-0.000101917	-0.000171722	-0.000122875	0.000177702	1.73791e-05	-8.05978e-05	-6.35659e-05	-0.000150756	-6.45459e-05
LINC02798	0.000685908	-0.000239446	-0.00019794	0.000438356	-0.00111113	-0.000973789	0.000398204	-0.000332518	-0.000836797	-0.00109777	0.000118086	2.51512e-05	-0.00038556	-0.000450352	-0.000278669	-5.10249e-05
ENSG00000228826	0.000100159	8.0959e-05	-0.000107093	-2.53011e-05	-9.34394e-05	-4.58926e-05	0.000134746	-4.03815e-05	-1.66019e-05	-1.09383e-05	-4.42776e-05	-9.76544e-05	-1.77478e-05	1.00629e-06	-3.35288e-05	-3.62033e-05
ENSG00000272583	2.94968e-05	-5.1371e-05	-6.70863e-05	1.25247e-05	1.99352e-05	-5.38809e-05	0.000250895	-2.01082e-06	-2.62835e-05	-1.73293e-05	-4.094e-05	-6.0683e-05	-2.00293e-06	-3.29505e-05	-4.30766e-05	-3.69128e-05
EMBP1	-0.000187572	8.87398e-05	-0.000109765	-3.87852e-05	-0.00030916	-3.57553e-05	-0.000128575	0.000124113	0.0017786	-0.000296811	0.000168157	-4.39274e-06	-0.000113087	7.57957e-05	-7.68233e-05	-0.000101134
LINC01691	-8.42128e-05	-0.000114006	0.000206857	8.45426e-05	-8.56852e-05	6.84512e-05	-0.000227075	0.000250401	-4.16177e-05	-5.44823e-05	-5.07382e-05	3.6729e-05	-7.1155e-06	-7.07394e-05	-7.20918e-06	-1.58676e-05
ENSG00000232721	-3.87347e-05	5.78696e-05	8.11108e-05	1.21319e-05	5.16052e-05	-6.92458e-05	-2.40326e-06	-0.00022173	-9.47287e-05	0.000209696	-2.73927e-06	-0.000223216	-5.24005e-05	1.29393e-05	-7.39085e-05	-8.38423e-05
LINC02591	6.63688e-05	1.86442e-05	-4.9185e-05	-4.99993e-05	1.34048e-05	-3.75229e-05	4.52579e-05	-6.92693e-05	-1.46641e-05	1.3234e-06	-1.06332e-05	-3.30722e-05	-8.22984e-06	-1.57908e-05	-4.03864e-05	-2.45345e-05
ENSG00000290735	7.17861e-05	0.000279077	-0.000124952	-5.02286e-05	3.21281e-05	0.000135646	-0.000617045	-1.53795e-05	-0.000147942	-0.000263886	-9.90858e-05	-0.000276599	-0.000102925	-0.000116732	-0.000156438	-0.000102877
H3.7	4.21677e-05	0.00038696	-0.000321031	-8.45993e-05	-0.000359994	-0.000385145	-7.67054e-05	0.00079172	-0.000295156	0.000202072	-0.000273099	0.000585674	-3.87305e-05	-0.000314765	-0.000162574	-2.60292e-05
ENSG00000230186	-7.3883e-05	7.93928e-05	-4.95048e-05	0.000126796	4.93479e-06	-9.38369e-05	0.000126762	-4.3251e-05	-1.44705e-05	-1.54043e-05	-6.28681e-05	-9.60863e-06	-2.02136e-05	-1.42248e-05	-5.52479e-06	-3.19937e-05
FAM72C	0.000207842	6.61545e-06	-1.95376e-05	-0.000142337	-2.49543e-05	9.40847e-05	-0.000211486	-0.000131602	-2.31076e-05	-2.89217e-05	-7.01931e-06	8.97579e-06	-8.17923e-07	-2.45276e-05	-2.08679e-05	-2.54548e-06
ENSG00000289318	5.16262e-05	-0.000218709	6.38057e-05	-0.000111921	-0.000191624	3.39551e-05	0.000549842	0.000235779	-0.000136783	0.000588154	7.5372e-05	-0.000195234	-3.48913e-05	-0.000202857	1.22558e-06	-7.80188e-05
IGKV1OR1.1	4.27374e-05	-1.52324e-05	2.04082e-05	-2.27303e-05	-4.9739e-05	-8.93087e-06	-0.000118718	2.27818e-05	-9.3763e-06	-2.08306e-05	-1.36429e-05	-2.70739e-05	-1.95836e-06	-1.34877e-05	-1.92392e-05	-7.06365e-06
LINC02802	-4.22637e-05	-6.45497e-05	-3.96565e-05	4.61769e-05	0.00019185	-7.629e-05	-5.15236e-05	-1.05181e-05	0.00041553	-0.000136982	-3.35273e-05	-6.71986e-05	-1.62678e-05	-9.809e-05	-3.74005e-05	-8.71156e-05
ENSG00000237343	4.78164e-05	-4.63868e-05	1.24394e-05	-0.000164345	0.000294457	7.8066e-06	-0.000194081	0.000209391	1.29027e-05	-7.38636e-05	-1.50353e-05	-0.000104185	0.000137244	0.000399811	-6.44713e-05	-8.80893e-05
NBPF15	-4.79521e-05	7.12705e-05	1.65594e-05	0.000276888	-9.84401e-05	-2.8723e-05	0.000283654	-0.000200245	0.000127136	-0.000381683	0.000242732	-0.000265567	-2.82534e-05	1.5678e-05	-0.000146456	-0.000167491
ENSG00000290121	-4.44784e-05	1.97767e-05	5.39413e-06	-2.55473e-05	1.15305e-05	-4.80016e-05	-0.000132598	0.00049355	-4.51908e-05	-4.67927e-05	-4.80415e-05	-3.30727e-05	-2.16819e-05	-4.40149e-05	-2.51682e-05	-2.53738e-05
LINC01632	1.56835e-05	-1.71376e-05	-2.0264e-05	-3.33258e-05	-4.2855e-06	-8.0433e-06	4.94902e-05	-4.28539e-05	-1.63973e-05	-1.71758e-05	1.44443e-05	-3.4047e-05	-8.66199e-07	-1.86872e-05	-2.59899e-05	-1.85313e-05
ENSG00000224363	4.34749e-05	-9.26523e-05	0.000221071	-0.000129904	-0.000116138	-0.000159378	-8.65982e-05	0.000308247	-0.00013675	0.000241321	-6.28399e-05	9.22691e-05	8.95532e-05	0.00018483	2.04331e-05	-5.82079e-05
LSP1P5	-7.30185e-05	0.000103727	-7.581e-05	-2.80125e-05	-4.19285e-05	-6.64032e-05	0.000333616	6.2256e-05	-2.05633e-05	-4.33946e-05	0.000138914	-1.75484e-05	-2.55948e-05	-2.34213e-06	-3.27093e-05	-3.7338e-05
SRGAP2B	0.000737335	-0.000552033	0.000189468	0.000212171	-0.000902621	-0.000697312	-0.000635262	0.000600225	-0.000952997	-0.000649336	-0.00029505	-1.09109e-05	-0.000334294	-0.000358445	-0.000400739	-0.000106802
FAM72D	3.35751e-06	1.18781e-05	-5.85808e-05	-3.86168e-05	-2.89148e-05	-0.000123536	6.35991e-05	0.00023098	8.94471e-05	-8.0264e-05	0.000656375	-0.000114381	3.8558e-05	1.23622e-05	-2.9093e-05	-0.000108886
LINC01145	-7.2925e-05	-0.000109325	4.28159e-06	-0.000138501	6.38042e-06	0.000284543	0.000370604	-0.000322225	-7.87161e-05	-0.000131857	-7.87989e-06	0.000168849	-5.64111e-05	-7.34602e-05	-3.71693e-05	-4.3973e-06
PPIAL4D	-8.45421e-05	0.000242082	0.000118614	-9.1494e-05	-7.25347e-05	-0.000101113	-0.000135474	-0.000192564	4.91713e-06	-2.18898e-05	-1.16853e-05	4.15539e-05	-1.06197e-05	0.000106979	1.30246e-05	6.73498e-06
ENSG00000276216	-1.53912e-05	0.000127361	-1.79065e-05	-3.39459e-05	-0.000237586	-6.63682e-05	-0.000326352	0.000265857	-0.000145201	0.000960101	-3.18093e-05	0.00032406	3.01362e-05	-0.00016545	-5.06169e-05	-9.34424e-05
NBPF20	-1.07295e-05	0.000121748	-1.02175e-05	5.29085e-05	-6.17509e-05	0.000256281	-0.000340611	4.373e-05	-2.01498e-07	-0.000172959	5.61457e-05	-0.000133688	-0.000127893	4.21391e-05	-4.96619e-05	1.44054e-05
ENSG00000287374	-9.57583e-05	-4.58897e-05	3.88449e-05	0.000181466	-7.5824e-05	1.23595e-05	0.000174293	2.60307e-06	-3.29307e-05	-4.77872e-05	-5.08897e-05	-2.80476e-05	-2.8583e-05	-4.38362e-05	-1.93462e-05	-4.24459e-05
NBPF25P	-1.69414e-06	-2.0225e-05	-5.68512e-06	-8.55601e-05	0.000141534	3.7484e-05	-1.93307e-05	4.03047e-05	0.000267457	-0.000253628	-2.95676e-05	2.57924e-05	-4.50883e-05	-0.000141059	-4.61113e-05	0.000358277
GPR89A	-1.90258e-05	3.15693e-06	-4.7176e-05	0.000319291	-0.000104964	2.78914e-05	-0.000137803	0.000307892	-1.82117e-05	-7.81976e-05	-7.68959e-05	-3.72035e-05	3.75354e-05	-4.55451e-05	-0.000157385	-0.000153801
PDZK1	-2.41829e-05	9.37527e-06	-6.71145e-05	0.000178088	-0.000287968	-0.000125112	0.000401313	8.86445e-05	-3.78081e-05	-9.03875e-05	-3.13458e-05	0.00118501	-3.78791e-05	-4.03138e-05	-3.42216e-05	-2.26996e-05
CD160	-7.09729e-06	-0.00013657	0.000122997	-3.83839e-05	0.00023501	0.000204142	-0.000250228	-6.83874e-06	-7.33226e-05	-1.83782e-05	-7.14253e-05	-1.28874e-05	-2.49379e-05	-0.000105586	8.35666e-06	-2.69938e-05
RNF115	3.54159e-05	-0.000371708	3.59018e-05	0.000678449	0.000274383	0.000198019	0.000224907	-2.24061e-05	-6.04009e-05	-0.000377785	0.000107325	-0.000143434	0.00019992	2.34163e-05	0.000510414	0.000241161
POLR3C	-0.000178683	0.000236462	-2.8689e-05	0.000265868	-0.000106377	6.02347e-05	-0.00030287	-0.00037216	-4.93296e-05	-0.000280014	9.82128e-05	6.23007e-05	3.03812e-05	-0.000178308	0.000836315	-0.000209912
NUDT17	-7.62724e-05	5.17799e-05	0.000102533	0.000111724	-1.62246e-05	-0.000195154	0.000214431	-0.000149401	0.000119718	-0.000132313	-6.07521e-05	-0.000138656	-9.27224e-05	-9.99085e-05	-7.65779e-05	8.59573e-06
PIAS3	8.39573e-07	2.46645e-06	6.27326e-05	0.00021372	-0.000233097	-8.10651e-05	0.000506666	-9.98504e-05	-4.76091e-05	2.76537e-05	-2.7437e-05	-0.000156142	-0.00011336	-9.77652e-05	-7.19891e-06	-6.35973e-05
ANKRD35	8.45976e-05	0.000329096	-0.000173799	0.000276377	-0.000237758	6.10715e-05	-0.000328495	-0.00020634	-5.73513e-05	6.09237e-05	0.000269055	-0.000231779	1.61107e-05	-3.77281e-05	6.4861e-05	-9.02411e-05
ITGA10	-9.59909e-05	0.000105011	-6.56845e-05	0.000149168	-0.000112952	-0.000102085	-0.000242715	0.000166279	0.000118501	-0.000244329	-0.000165146	0.000203331	-8.50867e-05	-2.07413e-05	-1.78735e-05	0.00137493
PEX11B	5.90091e-06	4.80245e-05	5.14255e-05	6.82778e-05	1.59761e-06	0.000151901	-0.000564749	2.36488e-05	0.000152812	-0.00020543	0.000197633	0.000116897	-0.000133897	0.000487905	-0.000173784	-0.000164024
RBM8A	-0.000167072	0.000180818	-1.44148e-05	-0.000179454	9.80948e-05	1.05012e-05	0.000566187	7.76896e-05	-8.72496e-05	0.000127855	4.31206e-05	0.000769986	0.000203136	1.42244e-05	1.87711e-05	9.67844e-05
LIX1L.AS1	-3.99501e-05	-2.81491e-05	6.39859e-05	3.89094e-05	-1.09299e-05	-7.31051e-05	0.000406264	4.9797e-06	-0.000181922	0.000746307	-0.000108088	-0.000259865	-4.52262e-05	-1.49163e-05	-0.000112173	-0.000160622
LIX1L	-4.16332e-05	-0.000165405	4.86086e-05	0.000126567	-1.59015e-05	0.000200346	0.000467603	-0.000237074	-5.26357e-05	-9.49536e-05	-0.000196082	3.71596e-05	0.000102802	-0.000319279	0.000230384	-6.09393e-06
ANKRD34A	9.82054e-06	-8.91646e-05	3.99415e-05	-5.92464e-05	0.000118201	-0.000166065	0.000291328	9.91445e-05	-6.76209e-05	-3.28033e-05	0.000587585	-0.000117053	-3.55675e-05	-8.61482e-05	-4.36524e-05	-5.17711e-05
ENSG00000278431	-2.24989e-05	-6.45668e-05	1.03552e-05	1.93811e-06	-4.30327e-05	-7.8976e-05	0.000255631	-5.68075e-05	-1.16159e-05	-1.56634e-05	-2.87242e-05	-3.84901e-05	-2.34483e-05	6.47762e-05	5.38778e-06	-1.72261e-05
POLR3GL	-1.84657e-05	-0.000154867	0.000257177	0.000132241	-0.000141512	-0.000100352	0.000139276	-7.18513e-05	-0.000168953	-9.17278e-05	-7.90406e-05	-8.94422e-05	0.000136768	1.23062e-05	-0.000100841	-0.000176513
TXNIP	-0.000442825	-0.00137646	0.0011139	-0.000906983	-0.000862062	0.00023023	0.00208686	0.00231602	0.00163842	-0.000202554	-2.55729e-05	-0.000476869	0.000495288	0.00197833	-0.000272718	-0.000620448
HJV	-2.85106e-05	6.73046e-05	-2.36069e-05	-9.03276e-05	-7.46363e-05	0.000192997	-3.44957e-05	0.000190334	-7.32985e-05	-0.000108331	-5.29038e-05	-8.91749e-06	-3.09178e-05	-7.37255e-05	-1.66056e-05	3.45498e-05
ENSG00000287190	0.000101022	-9.63102e-05	7.36868e-05	-6.52974e-05	7.59198e-05	8.16732e-05	-0.000113627	-0.000105984	-8.56817e-05	4.36153e-08	-4.70256e-05	-7.70953e-05	-6.48984e-05	9.77219e-05	-2.61151e-05	5.40607e-05
LINC01719	0.000180614	-0.00010624	-1.82011e-05	6.9278e-05	-1.58952e-05	-6.36625e-05	0.000192212	-0.000239925	-5.43252e-06	-7.5755e-05	0.000472573	2.71544e-05	-6.70591e-05	-6.12113e-05	0.000139626	0.000676193
NBPF10	3.45936e-05	-0.000313767	0.000174854	2.04074e-05	1.84207e-05	0.000221577	2.80997e-05	-3.29141e-05	0.000323259	5.18502e-05	6.58727e-05	-0.000182935	-0.000103162	-0.000199755	-1.96358e-05	-8.26448e-06
NOTCH2NLA	9.75183e-05	-0.000770238	0.000280743	8.66253e-06	0.000317846	0.000369771	0.000258462	2.53427e-05	0.000953938	0.000356266	-0.000127235	-0.000108827	0.000276087	0.000162888	-0.000215132	-0.000368478
ENSG00000276509	2.89228e-06	-9.9473e-05	-2.67636e-05	4.96877e-05	-1.77095e-05	3.44801e-07	0.00027742	4.35883e-06	-3.16318e-05	-3.828e-06	-1.49072e-05	-2.23429e-05	-1.75214e-05	-5.59472e-05	-1.96529e-05	-1.42965e-05
ENSG00000290578	-0.000117281	-8.29328e-06	0.000118815	0.000134905	5.20471e-06	-8.97915e-05	0.000318831	-2.42308e-05	-2.28558e-05	-5.84175e-05	-8.00496e-05	-4.56876e-05	-1.92972e-05	-2.88914e-05	3.70875e-06	-8.50312e-05
PPIAL4H	-4.25331e-05	5.01378e-05	-7.60699e-05	0.000194663	3.38424e-05	-7.17686e-05	4.09086e-05	-8.06273e-05	-1.0218e-05	-7.38049e-06	-2.75387e-05	-7.59938e-05	-1.49668e-05	-4.65181e-06	-3.60982e-05	-2.99805e-05
ENSG00000287978	7.28505e-05	-0.000100808	-5.1214e-05	-6.43204e-05	-3.86449e-05	9.7278e-05	-3.54539e-05	0.000351073	-3.13668e-05	-0.000145356	-6.13345e-05	-9.97039e-06	-4.00732e-05	6.62754e-05	0.000308834	-6.97494e-05
ENSG00000291242	-1.15096e-05	-0.000166668	-0.000204071	0.000103818	0.000248414	8.03733e-05	0.00100881	-2.95055e-05	-5.94224e-05	-5.67554e-05	-6.24188e-05	-0.000117939	-6.39029e-05	-5.02374e-05	-0.000114632	4.66544e-05
ENSG00000289321	-3.2941e-05	7.0923e-05	-4.84621e-05	-2.98563e-05	3.44469e-06	-2.92191e-05	0.000310614	-0.000103946	-2.11835e-05	-1.43689e-05	7.58168e-07	-7.62014e-05	-2.29192e-05	-1.63614e-06	-3.82781e-05	-3.61132e-05
ENSG00000290557	-5.43111e-05	-0.000123292	5.8764e-05	4.65309e-05	0.000112572	9.08017e-05	0.000211081	-9.00828e-05	-6.07832e-05	4.0638e-05	-5.07273e-05	-7.40577e-05	-2.85951e-05	-8.5632e-05	-4.38768e-05	-4.70065e-05
NBPF12	0.0001511	-0.000270604	5.38784e-05	0.000396722	-0.000246855	0.000159161	-0.000133325	9.6708e-05	-3.7741e-05	-0.000233538	-0.000317198	-5.40744e-05	6.79451e-05	7.04866e-05	0.000204554	-0.000160509
PRKAB2	0.000156419	-0.000247671	0.000227448	-1.38324e-05	0.0001685	-9.52167e-06	0.00055478	-0.000430844	8.65081e-06	-0.000153663	-0.000276622	-0.000167239	-0.000137772	-0.000168616	0.000193436	-0.000156261
ENSG00000237188	4.81836e-05	-0.000376582	0.000220305	0.000397898	4.257e-05	0.000279589	0.000383016	-0.000691515	-3.74818e-05	-0.000375763	-0.000224938	-0.000100262	9.2889e-05	-0.000111899	-4.01206e-05	-0.000327175
FMO5	0.000191778	-0.000195118	0.000192171	2.33121e-05	-0.000153441	-2.27915e-05	9.07452e-06	-0.000422242	-0.000167172	-0.000129326	0.00019262	2.421e-05	-8.04028e-05	-1.3383e-05	-7.28769e-05	-0.000287668
CHD1L	-1.34928e-06	5.04426e-05	-9.2374e-05	-0.000114894	9.15907e-05	2.3069e-05	-8.92399e-05	9.26662e-05	-2.56292e-05	0.000234165	-2.2272e-05	-7.45592e-05	-0.000103415	0.000114148	-9.53357e-05	-0.000149959
LINC00624	1.50974e-05	9.86705e-05	0.000207896	-0.000173786	-0.00012285	6.79354e-05	-0.000198637	4.22788e-05	-5.75714e-05	-7.63238e-05	0.000145035	-0.000179767	4.6543e-05	-1.15353e-05	1.51999e-05	-3.58331e-05
BCL9	0.000349038	-0.000410368	0.000181128	0.000202005	-0.00050648	0.000118702	0.000859472	-0.000396779	4.19017e-06	-0.000211915	0.000230207	-0.000247752	-0.000115103	0.0010506	0.000211024	0.000348442
ENSG00000289419	-0.000133588	-9.04743e-05	-6.14921e-05	0.000246285	0.000225185	7.92031e-06	0.000295988	8.67466e-05	-8.45798e-05	-0.000125712	-5.10312e-06	-0.00016451	-5.5054e-06	-6.53073e-05	-7.05241e-06	3.84366e-05
ACP6	0.000377329	-0.000621668	0.000228892	0.000215361	0.000118743	6.53965e-05	0.000404496	-0.000289638	-0.000236118	-0.000296413	-0.00011897	-0.000229287	-0.000191983	-0.000160181	8.59713e-05	0.00014883
GJA5	7.70652e-05	-4.46187e-05	-3.13826e-05	-4.74235e-05	5.00841e-06	1.48704e-06	-9.02193e-05	-2.31714e-05	-1.08203e-05	-1.43972e-06	-2.3844e-06	-9.97806e-07	-1.74506e-06	-7.08443e-06	-2.34395e-05	-7.42865e-06
GJA8	-4.71371e-05	-4.11317e-06	7.77177e-05	-3.59737e-05	-2.47663e-05	-1.91738e-05	-4.12651e-05	2.8797e-05	-1.44559e-05	-1.66981e-05	1.53662e-06	-6.8665e-06	-5.78092e-06	-2.2137e-05	-7.57753e-07	-5.52331e-06
GPR89B	-1.17437e-05	-0.00010774	-2.92415e-05	0.000303189	-6.62001e-05	0.000152662	0.000631905	-0.000182007	8.44187e-05	-0.000403909	-4.82978e-05	-0.000185653	-3.24133e-05	0.000105711	-2.31848e-05	-0.000231134
ENSG00000290705	-2.24976e-05	-6.26748e-05	-3.22281e-05	0.00011863	4.90926e-05	2.61358e-07	-0.000147478	0.000298089	-6.17428e-05	-7.00302e-05	-9.93718e-05	0.000522042	2.74286e-05	-3.05701e-05	-3.22734e-05	-4.68455e-05
ENSG00000273059	7.83093e-05	-1.96165e-05	-8.17476e-05	8.0583e-05	-0.000102138	-2.21385e-05	4.3636e-05	4.57671e-05	7.69164e-06	-5.01892e-05	-6.0471e-05	4.86385e-06	-1.99203e-05	-4.13237e-05	-5.73289e-06	-4.71799e-05
LINC02804	-5.12395e-05	8.10509e-06	4.3219e-05	-2.3237e-05	0.000187554	2.70973e-05	-1.90379e-05	0.000157819	-7.57836e-05	-9.4093e-05	-2.52777e-05	-0.00014317	4.7763e-05	-9.13935e-05	5.85941e-05	-6.25179e-05
NBPF11	2.87402e-05	-0.000274066	0.00014975	0.0003561	-0.000171439	0.000110369	-0.000125984	-1.07213e-05	-2.5313e-05	-8.28224e-05	-0.00016187	8.17447e-05	0.000132779	-0.000230322	-0.000108931	-0.000170835
LINC02805	-5.2734e-05	8.92259e-05	3.90226e-05	0.000250027	-9.65304e-05	-4.19886e-06	-0.000232593	-0.000196272	7.83891e-05	-7.09997e-05	8.13179e-05	-0.000114926	-2.533e-05	-9.51814e-05	-7.9566e-05	-4.1861e-05
ENSG00000227733	-6.5554e-05	1.40828e-05	0.000151462	-6.0487e-06	-8.05472e-05	-6.79453e-05	0.000116767	-0.000146324	-8.726e-06	8.58336e-06	8.80043e-06	-3.65345e-05	-1.46503e-05	1.99549e-05	-9.91777e-06	-2.04815e-05
LINC01138	0.000166896	-0.000482243	0.000406492	-3.89287e-05	-0.000536224	0.000289079	0.00177573	-0.000561793	-0.000115871	0.000276147	0.000126513	-0.000139937	-0.000120342	0.000678859	6.30445e-05	0.00017487
ENSG00000224481	-7.79634e-06	-4.29076e-05	3.79842e-05	-9.56425e-05	0.000110999	0.000102042	-0.000155858	-0.000335703	-0.000185198	0.000696288	0.000215116	3.27457e-05	2.2047e-05	0.0012144	6.05688e-06	-2.96936e-06
ENSG00000272824	-0.000106412	0.000243525	-7.45684e-05	-2.21063e-05	-5.4851e-05	1.32226e-05	0.00018615	-3.17148e-05	1.52264e-05	-2.12103e-05	-3.69386e-05	-0.000142232	-2.24777e-05	-5.92639e-05	-1.70492e-05	-4.00156e-05
ENSG00000291232	5.83731e-05	-4.15346e-05	2.64869e-07	-0.00010102	0.000102038	9.13178e-05	0.000400416	-3.32923e-06	-6.49679e-05	-3.989e-05	-0.000133335	-0.00022559	-8.13485e-05	-8.34254e-05	-7.13089e-05	-5.48756e-05
PPIAL4G	-7.36138e-06	-0.000110327	0.000131604	0.000101371	-0.000133521	-3.39417e-05	4.87844e-05	-8.06557e-06	-2.0248e-05	-2.34439e-05	-6.10614e-05	-9.12384e-06	-1.63628e-05	-2.75187e-05	-1.51366e-05	5.16873e-05
NBPF14	-0.00010613	-0.000389411	0.000116901	0.000144477	6.94808e-05	9.86937e-05	0.000149112	0.000145369	0.000629537	0.000250891	-0.000198281	-7.64078e-05	4.09288e-05	2.49329e-05	-0.000147071	-0.000233669
NOTCH2NLB	2.56194e-05	-0.000186201	0.000103928	-6.91396e-05	-3.81693e-05	-9.0406e-05	0.000253769	-0.000145888	0.000440439	8.35372e-05	1.06661e-05	-0.00013299	-6.68902e-05	-0.000226726	-0.000117618	-0.00015335
NUDT4B	0.000135304	-0.000159396	-9.24621e-06	-8.2436e-05	-3.74017e-06	0.000255384	-4.407e-05	-0.000142631	3.22983e-05	-0.000102276	-2.18851e-05	0.000242112	-2.363e-05	-1.64261e-05	4.92062e-05	-8.29832e-05
PDE4DIP	0.00114052	-0.00103681	-0.000189745	0.000374967	-7.14181e-05	5.10842e-06	0.000761729	-0.000480881	0.000181228	-0.000249621	0.000152564	-2.95291e-06	3.87399e-05	5.67912e-05	0.000104083	-0.000230618
ENSG00000255148	0.000175087	9.03782e-07	0.00016007	3.02972e-05	-0.000269602	-0.000102652	0.000253596	-0.000274865	2.85675e-05	-2.79797e-05	-8.79329e-05	-9.71458e-05	-3.14823e-05	6.36653e-05	-8.90794e-05	-7.81498e-05
ENSG00000254539	3.77852e-05	6.88871e-05	-4.61424e-05	-9.17418e-05	-9.01634e-05	-6.69922e-05	0.000487867	-6.16045e-05	-1.72552e-05	-3.56944e-05	-3.00873e-05	-8.60236e-05	-3.31002e-05	7.64077e-05	3.53987e-07	-1.9639e-05
NBPF9	4.65229e-05	-0.000149164	8.39193e-06	0.000192167	9.49073e-05	8.63461e-05	-1.9872e-06	5.31838e-05	0.000148539	-0.000234646	-0.000129092	3.24243e-06	-9.89668e-05	0.00032471	-7.0067e-05	-0.000159457
ENSG00000274265	0.000216171	-0.000167176	7.79199e-05	-8.5803e-05	-0.000149105	0.00019672	0.00140665	-0.000533959	-0.000399012	-0.00030585	-0.000329618	8.07183e-05	2.27138e-05	-0.00024443	-0.000100779	0.000119598
ENSG00000289614	0.00018196	-0.000189218	6.2885e-05	-1.4789e-05	0.000138393	-1.9254e-05	-4.38405e-05	-0.000158841	-0.000167725	-0.000139218	-4.65533e-05	7.35725e-05	-4.75355e-05	-5.69751e-05	-0.000111402	-0.000123545
ENSG00000291233	2.57673e-05	-0.000119991	6.96429e-06	0.000222994	0.000116474	-0.000168384	3.77305e-05	-0.000139282	7.79037e-05	-6.83706e-05	-0.000121254	0.000137703	0.000185585	0.000316644	-2.25224e-05	-5.67994e-05
ENSG00000272755	4.40545e-05	-0.000183714	8.96847e-05	0.000153932	-0.000221668	0.000239819	0.000323727	-0.000227332	-0.000140778	-0.000149443	4.75332e-05	0.000326763	5.6986e-07	-7.66343e-06	-1.59908e-05	-0.000172324
NOTCH2NLC	2.93057e-05	-0.000498764	0.000190465	-3.21812e-05	-4.07894e-06	0.000107326	0.000313452	8.19423e-05	0.00117295	0.000336056	-0.000238479	1.18401e-05	0.000371023	5.51867e-06	8.50756e-05	-0.000348832
NBPF19	-0.000122212	-0.000384435	0.000142789	1.32387e-06	1.28854e-05	0.000269609	4.6659e-05	4.136e-05	0.000701561	0.000908262	5.84879e-06	-7.98631e-05	0.000646817	0.000753684	-9.3112e-05	-0.000435026
LINC00869	2.19398e-05	-1.5603e-05	3.19157e-05	7.06759e-05	-0.000172123	-3.33062e-05	0.000650133	-0.000339172	-0.000120798	-0.000205422	-0.000133852	0.000299683	-0.000109808	-0.000215709	-1.26946e-05	4.67269e-05
ENSG00000290790	0.000345335	0.000492015	-0.000503778	-0.000328628	7.57456e-05	-4.44566e-05	-0.000215938	-6.06546e-05	-0.000151294	-0.00041939	0.000233058	-0.000406926	-0.00020016	0.00018233	-0.000232242	-0.000126428
FCGR1A	-0.00032139	0.000954693	-0.000393941	9.57548e-05	-0.000247462	0.000209812	-2.64245e-05	-0.00032108	-0.000334613	-0.000213105	-6.00791e-05	0.000415873	-7.48893e-05	-0.000177537	0.000368474	-0.000175121
H2BC18	-0.000106717	6.42967e-05	0.000243763	-0.000117028	-8.56981e-05	-0.000266382	-0.000605146	0.00122337	-0.000129435	-0.000134484	-0.000318331	0.000728148	-0.000129673	0.000160367	-0.000104367	-0.000117978
ENSG00000233030	-2.56124e-05	0.000385926	-3.46325e-05	-0.000253645	-1.8303e-05	-0.000206147	-9.34473e-05	0.000227172	-7.63653e-05	-6.42362e-05	0.000327727	0.000433304	-4.9975e-05	-0.000137982	-9.95473e-05	2.25797e-05
H3C13	-7.18942e-05	-2.70152e-05	-2.71346e-05	-6.84495e-06	8.23879e-06	-0.000123478	5.30592e-06	0.000286216	-0.000126422	0.00106799	-4.83874e-05	0.0002318	-6.45345e-05	-0.000143768	-3.30854e-05	-6.24293e-05
H4C14	-0.000102223	-2.50247e-05	0.000172717	-4.74859e-05	-0.000104325	-3.78452e-05	-0.000106294	0.000278886	5.19218e-05	-0.000131218	-4.07558e-05	0.000142764	2.30498e-05	2.78899e-05	-2.92214e-06	7.38441e-05
H2AC18	-9.02529e-06	-9.02266e-05	0.000100286	-2.90517e-05	-5.6133e-05	-1.90406e-05	-0.000158901	6.10109e-05	-4.9241e-05	-5.83984e-05	0.000678163	6.95728e-06	-3.3856e-06	-6.92273e-05	-3.43413e-06	-5.42462e-05
ENSG00000290791	-3.00876e-05	-0.000198209	0.000462905	-0.000152383	5.83953e-05	-0.000246369	-8.35816e-05	0.000701472	6.60616e-05	-0.000268819	-6.71709e-05	-0.000391214	-7.34186e-05	2.97628e-05	-7.79451e-05	-0.000171342
ENSG00000290792	0.000106505	-0.000301701	0.000343746	-0.000174885	-4.60427e-05	-0.000144771	-0.000292948	0.000382398	2.06252e-05	0.000215919	2.06465e-05	-0.000155436	-4.78512e-05	-0.000168134	-3.57506e-05	-0.000137109
H2AC19	-3.27292e-05	-5.10438e-05	0.000163089	0.000148344	-0.000102349	-6.90115e-05	-0.000217854	6.94383e-06	-7.77801e-05	0.00028375	-9.01757e-05	-3.77121e-05	-1.96298e-06	-0.000113816	-6.26961e-05	-4.74475e-05
H4C15	2.79525e-05	-2.0442e-05	-3.82474e-05	1.65857e-05	6.67914e-06	-8.47459e-05	-2.57408e-05	-1.84184e-05	-2.27685e-05	-1.08793e-05	-4.53147e-05	-1.9007e-05	0.000944467	-7.27804e-05	7.86937e-05	-2.80262e-05
ENSG00000264207	0.000150607	-0.000129304	0.00011457	-0.000120686	-8.38013e-05	-9.62957e-05	-3.82154e-05	-0.000106388	-6.9837e-05	-0.000122691	0.000311831	-7.33847e-05	-0.000100644	0.00121077	-1.55924e-05	0.000161259
H2BC21	-4.60035e-05	-4.38631e-05	0.000348207	-0.000236864	-0.000315393	-0.000214895	-0.000727154	0.00135492	-0.00017965	3.83915e-05	-0.000145155	-0.000102889	-8.86309e-05	-0.000207561	-7.36808e-05	-8.37618e-05
H2AC20	-8.2257e-05	4.08987e-05	6.48748e-05	-9.14677e-05	0.00012536	3.55998e-05	-0.00016259	0.000573298	-0.000189606	0.000190815	-0.000110057	-8.04888e-05	-5.61877e-05	-9.29901e-05	-1.50035e-05	5.20823e-05
H2AC21	-4.92649e-05	-7.66465e-05	6.75925e-05	-8.15066e-05	-8.01815e-05	-9.55061e-05	-9.63851e-05	0.00086962	0.000120637	-0.000104425	1.6138e-05	2.65422e-05	-2.36145e-06	-5.16494e-05	-4.30955e-06	-5.60257e-05
BOLA1	-9.59253e-05	5.91575e-05	-8.63051e-06	0.000211718	-0.000188135	-3.71723e-05	5.14659e-06	0.000378608	0.000167062	-0.000100203	9.15229e-05	0.000133861	-6.83048e-05	-0.000133213	-7.33897e-05	-7.26414e-05
SV2A	-0.000116604	-5.9184e-05	-8.97296e-05	-3.66426e-05	-0.000119022	-2.58718e-05	0.00107725	-2.22484e-05	-4.1838e-05	-2.83053e-05	2.46759e-05	-2.23228e-05	-6.1902e-05	-5.92954e-05	0.00141299	0.00038522
SF3B4	-3.7126e-05	0.000104508	-9.03946e-05	0.000118443	9.57703e-05	1.43371e-08	7.23465e-05	-0.000311823	0.000122475	-9.16305e-05	0.000109989	-0.000111812	0.000563573	-9.52418e-05	1.75842e-05	1.63829e-05
MTMR11	-5.34035e-05	-1.83474e-05	3.67584e-05	-2.08723e-05	-3.09527e-05	-0.000240357	-8.98228e-05	-0.00054366	-0.000180788	0.00246025	-1.64393e-05	-0.000199219	0.00139161	0.000479329	-6.18125e-05	-0.000269332
OTUD7B	-9.62465e-05	-0.000104553	8.60115e-05	1.56509e-05	0.000401748	-6.67051e-05	-0.000136305	1.67535e-08	-6.12662e-05	0.000135686	8.88527e-05	2.02078e-06	4.21334e-07	3.22775e-05	5.4315e-05	8.46203e-05
ENSG00000285184	0.000224458	-0.000392567	0.000197527	0.000525341	-0.000109742	-0.00011062	4.37441e-05	1.36137e-05	-0.000190927	-0.000100197	0.000566866	-0.00020078	-0.000125176	-5.40379e-05	-4.47028e-05	-1.30678e-05
VPS45	0.000154379	-0.000215382	7.01352e-05	0.000505189	-0.000168091	0.000266908	0.000236286	-0.000138334	-0.000246618	-0.000634529	0.00015739	-0.00027492	3.77729e-06	-1.6446e-05	-6.75265e-05	-3.17395e-05
PLEKHO1	1.14351e-05	7.72976e-05	0.000122651	-6.10285e-05	-0.000640547	-1.25435e-05	0.000574894	-0.000255124	-0.000303713	-0.000307323	-0.000133825	0.000134072	9.85866e-05	0.000709362	0.000249088	-0.000313469
LINC02988	-5.42454e-05	-1.43705e-05	1.95005e-05	0.000139159	-2.81428e-05	-3.53736e-05	-5.80147e-05	-0.000187213	7.36577e-05	-4.79274e-05	-0.000125523	0.000199648	-4.98874e-05	-2.93788e-05	-4.79739e-05	-5.52688e-05
ANP32E	-0.000138192	9.68385e-05	-7.98558e-05	0.000267169	-7.28806e-05	-3.7953e-05	0.00015314	6.25436e-05	0.000265115	0.000162545	0.000556091	0.000159355	-0.000196526	0.00109382	4.61344e-05	-0.000132532
ENSG00000276110	-2.55906e-05	-7.45447e-05	9.66916e-06	-2.08995e-05	5.02942e-05	0.000216294	-0.000149844	0.000112695	-4.39349e-05	-9.24763e-05	4.09089e-05	-4.7741e-05	-3.03161e-05	0.000290901	6.29786e-06	-4.90442e-05
CA14	-3.86855e-05	-4.37377e-05	-2.97514e-05	-7.76039e-05	-9.12076e-05	2.26527e-05	0.000790928	6.15121e-05	-3.70746e-05	-2.00299e-05	-3.29693e-05	-7.56715e-05	-4.1665e-05	-5.23154e-05	-4.8877e-05	-7.56771e-05
APH1A	-6.19035e-05	8.42934e-05	-9.95138e-05	-7.19145e-06	3.08409e-05	0.000175696	0.000545636	-0.000251219	5.70332e-05	-0.000269617	-0.000181372	5.42588e-05	0.000333529	-6.52514e-05	-6.73676e-05	-0.000336718
C1orf54	3.27454e-05	0.000661265	-0.000303107	0.000580592	-0.000272515	-0.00049227	3.16202e-05	-0.000586272	-0.000288856	-0.000270964	5.06501e-05	3.97071e-06	-0.000146137	1.12643e-05	-0.000167248	0.000522806
ENSG00000289041	1.38889e-05	-5.37812e-05	-3.38606e-05	3.02447e-05	-2.4767e-05	-6.08382e-06	7.40672e-06	-4.03431e-05	-2.09681e-05	7.78794e-05	0.000114545	1.56042e-05	-9.11738e-06	-2.31479e-05	-2.1302e-05	-1.84124e-05
CIART	-3.52536e-05	-3.3448e-05	-0.000100591	0.000326521	4.81518e-05	-9.69992e-05	0.000252317	-0.000152392	-6.01063e-05	3.91265e-05	-0.000154525	0.000218514	-2.36335e-05	-4.60348e-05	1.97692e-05	1.75898e-05
MRPS21	-0.00014224	4.48097e-05	6.00001e-05	0.000304995	0.00021234	5.35411e-05	0.00043652	-1.78062e-05	-1.85723e-05	-0.00027564	0.000423349	-7.38514e-05	-4.27656e-05	-0.000178688	-0.000179356	9.02003e-05
PRPF3	-0.000121429	-3.93942e-05	-4.87086e-05	0.000290422	0.000123759	0.000231918	0.000552377	-0.000109853	0.00017005	0.000231874	2.65076e-05	-0.000236921	-2.55569e-05	5.6838e-05	0.000125139	-0.000133066
RPRD2	0.000185802	-0.000254662	0.000167572	0.000307738	1.33874e-05	0.00010469	-1.86824e-06	-3.6357e-05	-0.000314085	-0.000322058	-7.92369e-05	-0.000387355	7.4533e-05	-0.00018671	0.000450336	0.000121063
TARS2	-6.22503e-05	0.000183671	1.7208e-05	0.000157248	-3.50684e-05	-3.96692e-05	-0.000451138	-7.68616e-05	-0.000102167	-3.22671e-05	0.000292558	-0.00014708	3.0064e-05	-3.64631e-05	-6.90016e-05	0.000193351
ECM1	2.97659e-05	-9.91151e-05	-9.27269e-05	1.80576e-05	8.93126e-05	2.5448e-06	0.000241151	0.000281508	0.000235974	-1.19077e-05	-0.000103383	-9.83575e-05	-3.68221e-05	-0.000100588	-2.65038e-05	-7.22098e-05
FALEC	8.34336e-05	-6.79759e-05	2.07099e-05	9.51597e-05	-9.03275e-05	0.000131807	8.05366e-07	-0.000171514	1.92541e-05	-3.36923e-05	-7.72628e-05	2.21538e-05	-7.08408e-05	-0.000180898	0.000581515	-7.83611e-05
ADAMTSL4.AS2	-3.90759e-05	9.91498e-05	-0.000192935	0.000180171	-3.84685e-05	-6.32824e-05	-0.000185194	1.37055e-06	-6.36841e-05	4.99371e-06	1.0925e-05	0.000420485	6.52163e-07	-0.000256426	-0.000175206	-0.00021377
ADAMTSL4	-8.58739e-05	8.38433e-05	-1.81639e-05	-0.000116395	2.7422e-06	0.000140557	-0.000362661	-8.84497e-05	0.000138878	0.000384149	-6.19131e-05	2.58617e-05	0.000121594	-1.54004e-05	-9.69382e-06	0.00119976
ADAMTSL4.AS1	-6.53321e-05	0.00012149	6.54611e-05	-5.45254e-05	-1.13585e-05	-7.38885e-05	-0.000136263	-7.49747e-05	-2.51348e-05	0.000489439	-3.44145e-05	9.48057e-05	-3.92898e-05	-3.16957e-05	-6.25661e-07	-5.80451e-05
MCL1	-0.000289906	-0.000287383	-0.000267102	2.60766e-05	-0.000287475	-1.31083e-05	0.000742689	-0.000314345	0.000164045	0.00751336	-0.000256342	0.00105201	0.000224035	0.000170389	-6.87223e-05	0.000176726
ENSG00000289457	-1.16164e-05	4.56831e-05	-0.000103034	-2.15707e-06	1.73754e-05	-3.13765e-05	-1.34413e-05	0.000198091	-3.8672e-05	-6.88824e-05	1.14581e-05	-6.45238e-05	-2.23086e-05	8.70855e-06	-3.9776e-05	-2.6363e-05
ENSG00000290074	-6.63998e-05	-3.81414e-05	-1.25727e-05	0.00012172	-0.00010704	-3.62377e-05	0.000183325	0.000101597	-3.6917e-06	0.000360803	-6.24799e-05	-0.000124928	0.000372592	-2.36965e-05	-4.51057e-05	-4.867e-05
ENSA	0.000342324	-0.000778076	0.000111896	0.000557478	-0.000127516	0.000120778	0.00109017	-0.000490075	-0.000131231	0.000824113	-0.000216785	-9.70551e-07	0.000283073	5.2043e-06	-0.00024066	8.26707e-05
ENSG00000288880	0.00010419	-0.000271959	5.00747e-05	0.000399761	-4.02321e-05	3.96436e-05	4.54976e-05	-0.000111099	-0.000259248	1.11877e-05	1.16708e-05	0.000196894	-8.21365e-05	-0.000167175	-0.000134999	0.000312101
GOLPH3L	4.33377e-05	-8.58084e-05	-6.2498e-05	0.000195396	7.36379e-05	0.00013285	-2.50079e-05	-0.000163716	-0.000136194	-0.000287988	7.80924e-05	-0.000300449	-5.79518e-05	-0.000129359	-4.29803e-05	-1.73357e-05
HORMAD1	3.38099e-05	-0.00017026	-2.71722e-05	5.51469e-05	0.000200537	2.57525e-05	-0.00023663	3.00128e-05	1.62229e-05	-5.47961e-05	-1.95609e-05	3.5769e-05	-6.43341e-05	5.28934e-05	-9.44792e-05	-0.000157534
CTSS	-0.000225886	-0.000423869	0.000113622	0.000233825	0.000178717	9.54733e-05	0.000331226	-7.88428e-05	0.000268319	-0.000557526	-0.000323883	-3.81321e-05	0.00119725	0.000341849	7.93769e-05	-1.93743e-05
CTSK	8.24292e-05	1.79628e-05	8.88194e-05	-0.000194498	-5.69062e-05	1.01909e-05	0.000366548	-6.26996e-05	-7.25279e-05	-0.000137856	-8.82043e-05	-0.000240511	7.79389e-05	0.000176317	0.000158587	-0.000131691
ARNT	0.000157826	-0.000101992	0.000221866	1.87959e-05	0.000164829	3.44731e-05	-0.000241889	2.14808e-05	6.78957e-05	-0.000288439	-0.000134252	-0.000152894	0.000132503	-0.000301667	-0.00028849	-0.000322151
CTXND2	-1.22825e-05	2.0739e-05	-2.19245e-06	2.7733e-05	-9.30926e-06	-2.48783e-05	-0.000121472	-0.000122734	-3.79859e-05	2.02305e-05	-1.81459e-05	4.16703e-05	-1.60458e-05	-5.54607e-05	-2.43436e-05	2.38119e-05
SETDB1	-0.000177942	0.00025213	2.179e-05	0.00025714	-9.29678e-05	0.000110163	-0.000430925	0.000188486	-0.000171005	-0.000274789	-0.000241496	-0.000190495	3.64573e-05	-5.70596e-05	-0.000168793	-1.15278e-05
CERS2	-5.0093e-05	0.000136819	5.08345e-05	-0.000162324	7.67981e-05	1.51105e-05	0.000526581	-0.000210302	9.04617e-06	-0.000272336	7.52128e-05	-0.000164766	0.000314758	-0.000285699	-0.000128523	-8.58437e-05
ENSG00000259357	8.50022e-07	-5.57231e-05	-1.84862e-05	6.86502e-05	-4.44596e-05	-1.694e-05	-0.00013757	2.45307e-06	-1.70296e-05	-2.59962e-05	7.82974e-06	6.83778e-05	-8.10819e-06	-8.94617e-06	-1.54558e-05	-1.59829e-05
ENSG00000231073	2.58252e-05	4.21638e-05	3.70835e-05	-9.99154e-05	8.02194e-05	-8.14919e-05	-4.51351e-06	-0.000121527	-1.69529e-05	-3.55695e-05	-6.28836e-06	-5.89347e-05	-3.24315e-05	0.000498391	-3.11757e-05	-1.88698e-05
ANXA9	-1.73835e-05	-5.49816e-05	-3.93161e-05	0.000176225	-0.000104026	-7.11069e-05	0.000123283	0.000149389	5.33627e-06	-9.02623e-05	-3.61933e-05	-2.75481e-05	-3.09177e-05	-0.000109011	-0.000104147	-7.31319e-05
MINDY1	-4.09338e-05	-0.000266776	0.000126005	0.000317334	3.26386e-05	0.0001022	0.000128818	0.000113233	-0.00013268	-1.89462e-05	-8.59691e-05	0.000186605	-9.94508e-05	4.23573e-05	2.50764e-05	0.000252139
PRUNE1	2.18721e-05	-3.14086e-05	1.99621e-05	8.14913e-05	-9.51258e-05	-6.39773e-05	8.4848e-05	2.89208e-05	1.05877e-05	-0.00012104	9.11643e-05	-0.000156029	3.02965e-05	2.17235e-05	-3.52437e-05	0.00101472
BNIPL	-3.0347e-05	-0.000223273	-0.000224427	1.41751e-05	-0.000123948	-3.12976e-05	0.00026278	0.00162446	-0.000106597	3.15058e-05	0.000159079	-0.000240716	-7.24335e-05	0.00179576	-0.000139322	-0.000221288
C1orf56	-0.000151385	0.000426516	-6.73982e-05	-0.000310658	-7.15168e-05	-0.000265606	0.000730279	0.000233129	-2.4065e-05	-6.9348e-05	-0.000164914	9.25601e-05	-6.81042e-05	-0.000110778	-4.28817e-05	-1.42811e-05
CDC42SE1	-0.000209311	0.00040961	-4.33899e-05	1.48545e-05	-0.000142318	-0.000182685	0.000196589	-0.000475556	-0.000136021	-0.000217193	-0.000208602	0.000466038	4.32719e-05	5.80018e-05	-0.000195517	-7.82571e-05
MLLT11	-8.67553e-05	0.000127634	-8.54986e-05	0.000150531	-0.000101363	-0.000195231	0.000289886	0.0003868	-6.38654e-05	-7.36274e-05	-0.000131831	-0.000225068	0.000335948	2.51762e-05	-5.74254e-05	-9.05573e-05
GABPB2	7.09549e-05	-0.000262724	-0.000104039	0.00036196	0.000333315	0.000257505	5.86208e-05	3.23994e-05	-0.000111351	-0.000329007	-5.50691e-05	-8.54627e-05	2.41804e-05	-0.000121406	-9.3238e-05	-0.000151643
SEMA6C	1.94381e-05	-0.000135069	3.57036e-05	-6.93785e-05	-8.40532e-08	3.67716e-06	0.000237732	-0.000103777	0.000111926	-0.000116449	-5.73285e-05	-2.50662e-05	9.70265e-05	-2.39281e-05	0.000259402	0.00102009
ENSG00000289288	-2.89409e-05	0.000181397	-3.64136e-05	-3.14951e-05	4.27319e-05	-6.29681e-05	-0.000135067	-1.18274e-05	-2.23361e-05	-3.52204e-05	-2.34854e-05	-4.00184e-05	-1.84303e-05	-8.87569e-06	-2.5875e-05	-2.19732e-05
TNFAIP8L2	-5.36069e-05	-7.30948e-05	9.02284e-05	8.29332e-05	5.90174e-05	2.87821e-05	9.81391e-05	-0.000528613	0.000152141	-0.000198492	-0.000114464	4.16227e-06	5.46725e-05	-0.000110174	-5.35827e-05	-0.000110575
SCNM1	-0.000107396	7.27112e-05	2.11284e-05	9.24515e-05	-0.000184704	0.00018112	0.00017538	-0.000158169	-0.000121678	-0.000223492	-3.26217e-05	-0.000156016	-7.00359e-05	0.000302427	-0.000152596	-0.000128909
LYSMD1	0.000108682	-0.000152904	6.70274e-05	0.000136412	-0.000132847	-5.82341e-05	0.000134813	5.27607e-05	1.04846e-05	-6.44764e-05	-4.87245e-06	9.8325e-05	-1.82317e-05	-5.68996e-05	7.18068e-05	-0.000123598
TMOD4	4.82981e-05	-5.61402e-05	-5.61875e-05	-3.41009e-05	-3.85942e-05	3.78547e-05	3.34755e-05	9.72145e-05	-8.90487e-05	-0.000106342	-2.69362e-05	0.000385711	-3.19797e-05	-8.8153e-05	4.98923e-05	-4.18681e-05
VPS72	1.27447e-05	9.03542e-05	-9.91522e-05	-5.90411e-05	-8.16063e-05	0.000170832	0.000226423	0.0001747	-9.06678e-05	-0.000250145	-6.90485e-05	-0.000250894	-8.49667e-05	6.48905e-05	-0.000148172	-4.61485e-05
PIP5K1A	-0.00029563	0.000735913	-0.000331629	0.000120192	-0.00042402	8.81457e-05	-0.000534695	0.000319231	-0.000177511	-0.00014812	0.00041162	0.000404265	4.61017e-05	-0.000278071	0.000768232	-6.20139e-05
PSMD4	-9.84007e-05	0.000368441	-4.28314e-05	1.92202e-05	6.8781e-05	-4.95041e-05	0.000150954	-0.00029961	-4.38199e-05	-0.00039228	5.03678e-05	0.000378793	1.31896e-05	6.39641e-05	-0.000207783	0.000142001
ZNF687.AS1	-4.15019e-05	-8.04745e-05	-7.52877e-05	-2.51992e-05	1.5834e-05	-4.7242e-05	0.000240349	0.000679292	-2.98113e-06	-0.000153033	-4.1904e-05	-9.75252e-05	-3.86767e-05	-8.84662e-05	-4.01966e-05	-5.1596e-05
ZNF687	3.7428e-05	-4.0874e-05	-9.19893e-05	3.88793e-05	-9.61247e-07	-0.000158106	0.000380357	-0.000183463	-6.61061e-05	-0.000169002	0.000303402	-0.000122481	-9.09122e-05	0.000508993	-8.99103e-05	-5.89816e-05
PI4KB	6.55714e-05	2.45107e-05	-7.34372e-05	0.000133727	-0.000138959	0.000152838	-0.000311643	-0.000520837	-0.000169803	-0.000341855	2.13783e-05	0.000328315	0.000383737	0.00022773	-0.00022693	0.0014419
RFX5	-2.0832e-05	-8.78501e-05	0.000134053	-7.96086e-05	8.22547e-06	7.53852e-05	-5.93174e-06	-0.000158019	-0.00017728	-7.39886e-05	0.000132479	0.00037056	-6.47798e-05	-5.07455e-05	-0.00010084	0.00013463
ENSG00000224645	9.80626e-05	1.27612e-05	3.65483e-05	-8.97696e-05	-1.50984e-05	4.23922e-06	-0.00020531	-4.15519e-05	-1.38627e-05	3.86305e-05	-2.03625e-05	-7.43067e-05	2.88976e-05	-4.93684e-05	-3.71687e-05	-2.55039e-05
RFX5.AS1	-9.85446e-05	0.00022668	0.000140893	-0.000136676	-0.000100741	-0.000123568	-2.18953e-05	-0.000134811	-2.88917e-05	5.70006e-05	-1.58452e-05	9.79912e-05	-1.40449e-05	8.78729e-05	1.74035e-05	-2.4957e-05
SELENBP1	0.000591851	-0.00014782	-0.000214641	0.000146526	-6.01582e-05	-4.48061e-05	-0.000302535	-6.45265e-05	-0.000121687	-0.000124906	-9.92989e-05	-0.000182951	-2.9646e-05	-2.85476e-05	-5.2556e-05	-0.000172403
PSMB4	1.3703e-06	0.000111177	-2.95328e-05	2.15111e-05	-4.48261e-05	-0.000141336	0.000396218	4.17313e-06	-2.16776e-05	-0.000146967	-2.95704e-05	0.000407537	4.17955e-06	-0.000147398	3.0172e-05	-0.000130293
POGZ	0.000211641	-0.000649444	0.000367986	0.000529867	0.000430102	-2.18729e-05	0.000338711	-0.000297462	9.63498e-05	-0.000708902	0.000158577	0.000234659	2.72973e-05	0.000123876	-0.00037005	0.000628401
CGN	0.000106503	-9.95391e-05	2.99108e-05	-4.3674e-06	-7.56706e-05	1.35976e-05	-7.98286e-05	6.527e-05	1.39032e-05	-2.93099e-05	-4.13712e-05	-0.000125617	-1.4275e-05	-4.38041e-05	2.37091e-05	-4.3e-05
TUFT1	-3.71749e-05	2.70542e-05	-3.36726e-05	-1.90911e-05	-1.88811e-05	4.12775e-05	0.00024665	0.000139468	0.000361956	-0.000183708	-8.04103e-05	-3.7352e-05	-8.39584e-05	-0.000210174	2.91436e-05	-0.000183053
ENSG00000232536	-5.41899e-05	-0.000115758	3.20169e-05	0.000140555	6.77044e-05	0.000188346	-0.000117002	-4.7184e-06	-5.86577e-05	-6.82138e-05	-6.3235e-05	-8.7e-05	-3.3706e-05	-0.000123789	-1.06061e-05	2.3416e-05
SNX27	0.000182025	-0.000524353	0.000377613	-0.000294571	0.000227683	-2.38443e-05	0.000141412	-0.000251488	2.31628e-05	-9.62723e-05	-1.75348e-05	-0.000329188	0.000108695	-0.000220856	-0.000369197	-4.43364e-05
ENSG00000250734	0.000110536	-5.45063e-05	-1.14629e-05	9.91384e-05	-0.000110127	-8.77426e-05	-0.000350979	0.000276965	-3.04213e-06	8.60448e-06	0.000176174	-0.000162276	-2.7003e-05	1.61587e-05	-2.41659e-05	-4.67419e-05
CELF3	4.79915e-05	-9.11625e-05	3.78544e-06	0.000108876	-2.00465e-05	-5.26792e-05	-0.000143812	0.000198653	-3.28066e-05	2.806e-06	-7.08705e-05	-8.45486e-05	-6.94163e-06	-4.42066e-06	-1.47847e-05	-3.04413e-05
ENSG00000227045	-3.36522e-05	0.000155344	-6.49072e-05	-2.31304e-05	-8.5969e-05	-6.12751e-05	0.00021715	-1.18972e-05	-3.07693e-05	-1.76665e-05	-4.43425e-05	-0.000133943	-2.80967e-05	-3.5948e-05	-2.69151e-05	-3.24443e-05
RIIAD1	0.000131789	-6.30904e-05	-7.83193e-05	-5.19076e-05	0.000152138	-2.80998e-05	-0.000201756	0.000143059	-2.78954e-05	3.55555e-05	-1.69477e-05	-5.23516e-05	-8.19093e-06	-2.00275e-05	-1.49945e-05	-2.15106e-05
MRPL9	-0.000124737	0.000230295	-5.54174e-05	-3.75635e-05	-1.68597e-05	8.05113e-05	0.000121831	0.00017659	-4.2459e-05	5.67305e-06	4.47847e-05	-7.05808e-05	3.263e-06	0.000210564	-0.000154175	-0.000208689
OAZ3	-5.81765e-05	2.22307e-06	-4.62115e-05	7.55498e-05	0.000156595	-5.88739e-05	3.34839e-05	-8.48864e-05	-2.75016e-05	-2.36618e-05	-3.27358e-05	-2.91418e-06	-9.17809e-06	0.000100449	1.70765e-05	-8.66937e-06
ENSG00000249602	-3.34815e-05	-4.23304e-05	-2.2514e-05	5.0131e-05	4.86267e-05	-0.000148301	1.12044e-05	-4.97644e-06	0.000417266	-0.000158283	-2.78878e-05	-1.4904e-05	-3.26935e-05	4.56048e-05	1.5582e-05	1.78904e-06
ENSG00000268288	1.01683e-05	-2.62661e-05	-5.43493e-05	-8.95425e-07	3.46788e-05	1.51862e-05	-2.46444e-08	1.65752e-05	-2.24943e-05	-1.70475e-05	-2.09794e-05	-4.38492e-05	5.51603e-06	-2.46293e-05	-2.48427e-05	-2.06058e-05
TDRKH	-6.44704e-05	-0.000129818	3.72287e-05	0.000169624	2.23368e-05	-9.5852e-06	-0.000206899	-0.000132984	0.000433069	-0.000271669	-4.88547e-05	0.000532379	0.000122378	-0.000139652	-0.000172288	0.000747343
TDRKH.AS1	3.11479e-05	-4.01208e-05	-1.28243e-05	-6.27895e-06	-7.80781e-05	-6.64123e-05	-0.000151178	0.000580391	6.78051e-05	-0.000176697	-5.84009e-05	-0.000135124	-3.5416e-05	1.71812e-05	-3.65487e-05	-6.67267e-05
ENSG00000269489	-5.96539e-05	-4.63288e-05	0.000114132	-2.11347e-05	0.000132244	-6.85016e-05	-9.79368e-05	-0.000110038	6.51665e-05	-5.36598e-05	0.000159069	-5.98533e-05	-1.97442e-05	-3.83015e-06	-4.38629e-07	-5.28784e-05
RORC	-3.57011e-05	-1.27904e-05	2.58366e-05	-2.41826e-05	-5.7903e-05	2.11109e-05	-7.09181e-05	7.56412e-05	-3.57886e-05	-4.97072e-05	-7.42578e-06	2.17907e-05	-8.8418e-06	3.22105e-05	-5.38988e-06	0.000836209
C2CD4D.AS1	3.49814e-05	-9.67653e-06	-5.226e-06	-2.30638e-05	2.53968e-07	-2.56186e-05	-0.000107466	-8.91042e-05	-1.60537e-05	5.7699e-05	0.000439517	-4.11805e-05	-7.10734e-06	-2.04095e-05	-1.40377e-05	-2.00423e-05
THEM5	-1.07556e-05	0.000252025	-5.65004e-05	-0.000116641	-5.65917e-05	-1.29571e-05	-0.00016253	0.00020529	-2.62985e-05	4.67897e-05	1.83781e-05	-0.000139207	-1.18513e-05	-3.67608e-05	6.49581e-06	-7.34563e-06
THEM4	-8.00902e-05	3.30444e-05	-9.65886e-05	0.000671872	1.01346e-05	0.000173649	0.000374624	-0.000332007	-0.000226792	-0.000270197	-3.3011e-05	-0.00011956	-8.50248e-05	7.41291e-05	-0.000125049	-6.76921e-05
ENSG00000285651	1.38631e-05	0.000102504	0.000130508	-8.09497e-05	0.000103041	-0.000142233	-6.03781e-05	-8.12917e-05	-6.47136e-05	-9.89074e-05	-6.79897e-05	-8.36371e-06	-4.3349e-05	-7.61021e-05	-5.45863e-05	-2.45462e-05
S100A10	-0.0001127	-0.000182033	-5.81237e-05	0.000147224	-0.000165962	-0.000149163	0.000521976	0.000141623	0.000240977	0.000756395	-8.29825e-05	-6.80854e-05	0.000712478	0.000640452	7.90755e-05	-0.000213462
ENSG00000229021	-1.78879e-06	-9.99599e-06	2.20935e-05	-5.815e-05	-2.29394e-05	-1.61427e-05	-0.000150336	0.000106288	0.000116712	-0.000103297	7.80755e-06	-6.10964e-05	-2.35161e-05	8.83428e-05	-2.17254e-05	-2.11903e-06
S100A11	-0.000270772	0.000560075	-1.55507e-05	-0.000461559	0.0001162	-0.000214576	0.00128957	-0.000111265	-0.00011323	-7.32946e-05	-4.36072e-05	0.000202694	0.00040179	0.000472052	-0.000183404	-0.000247476
TCHH	-0.000134432	-0.000105364	-0.000104049	-6.09703e-05	0.000136784	-5.39252e-05	0.000335517	-0.000237538	1.21939e-05	0.00070861	0.000157919	0.00284889	-0.000118616	-0.000233176	-7.17682e-05	-0.000143517
FLG.AS1	-5.01905e-05	0.000154532	-5.18504e-05	0.000631824	-0.000179789	0.000201623	0.000542293	-0.000601539	-0.00025513	-0.000249943	8.07363e-05	-3.71502e-05	1.6989e-05	-0.000177888	-0.000104209	-0.000368062
CCDST	3.17016e-05	-0.000124429	7.03959e-05	0.00013174	-0.000197211	0.000230326	-0.000220007	-3.72856e-05	6.25338e-05	-2.57689e-05	-4.27322e-05	3.19456e-05	3.60524e-05	-0.000137771	-9.14987e-06	-6.45e-05
HRNR	-1.06485e-05	2.18701e-05	4.56534e-05	-4.83965e-05	-5.93985e-05	1.37907e-05	2.77692e-05	-8.17986e-05	-3.96351e-05	0.000154387	-3.71597e-05	-3.20425e-05	1.74948e-05	-5.13608e-05	-1.13926e-05	-6.97782e-05
FLG	3.21902e-05	-4.81204e-05	-5.41628e-05	4.70977e-05	9.65416e-05	-5.6667e-05	-6.7967e-05	3.69311e-06	-1.80729e-05	-2.50748e-05	-3.61895e-05	-3.48836e-05	-1.62797e-05	3.7604e-05	-4.83038e-05	-2.94008e-05
FLG2	5.91749e-06	-6.14096e-05	-4.18098e-05	-9.65455e-05	0.000198616	-4.21287e-05	0.000288269	0.000187353	-6.51574e-05	-0.000109433	-3.94678e-05	-5.85443e-05	-2.68984e-05	-9.64265e-05	-7.12428e-05	-6.90214e-05
LCE5A	-3.07611e-05	0.000184164	-4.21705e-05	-2.99814e-05	-4.99557e-05	-1.0422e-05	-0.00011861	-4.60496e-05	-9.75181e-06	-2.38823e-05	-1.93573e-05	-7.24732e-05	-6.56852e-06	-8.88721e-06	0.000138969	-3.52749e-06
SMCP	0.000209306	-7.52919e-05	-6.26811e-05	-3.09091e-05	-3.49673e-05	2.23462e-05	-0.000172298	0.000120477	-5.17531e-06	-2.69372e-05	-2.15242e-05	-5.13861e-05	-3.21586e-07	-2.7283e-05	1.31896e-05	-2.99519e-05
ENSG00000289062	6.52025e-05	-3.8923e-05	-1.76854e-05	8.45875e-06	6.97642e-05	-3.64278e-05	-0.000114214	-7.26341e-05	-1.23983e-05	4.62364e-05	-2.34675e-05	7.172e-05	-7.71717e-06	-1.36793e-05	-1.3206e-05	-1.68576e-05
LINC01527	-9.95493e-05	6.27997e-05	9.24347e-05	7.64337e-05	-0.000119424	6.96462e-05	-3.08571e-05	-0.000123246	-4.16504e-05	-5.37783e-05	-6.39081e-05	-7.23621e-05	-1.17336e-05	0.000545623	-1.8618e-05	-4.17493e-05
ENSG00000229699	-4.7795e-05	0.000170478	-5.03482e-05	-8.50476e-05	-8.03643e-05	1.24975e-05	-3.39695e-05	0.000200163	-3.64093e-05	2.13757e-05	-6.24923e-06	-6.0275e-05	-1.06279e-05	-6.53046e-05	5.09757e-05	-2.05804e-06
LORICRIN	-7.38833e-05	7.02932e-05	-3.95729e-05	-0.000140492	0.000485688	-0.000104088	-2.86573e-05	0.000162914	-3.8382e-05	-8.84424e-05	8.14926e-06	0.000103495	-2.40256e-05	2.01268e-06	-2.72289e-05	-2.30119e-05
PGLYRP4	-1.039e-05	-1.95263e-05	2.59228e-06	-4.50275e-05	-2.54333e-05	0.000203684	-0.000107766	-4.9278e-05	-5.15578e-05	-3.09786e-05	-1.06232e-05	-3.37194e-05	-6.96239e-06	-6.13516e-05	1.66024e-06	-1.31462e-05
S100A9	-0.000298996	0.000925117	-0.000306096	-0.000276961	-0.000351437	0.000225508	-8.83952e-05	-0.000125958	0.000142834	3.32032e-05	0.00036188	0.000146682	0.000344837	-0.000110967	-2.18418e-05	-8.33801e-05
S100A12	-5.46679e-05	-5.22879e-05	6.28859e-05	1.20333e-05	-8.81004e-05	0.000129078	9.34631e-06	-8.3302e-05	8.71883e-05	2.37661e-07	-1.86248e-05	-4.23642e-05	-1.99699e-05	-0.000104884	1.20774e-05	-4.89075e-05
S100A8	-0.000560988	0.00188322	-0.000436163	-0.000552655	-0.000491955	-2.97232e-05	-0.000456069	-0.000141209	-1.70758e-05	-0.000135895	-2.25087e-05	0.000817778	0.000559409	6.86931e-05	1.89275e-05	-2.00701e-05
S100A7	6.42332e-05	-0.000197033	-3.03688e-05	0.000124896	-8.49265e-05	-5.83907e-05	2.7613e-06	0.00102476	-3.12357e-05	-0.000162477	-7.29303e-05	-8.27036e-05	-1.41602e-05	-5.26925e-05	-6.50921e-05	-4.62203e-05
S100A6	-0.000175777	-0.000319488	-0.000133241	-0.000142091	0.00051838	-0.000231116	-0.000384894	-0.000540965	0.00036899	0.000626526	4.56861e-05	0.00148395	0.0109266	0.000530128	-0.000153066	-0.0010538
S100A4	-0.000502017	-0.000304132	0.000467311	-0.000303489	-9.3429e-05	-0.000196075	0.00104809	4.52205e-05	8.25979e-05	5.51018e-05	0.000240257	0.000315802	0.00562307	0.00228443	-0.000120513	-0.000353324
S100A3	-6.41484e-05	-6.72179e-05	3.80965e-06	0.000120104	-0.000132808	2.22238e-05	0.000446509	-2.38088e-05	-1.50379e-05	-4.41878e-05	-6.38857e-05	-2.49984e-05	-2.29878e-05	-6.44449e-05	-1.52044e-05	-6.13502e-05
S100A2	1.81078e-05	9.3793e-06	-2.86188e-05	-0.000101921	-8.23751e-06	2.30502e-05	2.15171e-05	-7.41401e-05	-1.78411e-05	-2.53113e-05	0.000500279	-1.89409e-05	-1.00187e-05	-2.51363e-05	-1.94321e-05	-2.09384e-05
ENSG00000285867	-8.09087e-05	6.961e-05	4.75339e-06	-1.4806e-05	0.00015554	-0.00117308	-0.000799789	-0.000553611	-0.000515849	-0.00139491	-8.69242e-05	0.000113072	-0.00126874	0.0272529	-0.000146286	-0.000261394
S100A16	1.6097e-06	-0.000128735	-9.35647e-05	0.000182942	4.42363e-05	0.000224075	-0.000156382	-4.8205e-05	1.91387e-05	-2.80505e-05	-3.77048e-05	-3.53133e-05	3.48227e-05	0.000127703	-3.63406e-05	-6.62599e-05
S100A13	-0.000133349	-0.000282641	-6.68257e-05	0.000290258	0.00105403	-3.4022e-05	-0.000220523	-0.000136868	0.000141018	-1.78663e-06	-6.48362e-05	-4.64021e-05	3.18112e-05	-1.81095e-05	-1.85508e-05	-0.000123036
S100A1	-6.41246e-05	-6.98425e-05	5.25656e-05	0.000109784	1.93865e-05	-9.56722e-05	-0.000134951	-0.000122662	-0.000107487	5.93877e-06	-7.21399e-05	-6.52579e-05	0.00368952	-0.000406345	7.47499e-05	-0.000405318
ENSG00000272030	-4.33336e-05	-5.76206e-06	3.12947e-05	-3.80218e-05	0.000128094	-0.000137768	-0.000227069	0.000367922	4.85104e-05	-0.00017386	0.000501337	0.00066935	-5.06661e-05	0.000118824	-8.88495e-05	-5.6933e-05
CHTOP	-3.96533e-05	-8.16613e-05	0.000107445	8.86227e-05	0.000271165	0.000147158	0.000189669	-0.000242594	-0.000115319	-0.000159262	-7.42404e-05	-2.84335e-06	-0.000109407	-5.96042e-05	-0.000187267	-0.000180355
SNAPIN	-5.68233e-05	-0.000112629	3.77079e-05	0.000107134	0.000152844	7.61692e-06	0.000300691	-0.000116049	-4.61219e-05	-8.89833e-05	0.000203902	-9.14065e-05	-0.000105348	0.000192723	-6.84328e-05	-0.000122833
ILF2	-0.000221325	0.000287282	-8.52266e-05	-4.73582e-05	0.00026178	5.73552e-05	9.99883e-06	6.58698e-05	0.000151651	-0.000341415	0.000328717	-0.000133231	1.67194e-05	-7.86944e-05	-8.29816e-05	-0.000205622
NPR1	2.34341e-05	4.83914e-05	-6.75106e-05	-5.54528e-05	1.72765e-06	-4.66904e-05	0.000109848	-0.000118441	0.000156365	-6.30517e-05	-2.77214e-05	-1.11456e-05	-4.50584e-06	-5.0204e-05	-5.59563e-05	-6.4737e-05
INTS3	5.09713e-05	-0.00016427	0.000225945	0.000466657	-0.000276109	8.11323e-05	0.000239384	-0.000321149	-8.314e-05	4.3502e-05	-3.86547e-05	0.000296352	-0.000157736	-5.52471e-05	0.000454688	0.00140564
ENSG00000243613	-9.75074e-05	-5.27038e-05	6.37427e-05	0.000132109	-6.09246e-05	-2.52123e-05	0.000103872	7.77855e-05	-1.18092e-05	4.08937e-05	-5.8478e-05	-5.25057e-05	-2.14161e-05	-5.95693e-05	-2.85379e-05	-3.7993e-05
SLC27A3	-1.37209e-05	1.39087e-05	4.99682e-05	4.17483e-05	-0.000124036	-7.42931e-05	5.06082e-05	-0.000417391	0.000221734	0.000581177	-0.000106028	-2.45178e-05	0.000354319	-0.000129547	-9.31002e-05	-1.62865e-05
GATAD2B	0.00024259	-0.000434836	-1.5121e-06	9.42181e-05	0.000346316	-5.07913e-05	-7.51852e-05	-0.000373347	-0.000202972	-0.000389921	4.95775e-05	-1.0694e-05	0.000526926	-3.69824e-05	0.000125494	0.000771588
ENSG00000291199	7.59147e-05	-7.82019e-05	-5.97649e-05	0.000115086	-0.00013697	-5.66207e-05	-0.00012563	-0.000231648	-5.14222e-05	0.000430359	-6.02101e-05	0.00211697	-3.37602e-05	-7.40922e-05	-3.35025e-05	-2.60785e-05
ENSG00000284738	-1.85007e-05	8.75451e-05	8.69143e-05	-7.80335e-05	0.000101888	-0.00015586	-0.000191102	3.50161e-05	7.60911e-06	-0.000113652	-2.72357e-05	7.78727e-05	-4.81581e-05	-8.46054e-05	-6.07938e-05	-9.85744e-05
DENND4B	-0.000294722	0.00037338	-0.000262211	-5.7721e-05	-5.21531e-05	-0.000125108	-0.000736204	0.000497446	0.000390825	0.000125017	3.5733e-07	0.000209893	0.000198374	3.25745e-06	-0.00013276	0.000105455
ENSG00000289935	-6.35104e-05	-3.21559e-05	-5.2357e-05	-1.05771e-05	0.000227123	-2.24951e-05	0.000243566	-9.01546e-05	0.000132229	-6.01308e-05	-2.32748e-05	-0.00010512	-3.53516e-05	-9.95868e-05	-7.18106e-05	-8.5033e-05
CRTC2	2.59897e-05	5.02724e-05	-8.60374e-06	-0.0001729	1.28865e-05	-9.53657e-05	-0.000195796	0.000360582	5.99234e-05	-0.000102033	2.06246e-05	-9.11066e-05	-1.39e-05	7.9081e-06	0.000158566	0.00143648
SLC39A1	-0.000133693	0.000316251	-0.000162261	-0.000184741	0.000126639	8.06358e-05	0.000437498	-0.000189657	-0.000108791	-0.000191249	-5.6913e-05	0.000469812	6.12117e-05	-9.88722e-05	2.71038e-05	-4.11023e-05
ENSG00000282386	-1.84095e-05	-8.95357e-05	4.92251e-05	1.33546e-06	-0.0001421	0.000148286	-0.000377419	0.00044948	0.000174868	-0.000111755	-6.14276e-05	0.000948065	1.86129e-05	-0.00011431	0.000130243	-7.53071e-05
ENSG00000273026	-3.94295e-05	6.04397e-05	3.26809e-05	4.47311e-05	-0.000135743	0.000157405	-0.000160506	-0.000178175	0.000127715	-6.56927e-05	-4.72376e-05	-4.32933e-05	-1.37844e-05	-0.000102919	7.27946e-05	-3.77773e-05
CREB3L4	3.50669e-05	-0.000186589	0.000155356	-9.14644e-05	-0.000150747	0.000133352	0.000222047	6.01639e-05	6.69184e-05	0.000151219	7.45536e-06	-0.000191829	-7.3498e-05	1.78406e-05	-3.16142e-06	-9.83753e-05
JTB	-0.000170261	5.25643e-05	0.000252202	-0.000100737	0.000107941	4.34025e-05	0.000931701	-0.0004975	-0.00010934	-0.0001025	-0.000217083	-0.000269256	0.000187169	0.000411708	-8.32292e-05	-0.000108503
JTB.DT	2.21366e-05	-1.94286e-05	-1.52414e-05	-7.43338e-05	6.87524e-05	-6.06808e-05	-7.91678e-05	-2.30127e-05	5.47163e-05	-4.28706e-05	-4.81024e-05	1.54833e-05	-3.27823e-05	2.43418e-05	6.34359e-07	-3.07886e-05
RAB13	-2.1215e-05	-0.000212846	0.000114117	9.63973e-06	-2.87214e-05	0.000144899	0.000284754	0.000384801	-0.000179961	-0.0001994	0.000409329	8.42307e-05	-0.000143232	0.00110595	-1.56335e-05	-6.19534e-05
RPS27	-0.000527985	0.000660398	-0.000171053	-0.000645734	-0.000157657	0.000600585	0.00134085	0.000138942	4.35232e-05	-6.85438e-05	-2.5658e-05	0.00025265	0.000227576	0.00047275	-0.000147725	0.000658171
NUP210L	-3.43762e-05	2.96944e-05	0.00013322	0.000143867	-2.48386e-05	7.43827e-05	-9.8303e-05	5.8056e-05	-0.000169263	1.57732e-05	-9.85373e-05	-0.000188572	5.7412e-06	0.000117287	-1.58541e-05	9.28424e-05
TPM3	-0.000407761	0.000876537	-0.000281005	-6.63488e-05	-0.000231117	0.000366441	-0.000338546	-0.000652158	-0.000137329	-3.64142e-05	0.000286057	0.000459256	0.00048264	2.18141e-06	-0.000212411	0.000244418
CFAP141	6.50117e-05	-3.52683e-05	3.8684e-05	-5.79307e-05	5.86153e-05	-3.52904e-05	-8.04571e-06	4.99478e-05	-6.25301e-05	-0.00010201	-5.30879e-05	-0.000136356	-2.33211e-06	4.86655e-05	3.50661e-05	-5.02913e-05
C1orf43	-0.000158811	6.05005e-05	-0.000107537	1.11933e-05	0.000257024	0.000375023	0.000155895	-0.000344838	2.8962e-05	-0.000255482	0.00010107	8.05742e-05	-9.80789e-05	-0.000334742	-0.000134663	0.000284675
UBAP2L	-8.99312e-05	0.000261619	-6.18415e-05	-4.05683e-05	3.4473e-05	0.000132599	0.000323553	-6.44267e-05	0.000315427	-0.00014157	6.85447e-05	-0.000108215	6.29063e-05	-0.000115501	-0.000132525	-0.000442338
HAX1	1.35843e-05	-6.1614e-05	-0.000143846	-0.000109242	-7.74127e-05	0.000291528	-6.04949e-06	0.000538256	5.88565e-05	0.000267736	7.52715e-05	0.0012332	-0.000156367	-7.37494e-05	-0.000139109	0.00120105
ATP8B2	4.66728e-05	-0.000193678	-8.62743e-05	0.000457926	-8.65765e-05	-6.95797e-05	0.000388316	0.00018632	-8.17996e-05	-0.000157725	-1.79556e-06	-0.00013089	-4.37225e-05	0.000416278	-7.85481e-05	-0.000123308
IL6R.AS1	2.81754e-05	-8.63458e-05	0.000168764	-4.17659e-05	0.00014409	-1.92158e-06	-0.000162207	-1.30834e-05	-0.000114911	-9.81733e-05	5.04279e-05	-0.000194142	2.99163e-05	-9.53205e-05	-6.21993e-05	0.000430591
IL6R	0.000279611	-5.60883e-06	-0.000465948	0.000291752	0.000207763	-0.000271913	-0.000122682	-0.000278219	-0.000261732	-0.000378484	-0.000130251	-0.000314985	-0.000143926	-0.000121576	0.00057843	-0.000113853
SHE	0.000125315	-0.000285854	-0.00018209	-0.000100636	-0.000275659	0.000320259	-0.000182143	0.000195565	0.00123231	0.000350303	-6.33504e-05	-0.000172393	-9.0709e-05	0.000309845	0.000160587	0.000532795
TDRD10	-3.96209e-06	-0.000319624	-0.00034249	7.40538e-05	-0.000478565	0.000215357	-0.000185279	0.000281076	0.00198318	0.00134078	0.000143593	-8.05136e-05	-0.0002624	-0.000286146	-0.000121177	0.000494759
UBE2Q1	-0.000107846	0.000294912	-2.43413e-05	-1.55139e-05	-1.93602e-05	2.66539e-05	0.000330897	-0.000208608	-0.000102205	-5.04448e-05	-3.86297e-05	-6.01759e-05	0.000240396	-3.05865e-05	-0.000158757	-0.000181773
UBE2Q1.AS1	1.11675e-05	1.41664e-05	1.42849e-05	-3.76269e-05	1.56948e-05	-2.91852e-05	-0.000101297	-6.52717e-05	-6.80842e-06	-8.4791e-06	-6.4624e-06	-2.93028e-05	-2.6565e-06	-3.44943e-07	-1.01204e-05	-2.59946e-06
ENSG00000286391	7.72359e-05	-4.46084e-05	-1.41735e-05	3.35647e-05	-4.42324e-06	-4.8608e-05	-3.93432e-05	-8.12813e-05	1.04417e-06	-1.9373e-05	-1.70385e-05	1.71927e-05	-1.17553e-05	8.80947e-06	-9.58699e-06	-1.72146e-05
CHRNB2	-1.9248e-05	-4.74377e-05	-2.02938e-05	-3.76322e-05	-4.24513e-05	-4.7673e-05	9.73706e-05	0.000278735	-2.84101e-05	-2.51238e-05	-2.74926e-05	0.000756202	-1.56453e-05	-3.21765e-05	-1.27459e-06	-9.17929e-07
ENSG00000233875	-0.000139228	-5.85415e-05	-6.86744e-05	0.000502347	-3.14843e-05	0.000207847	-0.000225173	-2.3126e-05	-8.30568e-05	9.02058e-06	-0.000139384	-0.000110802	9.25226e-07	-8.92525e-05	-3.15836e-05	-5.93022e-05
ADAR	-0.000299602	0.000279149	-0.000246171	8.58638e-05	0.000198481	0.000487014	0.000631394	-0.000597861	0.000104163	-0.000230756	-0.000242935	0.00101474	-7.15975e-05	0.000108593	0.00073878	-0.000428656
PMVK	-0.000226813	0.000243923	-0.000229473	0.000197361	1.56438e-05	0.000245408	0.000328283	0.000293841	-4.83116e-05	1.75431e-05	0.000256914	-0.000180121	0.000140622	0.000235368	-3.11514e-06	-0.00027589
ENSG00000270361	-5.42777e-05	-0.000180925	-0.000163353	-3.10758e-05	-8.08119e-05	0.000208661	-5.9964e-05	0.00168662	-1.76013e-05	-0.000146528	-5.76448e-07	-5.99464e-05	1.35562e-05	4.85327e-05	-5.03271e-05	-7.95247e-05
PBXIP1	9.96085e-05	-0.000474811	0.000292242	0.000521835	-0.000327721	-9.36954e-05	0.000983698	-0.000583084	0.000198102	-9.57625e-05	-6.8658e-05	-7.75142e-05	-0.000110324	-5.78122e-06	-4.48904e-05	0.000377098
PYGO2	2.4831e-05	-0.000102304	-5.37892e-05	-8.71387e-05	-5.30758e-05	0.000132112	0.000815197	0.000253325	-0.000124332	-0.000174875	0.000145134	-0.000185623	-6.69057e-05	-0.00025433	-0.000186357	-0.000171715
ENSG00000271380	4.58005e-05	-8.02083e-05	0.00031293	-8.52845e-05	8.70466e-05	-9.54642e-05	-3.60396e-06	-0.000286253	-6.98043e-05	-0.000115566	-2.46172e-05	-2.35745e-05	-4.50403e-05	-3.14587e-05	-5.31319e-05	-8.74615e-05
SHC1	-0.000123556	8.59995e-05	-0.000111744	0.000165558	0.000337345	-4.10999e-05	0.000487404	-0.00041013	9.96478e-05	0.000342608	0.000102527	-6.38704e-05	-8.84541e-05	-0.000178263	-0.000144805	-3.20761e-05
CKS1B	-7.46333e-06	-4.09252e-05	1.10193e-05	1.73107e-05	0.000150256	1.06475e-05	-0.000163025	6.15847e-05	3.5535e-05	-9.97509e-05	-5.00727e-05	0.000200296	-3.65865e-05	-0.000104312	-7.49221e-05	0.000323508
FLAD1	-0.00020209	0.000379933	-0.000102735	3.53072e-05	0.000135423	-2.861e-05	0.00012995	0.000146667	-7.65799e-05	-0.000139325	-0.00010577	-0.000324278	1.3373e-05	0.000657112	-0.000100619	-0.000142892
ENSG00000289103	-6.10774e-05	-5.88628e-05	3.49561e-05	-2.35701e-05	0.000229641	0.000148074	-0.000310393	0.000209793	-5.40863e-05	7.42922e-05	6.75972e-05	-0.000143035	-4.05586e-06	-5.04294e-05	-5.42139e-05	0.000181748
ZBTB7B	-0.000297978	0.000556943	-0.000100631	-9.47639e-05	-0.000197699	-4.4312e-05	2.68783e-06	-2.30724e-05	-3.8309e-05	-0.000251028	-0.000118777	0.000359658	2.34483e-05	0.000107542	0.000106624	-0.000196671
DCST2	-6.7017e-05	-4.56793e-05	-1.47627e-05	1.37982e-05	9.10075e-05	4.76605e-05	-7.03438e-05	5.32537e-05	-9.42315e-05	4.35835e-05	0.000160981	3.07617e-05	7.36925e-06	-6.31854e-05	-4.19119e-05	-6.08058e-05
DCST1	-1.57816e-05	-1.99741e-05	3.24156e-05	-1.85752e-05	6.82957e-05	2.67984e-05	-0.000228707	1.34188e-05	-3.52073e-06	-5.89976e-05	-1.97896e-05	0.000198491	-1.2754e-05	-1.48112e-05	-3.59843e-05	-2.38277e-05
DCST1.AS1	-1.47357e-06	-2.23324e-05	2.08286e-05	-4.84457e-05	0.000157709	1.94152e-05	-0.000251217	-2.72964e-05	-3.14861e-05	-6.13084e-05	5.84925e-05	-9.83099e-05	-2.15533e-05	-4.07446e-06	-1.96357e-05	1.59301e-05
ADAM15	-0.000236656	0.000254844	-2.65301e-05	-4.15136e-05	-9.21016e-06	0.000120234	-2.10632e-05	-0.000119628	0.000378651	-0.000244764	0.000367283	-0.000105196	-4.14412e-05	0.000209816	-5.77203e-05	-0.000181465
EFNA4	-3.83573e-05	-3.91302e-05	5.59055e-05	-4.11078e-05	0.000222604	1.38791e-05	-3.09768e-06	8.82356e-05	-7.32597e-05	-0.000101662	3.45363e-05	7.73872e-05	0.000130496	-0.000113711	5.36358e-06	-7.51937e-07
EFNA3	6.79983e-05	-6.13367e-05	-3.4463e-05	-0.000123349	-7.29672e-06	0.000342514	-0.00013916	-1.2098e-05	-8.15216e-05	-6.63484e-06	-4.2846e-05	-8.59097e-06	-4.66422e-05	-2.9547e-05	-3.02654e-05	-7.26655e-05
EFNA1	-5.12108e-05	-5.34294e-05	-5.16211e-05	7.32273e-06	2.51696e-05	-3.02083e-05	0.000149138	0.000379425	7.78731e-07	-8.21162e-05	-6.59079e-06	-4.14939e-05	-1.72885e-05	-8.31508e-06	2.18111e-05	1.31042e-05
SLC50A1	-0.000233112	0.00027823	-4.99258e-05	9.31823e-05	-0.0001721	5.69767e-05	0.000189089	8.35963e-05	8.71554e-05	-0.000225334	-6.59918e-05	0.000177401	-4.01302e-05	8.8102e-05	6.08971e-05	-0.000241121
DPM3	-7.52555e-05	-3.72863e-05	0.000170465	-0.000150356	0.000130787	3.24631e-05	0.000272392	-0.000102923	-1.13851e-05	-0.000241271	0.000207056	6.61759e-05	0.000136625	-5.70972e-05	0.00017263	1.60355e-05
KRTCAP2	-0.000162978	0.00031601	0.000167563	-0.000189747	3.84842e-05	-1.12373e-05	0.00052999	-0.000412788	8.26312e-05	-0.000236694	-5.8009e-05	-0.000165971	-1.41354e-05	-3.51285e-05	-0.000108231	-0.000283734
TRIM46	-3.07051e-05	-1.62138e-05	-3.57095e-06	-8.46283e-06	-4.829e-05	-5.90842e-06	2.75616e-05	0.000133311	-3.46877e-05	-3.68458e-05	-4.27422e-05	-3.70838e-05	-2.88952e-05	-7.91615e-06	-2.00764e-05	0.000115436
MUC1	-3.1162e-05	5.03431e-06	-3.42664e-05	6.68918e-07	-3.78704e-05	-4.07915e-05	2.51715e-05	8.72596e-05	-1.01387e-05	-2.01807e-05	0.000335438	-3.36097e-05	3.69071e-07	-1.20274e-05	0.000185843	-2.97472e-05
THBS3.AS1	0.000178192	-0.000111294	-2.14647e-05	-5.33482e-05	-0.000141525	0.00020262	-0.000284349	-3.65406e-05	9.58669e-05	2.04374e-05	-2.84621e-05	0.000168986	5.41746e-06	-0.000115739	2.65476e-07	0.00022477
THBS3	-1.93686e-05	-0.000163732	0.000188017	2.38747e-05	5.9414e-05	4.21395e-05	0.000101615	0.000133104	-2.46282e-05	-6.87503e-05	-0.000110746	-0.00015346	-9.30623e-05	-9.44225e-06	0.000503727	2.3044e-05
MTX1	-3.42973e-05	-4.91032e-05	8.72304e-05	7.21706e-05	6.32253e-05	-0.000212276	0.000388677	0.000265687	8.97617e-06	-3.93767e-05	-0.000158497	-9.77758e-05	-8.71316e-05	6.11652e-05	-7.72332e-05	0.00076552
ENSG00000236263	0.000108745	-8.70066e-05	-3.56848e-05	-0.000120423	-6.55462e-05	-3.84013e-05	0.000425587	-2.00209e-05	0.000249634	3.26905e-05	-1.8992e-05	-9.40272e-05	-5.14295e-06	-3.61861e-06	3.12002e-05	-9.63912e-05
GBAP1	-1.57715e-05	7.8334e-05	-0.000116306	0.000259369	-0.000104751	5.89344e-05	-0.000134513	-0.000201099	-0.000111366	-9.80873e-05	0.000260313	-6.78803e-06	-0.00010783	0.000631007	1.47572e-05	-4.14599e-05
GBA1	8.62164e-05	-1.96209e-05	5.40901e-05	-7.72357e-06	0.000133473	-0.000105619	-0.000193447	-0.000143835	-0.000110952	-5.12665e-05	0.000429295	-0.000170276	7.27771e-05	-4.2843e-05	-3.41924e-05	-0.000116989
ENTREP3	-2.23041e-05	-0.00010091	-6.92468e-05	0.000260587	0.000176126	-3.60565e-06	0.000504194	-0.000321154	9.78241e-05	-0.0001902	6.83764e-06	-0.00019333	8.09529e-05	-6.25178e-05	-0.000122902	-0.000233004
SCAMP3	-0.000104047	0.000270708	-3.59279e-05	0.000111169	0.000110078	-5.28854e-05	0.000214925	-0.000411977	-3.59355e-05	-0.000188716	5.45474e-05	0.000157156	-0.000123024	-0.000113376	0.000964976	4.17742e-06
CLK2	-0.000119261	0.000201542	4.9328e-05	0.000154746	-4.36701e-05	0.000228392	-5.17563e-05	-0.000343198	-1.09816e-05	-6.37537e-05	-9.49248e-05	-0.000200958	-7.52232e-05	-0.000386264	-0.000135237	-0.000190997
HCN3	6.11307e-05	-0.000263037	0.000137057	0.000331713	-0.000289893	4.2765e-05	3.76357e-05	0.000301436	-0.000104621	-4.916e-05	-0.000167285	-0.000156329	-4.48687e-05	-7.52248e-05	-7.81066e-05	-6.80419e-05
PKLR	-1.85633e-05	-5.62076e-05	3.45055e-05	-2.66847e-05	-1.61589e-05	-9.38436e-05	-6.71068e-05	4.41954e-05	-1.62581e-05	0.000562246	-4.05573e-05	6.39351e-05	-3.29044e-05	-0.000134984	-3.49432e-05	-4.52744e-05
FDPS	-0.000392149	0.000325528	-8.05018e-05	0.000307797	-0.000294866	-5.38514e-05	-0.000104314	0.000352402	0.000190914	0.00067034	0.000895164	-0.000315561	0.000538512	4.11155e-05	-0.00012211	3.6204e-05
RUSC1.AS1	4.67961e-05	-0.000140267	6.93501e-05	0.000280163	-6.81257e-05	2.84492e-05	-0.000197834	-4.25121e-05	-7.44979e-05	-7.46112e-05	3.23245e-05	-1.03662e-05	-3.71047e-05	-0.000120029	-6.37133e-05	-5.51243e-05
RUSC1	-5.24355e-05	-7.28246e-05	-7.90068e-05	0.00022589	0.000103139	-8.06714e-05	0.000706561	-8.93514e-05	1.04498e-07	-9.67254e-05	-0.000133506	0.000113814	-0.000101721	-3.73852e-05	-0.00010142	-0.000162501
ASH1L	-0.000175981	0.000318558	-0.000117391	-2.96028e-05	-7.96526e-05	0.000436587	-0.000364889	0.000111992	0.000173378	-0.000956374	-0.000267359	0.000448924	-9.05115e-05	-0.000190027	0.000514625	-0.00015608
ASH1L.IT1	4.21735e-05	-7.13649e-05	-1.81187e-05	9.95276e-06	-0.000111997	5.68591e-05	0.000126133	-4.83545e-05	-8.99794e-05	0.000157619	-6.33009e-05	6.63488e-05	-3.67448e-05	-6.46244e-05	-7.58219e-06	-3.53039e-05
ASH1L.AS1	-5.80197e-05	-4.86167e-06	0.000127279	4.03803e-05	-0.00011786	7.3275e-05	-0.00017231	-0.000127026	0.000110467	-0.000187326	0.000811459	6.72313e-05	1.99906e-05	-9.81756e-05	-8.71383e-05	-3.5972e-05
MSTO1	-0.000266397	0.000294169	-0.000283424	0.000451746	-3.97148e-05	0.000238927	0.000250091	-0.000201569	0.000209587	-0.000304278	-0.00018978	2.88753e-05	-2.06669e-05	-9.48423e-05	5.0522e-05	-0.000248778
ENSG00000287839	-0.000213366	-3.18098e-05	9.01314e-05	-2.89699e-05	-0.000246162	0.000174278	0.000443195	0.000237889	5.73181e-05	-0.000191575	-7.69737e-05	-5.24562e-05	0.000186012	-0.000192806	-7.24544e-05	-1.73028e-05
YY1AP1	9.8918e-06	8.53025e-05	-2.18148e-05	0.000160015	-9.63469e-05	0.000195203	-0.000115817	7.00416e-05	2.53773e-05	-0.000274831	-3.89006e-05	4.03317e-05	-0.000213826	0.000299988	-0.00032726	5.89864e-05
DAP3	-0.000320314	0.000616839	-0.00021684	0.000193751	-0.000271252	0.000349689	-0.000510399	-0.000132763	-4.71856e-05	-0.000388301	-0.000149408	0.000277191	-0.000108925	6.04769e-05	-0.000188292	-0.000263928
ENSG00000227673	-5.98846e-05	5.84945e-05	-7.91711e-06	-6.77969e-06	-9.76246e-05	0.000235802	-0.000309802	-0.00016242	0.000141616	0.000535699	3.05473e-05	-8.64038e-05	-6.04282e-05	-0.00021532	-2.00046e-05	0.000118823
GON4L	-0.000286837	0.0002974	-1.09798e-06	0.000218175	3.21478e-05	0.000318014	-0.00010257	-6.23206e-05	-0.000121499	-0.00036461	0.000187599	0.000185365	7.04417e-06	-0.000261757	-0.000274408	-0.000165024
SYT11	-4.41181e-05	-0.000314767	0.000385302	-2.19092e-05	1.58046e-05	-0.000333844	0.00151837	-0.000420071	-0.000174283	7.60446e-05	0.000798985	0.000387377	-4.4498e-06	-4.8636e-06	5.37989e-05	0.001507
RIT1	-0.000148857	-0.000161291	-4.46259e-07	0.000144621	0.000262207	1.63419e-05	0.000122121	3.07476e-05	0.000196242	0.000995838	-8.32532e-05	0.000398986	-2.36498e-05	-0.000228292	7.2407e-05	6.17746e-05
KHDC4	-0.00024448	0.000376701	8.19974e-05	-1.01561e-05	-0.000131197	0.000183493	0.000304424	-0.000471677	0.000104579	-1.8172e-05	-1.96669e-06	0.000491525	-4.25702e-05	9.044e-05	-0.000228394	-0.000301126
ARHGEF2	-0.000248722	-0.000113463	-2.77023e-05	0.000196622	-0.000136992	0.000234471	-0.000252681	-6.24835e-05	0.000202614	-0.000297903	-5.17982e-05	-3.15202e-06	0.000163166	-2.11484e-05	0.000219444	0.000103271
ARHGEF2.AS2	5.50304e-05	-5.08968e-05	-2.36128e-06	9.19128e-06	-4.04769e-05	-7.9754e-05	-0.000167702	-0.000101936	0.000305356	-0.000155422	-8.02981e-05	-6.40712e-05	0.00039424	-0.000220663	-5.80593e-05	-0.000164026
ARHGEF2.AS1	-2.7085e-05	0.000139563	-6.87643e-05	-7.34285e-05	1.49416e-05	-3.23979e-05	-9.10332e-05	9.25345e-05	-1.87592e-05	-5.63347e-05	-2.42191e-05	9.78083e-05	-4.62163e-07	-2.49766e-05	-1.47873e-05	-1.04311e-05
ENSG00000285677	-2.64099e-05	1.72245e-05	-0.000104006	0.000199436	0.000157158	-0.000137704	0.000159823	-8.53251e-06	-4.89689e-05	-0.00010592	1.98888e-05	-8.60307e-05	-4.2566e-05	-2.94153e-05	-1.33604e-05	-5.67914e-05
SSR2	-0.000176439	0.000252724	-9.89439e-05	4.16009e-05	-4.20767e-05	0.000152569	0.000570196	-0.000550706	7.39438e-05	1.09344e-05	0.000161966	0.000247373	0.000225217	0.000224515	-0.000155415	3.70964e-06
UBQLN4	-4.28405e-05	-3.64946e-05	1.64285e-05	-2.21071e-05	7.75778e-05	-3.85308e-05	0.00043823	0.000209681	-3.07605e-05	-0.000152019	-0.000104864	-7.33976e-05	-8.59594e-05	-0.00011827	-0.000165088	-0.000141964
LAMTOR2	-7.20957e-05	0.000295226	-2.15523e-05	-0.000118936	-9.32054e-05	1.37527e-05	0.000240927	0.000146256	-0.000139014	-0.00015625	-0.000114878	-0.00029477	-1.69312e-06	-0.000344734	-9.01027e-05	-0.00019713
RAB25	-2.3967e-05	2.12156e-05	8.99845e-06	-1.39966e-05	-6.02471e-05	-0.000200943	-6.59952e-05	-0.000114775	0.000725444	-0.000158464	-1.05625e-05	-8.54908e-07	2.87891e-05	-0.000128112	-4.30429e-05	0.000135949
MEX3A	0.000152598	-1.20572e-05	-0.000100241	2.49918e-05	-0.000135198	4.53994e-05	8.30327e-05	-0.000280857	5.21444e-05	-8.59021e-05	0.00019599	-4.27929e-05	-6.45048e-05	-0.000123986	-8.11612e-05	9.84295e-05
LMNA	2.9962e-05	-0.000162964	-6.29265e-05	0.00026084	-0.000324921	-3.97861e-05	-0.000220839	-1.9919e-05	0.000971555	0.000478419	3.4737e-05	9.85492e-05	2.10797e-05	0.000716803	0.000109294	0.000477882
SEMA4A	-0.00025847	-3.61037e-05	0.00010698	0.000225685	-0.000144017	0.000136485	-0.000100501	0.000184795	-0.000136065	0.00031932	4.40483e-05	-0.000170654	0.00150934	0.000407046	-8.66303e-06	-0.000154956
SLC25A44	-3.91385e-05	0.000177186	4.03129e-05	2.18673e-05	-0.000191374	7.63683e-05	9.24082e-05	-0.000194217	-6.67484e-05	-0.000140408	-9.9118e-05	0.000165841	0.000570693	-0.00030262	-1.92197e-05	0.000258596
PMF1	-0.000130478	-4.79855e-05	-3.42142e-05	0.000177371	0.000104719	0.00044552	-0.000269487	-0.000375214	0.000109385	0.000331391	-9.0142e-05	-9.81272e-05	-1.3646e-05	0.00034381	4.81972e-06	0.0008793
BGLAP	-4.7963e-05	-0.000153334	2.25512e-05	-7.73624e-05	-1.25196e-05	0.00019274	0.000232876	0.000328023	6.09669e-05	-0.000102251	-7.59726e-05	-6.63811e-05	-8.73092e-05	0.0005544	-7.28579e-05	0.000442094
PAQR6	9.91624e-05	-0.00010584	2.05678e-05	1.19154e-05	0.000161704	-7.7554e-05	-0.00011692	-0.000101911	-2.34369e-05	-2.09574e-05	1.50424e-05	-6.34565e-05	-1.91738e-05	-2.80443e-05	5.63015e-05	-2.90316e-06
SMG5	-0.000168517	0.000331434	-0.000154203	9.46191e-05	-4.02725e-06	0.000244158	-8.03168e-05	0.00026109	-4.50678e-05	9.09284e-05	-0.000231904	3.51386e-05	-3.05369e-05	-0.000106953	-0.000167469	-0.000199516
TMEM79	-0.000130511	-4.96316e-06	-0.00010207	0.000123533	-3.25028e-05	0.000182751	0.000317924	9.29255e-05	-9.49735e-05	-0.000133973	0.000124108	8.6626e-05	-2.32597e-05	-6.31395e-05	-9.18003e-05	0.000350853
GLMP	-0.000132346	-0.000126723	3.58032e-05	0.000127398	0.000260376	0.000199033	-5.29851e-05	-0.00042109	0.00050176	-0.000212528	-3.61214e-05	-1.65419e-05	8.75501e-05	-0.000227656	-0.000140374	-8.77299e-05
CCT3	-0.000427893	0.000780249	-0.000198063	0.000230717	-0.000160128	-0.000237726	0.000678567	0.000360208	-0.000160809	-0.000440002	9.19774e-06	0.000119485	0.000134608	-2.89539e-05	-0.000153144	-0.000348457
TSACC	-8.73447e-05	0.000230694	4.81434e-05	-6.44399e-05	-2.15482e-05	-3.73137e-05	-0.000296013	0.000336883	-2.45239e-05	-0.000102107	-5.12709e-05	-8.96765e-05	-3.28752e-05	-8.31769e-05	0.000408365	0.000127854
RHBG	1.42094e-05	0.000115062	-0.000107845	-4.58671e-05	0.000406074	0.000126968	-0.00031286	-0.000172663	-3.04614e-05	-4.3049e-05	-3.91788e-05	-0.000171347	-2.06051e-05	-5.63957e-05	7.00058e-06	-2.40438e-05
ENSG00000237390	5.60769e-06	-3.45095e-05	-4.80215e-05	-3.76524e-06	-2.47389e-05	-2.63663e-05	0.000214342	8.65016e-05	-3.14528e-05	-1.25719e-06	-3.72925e-05	-4.77775e-05	-1.779e-05	-3.99675e-05	-4.80795e-05	-3.89626e-05
MEF2D	-0.000101737	-0.000333611	0.000136415	3.63546e-06	6.28182e-05	0.000240684	-5.24354e-05	0.000337007	-4.82531e-05	0.000886677	-3.70066e-05	3.75157e-05	-4.36403e-06	0.000286729	-0.000102929	0.000227911
[truncated: 28,674 more rows]

## Sheet: Table S30
	GEP1	GEP2	GEP3	GEP4	GEP5	GEP6	GEP7	GEP8	GEP9	GEP10	GEP11	GEP12
[truncated: 32,278 more rows]

## Sheet: Table S31
	GEP1	GEP2	GEP3	GEP4	GEP5	GEP6	GEP7	GEP8	GEP9	GEP10	GEP11	GEP12
[truncated: 31,303 more rows]

## Sheet: Table S32
	GEP1	GEP2	GEP3	GEP4	GEP5	GEP6	GEP7	GEP8	GEP9	GEP10	GEP11	GEP12	GEP13	GEP14	GEP15	GEP16	GEP17
[truncated: 34,473 more rows]

[truncated: 7 more sheets: Table S33, Table S34, Table S35, Table S36, Table S37, Table S38, Table S40]
