# Supplementary material for: Integrative analysis reveals generalizable human neurodegenerative disease-associated glial states
Source: bioRxiv. 2025 Sep 25:2025.09.25.678630. Preprint. [Version 1] doi: 10.1101/2025.09.25.678630 (PMC12485690; doi:10.1101/2025.09.25.678630)
Supplement: Supplement 12 [file media-12.zip]

Archive with 16 entries (15 files):
- iMG_DE_results/
- __MACOSX/._iMG_DE_results
- iMG_DE_results/Vorinostat_1╬╝M.csv
- __MACOSX/iMG_DE_results/._Vorinostat_1╬╝M.csv
- iMG_DE_results/Entinostat_0.1╬╝M.csv
- __MACOSX/iMG_DE_results/._Entinostat_0.1╬╝M.csv
- iMG_DE_results/Vorinostat_0.1╬╝M.csv
- __MACOSX/iMG_DE_results/._Vorinostat_0.1╬╝M.csv
- iMG_DE_results/UV-DAMPS_336000.csv
- __MACOSX/iMG_DE_results/._UV-DAMPS_336000.csv
- iMG_DE_results/Entinostat_1╬╝M.csv
- __MACOSX/iMG_DE_results/._Entinostat_1╬╝M.csv
- iMG_DE_results/UV-DAMPS_168000.csv
- __MACOSX/iMG_DE_results/._UV-DAMPS_168000.csv
- iMG_DE_results/UV-DAMPS_672000.csv
- __MACOSX/iMG_DE_results/._UV-DAMPS_672000.csv
