# Supplementary material for: Integrative analysis reveals generalizable human neurodegenerative disease-associated glial states
Source: bioRxiv. 2025 Sep 25:2025.09.25.678630. Preprint. [Version 1] doi: 10.1101/2025.09.25.678630 (PMC12485690; doi:10.1101/2025.09.25.678630)
Supplement: Supplement 12 [file media-12.zip › iMG_DE_results/Vorinostat_1╬╝M.csv]

	logFC	AveExpr	t	P.Value	adj.P.Val	B	z.std
AVEN	-2.88768170000283	1.8706140766648	-24.7706452939617	1.91602604097283e-10	2.52877116887595e-06	13.5280520415133	-6.36792496513934
IRF7	-2.95527644841511	2.01849931762645	-165.824536078023	1.61752970283254e-08	8.40707051942305e-05	18.3500426082562	-5.64860720300488
SEMA6C	2.43455399940615	1.01858190787738	143.216641773678	2.99827914977598e-08	8.40707051942305e-05	18.691543865342	5.54153716911448
DNAAF11	2.99422390269109	1.04328218549358	33.7029904209066	3.07250995745325e-08	8.40707051942305e-05	7.83105208647581	5.53725389114143
FKBP7	2.4919827507894	1.88656080948654	14.8026711007602	3.18497898144531e-08	8.40707051942305e-05	9.44132879804106	5.53095176859377
HAMP	-3.34076815757245	-0.969507580711643	-124.834817446918	5.10153722477565e-08	0.000112216813820982	18.0780591153414	-5.44773470932168
ENSG00000204850	-3.30404270679606	-0.928639392719466	-104.836919767955	9.65150231436853e-08	0.000181972182207194	17.099996146634	-5.33316596503632
RNASE4	2.88042360102359	2.96592956257597	27.3066892581809	1.12403558634938e-07	0.000185437770857989	7.53372474004777	5.30543671819175
HAAO	-3.01712008348797	2.59891789610748	-90.8772832177879	1.3419261771996e-07	0.000194856943604237	14.9113744468262	-5.27302589865218
PSD	2.54927696811776	1.96062964081678	26.0979475557569	1.55842202214591e-07	0.000194856943604237	7.37422690450212	5.24551994100274
SPC25	-3.35198269611253	-1.59730954443182	-90.7084119394702	1.74156694816387e-07	0.000194856943604237	16.3407197137191	-5.22499831576096
HMGN2	-1.84957226045346	7.07438353097983	-25.2138630099909	1.77169519870499e-07	0.000194856943604237	8.32159818162283	-5.22182378618443
GGTA1	-2.31511801837197	5.21216184021153	-27.5352544368372	2.38615459395091e-07	0.000218840129929367	8.24279659136591	-5.16642376665512
MEPCE	-1.51869663350803	4.98527121607252	-25.0142993453313	2.88463867532726e-07	0.000218840129929367	9.70475192849854	-5.13083227252423
SUSD1	-1.45235810223997	5.91553359594249	-23.5541340198268	2.92149979107962e-07	0.000218840129929367	7.51533970411274	-5.12844193327571
TSPYL4	1.75799698290227	4.47738580714777	30.4924031935457	3.02625040145997e-07	0.000218840129929367	8.6914345385034	5.12180482389592
TUBA4A	2.50931349121937	2.7788141036543	67.3148931511569	3.12616719274545e-07	0.000218840129929367	12.9057038988531	5.1156775514167
PLP2	-1.65233767645034	5.54444040942291	-23.0838448296742	3.78588877095091e-07	0.000218840129929367	7.53768036905019	-5.07942001376036
CD1A	-3.00044318219172	0.230637219688903	-22.8229144373642	3.97770530071686e-07	0.000218840129929367	6.89061751132361	-5.07002161237381
CELSR3	2.50937008865249	2.14083166688747	73.0883042483675	3.97985140537802e-07	0.000218840129929367	15.98682290108	5.06991895420497
TMEM63C	2.86961403453265	3.14686655530123	21.7496223237412	4.0376379007971e-07	0.000218840129929367	6.8658854405918	5.06717465317227
TRABD2A	2.71304265987057	1.87641110669087	21.7733670712878	4.06456697153862e-07	0.000218840129929367	6.66603580863065	5.06590870328082
FBP1	-2.09042369742683	6.19069101668095	-22.1717858627493	4.20173964484911e-07	0.000218840129929367	7.90966738467229	-5.05958317607801
PRAF2	2.48114587898871	2.61956814291718	69.4646841568809	4.20436053305107e-07	0.000218840129929367	14.8967802056129	5.05946426756719
RNPEP	-1.53305029110575	6.55107984554051	-21.6910234058048	4.48719678905715e-07	0.000218840129929367	7.36306710075699	-5.04703478488074
MBD3	-1.54321859646871	5.90038640767502	-21.827154550718	4.62710802797292e-07	0.000218840129929367	9.80622343181709	-5.04116313327732
SLC25A23	2.43669764233597	5.11059109101708	27.7153010826385	4.68958975143404e-07	0.000218840129929367	8.26566822095424	5.03859608596901
ARL3	1.40894742833023	4.45703560115691	25.6639548852186	4.90449318038663e-07	0.000218840129929367	7.91367298503278	5.03001193028935
STXBP1	1.53118048606839	5.33375298581495	23.1802912029058	4.92996746194145e-07	0.000218840129929367	7.44439936229572	5.02901853258672
PTPN23	-1.3891898723756	5.43783431282566	-21.7649105195008	5.08843425206917e-07	0.000218840129929367	13.0817387589116	-5.02294793392994
TXNIP	1.61770737001711	8.14644775149855	21.2154726442759	5.1533672054354e-07	0.000218840129929367	7.01897818071243	5.02051296662982
TRPV4	-3.08449531815228	-0.129931999350948	-66.6136880751002	5.30601921332001e-07	0.000218840129929367	14.3829295164897	-5.01490312832464
ERMAP	-1.75389915478578	3.44727798468191	-29.0610026094177	5.53941992520021e-07	0.000221543224766038	8.86299292303526	-5.00661976821471
SRM	-1.26493339576746	4.8083150773576	-22.0270880124901	5.84599483852752e-07	0.000222221106423205	7.26584174912874	-4.99623654073288
ITGB7	2.04488297201763	6.27943198764677	22.03816578103	5.89311920352491e-07	0.000222221106423205	7.20372136573071	4.99468724071502
PILRA	-2.0367025379019	6.47295337496201	-20.7448636324835	6.23198717438807e-07	0.000227640848384154	6.90975896991362	-4.98388579384216
GPD1	-2.10250465419944	3.90716428517278	-24.8976939062228	6.45940808918171e-07	0.000227640848384154	7.78089746764886	-4.97694975295197
SMC1A	-1.37166866503117	6.31932828877149	-20.4735628213605	6.55429022472939e-07	0.000227640848384154	6.84548339831383	-4.97412531293998
PTPN18	-1.09398225054908	6.62412120194117	-20.1774523227091	6.94301435429517e-07	0.000228310747970946	6.7672346559395	-4.96295088657302
RELB	-1.41501920502582	5.08613555589596	-20.7496524220167	7.82293754696444e-07	0.000228310747970946	6.91674231196429	-4.93973359735546
NIPSNAP1	1.67382105945499	5.28262731616715	21.4143842041727	7.86842654368347e-07	0.000228310747970946	7.14471813002302	4.93860287536844
RRM2	-4.23084852048775	1.7023722049974	-19.8887575095854	7.90135373898913e-07	0.000228310747970946	5.99339265689862	-4.93778832428259
ADI1	-2.63210722055181	5.89315397140058	-20.454179080329	8.42854760771504e-07	0.000228310747970946	8.97075956891587	-4.92517363722794
RABAC1	1.27176419877196	4.82865632284576	21.5555890804523	8.46812975568551e-07	0.000228310747970946	7.95429908501933	4.92425743242412
ECSIT	-1.62142455788669	3.09716872022591	-26.4503345638609	8.46980825171377e-07	0.000228310747970946	8.12952365791984	-4.92421867162721
SAMD14	2.58252946370732	3.08364382141072	54.8498111024772	8.75044257164177e-07	0.000228310747970946	13.8705000234489	4.91783991329474
NUP188	-1.49399245662224	5.88292168667918	-19.6473872743797	8.78710872612194e-07	0.000228310747970946	6.72720899135694	-4.91702109203689
NAGA	-1.37270775013868	7.19849535864177	-19.3556035498192	8.94501337045539e-07	0.000228310747970946	6.6218436508081	-4.91353198094264
DPP3	-1.74813546391864	5.21344286590394	-20.5777251438838	9.13171348547992e-07	0.000228310747970946	7.46122504398149	-4.90948231337285
FCRLA	2.78126364924347	1.34688670579218	19.7107085533898	9.42116127758879e-07	0.000228310747970946	6.22144620405645	4.90335892111361
LANCL2	-2.85148825117026	3.03704437717722	-49.3549193113914	9.75475770066909e-07	0.000228310747970946	13.7759238981467	-4.89652231201247
ATF5	-2.82591765388949	5.33933094043544	-22.0156024615487	9.85321143333691e-07	0.000228310747970946	12.9853427704587	-4.89454762481957
AKT3	2.69174776785497	3.13192668827282	55.6994459750011	9.94218043355721e-07	0.000228310747970946	14.6396691845968	4.89277944246707
IRF2-DT	2.43753056636366	1.43483405062544	56.4942602487545	9.96581648228756e-07	0.000228310747970946	14.5022873518998	4.89231225703335
ACE	-1.40582802553447	7.30999871328918	-18.9031952484584	1.03641383338739e-06	0.000228310747970946	6.43256544769969	-4.8845955325597
TSPAN10	-1.91282636797902	-0.886112283880991	-25.9630431545758	1.04013111803325e-06	0.000228310747970946	8.00936490088094	-4.88389000715163
KLF11	-1.34378533965377	4.76065251251197	-19.9058776593597	1.11679918014117e-06	0.000228310747970946	6.70998673603372	-4.8698554474752
DNPH1	-1.49995588839906	5.04073932063432	-19.7439658784635	1.12927993434418e-06	0.000228310747970946	6.71312464772126	-4.86765895367119
EFCAB2	-1.54050470214931	1.08906090496489	-24.6647065731896	1.13139868619642e-06	0.000228310747970946	7.75718067992721	-4.86728839451634
SP140	2.90779542546235	1.73988587742677	19.8402967669788	1.13953056507168e-06	0.000228310747970946	6.20270724373836	4.8658723419178
KBTBD3	2.19933835524657	2.00429254321423	46.9479429219318	1.17182103506285e-06	0.000228310747970946	11.8233794235273	4.86034374527944
NDUFB2	-1.95769363174718	4.76621457407866	-21.4307771791364	1.17890824458781e-06	0.000228310747970946	8.96384727594242	-4.85914994606617
SPPL2A	-1.39844420898973	6.73019177918228	-18.480853240857	1.1846197534244e-06	0.000228310747970946	6.63375438257605	-4.85819288957666
MARVELD1	-1.77615964795338	4.92715033091446	-20.3943062300407	1.19037153348707e-06	0.000228310747970946	7.15212214728415	-4.85723356115384
JARID2	1.01791153048447	6.53205651843321	18.4186026419111	1.22123618294191e-06	0.000228310747970946	6.29365167477034	4.85216067383829
SARS2	-1.72601894205204	3.14672366223552	-25.2830195728508	1.2335945160668e-06	0.000228310747970946	14.3801038036741	-4.85016397431075
ATP1B2	3.36995075388235	2.62014416976638	18.4044087347638	1.26781825678446e-06	0.000228310747970946	5.81540583701391	4.84473336130979
TAPBP	-1.11615294848178	7.95451645840404	-18.2677646216241	1.27571295274304e-06	0.000228310747970946	6.26555019313746	-4.84350066323606
RECK	1.41317781617359	3.42884973349972	25.7920298307178	1.27998347289303e-06	0.000228310747970946	7.98186068803639	4.84283690814706
FNBP1L	1.21175411488184	4.89966454097537	19.7697466680076	1.28817356136519e-06	0.000228310747970946	6.71379494633287	4.8415698841284
TCTA	1.15115995252226	5.4112635647374	18.8401948473561	1.30333069415348e-06	0.000228310747970946	6.42228473989267	4.83924534934663
ZSCAN30	1.41938053432886	3.73432306654863	24.647039039271	1.31704334667948e-06	0.000228310747970946	7.76643133570471	4.83716463871896
ENSG00000273314	2.27203741834359	1.27302961944365	47.6355237778899	1.40035884220199e-06	0.000228310747970946	12.0298481678768	4.82495357257039
RBM3	-1.64952034978003	7.14673421812016	-17.9763401837038	1.40460687798031e-06	0.000228310747970946	6.34533727906336	-4.82434984412985
ALDH6A1	1.85570519680101	5.18528105557091	20.2802666117563	1.41100980916133e-06	0.000228310747970946	6.8735365770306	4.82344317285267
KEAP1	-1.6311002834648	5.36502959481138	-18.6710257950445	1.43015223168493e-06	0.000228310747970946	7.29202387791634	-4.82075596368975
SPAG7	-1.78152086105782	4.75450101312254	-20.0697136859358	1.43623809531147e-06	0.000228310747970946	6.74813907990497	-4.81990887418066
HYCC1	1.70729076559033	5.50342423999165	19.0913146781678	1.44315912182482e-06	0.000228310747970946	6.48624917132183	4.81894972300393
NMI	-1.56349849693357	4.16802435803966	-20.767206499712	1.45114041068508e-06	0.000228310747970946	10.1029928631229	-4.81784911137141
CYC1	-1.02021594235159	5.99454877912816	-17.9278418537231	1.45702031813933e-06	0.000228310747970946	6.15135642411276	-4.81704199543325
TNFSF9	1.66816545644198	4.1451129365164	23.9137694289144	1.46897362072744e-06	0.000228310747970946	7.63512881104567	4.815410814367
AMT	1.77187939612101	1.54642831466449	31.5549068980104	1.48085150495024e-06	0.000228310747970946	8.98275378352913	4.81380251828847
OPA3	-1.93238124908922	4.61359906848007	-20.8356023296849	1.490233012445e-06	0.000228310747970946	12.7155102915552	-4.81254098114225
TLE2	3.3000783941485	1.29008390109743	17.8459915083133	1.49425293778254e-06	0.000228310747970946	5.63750406322118	4.81200275468209
ZDHHC1	2.25319410939957	1.01234746511639	44.5413485822622	1.51348328825297e-06	0.000228310747970946	11.2821295997885	4.80944711704322
KREMEN1	3.41367311641165	2.70213572109254	18.5174762903932	1.55390414301274e-06	0.000228310747970946	5.92157528572364	4.80417559692154
AP5S1	-1.84927109775574	3.55754615081053	-24.3244555601536	1.56212557460171e-06	0.000228310747970946	7.99499915543853	-4.80311954314307
SOX12	1.90492008440906	4.66267327950111	22.1404764872358	1.56281430132013e-06	0.000228310747970946	7.31258706194326	4.80303131798682
RBBP8	-1.76334449506246	3.32402935107468	-24.1837175497063	1.59158783528692e-06	0.000228310747970946	7.71807124970891	-4.79937846412239
PFKM	1.43101837808433	4.86991975565569	19.5937190991994	1.60633609005893e-06	0.000228310747970946	6.79078608490523	4.79753068293028
TMEM205	1.74986216854508	4.74916745463003	20.9948960002828	1.60878585657267e-06	0.000228310747970946	7.06346030969546	4.79722533661513
PLXNA1	-1.07046290206314	6.65414480139608	-17.5630320303344	1.61759156422672e-06	0.000228310747970946	6.0467346024025	-4.79613144503153
ENSG00000289298	2.28795533919572	2.32987210289449	42.3491432019751	1.64300322304347e-06	0.000228310747970946	10.9106512291117	4.79300647193503
GBE1	-1.44895541333471	4.60816991446568	-19.1152078667717	1.64585271623541e-06	0.000228310747970946	7.52102776828892	-4.7926589597132
ABCC3	-1.94653743891387	5.39077866649767	-18.2969452053121	1.65441290074034e-06	0.000228310747970946	6.25952402427535	-4.79161846294338
ENSG00000286388	1.49258690930928	2.36242282257447	28.477441688893	1.66069342364077e-06	0.000228310747970946	8.49252193458193	4.79085834659451
FAM210B	1.74811818291854	6.25957124114985	17.7639150551353	1.68771590470606e-06	0.000229633757838253	6.12033767154175	4.78761908920083
TXNDC5	-1.0445962734662	6.01023077724764	-17.4771202203941	1.70793157636573e-06	0.00023001307086607	6.09739850929741	-4.78522821423974
TM2D2	1.22708106211966	7.36637244063415	17.3032029653995	1.77844649598409e-06	0.000237090271252505	6.10313756857619	4.7770962617688
NRM	1.9486938233076	3.93179843698941	26.8118037084613	1.82773459024088e-06	0.000238126445069044	14.9259159171527	4.77159420454446
TRPT1	2.0831257854322	3.72419750446032	29.9785142488349	1.83904407012596e-06	0.000238126445069044	8.87980005474185	4.77035184491493
POLG	-1.52341222784483	5.53666066658863	-17.5645092548615	1.8612356496102e-06	0.000238126445069044	11.1844094411781	-4.7679352643762
RABEPK	-1.48773681401379	4.63535242787298	-18.6812963320099	1.90226706866012e-06	0.000238126445069044	6.46657663719476	-4.76353912427957
ACOT2	-2.43371067265616	4.77348467260086	-20.8748363813234	1.91377113133151e-06	0.000238126445069044	6.95555027312615	-4.76232291890221
SDC3	1.34857262986232	7.17837292370673	17.0755400686641	1.92819876069935e-06	0.000238126445069044	5.89207577029828	4.76080752489414
ABI2	1.33956477627359	5.33542458434015	17.8509665128154	1.9581929730156e-06	0.000238126445069044	7.15061129795975	4.75769166603086
ENSG00000269918	1.55541095743673	0.755316173054945	27.7086017347885	1.96304488908916e-06	0.000238126445069044	8.37795411887639	4.75719195208547
PURPL	1.67577106366244	1.27024431473694	28.322193927957	1.96547778967759e-06	0.000238126445069044	8.48762400349111	4.7569418265546
C2CD2	-1.07588775144868	3.28477955604457	-18.9222008529813	1.97713202540512e-06	0.000238126445069044	6.4436004705142	-4.75574776911132
BRPF3	-1.83088347519962	3.9825627012001	-21.5579640087091	2.00126720265872e-06	0.000238126445069044	8.71486278882193	-4.75329630437644
PHPT1	-1.24655742757824	4.56697329786232	-17.944242212537	2.00273036843945e-06	0.000238126445069044	6.15574773606197	-4.75314860184483
CD36	1.52940848249857	11.0295710510929	16.9247775038495	2.02775038008603e-06	0.00023853284760322	5.90398369242885	4.75063881454562
ENSG00000261211	2.90061994686907	1.21294232464778	17.0747352530622	2.04229517950931e-06	0.00023853284760322	5.59507912944975	4.74919344642636
CFAP119	2.10263619142163	2.05076922851612	38.5062710305541	2.10302889709168e-06	0.00023943162422175	10.3726191296417	4.74326305875405
COMT	-0.992022286070273	6.639464026858	-16.8141630400483	2.10390912197912e-06	0.00023943162422175	10.783845774975	-4.74317832369131
PLA2G4C	-2.23975696315047	4.0780370177242	-22.0004478825396	2.13493018809259e-06	0.00023943162422175	7.22261971229212	-4.74021361203584
MCRS1	-1.11424836041704	4.72381231069368	-17.3969108720813	2.13558613031187e-06	0.00023943162422175	11.0969837715612	-4.74015137075108
SIGLEC10	-1.99745610865718	5.19435307621283	-18.2388748050347	2.14069795864271e-06	0.00023943162422175	6.25389996079142	-4.73966694585157
KMT5B	-0.916909708757597	4.54399985363583	-17.199741423829	2.16479794610153e-06	0.000240092464644101	10.9924558661115	-4.73739796124985
TMED1	-1.81248973937595	3.51881845022534	-22.3081363797394	2.21673610715263e-06	0.000243804026185003	7.34083962954015	-4.73258940659305
MCM5	-1.16314042548298	5.68227333692264	-16.8162165866408	2.29060686488096e-06	0.000247045951646902	5.8093309823224	-4.72593343000724
KDM8	-2.20912396759693	0.842139029205831	-29.5451469157572	2.32122304261089e-06	0.000247045951646902	9.41872903826958	-4.72323505159787
ZNF428	-1.75478939184576	3.48892475034016	-22.0331844884678	2.33329948333622e-06	0.000247045951646902	7.58107603087202	-4.72218007384922
PAQR5	1.84459800775396	5.75533155693929	17.7155053816903	2.33466432407693e-06	0.000247045951646902	6.08847644812132	4.7220611735403
AAMP	1.16204097624968	6.75230867406873	16.4380056386994	2.41573343079544e-06	0.000247045951646902	7.72312147509986	4.71511578013215
FUT11	-1.45972093854978	3.94407680687668	-19.1393804703885	2.41755990010179e-06	0.000247045951646902	7.2376887136031	-4.71496189346076
ACOT1	-2.46640058951672	2.79084486532166	-28.3023807897779	2.42450372898363e-06	0.000247045951646902	8.52513880725337	-4.71437786766785
SYP	1.55130482061733	4.5641435063674	18.2436453975912	2.44646088768348e-06	0.000247045951646902	6.2454743637451	4.71254162322361
LMAN2L	1.33438137996085	4.24013431425697	19.5595531192173	2.44729902803371e-06	0.000247045951646902	6.62491132570819	4.71247184470416
WDR62	-1.78288898305046	1.53190919963924	-23.7856421978051	2.44976079811827e-06	0.000247045951646902	7.93468873401917	-4.71226702511887
SERTAD2	1.16378176144892	6.64723905203027	16.3860220543861	2.47206655203032e-06	0.000247045951646902	5.88853053740768	4.71042013792905
CORO1B	-1.19644439267852	7.42226153109088	-16.3756694395867	2.47785364906535e-06	0.000247045951646902	6.05089591890569	-4.70994358764109
TYMS	-3.1017690796378	3.09138345774029	-38.094539334718	2.509012453402e-06	0.000247045951646902	10.455679007111	-4.70739597304732
PAPLN	1.10452103979329	4.72575578808567	17.547142275816	2.52302460742019e-06	0.000247045951646902	6.03507557553107	4.70626019257507
MCM10	-3.01967132909485	-0.851787933400792	-44.1230774737087	2.53891759488354e-06	0.000247045951646902	11.8196497607531	-4.70497926327135
PBXIP1	1.44718910251319	7.0145176340124	16.2845984011029	2.5630129174191e-06	0.000247045951646902	5.79431939510202	4.7030518545879
PTRHD1	-1.95305835919482	3.0578941665995	-24.2543944481964	2.5724786087549e-06	0.000247045951646902	12.0902094141143	-4.70229943922265
DGKA	1.66334448575212	4.37172879046162	20.5353978032573	2.59593017472788e-06	0.000247045951646902	6.92140915755691	4.70044669222784
GTF2IP1	1.0566765948714	6.70640785789028	16.260528106239	2.60186295491131e-06	0.000247045951646902	5.62246431037345	4.69998053041324
ADRA2B	-2.64650299434942	2.06725966046394	-29.1765709618069	2.69756640828639e-06	0.000251654441280755	8.71430496671589	-4.6925984546414
ENSG00000289047	1.32350231606794	4.6968767408152	17.9489007411409	2.72360163962091e-06	0.000251654441280755	6.17962369723051	4.69063371677493
SHROOM1	-1.6925603347375	1.0258318602936	-22.5955706094009	2.75528311906707e-06	0.000251654441280755	7.37111468217078	-4.68826705454388
UBE2D4	-1.48831552749301	4.20393303212923	-18.2020489702204	2.76247937221615e-06	0.000251654441280755	7.17660168950904	-4.68773312241368
HERPUD2-AS1	2.26064123046465	4.67375066554394	21.5114706536564	2.79259237059771e-06	0.000251654441280755	7.5555384616794	4.68551324529525
AGPAT5	0.883237986956391	5.45943050011385	16.3379187585301	2.79772390381338e-06	0.000251654441280755	5.6429159818143	4.68513724994566
MARCHF9	1.74920981513391	4.32623180187341	20.8982819199985	2.80384856095875e-06	0.000251654441280755	12.7623128135078	4.68468935218372
CALCOCO1	1.56228147672801	6.53478975225326	16.0047656992012	2.87254399795369e-06	0.000251654441280755	6.12220097380932	4.67972896683819
ZNF33A	-1.19230173840477	3.71801283973383	-17.8155593535458	2.89675681476311e-06	0.000251654441280755	6.12254662336339	-4.67800769277227
MCM9	-1.15645608812604	3.59332027232284	-17.6856871263025	2.9090614118701e-06	0.000251654441280755	7.56110634704089	-4.67713824974523
ANG	3.13684349559382	1.88904925843162	15.4665851967359	2.94225846439286e-06	0.000251654441280755	5.19046144849041	4.67481002922327
COQ9	-0.985252289375813	4.74834496709959	-16.4022791930566	2.94328241273678e-06	0.000251654441280755	5.89239363010298	-4.67473861767214
CYCS	-0.965835514424623	6.94363092866721	-15.8530898773958	3.00852223686506e-06	0.000251654441280755	5.48531707383995	-4.67023714417583
INO80C	-1.0814794580743	2.48714658192851	-17.9134558098708	3.02614011791952e-06	0.000251654441280755	6.15289577552963	-4.66903758939591
HEMK1	1.1766086058998	4.69162356687674	17.3632371200301	3.04797249748744e-06	0.000251654441280755	5.99167589266663	4.66756034170372
TLR10	3.21099634765421	1.23369353688581	15.4861547044376	3.06734503775709e-06	0.000251654441280755	5.13292395669302	4.66625800962186
NME2	-0.957629937832399	6.94228018586133	-15.7902219841006	3.08134998295206e-06	0.000251654441280755	5.45814174295061	-4.6653214224061
FXN	-1.28486334265772	2.63272214425942	-18.7862622618569	3.08784841861978e-06	0.000251654441280755	6.58884542029546	-4.66488822267457
ATP8B2	3.85952948669718	4.09809701139612	16.8899463647205	3.1089575953079e-06	0.000251654441280755	5.73577931161351	4.66348704916243
NR4A3	1.09494249252626	5.3631570707111	16.3794608352495	3.14771699761213e-06	0.000251654441280755	5.65674904747384	4.66093789623929
SNRNP25	-1.94715039630711	3.28250824717674	-22.1643384554634	3.16115415989479e-06	0.000251654441280755	7.28548411666461	-4.66006117634807
TCTN1	1.18511989949447	4.06044962103922	18.5768172985674	3.18382283680514e-06	0.000251654441280755	6.35794044505461	4.65859020791764
ICAM5	2.92535952751844	2.40016556732512	15.1327864834122	3.18658324837277e-06	0.000251654441280755	5.68439616469645	4.65841177163645
TBC1D5	-0.937358988150907	6.2765884163842	-15.6737465506669	3.23972316458826e-06	0.000251654441280755	7.74693594300248	-4.6550053361411
ATG2A	1.11342641060649	5.97823624621684	15.8072754198073	3.25232103274071e-06	0.000251654441280755	5.52097754480743	4.65420563407623
ZNF724	-1.4318968266589	0.328821811531422	-18.9125973073129	3.25542639613382e-06	0.000251654441280755	6.51638346879439	-4.65400896467341
HSD17B8	2.83729160974536	2.42532947185776	15.7880937860027	3.26102147026558e-06	0.000251654441280755	5.64308230398906	4.65365507019666
ZDHHC9	1.23200030628909	4.5265989237684	17.5180559144998	3.29356176539196e-06	0.000251654441280755	6.39389734105993	4.65160833234048
MAN2C1	-1.43704712483402	5.06219477927204	-16.3361403212953	3.32101135347072e-06	0.000251654441280755	5.90670202537645	-4.64989681691194
GGCX	1.18155094664534	6.28409862682749	15.6529019548252	3.34483534044145e-06	0.000251654441280755	5.4880928006426	4.64842232389732
NUDT15	-1.06415232369967	2.6905677543074	-17.4231657413732	3.35794959917822e-06	0.000251654441280755	6.01266713141581	-4.64761496019276
CBX7	1.49585349929464	4.78297626145019	17.5300787281888	3.35981453630291e-06	0.000251654441280755	6.08303120207981	4.64750039321842
SLC25A5	-1.28895238312924	7.44054661714467	-15.5537625074532	3.38776709665582e-06	0.000251654441280755	7.6302336184971	-4.64579047766104
ZNF888	-2.23037572714112	1.8465332468481	-28.6791856199204	3.38859231654718e-06	0.000251654441280755	15.669207158681	-4.64574020313656
HSDL2	1.25873054360682	6.3487742513627	15.6107322760716	3.39088975659165e-06	0.000251654441280755	5.56935346622558	4.64560029898218
FANCE	2.44475351825592	3.11675178271661	34.5758040104648	3.40150675851638e-06	0.000251654441280755	9.95845384439494	4.64495494789669
OGFRL1	1.16731984603874	8.38487233640066	15.5543312293283	3.40152368666371e-06	0.000251654441280755	5.39025514584433	4.64495392046786
CCL22	-2.59590483566912	5.50479968380727	-17.0664882385811	3.41458534911911e-06	0.000251654441280755	5.88515293105142	-4.64416262003531
MAP2K7	-0.922642960592788	4.61175815094642	-15.9635618169707	3.44097660814408e-06	0.000251654441280755	6.36764662266843	-4.64257260593983
LDHA	-1.12479352446931	8.12800240111812	-15.5099449810746	3.44781105970363e-06	0.000251654441280755	5.3806724381064	-4.6421627519434
KAT5	-1.26597376819635	5.10709188830679	-16.0106448267356	3.4496092463039e-06	0.000251654441280755	6.29287167617566	-4.64205504626661
COL26A1	-2.14514968452875	1.47778012983749	-26.9634374559855	3.45726897518366e-06	0.000251654441280755	8.35491895799328	-4.64159685506813
LST1	-2.41303026498744	5.5339501737271	-16.5239664250464	3.47030673686145e-06	0.000251654441280755	8.7150973581526	-4.64081919351354
TMEM132A	3.73290395421384	4.35140157742884	33.0999130683112	3.62495076387289e-06	0.000258606560729411	9.6588990505681	4.63180295316567
ANPEP	-1.92663673121747	7.91719165351119	-15.3644192980616	3.69074440277178e-06	0.000258606560729411	5.30045877907683	-4.62807832397591
DCXR	-0.949639783136068	4.15711533655461	-16.0196635317906	3.75160589597827e-06	0.000258606560729411	5.53333119412744	-4.62468915429432
RNASEH2A	-2.47939361246237	1.61747516064539	-30.3164225988597	3.75994469367516e-06	0.000258606560729411	9.06635092421468	-4.62422890623664
PRXL2C	-1.96512889933432	3.56712422365913	-21.0371473554697	3.7661698244268e-06	0.000258606560729411	12.8372792952144	-4.62388595646969
CFL1	-0.904818362012172	10.0096820294949	-15.2510523621733	3.80467575822626e-06	0.000258606560729411	5.40273768316879	-4.62177661894339
RAG1	2.12822133513061	1.40461401349922	34.3748191090812	3.82530828199489e-06	0.000258606560729411	10.0293364403445	4.62065478402851
TIMELESS	-1.89348438840191	3.7367426691651	-19.7772542453871	3.86137746501703e-06	0.000258606560729411	6.71819845013835	-4.618707484963
PQBP1	-0.960837241004159	4.16169189747701	-15.8116904911259	3.90262190560987e-06	0.000258606560729411	10.2139920248204	-4.61650203870174
ATXN2L	-0.877440121341189	6.62924911705133	-15.1712666767578	3.92847987630915e-06	0.000258606560729411	5.32861994433356	-4.61513071221858
TRIM47	-1.71813313492526	4.73817646181237	-16.8016564723878	3.93694982317254e-06	0.000258606560729411	6.58695378097423	-4.61468340586198
DUS1L	-0.92909200276894	5.21629741903933	-15.3530167136966	3.95799089157073e-06	0.000258606560729411	6.60302042154953	-4.61357618537446
SPRYD3	-0.953199814484201	5.18928101187918	-15.3846812782018	3.96563489763814e-06	0.000258606560729411	6.04508312272636	-4.61317534001251
PCBD1	-1.11625457278754	4.45398794927344	-15.9537759318124	3.98426310144429e-06	0.000258606560729411	5.52090192622769	-4.6122015852723
ODF2L	1.2773422325856	3.3651682915352	20.0288056012755	3.98897616245955e-06	0.000258606560729411	6.77125502850957	4.61195591044902
C8orf82	-2.00738477117393	3.76605657813526	-20.5900994446139	3.98972425185799e-06	0.000258606560729411	7.68560326905206	-4.61191694084033
SLC29A4	3.67753342611909	1.46330568291265	14.8919532533002	4.0256556693354e-06	0.000258606560729411	4.77580710138317	4.61005339317223
VPS35L	-1.02134824211434	5.7747505263046	-15.1704201995432	4.0751650153853e-06	0.000258606560729411	5.28792260263774	-4.60751158723397
MAP3K10	1.05896547923741	3.98042675075941	17.4325168429038	4.09333280264143e-06	0.000258606560729411	6.04868828030984	4.60658627117447
FUNDC2	-1.06493742337762	4.91421519646777	-15.4256883835907	4.10796933256709e-06	0.000258606560729411	9.98277762262958	-4.60584366620663
EIF3J-DT	1.29959758945825	2.2667508414241	21.4368495430569	4.11147459524325e-06	0.000258606560729411	7.13590041627021	4.6056661981277
ARSD	-1.82883655457738	5.40127020062986	-16.0023402983722	4.11427587390172e-06	0.000258606560729411	5.55800063353192	-4.60552447629121
JADE2	-1.98355521114246	4.75718709996425	-17.1205905032028	4.13632803204662e-06	0.000258606560729411	10.9538462767063	-4.60441203546494
MRPL27	-1.14158978726523	3.56705860158765	-16.4712753652298	4.13839626136468e-06	0.000258606560729411	10.5951301139022	-4.60430799348455
METTL9	1.55237302779845	6.09350473246927	15.2067754336547	4.1693007322137e-06	0.000258606560729411	5.36127108240878	4.60275925525637
ATP13A3-DT	3.04994624353198	1.74428222992811	15.2430753422384	4.17529609272533e-06	0.000258606560729411	5.06597978040653	4.60246007992426
UBE2H	1.03626358796055	6.98401602904519	15.0201890343105	4.18106348656578e-06	0.000258606560729411	5.21341083991162	4.6021726686179
TRMT2B	-1.43756331749166	3.39156721380111	-18.0714479508689	4.18788925354338e-06	0.000258606560729411	6.26685080331727	-4.60183300500837
DACT3	2.79781524373781	3.75614907789489	31.8144576254317	4.2284951787333e-06	0.000258606560729411	9.72195734219293	4.59982327340903
PDP2	1.61666897484744	3.73771651908614	20.3474295251023	4.24272780003068e-06	0.000258606560729411	6.8601298188783	4.59912322509565
ENO2	1.80344246767339	4.7872943846811	17.617687718741	4.24413487123546e-06	0.000258606560729411	6.13375766001733	4.59905413890904
GLO1	0.889741729442562	6.80321517154894	14.9785566624696	4.24704713258504e-06	0.000258606560729411	5.2546748207207	4.59891121866054
ENSG00000267364	2.12380841582168	1.05391896493265	38.1446016901428	4.24986905364631e-06	0.000258606560729411	10.9188755332286	4.59877282144824
GEN1	-1.3844934939711	3.26605749721198	-17.9379254582407	4.29274105412706e-06	0.000258606560729411	6.18252006771877	-4.59668098491457
CEP68	1.41799100875995	4.85634517646893	16.5372640873144	4.31209108130415e-06	0.000258606560729411	5.78718009316185	4.59574339523771
HERC6	-2.56268039131387	3.12717827187434	-28.6545405649285	4.32713839142747e-06	0.000258606560729411	15.7416156886471	-4.5950170723797
ACBD4	1.49367659357555	2.39668299000232	22.9558413709837	4.32878212255573e-06	0.000258606560729411	7.53011252990657	4.59493787732932
ZC3H12D	-1.89032747328051	2.67823698389881	-21.9999260432811	4.36943742055356e-06	0.000258606560729411	7.67318697025707	-4.59298821730651
CENPN	-2.03857165580462	2.90889682270404	-22.9692594621047	4.37491587363212e-06	0.000258606560729411	8.02905080687227	-4.5927268232945
GPC3	1.30487679223965	3.70636581405432	17.6549904905866	4.38532173022384e-06	0.000258606560729411	6.07330744326237	4.59223118998265
LYSMD1	2.15334753488256	0.963649821892433	34.1618547595768	4.39796674906936e-06	0.000258606560729411	10.0479584218138	4.59163041924162
TMEM87A	-1.03707209711133	5.37583123671223	-15.0764134544123	4.42693138373752e-06	0.000258606560729411	5.8902795092963	-4.59026050937823
TIMM44	-0.922519235448536	3.65118642038166	-15.7918732703903	4.43462049129364e-06	0.000258606560729411	5.77752208317864	-4.58989828815766
RNF167	1.02342410023042	6.44461299709246	14.9425627020701	4.46866640513121e-06	0.000258606560729411	5.13939815239802	4.58830163778195
ADAMTS8	-1.8921944081108	0.474336787015616	-20.7703804738052	4.47026888495645e-06	0.000258606560729411	6.95439887684918	-4.58822677382191
RTN2	1.4544788064193	5.04116318978812	16.0374272667577	4.50355496715313e-06	0.000258606560729411	10.3468532257823	4.58667751484704
NCL	-1.16166722028128	8.16658353280011	-14.8406226875999	4.50368915973579e-06	0.000258606560729411	5.28768535820154	-4.58667129125158
GEMIN4	-1.19310797579363	3.32647557031564	-16.8383386942911	4.50896654781021e-06	0.000258606560729411	5.81940590521428	-4.58642667684803
UBE2C	-2.91250393813233	0.279685100395139	-36.8090112667567	4.52630061588831e-06	0.000258606560729411	10.6835016999279	-4.58562514381861
SLC35B2	1.23166733790856	5.51820325918311	15.2228168633284	4.5640528208398e-06	0.000259639522109671	5.57960417412368	4.58388959750968
MAGEF1	1.38402784889013	4.74609177218909	16.3637143705176	4.65452265787943e-06	0.000262774153519639	7.33550016087358	4.57978584533
FBXO32	1.86191839106675	4.83123419615102	17.4045722020053	4.66621378425049e-06	0.000262774153519639	6.01444390262454	4.57926111544655
DLEU1	2.63866328017843	2.29030127104898	15.1430874612735	4.6879245722991e-06	0.000262774153519639	5.72926774977104	4.57829000773271
CENPH	-1.14825955706666	1.68186260354642	-16.8563014945498	4.6987952894859e-06	0.000262774153519639	5.82696423641599	-4.57780538587454
PDK2	1.08198527251515	5.28779644779106	15.2644500882631	4.74013669001264e-06	0.000262869657964662	5.27844726940523	4.57597212227401
FAM151B	-1.15828956272753	0.47437005920342	-16.3282959727436	4.77134301546654e-06	0.000262869657964662	5.6459147613696	-4.57459840875454
CDC25B	-1.29686700287337	4.68462367817087	-15.6040732078873	4.77913983788108e-06	0.000262869657964662	5.45811665453381	-4.57425653361233
TMEM18	-1.91826869597787	3.18312287827038	-20.9737383139604	4.78224746452134e-06	0.000262869657964662	12.8253112517556	-4.57412041924564
CGRRF1	1.02405812231556	3.64398411386308	17.043712930073	4.81324238125137e-06	0.000262869657964662	5.88009852724867	4.57276745595714
WSCD1	1.14005012037534	4.0257258887608	16.3072149440324	4.82690960780586e-06	0.000262869657964662	5.63370081907511	4.57217351513033
THOC6	-1.36484805346055	3.48688513279133	-17.0047773939704	4.85538128028125e-06	0.000262869657964662	9.5159962845364	-4.57094136846755
OGDH	-1.20351209257617	7.06387650756528	-14.646618304061	4.85984213845866e-06	0.000262869657964662	7.06410025284527	-4.57074894664895
MCCC2	-0.913832211504479	5.63064623657324	-14.7357562573091	4.88451999231333e-06	0.000263126101463475	5.09319441146993	-4.56968749930004
FAM217B	-1.50627351001824	3.77887935420742	-17.2420426864701	5.02777119406278e-06	0.000268417315251316	6.13922527672165	-4.56362558209424
EFTUD2	-0.830490577298995	7.10131383937449	-14.5584967473	5.03869139099005e-06	0.000268417315251316	5.17347996343005	-4.56317028495637
RABIF	-1.32849718695094	3.4825131960123	-16.7104497976894	5.04375618899275e-06	0.000268417315251316	8.44632874008981	-4.56295943837664
TELO2	-1.34881438325903	3.62477786422023	-16.747910844903	5.13372431919194e-06	0.00027014085181046	5.88470117347555	-4.55924748844724
CHTF18	-2.38150222531071	1.12450859756041	-26.6534862853874	5.17547539585596e-06	0.00027014085181046	8.3664231944096	-4.55754601582731
PHYKPL	-1.29783219258009	4.0459796316644	-15.9906350071647	5.17827059245702e-06	0.00027014085181046	5.9590403758121	-4.55743257369682
ITFG2	-1.73912132032779	3.41396527718783	-18.7381553280767	5.18287621083619e-06	0.00027014085181046	11.7923926202234	-4.55724578403409
NLK	0.93563612238548	5.80858560614685	14.6088004544269	5.19750732242226e-06	0.00027014085181046	7.20034972501065	4.55665344398983
LRFN1	1.95800050238313	2.23676121311006	28.3883431947018	5.198952595837e-06	0.00027014085181046	8.80064737696004	4.55659501882031
EIF2B3	-0.990984289175135	3.62681338510557	-15.585460997558	5.2305275674165e-06	0.000270566684440245	5.4030147345374	-4.55532246690934
SPON1	-3.08958573105697	0.511765478998515	-14.7883366745597	5.24814905415236e-06	0.000270566684440245	4.94251231624225	-4.5546154703427
ZNF771	1.22146448695566	1.57337799784326	19.8723095818169	5.27248063040762e-06	0.000270763421634708	6.74415721802749	4.5536429833072
CFAP58-DT	3.48281137330148	1.13672475815814	16.1863242222447	5.30689424641698e-06	0.000271474380869036	5.35744738877861	4.55227484762224
CAMK1D	-1.6605682345882	4.55322598434855	-16.2238976836443	5.34574541028035e-06	0.000272405976543939	5.66752710870528	-4.55074046535488
LINC01278	1.19891563712953	4.64806686816706	15.816924205497	5.37133496369384e-06	0.000272548091696248	5.58109079273812	4.54973565645946
ID2-AS1	2.13802863442274	2.17501219952977	31.6063804474907	5.40467555388144e-06	0.000272548091696248	9.82265672658583	4.54843334610598
TMEM51-AS1	1.37085315810703	2.81441477636815	20.2159853826088	5.42704895930437e-06	0.000272548091696248	6.8211843086295	4.54756372831339
CYB561D2	-1.19310463385784	3.73556622994736	-15.8422017783676	5.431137150789e-06	0.000272548091696248	7.71548789032585	-4.54740519793818
ZNF396	1.34410168043363	1.1072787880878	21.0547910283988	5.52420533680551e-06	0.000274844009170919	7.04482601950893	4.54382680028571
RNLS	-2.28164379515883	1.02052330556579	-25.4615855435854	5.53439815497973e-06	0.000274844009170919	9.56891442961981	-4.54343840719746
SLC2A5	-2.3710097541013	2.74434115717743	-25.3341700867457	5.53936251246132e-06	0.000274844009170919	8.08316274076693	-4.543249490334
PCGF5	-0.89443156689684	5.26235581518727	-14.4903011943799	5.56654914605771e-06	0.000275158485504381	5.29710274684756	-4.54221777808459
MYBL2	-3.3954016351378	0.804539851493716	-14.4029378909808	5.68678846950726e-06	0.000278974757105606	4.7758340398973	-4.53771187365091
DSC2	-2.23502254337879	5.86388635459913	-14.6495533868634	5.70848776541217e-06	0.000278974757105606	6.87005122175279	-4.53690842998891
RAP1A	0.890120888996826	7.98226450421726	14.2661877605173	5.72139875243485e-06	0.000278974757105606	9.2464894277398	4.53643177051555
HYI	-2.27256687629869	1.70591348242626	-25.2198392567207	5.79852782832822e-06	0.000278974757105606	8.14180234296158	-4.53360551791994
FSBP	1.58320707510421	2.62040875556512	22.4122322882188	5.79952776214978e-06	0.000278974757105606	7.65726655164537	4.53356911398514
MLLT3	2.17347787984983	3.51290921863258	24.9412635119283	5.82075895153167e-06	0.000278974757105606	8.03868309103765	4.5327975786185
CDC42EP2	1.51860663907007	0.44376450658834	21.2917160563823	5.84973634947815e-06	0.000278974757105606	7.10698870151849	4.53174888379542
RFX2	1.09974845791184	2.97676548580195	17.5669955133037	5.93093472421301e-06	0.000278974757105606	6.05094843649051	4.528836577701
CC2D2A	2.1732051608321	3.63689919708041	24.2005581822309	5.93605247769873e-06	0.000278974757105606	7.93141886851369	4.52865430220679
SMYD2	-1.09398131797159	3.69324964942025	-15.2824798726217	5.93909941374316e-06	0.000278974757105606	9.89603907981518	-4.5285458530019
CCT5	-1.08324924860828	6.97567218729514	-14.1501078966387	5.98180850898376e-06	0.000278974757105606	5.15389256774139	-4.52703129217956
ZNF664	0.862395551987006	6.86092609842181	14.146025779951	5.99932948099809e-06	0.000278974757105606	4.83161385536042	4.52641295066976
DDX59	-1.37513286965399	3.18082647717953	-16.7586926132964	6.01711050397782e-06	0.000278974757105606	6.18574276702798	-4.52578719596027
ENSG00000215014	-2.32556415407236	0.00891891565964575	-23.7872382816501	6.01993604570096e-06	0.000278974757105606	9.16485761111842	-4.52568792169282
USP16	-1.11023036484477	4.86090966311747	-14.5819521277186	6.02010493128842e-06	0.000278974757105606	5.72547914970162	-4.52568198937832
CCDC74A	2.85927364925882	1.4870692910871	13.4230135135312	6.02482383350065e-06	0.000278974757105606	4.62804973045215	4.52551629648362
TUBB4A	3.88246515687965	2.58332229667356	14.6443906972951	6.04770750619505e-06	0.000278974757105606	4.72268257250831	4.52471454874381
BNIP3L	0.789146641398001	7.24212689817018	14.1213078029743	6.06866526913982e-06	0.000278974757105606	4.81319042887246	4.52398281971108
IRF6	3.3290209840981	2.66180452018915	14.2985408204851	6.08145406418778e-06	0.000278974757105606	4.72647785805449	4.52353749295791
NFKB1	-1.49663274751552	5.92267984328199	-14.2206025122221	6.10028660125873e-06	0.000278974757105606	4.91289730829861	-4.52288334207253
DYRK3	1.68931955012403	2.8718423428361	22.0972672359619	6.12027189505289e-06	0.000278974757105606	7.34688686599792	4.52219126024369
ENSG00000288044	-1.79968975538604	-0.637711558455363	-18.4357227415992	6.12288697350884e-06	0.000278974757105606	6.42247881360944	-4.52210086129264
SLC25A42	2.65753284669848	0.798158916592031	14.2320036020667	6.12991965150976e-06	0.000278974757105606	4.77104759348459	4.5218579363689
BBS12	1.66363733835971	2.28542475496317	23.1676053255165	6.18018252481476e-06	0.00027964795118205	9.63153014421877	4.52012946555302
WDR19	1.63218064334491	4.38216876410426	17.1025084987048	6.18708908510067e-06	0.00027964795118205	5.95655690937048	4.51989301040285
CGN	3.80028657725568	2.45481468227343	8.4675047431699	6.28616172557078e-06	0.000281698088605288	4.40717476625664	4.5165286445134
SYNCRIP	-0.93145992115374	7.32879830291347	-14.0270025786891	6.31256366215166e-06	0.000281698088605288	4.80774024889251	-4.51564063448625
METTL23	0.8513020041566	4.29401128444635	15.1600455300023	6.33678020597131e-06	0.000281698088605288	5.2550910733924	4.51482924770691
EXOSC10	-0.986047017438006	5.39605733491758	-14.1489624769241	6.33776150106892e-06	0.000281698088605288	9.16832043899072	-4.51479643153271
S100A8	-3.20835257814287	0.271136724144226	-13.8030356270639	6.35807851974994e-06	0.000281698088605288	4.78702017437845	-4.51411808601842
CD1C	-2.00292335006918	2.28790728965618	-22.5132788879271	6.37268118263047e-06	0.000281698088605288	7.43270900087865	-4.51363181150326
HEIH	0.913357961786541	5.15401140680808	14.4416024513311	6.43555962590692e-06	0.000281698088605288	4.95078963356821	4.51155004019684
FBXO6	-2.36375214290822	2.57627083401888	-25.6986127854457	6.4507802926699e-06	0.000281698088605288	8.51767838008242	-4.51104904234836
AGPAT1	0.896969931579577	6.39012278689755	13.9852313773585	6.47544667145507e-06	0.000281698088605288	4.9201903439084	4.51023952952332
ARHGAP5-AS1	1.59974027798705	3.08133486230059	20.186263726263	6.47759680022196e-06	0.000281698088605288	6.8214375809246	4.51016910544021
KLHL42	-1.24986669111739	3.5051292904552	-15.7321951339038	6.50908599834229e-06	0.000281698088605288	6.54353298480388	-4.50914028058137
SCAPER	0.958266648048335	3.34322855927768	16.4606057285536	6.52521438743112e-06	0.000281698088605288	5.69099304850125	4.50861517148564
SPIRE2	1.13161272824399	2.8740030440317	17.5944310928345	6.55949243949661e-06	0.000281698088605288	6.06338277141237	4.50750325620668
TPK1	-1.37449279683714	4.67506787615592	-14.7964049479262	6.56824241917753e-06	0.000281698088605288	7.36612365001561	-4.50722031404009
FBXO38-DT	2.13006788100035	0.76360099148812	28.7324314902573	6.57435993838653e-06	0.000281698088605288	9.11341438179269	4.50702271007314
CDC37	0.914358745724612	8.22368279841348	13.9356693647292	6.59300853097495e-06	0.000281698088605288	4.83437874410788	4.50642141947254
POPDC3	-1.80639541229048	1.65267212751213	-20.4316316146658	6.60851004341894e-06	0.000281698088605288	6.88960312764803	-4.50592283795748
CAVIN1	2.35428888308718	5.81701990245424	15.2820915896493	6.61663945049548e-06	0.000281698088605288	5.2827091604667	4.50566181555018
RAB39A	-1.83082760627971	2.72960620871733	-19.6904203547685	6.67620184499022e-06	0.00028285130457682	7.17390535279548	-4.50375866733004
ENSG00000274922	1.35646204168169	2.62464875409416	19.5073184300268	6.68658940960508e-06	0.00028285130457682	7.70008955286982	4.50342842629928
BBOF1	1.64166078816956	1.77561899812801	22.5612215307505	6.73581336240009e-06	0.000284023210086122	7.45468929989227	4.50187014343603
MCOLN3	-1.16288265866519	3.01630710064702	-15.1976568282431	6.77470868482782e-06	0.000284753519816425	5.23611798369463	-4.50064651952611
CCDC103	1.66756703895818	2.48377372498902	22.2859867461364	6.7991515709696e-06	0.000284786982712756	7.55277580355618	4.49988099460999
CACNB3	1.42024792430997	3.33336210342029	18.5653892926953	6.8685202429866e-06	0.000284786982712756	6.37517746925373	4.49772269341159
ESRRA	-1.00264978311677	4.82250074862556	-14.1453833876255	6.8708449798585e-06	0.000284786982712756	8.77577834733172	-4.49765072438829
RUFY1	-0.966242666502844	5.57841529094501	-13.9327180883393	6.87780498669909e-06	0.000284786982712756	4.82994516955642	-4.49743539620821
HIGD2A	-1.47643022874337	5.47272848143663	-14.1133074354538	6.92179797695922e-06	0.000284786982712756	8.86138833445769	-4.4960791474653
KAT2B	-1.04564843915692	4.6301570266057	-14.3314930396749	6.93533214154625e-06	0.000284786982712756	5.25250156277525	-4.49566356429707
TMEM250	-0.98865147074966	5.40118695451595	-13.9721004676166	6.93645384866047e-06	0.000284786982712756	4.93882563376336	-4.49562915571873
ERAP1	-1.00565117189837	6.21251046458588	-13.8150490731309	6.96800156951953e-06	0.000284786982712756	4.79267223507528	-4.49466359677796
ZFHX3-AS1	1.61213628408718	1.76744171368282	22.3232220357799	6.97715662248198e-06	0.000284786982712756	7.39773821293765	4.49438417721566
H2BC12	-1.41843865096023	3.87389039518362	-15.3286056279005	7.00264162049002e-06	0.000284786982712756	5.28682814786214	-4.49360819746635
TRA2A	-1.09080018270349	4.92998420150721	-14.1607250097267	7.0308298038884e-06	0.000284786982712756	4.8768913002082	-4.49275304959022
CLSTN3	3.17414440176381	5.15869937106028	18.4139145617518	7.06380099725568e-06	0.000284786982712756	6.43053136986783	4.49175695021716
GPX3	1.13938325703756	7.96125220005368	13.7927035771653	7.06391897377553e-06	0.000284786982712756	4.67469808245228	4.4917533939954
DYNLT3	1.45346850331698	5.56218641628164	14.4080517423656	7.09364664533895e-06	0.000284786982712756	4.93538389555061	4.49085910439427
DNAJC3-DT	1.78065132178088	0.989630191959607	23.8482385690827	7.09917542904204e-06	0.000284786982712756	8.13424283849862	4.49069317886398
AGFG2	1.22027040175538	3.55223872852141	17.110684757603	7.16350464105815e-06	0.000286496770462683	6.08302400441984	4.48877161344151
MSRA	-2.03317917370258	3.95560158357256	-18.0843505116721	7.2026668821293e-06	0.000287192741723089	8.38449350468655	-4.48760987117477
IGSF8	1.75966954543493	4.85850909681805	15.7723179298653	7.22520654508839e-06	0.000287218953902161	5.49094095213109	4.48694397127441
VWA8	0.74975225129342	6.33145289334668	13.7152195201604	7.26866819793992e-06	0.000287218953902161	4.64140740877601	4.48566555285144
ATL3	-1.05310944611393	6.2048773959785	-13.7127410502522	7.27859621309754e-06	0.000287218953902161	8.87096781162857	-4.48537454750456
CP	-1.05428717706705	0.852188446518996	-15.6672399489842	7.30668571320762e-06	0.000287218953902161	5.40994014434628	-4.48455325282368
PMF1	-2.35763901203165	3.54246789021382	-21.6916734415213	7.32273956009048e-06	0.000287218953902161	13.1785439852882	-4.48408521743843
RAD9B	-2.66387825409107	0.292433327527017	-27.2599978649499	7.33389812585453e-06	0.000287218953902161	8.73728598728506	-4.48376047724004
CTPS1	-1.74092812272875	3.47787073057907	-17.479036729732	7.45222921382693e-06	0.00028837657644491	6.04219822850638	-4.4803455450293
PPP3CB-AS1	-0.843778527351797	2.23409804831507	-14.5817256894243	7.47040341942563e-06	0.00028837657644491	5.00192582359929	-4.47982565221791
DROSHA	-1.24066593873914	4.64470904079037	-14.3941693834338	7.48590440963545e-06	0.00028837657644491	5.08486930763381	-4.47938318441641
LPAR2	-1.43117776378335	2.11601782816129	-16.9902161013485	7.50633395073703e-06	0.00028837657644491	5.88429339833838	-4.47880136997645
PPP1R11	-0.845924761030717	5.73128521038559	-13.689425602146	7.51475297713199e-06	0.00028837657644491	4.70485289855637	-4.47856204433605
POLG2	2.0417748662569	2.47116659388311	26.2856549087717	7.53113505974075e-06	0.00028837657644491	8.61247616976743	4.47809708871197
DDX54	-0.841032642120894	5.50128772716164	-13.6930216712457	7.54564851260094e-06	0.00028837657644491	7.35397179853496	-4.47768597566535
PCCB	-0.955671077589183	5.34008419950662	-13.7668959519943	7.56524553467565e-06	0.00028837657644491	4.87633174118954	-4.47713206179256
EIF5	-1.2753608530652	7.60313871531598	-13.6139495736972	7.58000263177844e-06	0.00028837657644491	4.61465713552717	-4.47671585421278
COL23A1	-1.05595550845841	3.71076803555886	-14.4321149050128	7.58195726825154e-06	0.00028837657644491	4.93856179917796	-4.47666078397322
ZNF672	-0.920455165424924	4.33747668934663	-14.0635176906385	7.63156293150165e-06	0.00028894321364754	5.83398946063005	-4.47526771078542
TMEM86B	1.27035185240374	1.03277984006269	18.9973204470188	7.70158059323521e-06	0.00028894321364754	6.49833890129427	4.47331607231241
TRADD	1.04438112103463	4.53725521997137	14.6912945415101	7.70197138091597e-06	0.00028894321364754	5.27372752590443	4.4733052273652
SPRED3	1.94435683729221	1.46805901523443	26.0718880363777	7.71378881451358e-06	0.00028894321364754	8.38966050245008	4.47297752402885
GPRASP1	2.72950376728453	0.905076594985503	14.578698166716	7.72241610263257e-06	0.00028894321364754	4.84833570327974	4.47273858800344
EPC2	-0.939010913579794	4.31099507498812	-14.0870897595046	7.76461493462851e-06	0.00028894321364754	5.18850024707871	-4.47157354011329
TCOF1	-0.875796493156103	4.75591942563971	-13.8806594382946	7.79696643192587e-06	0.00028894321364754	4.71470740374091	-4.47068445496688
CYRIB	-0.96477531196508	7.24639223613729	-13.5236643344494	7.86256427894363e-06	0.00028894321364754	4.56665501129489	-4.46889246704607
MAP3K12	1.17860371407406	4.46312506836778	15.0724001885501	7.87831870383485e-06	0.00028894321364754	5.69509653841211	4.46846421998741
L3MBTL1	1.09239823391332	1.4640506927844	17.3209815409067	7.88421233837779e-06	0.00028894321364754	5.97846215874217	4.46830422576374
PPP5D1P	-2.1929358431776	-1.11755610391621	-19.076839097805	7.90788130719696e-06	0.00028894321364754	6.66490712848572	-4.46766283491469
SAMD9	0.827665032270499	4.99558146816406	13.9071331626214	7.90982654248932e-06	0.00028894321364754	4.72300732867119	4.46761020382264
DNAJB12	-1.0771213649805	5.56651706855009	-13.6197143325516	7.94602625296864e-06	0.00028894321364754	6.73852433227052	-4.46663302058128
SLF2	-1.30903036371261	5.13831942869169	-13.8542263593379	8.03809623906188e-06	0.00028894321364754	8.96858231296251	-4.46416671089029
SUMO3	-1.107307103558	6.28257043437148	-13.4905163724912	8.0460303728368e-06	0.00028894321364754	4.55420482650644	-4.46395544217216
IDH2	-1.49992213345686	6.62918534965237	-13.4623764526711	8.08126670958557e-06	0.00028894321364754	8.69558087501769	-4.46301957496209
CASTOR1	2.48113184938928	1.4198781270394	14.1404597406298	8.08879179198441e-06	0.00028894321364754	4.94797725321937	4.46282021644432
CD1E	-2.70953684728494	1.25211482771915	-29.4377389846737	8.13467084405142e-06	0.00028894321364754	9.24502476444967	-4.46160858597242
B9D2	-1.7408696466349	1.48512296403456	-18.4424115441874	8.15948958273712e-06	0.00028894321364754	7.11071300853728	-4.4609558620612
AGPAT2	-1.31888807402991	5.06862082359917	-13.8666842614209	8.1652413571724e-06	0.00028894321364754	8.97713335768775	-4.46080486335546
FKRP	-1.38807068741215	2.98543650206512	-16.0065034703068	8.20313926412167e-06	0.00028894321364754	5.72800755793634	-4.45981248155762
ENSG00000288852	2.84106260922247	1.45382551155185	13.0514389384242	8.20359616382155e-06	0.00028894321364754	4.36646762310747	4.45980054409288
PLOD3	-0.97428974975775	5.89876267613009	-13.4583080302759	8.22886626102937e-06	0.00028894321364754	8.69270185662284	-4.45914129730944
GTPBP6	-1.12527528350744	4.65817967562251	-13.9896469395999	8.23427066664663e-06	0.00028894321364754	5.04641276584764	-4.45900055828236
EBI3	-2.99551685921142	2.61610461913878	-13.7339663691568	8.24454882231603e-06	0.00028894321364754	4.63587744901437	-4.4587331427774
PPIA	-0.909467835839601	9.12743825396387	-13.4165205403959	8.25267417815707e-06	0.00028894321364754	4.62193426675832	-4.45852196393022
STS	-2.20234715348081	3.44855367627856	-19.7828423403914	8.26107105534354e-06	0.00028894321364754	6.78837959994957	-4.45830393692599
ENSG00000255491	2.69115305939273	1.86159537232789	13.2906919197886	8.27970588594988e-06	0.00028894321364754	4.37846185822923	4.45782083461721
CDC5L	-0.997472206197695	5.35079584032785	-13.5595127184457	8.28343853046676e-06	0.00028894321364754	7.35294380035747	-4.45772419189286
IFRD1	1.02356964624558	5.30124491656802	13.8668395153623	8.28460726452131e-06	0.00028894321364754	4.70899116293536	4.45769394049811
PI4KB	-1.02537210603938	5.80550535884104	-13.4565966428145	8.30275327773238e-06	0.00028894321364754	8.69149070076707	-4.45722477351816
ENSG00000289486	2.66546421690908	1.07708261728704	13.2504180125016	8.3649358890472e-06	0.00028894321364754	4.43670306311767	4.45562443639063
CLPTM1L	-0.621875599076889	6.3512208457859	-13.3816744381755	8.37667413674488e-06	0.00028894321364754	8.63829004241491	-4.45532361612988
FBXO16	1.34858281903734	1.29010583515877	19.3517752601519	8.39070574407612e-06	0.00028894321364754	6.64133531422442	4.45496455134651
RNH1	-1.71240382853703	6.60537639880254	-13.3862988841473	8.39686071569296e-06	0.00028894321364754	4.86249454770606	-4.45480722845165
DUS3L	-2.91508672480265	2.71441968842066	-31.5250132569061	8.44469380005259e-06	0.00028894321364754	17.1056623644768	-4.45358834391153
RNF157	2.43050918593307	1.55943667518266	31.113790751541	8.49272078479041e-06	0.00028894321364754	9.68259714830715	4.45237113926455
ZNF787	-0.874974571423841	4.89915763464534	-13.546797426683	8.51428130048262e-06	0.00028894321364754	7.04438230836693	-4.45182684380629
ZNF749	1.23342438644103	1.73167280333583	18.4915659617648	8.52635085237694e-06	0.00028894321364754	6.36124864776714	4.45152272266964
MRNIP	1.43709111386321	2.44570759708488	19.4080611625368	8.54095199144117e-06	0.00028894321364754	6.64991395310603	4.45115536162192
PPIL2	-0.991181520817062	4.97262539975997	-13.6481906671733	8.54164080558316e-06	0.00028894321364754	4.61670846379513	-4.45113804605761
HAUS4	-1.19056724981378	4.71265758346779	-13.9359057302785	8.55274378960627e-06	0.00028894321364754	4.92667680729989	-4.45085912072793
TNNI2	-1.93234783904423	2.49231454250642	-19.8965302893851	8.55781791524238e-06	0.00028894321364754	6.76667974851716	-4.45073176549127
TAF6L	-1.12985703030208	3.00960276375758	-14.8485695719382	8.56014521413761e-06	0.00028894321364754	5.17649499517399	-4.45067337686692
MAOA	1.58169746792215	5.62793243334722	13.7504098086693	8.67404085419879e-06	0.000292040793861519	4.76773687615577	4.44783427748618
NUDT14	-1.94789947190306	2.880084300085	-19.2121614683558	8.75237117986013e-06	0.000293235096418655	6.67466013468638	-4.44590232421957
TMEM256	0.990512093954527	3.6870533163047	15.2882310774003	8.75394968850961e-06	0.000293235096418655	5.27963315070523	4.44586356168594
DIS3L	-1.25240147662844	4.11592632441685	-14.3918417035107	8.85086371121568e-06	0.000294465955809221	5.06409229015192	-4.44349640219734
TMEM141	0.869923355991028	4.65681167055199	13.9487574954435	8.8595311110454e-06	0.000294465955809221	6.78140190085413	4.4432859060491
INO80B	1.3536452007142	4.43090897628495	15.1617841388588	8.91591136974218e-06	0.000294465955809221	9.82335579367168	4.44192144145035
IFT57	1.83139521611951	3.83524700157198	18.7893958820246	8.91977181655502e-06	0.000294465955809221	7.81481657778101	4.4418283162137
GNL3L	-1.02375928598975	4.71140481725845	-13.6826269057193	8.94477763885398e-06	0.000294465955809221	4.65961183360796	-4.44122603389477
SLC9A8	-1.2621468614087	4.1479758530464	-14.2482118453582	8.98323281782747e-06	0.000294465955809221	9.23499259139222	-4.44030294695808
NARF	0.771122638289015	4.68612871560043	13.7696485674625	8.99365375974934e-06	0.000294465955809221	4.66489117956509	4.44005345051193
MLST8	-1.14124021943368	4.76182602474646	-13.6648638861982	9.00287571729197e-06	0.000294465955809221	6.33020176766424	-4.43983289023029
INTS7	-1.31684390138904	2.90244961920617	-15.4883451894102	9.01315901009447e-06	0.000294465955809221	5.52144774304526	-4.43958720057135
KYAT1	1.37685389655285	1.66591856318509	19.1489961775823	9.02868128624087e-06	0.000294465955809221	6.55852311419234	4.43921684731585
PCGF2	1.41822291725206	4.61575560682894	14.882886917915	9.03612002596866e-06	0.000294465955809221	7.59398698391448	4.43903957853128
SUV39H1	-1.02266448705473	3.18105526398136	-14.3010148808714	9.11938325083101e-06	0.000295073769962148	5.05002796277295	-4.43706483521051
ACYP2	-1.45283459631606	2.72143129752091	-16.1082270154148	9.16987436141293e-06	0.000295073769962148	6.8244181742754	-4.43587571793788
PMS2P4	1.25523854940309	1.54491482645399	17.9530076776124	9.20902877560145e-06	0.000295073769962148	6.2003358888183	4.43495789022359
PIGM	1.41893219171083	4.15612650016504	15.7152798252618	9.24107586384362e-06	0.000295073769962148	5.58030332994995	4.43420943745343
ADCK1	-2.58004387517946	1.90589943059284	-26.7209996469694	9.244106429383e-06	0.000295073769962148	8.84377750235202	-4.43413878764846
USF2	-1.14089690248028	7.36207612497945	-13.1606239342084	9.2706152958105e-06	0.000295073769962148	6.32334877861337	-4.43352174357761
GDF11	4.48556296966833	2.75772977708769	13.2250370298495	9.30534853735099e-06	0.000295073769962148	5.08349637931056	4.43271580800317
ZNF778-DT	1.40564090643735	1.64695880864747	19.184792391119	9.33057922474853e-06	0.000295073769962148	7.83202980021458	4.43213216586581
ARHGEF11	-0.740743266231619	6.50846559967331	-13.1352132162542	9.38203193953771e-06	0.000295073769962148	4.38982889257705	-4.43094660780854
SPHK1	-1.7857696826631	3.92258844123802	-16.0802540099468	9.38880220485858e-06	0.000295073769962148	5.75482867270661	-4.43079107204901
LENG1	-1.52652163706262	1.79122910454527	-16.6132198098599	9.39156740615025e-06	0.000295073769962148	10.6859522298896	-4.43072757689434
PMFBP1	-1.64574979983802	1.68951034380676	-16.6593711104301	9.3978479713894e-06	0.000295073769962148	5.7735814233391	-4.43058342751336
SLC39A11	-0.992252970178825	5.95038744828755	-13.1578043498431	9.40573856235979e-06	0.000295073769962148	8.4773891360142	-4.43040245576468
ENSG00000291174	3.00573321005376	1.80773006142376	13.0081792530774	9.44078965756262e-06	0.000295073769962148	4.28187862695563	4.42960030342001
ZC3H12A-DT	1.46275500244402	2.93645794086797	18.2219347681555	9.45637969952879e-06	0.000295073769962148	6.28628413364154	4.42924443551313
MEGF6	-2.00729400182443	3.07872472668422	-17.7580316623884	9.51063924397405e-06	0.000295073769962148	6.12930279954476	-4.42801022864962
NTPCR	0.889405556471471	4.63072085438171	13.8760397983535	9.54517269816757e-06	0.000295073769962148	4.71996998400405	4.42722821661427
CHTOP	-0.805727998475493	5.10581694680539	-13.247540352257	9.60818498639476e-06	0.000295073769962148	4.46258435430903	-4.42580823943205
RAB33A	1.01898890222432	0.0735564308155884	15.920627357723	9.61860025947726e-06	0.000295073769962148	5.50380897236689	4.4255743891406
FBXO31	1.39911558095519	4.94780839224192	14.1330627922358	9.62222428824402e-06	0.000295073769962148	6.74428482296014	4.42549307688053
VAMP8	-1.75004593942167	7.06448552753888	-13.0575631670383	9.70883387374834e-06	0.000295073769962148	8.40438733323585	-4.42355847306113
SLC39A13	0.967869598137589	6.34240762369686	13.1386831185773	9.71131149664916e-06	0.000295073769962148	4.38989884275767	4.42350337312385
TP53BP1	0.996684320528346	5.57776771786878	13.2582743684348	9.72017761851134e-06	0.000295073769962148	5.53954810183317	4.42330630909039
RFC5	-1.33986008271835	2.10309072750526	-15.1274452394912	9.73507300456619e-06	0.000295073769962148	5.22529173672364	-4.42297562103778
PBRM1	-0.801101623318671	6.3480121320994	-13.0417996324756	9.80275000227696e-06	0.000295073769962148	4.4514563210991	-4.42147920481682
NIPAL2	-2.27016770513062	3.85303556574841	-18.4037542180942	9.83012549039925e-06	0.000295073769962148	6.39152026694952	-4.42087670277058
NOL12	-1.2746869191349	3.03130157554462	-14.946255387477	9.86263861985388e-06	0.000295073769962148	5.20261755147542	-4.42016320593291
S100A9	-2.37187476304864	4.44563983314045	-16.5617057781911	9.86717812225351e-06	0.000295073769962148	5.77871433048833	-4.42006376586973
ITPKC	0.80937368709214	3.50624979229713	14.6379227538996	9.87074371478395e-06	0.000295073769962148	5.02510388733446	4.41998569042374
RNF141	1.13921655986619	5.43126921087589	13.3414584600374	9.88090748342756e-06	0.000295073769962148	4.49755945379537	4.41976328308102
CHCHD4	-1.79376979419997	2.74305608116272	-17.8559795427311	9.88402967505895e-06	0.000295073769962148	11.3667972632902	-4.41969500600137
NUPR1	-3.64809932580045	1.79345972139255	-13.3210681682462	9.96691193275623e-06	0.000295073769962148	4.35334036954132	-4.41789000184435
MPDU1	-1.73604527875449	5.20063436822102	-13.642507743032	1.0006435280942e-05	0.000295073769962148	4.65010380510491	-4.41703430766623
MKLN1-AS	1.74510380763623	2.88066133718197	21.0347170593285	1.0019512137799e-05	0.000295073769962148	12.9231530513537	4.41675189979644
MBD6	-0.990938533682514	4.59795843348092	-13.4397981607188	1.00561177924595e-05	0.000295073769962148	4.55443316726298	-4.4159632318362
EXTL2	1.45627693277323	4.46947773978543	14.9691527947789	1.01095294171144e-05	0.000295073769962148	5.84955330002364	4.41481738497195
IARS1	-0.818288256667772	6.90586028808692	-12.9669225288594	1.01157760518003e-05	0.000295073769962148	4.31685015486974	-4.41468375290942
STON1	2.32342642802165	0.424011628612671	29.718988718517	1.01364016246286e-05	0.000295073769962148	9.95202867080039	4.41424307632008
IBA57	-1.43574267391373	2.71342168104522	-15.7019759207875	1.0154596334881e-05	0.000295073769962148	5.85055820324544	-4.41385504679861
SORT1	0.890214709363275	9.31007147117588	12.9374518596479	1.02797107912417e-05	0.000295073769962148	4.70633233058138	4.41120463728582
ARL2BP	-0.925906207841961	5.52565016443066	-13.0472999053395	1.02878423968668e-05	0.000295073769962148	4.44555179411812	-4.41103344625892
EIF4G2	-1.23236345926124	9.17553352618062	-12.9341856968506	1.02951055301227e-05	0.000295073769962148	4.99908902213761	-4.41088064801175
DECR2	-1.03900847304669	2.46193976362513	-14.2161065211931	1.02973539745725e-05	0.000295073769962148	4.85445182008309	-4.41083336720368
DUSP28	-0.917751483297587	1.90162052388338	-13.9366084471163	1.03124140296552e-05	0.000295073769962148	4.76746767807594	-4.41051693483917
NTAQ1	0.873739627240396	2.77213826520127	15.3304429448204	1.0324007136073e-05	0.000295073769962148	5.2915130690659	4.4102736482837
DNLZ	-1.76812063215085	1.74998290346184	-17.7055200948323	1.03451697196962e-05	0.000295073769962148	8.98700551381113	-4.40983021398897
TNFSF13	-1.99714038921116	6.25245490780113	-12.9921534139231	1.03542727617504e-05	0.000295073769962148	5.17590638847016	-4.40963973803238
RABGGTA	-1.70558494521882	4.0277960453935	-15.2181351229732	1.0382104149979e-05	0.000295073769962148	5.33635839186532	-4.40905837243396
AP5B1	-1.45589185983233	5.97052421243847	-12.9859374395482	1.04333383094154e-05	0.000295073769962148	5.31454666434611	-4.4079920309304
HHAT	-1.49542083957802	1.46875251876686	-16.0620537890624	1.04505648878951e-05	0.000295073769962148	5.55991050040951	-4.40763461557232
GABARAPL2	1.00296592722324	6.22383836201877	12.9347022752035	1.04573659662236e-05	0.000295073769962148	4.52413565280979	4.40749366235331
UBR7	0.882302633574298	5.69726790329541	13.0490392407105	1.05124136470631e-05	0.000295073769962148	4.35266365776555	4.406356003201
TSPYL2	1.31010786085422	2.14071153185824	17.8878273938037	1.05338265096799e-05	0.000295073769962148	6.18265554999921	4.40591500413342
OTUD7B	1.11269297556059	3.47619231341283	15.2656656055997	1.05407264311473e-05	0.000295073769962148	5.27364371479053	4.40577308222656
MYL6B	1.28511516378788	4.15887105417085	15.0644328412902	1.05658177962369e-05	0.000295073769962148	5.86460067264166	4.40525773410198
TDO2	2.50093496648146	2.33660632319433	29.8734100324774	1.05921500301029e-05	0.000295073769962148	9.52085739908398	4.40471815518196
IL18BP	-2.06661835247803	4.68966912168075	-14.8274964646705	1.05925283387795e-05	0.000295073769962148	5.12406824317067	-4.40471041252254
OXER1	-3.63213238068694	-0.553483138718127	-14.085916756038	1.0605889129233e-05	0.000295073769962148	4.68047052114808	-4.40443713293314
UBAC1	-0.894085227867066	5.65039344589072	-12.9440280624322	1.06133532475624e-05	0.000295073769962148	4.36629661593946	-4.40428460607385
GMIP	-2.0665799936001	6.40913855796953	-12.8985398776697	1.06227006380022e-05	0.000295073769962148	8.28734036719437	-4.4040937395439
RPS6KA2	1.233065190147	3.4994008039242	15.6393128122976	1.06278831640377e-05	0.000295073769962148	5.40495919922199	4.4039879854412
LTA4H	1.4308782062439	6.82444595890907	12.8545994434309	1.06702096104663e-05	0.000295073769962148	4.49097790553011	4.40312611500487
STK38	0.941602171307596	5.83857698319709	12.9884622378285	1.06720716515808e-05	0.000295073769962148	4.34843268512033	4.4030882742832
MICALL1	-1.74517911118925	4.95524640151041	-13.7277478233243	1.07015295579164e-05	0.000295073769962148	8.88158596504841	-4.40249046292329
LINC02245	1.97086944408441	2.69649243006306	22.9127952189365	1.07034877295136e-05	0.000295073769962148	7.76337061740734	4.40245077999656
CCNB2	-2.57811246663361	2.30492437853541	-25.83674247478	1.07047385982386e-05	0.000295073769962148	9.18967367493713	-4.40242543440006
EIF1	-0.872005930792848	8.33213207630962	-12.8475823600958	1.07097716001673e-05	0.000295073769962148	4.56658289357913	-4.40232348229829
COLQ	2.25614041510116	1.1957837907844	28.2574301089965	1.07223002035911e-05	0.000295073769962148	9.03665369625286	4.40206989245651
EHBP1L1	-1.11315837418092	7.32711014632351	-12.843819381673	1.07271584401646e-05	0.000295073769962148	4.27473642855038	-4.40197163363898
OTUD1	0.876707483972956	6.47531650756791	12.8586259705055	1.07507240383243e-05	0.000295073769962148	4.2608234544847	4.40149561676781
ANTXR2	1.00922256904134	6.52315737317431	12.857748058789	1.0767250052808e-05	0.000295073769962148	4.26366987494611	4.4011623909927
CTSO	-1.87927323118401	4.32291591847679	-15.0491610124095	1.07702054241117e-05	0.000295073769962148	5.56548227959354	-4.40110285121983
ZNF511	-1.34157089134883	3.18532967139177	-14.8267790286048	1.07774551233496e-05	0.000295073769962148	9.61313206996671	-4.40095686270663
ST6GALNAC4	1.23379742885159	5.37786644512357	13.3454565084886	1.07952803855257e-05	0.000295073769962148	4.48681475218759	4.40059831047902
TMBIM4	-1.35537721585489	6.06821571002145	-12.8772018952369	1.08040158269364e-05	0.000295073769962148	4.81532668210818	-4.40042280485115
CKS1B	-1.51801507536767	2.95762051584982	-15.6969523957359	1.08227551464805e-05	0.000295073769962148	5.50689073061105	-4.40004676579368
KCNJ1	-2.86170934639281	1.36887294804981	-27.7584697315484	1.08302399620257e-05	0.000295073769962148	8.91907493299192	-4.39989674286351
PRRT3	2.03533660883039	3.32670394534418	21.2928243046754	1.08503463127066e-05	0.000295073769962148	7.23571413767645	4.39949422806946
BCAM	1.25955548712114	3.68590581173661	14.7806496195843	1.08586986870461e-05	0.000295073769962148	5.07810149696475	4.3993272288261
CS	-0.843152273469712	7.45708127784791	-12.8171047525813	1.08605961036618e-05	0.000295073769962148	4.34133328368451	-4.39928930854922
SHLD2	-0.992588181064199	4.51545469570551	-13.2847624750986	1.08803585527983e-05	0.000295073769962148	4.47550130991677	-4.39889472737866
CCDC85C	1.3435574355609	2.85610447924783	16.1952041830739	1.09022754740245e-05	0.000295073769962148	5.6036144304643	4.39845792902945
TMEM30A-DT	1.77626221624932	1.25301153658052	21.5000605930364	1.09104409563213e-05	0.000295073769962148	7.28895412550558	4.39829540749626
LINC03011	1.68800866200305	0.402570675893522	19.9278506098577	1.09919082555049e-05	0.000296105849769205	6.84310504895828	4.39668025380906
GTF3C6	-2.15241980112648	4.62263207081232	-15.1210641092611	1.10277429949885e-05	0.000296105849769205	6.23691392526953	-4.39597341806146
EID2B	1.62153004329961	1.17582541837881	20.0324832973115	1.1039011140615e-05	0.000296105849769205	6.91639948911015	4.39575160844562
MPLKIP	0.816011114733478	3.75146800292279	14.1612638570722	1.10399423615752e-05	0.000296105849769205	4.84956114306634	4.39573328734905
FAM13A	1.13940890069422	5.1876453053866	13.3689884012564	1.10997939785404e-05	0.000296105849769205	4.49997351393591	4.39455883419518
GPI	-0.86971285723332	8.0345699085916	-12.7709650397432	1.11021374732707e-05	0.000296105849769205	4.26819662843066	-4.39451297149005
VBP1	-0.965228827320183	4.30710931514392	-13.2551192893573	1.11127686258866e-05	0.000296105849769205	5.77402301107586	-4.39430503350254
TREM1	2.35257255693634	0.709303977729725	27.600129681875	1.11280877015855e-05	0.000296105849769205	8.91939298962605	4.39400573673668
ZNF594	1.40279895320411	1.10651253009057	18.6310141891414	1.12381971997563e-05	0.000297427382918886	6.40419734469039	4.39186597320131
MOSPD3	1.32998808875977	3.88759200639042	15.4296949087564	1.12458284424119e-05	0.000297427382918886	5.66401402128515	4.39171841744739
RARRES1	-1.340171334102	4.48158794478319	-13.3516348571363	1.12494335585144e-05	0.000297427382918886	4.48439681411408	-4.39164874308789
EXOC3-AS1	1.96410633850482	2.8248129364783	22.4482719217945	1.1284795160329e-05	0.000297427382918886	7.67708379361056	4.3909664539878
SPATC1L	2.23340868230753	2.01806410838553	25.9473405290377	1.13029380778325e-05	0.000297427382918886	8.48698489861314	4.39061718490153
WDR5B	1.0487309260354	2.35384346152817	15.9217565821008	1.13263637079746e-05	0.000297427382918886	5.50944612882373	4.3901670091658
NIPSNAP2	-1.6597460192897	5.67162333260048	-12.9439478697468	1.13708467865139e-05	0.000297427382918886	8.32091827587287	-4.38931460859961
RCN3	1.99527960118964	4.82143852358502	15.1098716872813	1.13715128556345e-05	0.000297427382918886	5.2202404048042	4.38930186935122
ABCA7	1.4210987094795	5.25705676899013	13.4548239961394	1.13805749639368e-05	0.000297427382918886	4.53906336703782	4.38912861806259
FNTB	-1.10418716373919	3.76306636964849	-13.6608593447756	1.14353499392902e-05	0.000297896944502812	4.6219828306298	-4.38808421390621
SOCS4	0.839959934090108	4.84974114878758	13.2154992606623	1.14613285592596e-05	0.000297896944502812	4.42771775913981	4.38759054344598
TCEA2	1.5468880383794	3.21661698176433	17.7807066954045	1.1466256084818e-05	0.000297896944502812	6.21045563396405	4.38749702644519
NIT1	0.970216962018694	5.11626478963632	13.1516541220034	1.15023787505799e-05	0.000298248319744898	4.46932991309941	4.38681264186201
GSTA4	2.20954537172668	1.52795511179824	28.4944332436415	1.15253895655785e-05	0.000298259002914715	9.70777396297037	4.38637774498088
SERPINB1	-1.38296119407663	6.0167996910778	-12.7550825050584	1.16197303596551e-05	0.000299073924671972	4.40216612235012	-4.38460335661065
SWT1	1.01027361304254	3.1471317113509	15.1414737796347	1.16693569905853e-05	0.000299073924671972	5.74145409608721	4.3836754767758
SLC25A43	-1.06123007522764	4.38058954999204	-13.2050215388609	1.16767455010561e-05	0.000299073924671972	4.43292540490084	-4.38353765443438
TTC21A	2.1290785834203	1.28426960886136	25.4167738662291	1.1685081715865e-05	0.000299073924671972	8.5487135117073	4.38338225389735
IFT81	1.61021734360858	2.61588187982444	19.5792065829283	1.17171408349871e-05	0.000299073924671972	6.75966732135958	4.38278560439699
ZNF555	1.25718448196584	2.18470380308602	17.2509519590783	1.17271342968159e-05	0.000299073924671972	6.10304493127305	4.38259993548075
LMBR1L	0.951406396050803	5.1540877027733	13.0519696644502	1.1736591337804e-05	0.000299073924671972	4.70251592619152	4.38242437177359
ARHGEF1	-0.886612694003098	5.86203491247531	-12.7002267411709	1.17381643415731e-05	0.000299073924671972	4.20721050666419	-4.38239518309771
XYLT2	0.944050978897533	4.37650326272393	13.6302944666395	1.18108640515585e-05	0.000299632411120087	5.25309101330252	4.38105022380994
HERC3	-1.16362232759611	5.30980252781627	-12.8289982246522	1.18150746037583e-05	0.000299632411120087	8.23567039515633	-4.38097257002423
PTPRU	2.38688160168128	1.0303266813591	28.1231424913154	1.18669213911364e-05	0.000299632411120087	9.0386618355034	4.38001853631792
PKD1L1	-1.81030830796249	-0.205450459395557	-17.3127670019177	1.190074973552e-05	0.000299632411120087	5.99006867407898	-4.37939820263888
TNFRSF18	-1.59945964624566	-0.535141233473655	-17.1602214005877	1.19092120364283e-05	0.000299632411120087	5.93583951020305	-4.37924328675893
CARD16	1.33524251631609	4.84908225236862	13.6580975376999	1.19305286338956e-05	0.000299632411120087	4.77643599568392	4.37885351770035
GJD3-AS1	-1.30968763143657	2.91078416551485	-14.6612422598949	1.19359698643688e-05	0.000299632411120087	5.26588257896177	-4.37875413254491
VPS36	-1.3443540888018	5.26376184501375	-12.9532202091745	1.19629824469896e-05	0.000299632411120087	4.91629167760209	-4.3782613816512
AIG1	1.3718553159249	3.76927183013684	15.6342216817948	1.20450999656773e-05	0.000299632411120087	5.53798568186627	4.37676992667364
EIF4EBP1	-0.810727721355933	5.07035292020018	-12.7603727041312	1.20511556604489e-05	0.000299632411120087	4.285556358546	-4.37666032498028
TNFAIP2	-1.75438301968969	6.09736535098086	-12.672114880058	1.20674422272732e-05	0.000299632411120087	4.53104923076206	-4.37636581585666
ANKRD28	0.725335707593291	5.31584290739327	12.7776164957784	1.20996687821465e-05	0.000299632411120087	4.30225299227339	4.37578418102604
SLC12A8	1.27768975006732	2.03643643867122	15.7057066877511	1.21001444443331e-05	0.000299632411120087	5.42920067610909	4.37577560720457
RNF24	0.995511986598761	4.69509587788947	13.3466573423894	1.21660522528541e-05	0.000299632411120087	4.48768605042556	4.37459071653509
NR2C2AP	-1.32912661565332	1.36967360152173	-14.6990549427729	1.22079214870498e-05	0.000299632411120087	5.31616621490613	-4.37384116918108
DENND4B	-1.34514529730176	5.92576708864082	-12.6344939566077	1.22188809910696e-05	0.000299632411120087	8.08957091822802	-4.37364537614184
TECPR1	0.856714687515334	5.85169976511174	12.6475526547937	1.22297994755015e-05	0.000299632411120087	4.16982831203711	4.37345048250407
ACADSB	0.979138798061185	5.20440557690515	12.9402582137986	1.22450219259213e-05	0.000299632411120087	4.41350348197806	4.3731790405392
BLTP3A	-0.845968484749921	6.57917795857476	-12.5576473328424	1.22698331520459e-05	0.000299632411120087	4.13813623438726	-4.37273730395922
UFC1	-1.63132230510393	5.4324899191313	-12.9318175179125	1.22864826527899e-05	0.000299632411120087	5.03706774784424	-4.37244135560456
SNTA1	1.75526839252648	2.03145274363054	20.4768781964151	1.23268347337676e-05	0.000299632411120087	6.96071273636392	4.37172567371265
PRDX3	-0.833893735596432	7.26234357029362	-12.5437099062344	1.23495185612009e-05	0.000299632411120087	4.18648012281934	-4.37132433585572
CHTF8	-1.02909701701786	5.6311105148443	-12.6390031472067	1.23578187864344e-05	0.000299632411120087	4.31838762940891	-4.37117765834851
HLA-DMA	1.10765763920583	6.87161712827215	12.5635999274993	1.24242402351685e-05	0.000299632411120087	4.1269047959308	4.3700072660106
DHRS4	-0.753223949927954	4.38952249256421	-12.7759148072761	1.24379924973487e-05	0.000299632411120087	4.2221392087384	-4.36976568780028
CAPZA2	-0.688348155538862	7.38992061695616	-12.5273595473253	1.24456364267924e-05	0.000299632411120087	4.11129796061694	-4.36963152140255
AFG3L2	-0.730238857489772	6.25647011347264	-12.5330319124714	1.24469449617853e-05	0.000299632411120087	4.18137796981846	-4.36960856185391
TMEM9	1.72895393241002	4.13343314449251	16.1933557094645	1.24721543683356e-05	0.000299632411120087	5.67547724985677	4.3691666867672
CACNB4	2.16757363989409	1.09143228408081	28.2285859766969	1.2472885241812e-05	0.000299632411120087	9.03119280683259	4.36915388860008
SIGLEC1	-2.11822569227155	3.99258974888933	-15.7586345566332	1.24807200418992e-05	0.000299632411120087	5.45497048119968	-4.36901674004781
NEO1	2.13186183577417	3.58194917480327	19.2108058775166	1.24988671508877e-05	0.000299632411120087	6.59588326878531	4.36869938928926
KCNF1	-2.55364618258694	-1.33257319670688	-19.4734732996509	1.25155869238414e-05	0.000299632411120087	6.66832009267448	-4.3684073882408
ENPP4	0.977420829608612	4.56797428332203	13.2702172124189	1.25216533206214e-05	0.000299632411120087	4.44771761022185	4.36830153419358
NRSN2	2.14929586426086	3.70169031429542	20.2287658619101	1.25319814319054e-05	0.000299632411120087	6.98407333802704	4.3681214289707
VAV1	-1.1132793014532	6.311802595729	-12.521051390122	1.25559358834532e-05	0.000299662281717569	4.13932853919671	-4.36770424746246
KITLG	-1.4936033600777	3.66415733870451	-14.4390476915841	1.26344029776495e-05	0.000300029717600211	4.95674321928337	-4.36634299336577
H3C6	-2.0761527215493	1.36558665951669	-20.3057573918423	1.26381162374878e-05	0.000300029717600211	6.92174467748848	-4.36627877549109
DEAF1	-0.942245639593537	4.2389944930089	-12.9783272519432	1.26395304580783e-05	0.000300029717600211	4.33553071321826	-4.36625432240517
ENSG00000287104	2.17982095133922	1.428590021692	25.8479552393908	1.2675304806613e-05	0.000300092286424837	9.13322397596469	4.36563661997901
CCDC149	-1.27244722599069	1.19719056086524	-13.9456470122965	1.26876417506485e-05	0.000300092286424837	4.74028342571863	-4.36542398822854
ENSG00000291178	1.32217367197919	3.27521820637233	16.2804562092914	1.27962141013421e-05	0.000302118843845282	5.81448573050793	4.3635611659529
PANK4	-0.877094795723299	3.8063215594524	-13.0516139540525	1.28427102189922e-05	0.000302675159768319	4.54413830733397	-4.3627680201623
NECTIN4	-4.32954305927398	2.4120594301378	-12.7081140683915	1.29293974639355e-05	0.000303382088931257	4.51545679124765	-4.361296569448
TBC1D15	0.959351144004021	6.16926800277225	12.4826938912152	1.29405847842171e-05	0.000303382088931257	4.18446435042334	4.36110735928836
NXPH3	2.15613198238942	1.61888843604605	26.2049509920025	1.29595515872662e-05	0.000303382088931257	10.4147753204616	4.360786931724
PHF19	-1.28489798173745	4.50550444723512	-13.1270796881036	1.29833249609763e-05	0.000303382088931257	8.45510964363575	-4.3603859326284
POLR2A	-0.914227740482492	7.2325525385192	-12.4341171875486	1.3019510223051e-05	0.000303382088931257	4.09388456594517	-4.35977691773473
IFNAR2	0.753477817219761	6.79237338358712	12.4320506169415	1.30214553766278e-05	0.000303382088931257	5.37970245200509	4.35974422564554
SLC20A1-DT	0.787391423374523	1.10668871954091	14.2992314630889	1.30395463874321e-05	0.000303382088931257	4.88598191918485	4.35944039400541
ATP6V1F	-1.28708890594374	7.72641405844131	-12.4294347591436	1.30871794996722e-05	0.000303382088931257	7.93296147190174	-4.3586423333883
FAM83D	-2.05081230280424	-1.55123115375789	-15.1638607092994	1.30874252889822e-05	0.000303382088931257	5.23063113759479	-4.35863822254563
CC2D1B	-0.988836828165411	5.2400895490468	-12.5591202181574	1.31025754425532e-05	0.000303382088931257	8.03231437657344	-4.35838497729799
GTF3C2	-0.636492527789356	5.90854284840406	-12.4224934477127	1.31458960425719e-05	0.000303463327997084	7.92761303661135	-4.35766238211566
ENSG00000253227	2.09269648575376	0.053548069715533	24.725564710464	1.31520702844622e-05	0.000303463327997084	8.16328976392287	4.35755957969497
JRKL	1.36153477571893	3.65214484811708	15.6033918051526	1.32010803570904e-05	0.000304062580371516	7.41477942416136	4.35674518115697
BCORL1	1.32562797496059	3.89378898778859	14.7192574850968	1.3454003685662e-05	0.000309348328646981	5.07489033991102	4.35258768040466
TWSG1	1.01940076350405	7.1941702162678	12.3618220021541	1.35080604517792e-05	0.000310051098856665	4.11439411180208	4.35170878373884
EPC1	-1.56107233232091	4.14171814615856	-13.8847392132776	1.36015726994457e-05	0.000310884219282101	8.9902841671118	-4.35019628137376
PRRG1	1.01297811027685	3.72416051166051	13.8252721571621	1.36191630824783e-05	0.000310884219282101	4.68959600303689	4.34991287671439
NIFK-AS1	1.12044404702999	1.59953038706731	15.8534486260031	1.36443844528616e-05	0.000310884219282101	5.53798609034157	4.34950713524372
ADCY6	1.29529354278933	4.3873330217948	13.9593607583367	1.36502187876326e-05	0.000310884219282101	4.76150064131072	4.34941337896986
TAX1BP3	-1.34586369313598	5.70644764051487	-12.4665482500791	1.36621342009106e-05	0.000310884219282101	4.08522244255302	-4.34922202000386
STX6	1.03579064634467	6.38328973407408	12.3340426775166	1.37191063170309e-05	0.000311643313549353	7.85918630816753	4.34830925478537
LACTB	-1.18082535457037	6.3588728587478	-12.3195247239204	1.38289310386154e-05	0.000312465597324908	4.08572865420068	-4.34655988110274
MAP3K13	1.19249950753557	4.37420704987318	13.729618715356	1.38426713415431e-05	0.000312465597324908	4.85526832065539	4.34634194821768
ADORA1	2.35905215882395	1.88571708398086	24.3890126999817	1.38485501748814e-05	0.000312465597324908	8.09485178361675	4.34624876794177
LSP1	-1.08740420859756	9.2550920750385	-12.3073097671307	1.38500056398751e-05	0.000312465597324908	3.9993465559234	-4.34622570445834
MBNL2	0.718261828297569	4.86549162449017	12.6648059586757	1.3918995645509e-05	0.000313486037747003	4.1733478570865	4.34513512334415
ZFYVE21	-0.82662524741547	4.20097468063791	-12.6369022917464	1.39427416394523e-05	0.000313486037747003	4.15777410609132	-4.34476094351213
CLTCL1	2.20888667875873	1.08728265456123	24.9315888346053	1.40410537902783e-05	0.00031495523774839	8.32279832994421	4.3432182199599
EDA	1.74510465915209	3.49533340605957	17.2986587520749	1.4055814141067e-05	0.00031495523774839	6.03905803062583	4.34298748912329
ENSG00000286264	1.09964977453466	3.27209770575962	14.945190984781	1.41274415391865e-05	0.0003155914817269	5.18100385311765	4.34187109539755
FHAD1	1.90972197925831	1.54585991173222	22.7000244577638	1.41320325580086e-05	0.0003155914817269	7.64756129293353	4.34179972341464
TSC22D3	1.34804938708437	4.63925026400621	13.3102896029131	1.4187672848042e-05	0.000316298828122397	4.46844740771528	4.34093649302012
CHAMP1	-0.746029574754971	4.53898507055617	-12.4716225411711	1.42597958460024e-05	0.000316931985537553	4.16403030233163	-4.33982233434805
LILRB3	-2.93416786024136	4.87867089306412	-15.098535066875	1.426410057655e-05	0.000316931985537553	5.23870149334361	-4.33975600478912
ACO2	-0.721493881872596	7.86957116955513	-12.2345149624599	1.43457543517007e-05	0.000317969545225857	3.97792064655641	-4.33850144252293
CCDC6	0.930976309178393	6.53233085835222	12.2350252575326	1.43589823423709e-05	0.000317969545225857	5.47518961555335	4.33829884344648
TUSC2	0.975835367627656	5.51105727235501	12.4095142806414	1.45142405001409e-05	0.000320702812445482	4.33725748246314	4.33593413289432
ADAM10	0.728039302322206	8.29669288769466	12.2126089187407	1.45310108988027e-05	0.000320702812445482	3.99472258629381	4.33568015095494
SFMBT1	-0.718703556046192	3.58515756566121	-12.6189964695774	1.45770739589398e-05	0.000321182340751398	4.17665918367539	-4.33498397732485
IL3RA	3.86941192541257	3.42623582603731	12.0876828121142	1.46173999350924e-05	0.000321534073905582	6.09853617970144	4.33437623108048
KDM1A	0.69408019180907	5.57985912778111	12.2732675747015	1.47465256477152e-05	0.000322771471425273	3.98416192710445	4.33244089816624
ORC1	-2.22452374682508	1.1672485373778	-19.558088995469	1.47820390651647e-05	0.000322771471425273	6.75764486087091	-4.33191145720233
TAP2	-0.982764103772015	5.9803566837862	-12.201727278097	1.48060566380976e-05	0.000322771471425273	4.40617986649034	-4.33155408559814
IFT27	1.31745043939848	3.68408695298534	15.080510799004	1.48141091942717e-05	0.000322771471425273	9.77694799740183	4.33143439060197
CHML	1.58307361041541	4.50724275921018	14.0912017697899	1.48568785712156e-05	0.000322771471425273	5.34113504311035	4.33079969497949
DDRGK1	-1.15378276749068	5.53069803372189	-12.2804572760707	1.48576403188446e-05	0.000322771471425273	7.8174793169104	-4.33078840647784
ZNF341	-0.920995553656957	1.87462666372273	-13.1004878177451	1.48799613398824e-05	0.000322771471425273	4.44649858465919	-4.33045787124438
FUCA2	-0.719665239594281	6.90188928653946	-12.1502427631234	1.49324530919494e-05	0.000322771471425273	3.94471389076862	-4.32968241976389
SLC29A2	1.42709023550391	1.44341427910333	16.7819534957892	1.49334809302828e-05	0.000322771471425273	5.81875121856341	4.32966726164819
ZNG1C	1.04138948763833	4.20681223477069	13.4196998675174	1.49371597389769e-05	0.000322771471425273	4.78603260339841	4.32961301631778
INTS15	-0.851959894221961	3.63463834798318	-12.6732276711578	1.49426707865466e-05	0.000322771471425273	4.87779285687527	-4.32953177781019
ZWINT	-2.26416405551168	2.8973387940607	-18.5006978422799	1.50441637404016e-05	0.000324432799094478	6.44622159650359	-4.32804075282516
RNFT1	-0.776228521396157	4.75853037857184	-12.3080055439898	1.51027637688244e-05	0.000325165214063532	4.09085163152865	-4.32718422599501
CDK2AP1	-1.15658727156072	4.5254543446772	-12.6979229187651	1.51344682529612e-05	0.000325317120525378	4.3437342904308	-4.32672213771215
HMGB3	-0.924805587706808	4.307092017611	-12.5449976780056	1.5217572774008e-05	0.000326571586132288	4.11732117960383	-4.32551526758149
EXTL1	1.99628822381514	1.29245312210147	21.2305735378756	1.52622059994073e-05	0.00032699771879899	7.21267805402676	4.32486968103249
ZNF133	0.921298979875837	2.6593880892354	14.348335793939	1.53098662931166e-05	0.000327375664214143	5.04439694657659	4.32418229443372
YAE1	1.17942712644857	2.37909696981931	15.5536022075859	1.53294560148765e-05	0.000327375664214143	5.56825873178878	4.32390035064417
COMMD6	1.08406634601595	5.09305260519468	12.5532101014997	1.54209040801617e-05	0.000328796594588003	5.49783685995285	4.3225887183368
SYT11	0.834778520995976	6.32614638287822	12.0998577410993	1.54905674778237e-05	0.000328900952106849	3.92710593513065	4.32159450844666
PPM1N	2.46719866599297	3.57603936375225	22.2494930849546	1.54911474165001e-05	0.000328900952106849	7.83098318153006	4.32158624968328
DOLPP1	-0.936887943889186	3.06387163214766	-12.772566129968	1.55005601008077e-05	0.000328900952106849	7.82776627583425	-4.32145224717185
JDP2	-0.757102882624239	3.68195566915655	-12.5171239678416	1.55621196865081e-05	0.000329431545840672	4.16683514570942	-4.32057776978017
PHF6	0.665029897631134	5.59196284658159	12.1544374273644	1.55887878142369e-05	0.000329431545840672	3.92370728574422	4.32019996217705
HSP90AA1	-0.901098519665735	9.3769860506191	-12.0634709930617	1.5600448261132e-05	0.000329431545840672	3.8830524831656	-4.32003496208953
SGIP1	1.56608930794777	1.00918772110287	17.4819450801143	1.5655982434885e-05	0.000330017418227408	6.06138905698535	4.31925074069029
BDH1	-1.9367282936715	3.47206641962331	-16.1268743475262	1.56960095737912e-05	0.000330017418227408	6.14181993087207	-4.31868714344179
ENDOG	-1.52933805793633	2.34114213604684	-15.0904565652384	1.57032079592978e-05	0.000330017418227408	8.74962744959778	-4.3185859328305
FICD	-0.790652671472254	3.19870279120229	-12.6160083681696	1.57780320610816e-05	0.000330589680887913	4.28234488639073	-4.31753650365218
ENSG00000254682	2.70120374598877	0.174846458411541	27.6456254184742	1.57805348506884e-05	0.000330589680887913	12.2678494950348	4.31750148337804
GTF2IRD2B	-2.7407134989844	-0.238551815609797	-22.742349276351	1.58070776566291e-05	0.0003306209364694	7.7165050073687	-4.31713040874492
SLC25A15	-1.05082103739575	1.98057102924281	-13.2091438820162	1.60026217372389e-05	0.000333733648361792	4.47558295276678	-4.31441482253844
TMEM67	1.89567222030872	1.79371789199215	21.7375637911213	1.60064706329e-05	0.000333733648361792	7.42363853851748	4.31436168969011
INPP5B	-0.748642799344321	4.58626400491219	-12.203629820308	1.61354617781489e-05	0.000333752834477495	3.95075759156164	-4.31258801251268
ISCA2	1.00730226847245	4.35082798348156	12.9934639899954	1.6188454484061e-05	0.000333752834477495	4.32708157675612	4.3118632565971
SLC2A6	-1.79704500898461	4.78331022912979	-12.9697003495146	1.61993288044092e-05	0.000333752834477495	4.32560085269131	-4.31171481338471
FZD1	-1.84018771631674	3.5187533553522	-15.5095845954758	1.62178956600526e-05	0.000333752834477495	5.99536377822867	-4.3114615802735
KIN	0.754252141958141	3.54557583640769	13.2159260617977	1.62196329743688e-05	0.000333752834477495	4.4247560919844	4.31143789920511
VKORC1	0.915386072083736	5.86674872221611	12.0974169844042	1.62467570910984e-05	0.000333752834477495	3.90468018385906	4.31106848767845
CNST	0.848715089406324	4.33158092014053	12.7770007972466	1.62969605115599e-05	0.000333752834477495	4.36636373235179	4.31038630039683
ZNF100	-0.875521000364536	2.77431477102145	-12.5994378464989	1.6312377380245e-05	0.000333752834477495	4.14277695226975	-4.31017721082633
GOSR1	-0.728359172368732	5.4683072522643	-12.0041650896253	1.63866752582624e-05	0.000333752834477495	7.59943414830136	-4.30917218779933
DIAPH2	-0.83581933790488	5.75056232480763	-12.0707123228442	1.64153476883242e-05	0.000333752834477495	3.88232225660825	-4.30878549857374
ASF1A	1.17613824251991	4.80530142586161	12.7673729372225	1.64197914580366e-05	0.000333752834477495	6.62776893513134	4.30872562553086
OTOA	-1.89657054947044	2.20324810177852	-16.2941458801262	1.64548874642791e-05	0.000333752834477495	5.68528819452792	-4.30825330210177
CAMSAP3	2.3074478278487	0.554276813723862	23.9473105684221	1.64628332608179e-05	0.000333752834477495	8.03280755287442	4.30814650056541
P2RX4	-0.869154598251036	6.54579700314698	-11.9539650812032	1.64993938906715e-05	0.000333752834477495	3.86494979856266	-4.30765571179022
NME7	1.97893116034449	2.45778246449959	21.2144887918989	1.65334039554152e-05	0.000333752834477495	7.68762408069344	4.30720009139863
MR1	0.744977379264565	6.57645729759632	11.9631456058864	1.65496657013035e-05	0.000333752834477495	3.82871487330936	4.30698255431351
RALY-AS1	1.80517997943155	1.56079909175582	20.2713336532829	1.65747015082239e-05	0.000333752834477495	7.33549188126299	4.30664804254003
PLPP3	-2.1415859768423	2.30194857462227	-17.1080174338621	1.6595442328976e-05	0.000333752834477495	5.93371098154317	-4.30637128203519
ATP5F1B	-0.744871699793967	9.15346813662669	-11.9376841186564	1.66036923856227e-05	0.000333752834477495	3.82000928786817	-4.30626128690406
AHDC1	0.98821125989794	5.07630254285064	12.4321932076082	1.66040180578022e-05	0.000333752834477495	4.07045104705124	4.30625694589912
MYO15B	-2.22570032151573	2.73953640881022	-19.3884908516672	1.6609645966521e-05	0.000333752834477495	6.71167812085755	-4.30618194223706
ACTR8	-0.725963728649268	4.50679294594976	-12.1775066766853	1.66133362602202e-05	0.000333752834477495	3.94270033583889	-4.30613277449705
GTF2E1	0.732690882295487	4.99411167473263	12.2839620954705	1.66402489902201e-05	0.000333752834477495	3.98791620331089	4.30577451635741
DAPK1	-0.855577334517876	7.27806540307004	-11.9321855217889	1.66594466649728e-05	0.000333752834477495	3.82576525507003	-4.3055192971446
USP49	0.783149771649057	2.62816988056008	13.6354375451882	1.6661706265904e-05	0.000333752834477495	4.60792549798492	4.30548927582232
MPST	0.914015277793527	4.72446979005598	12.4894288597378	1.66842199279454e-05	0.000333752834477495	4.09469216052116	4.30519036842211
EDEM3	0.74280826390756	6.61991539210444	11.9275891460316	1.67119341257158e-05	0.000333752834477495	3.84606824404485	4.30482294241271
INPP5K	0.971697191471149	5.07831616057927	12.4001764002372	1.67259874232781e-05	0.000333752834477495	4.04584417956558	4.30463685009946
PPCS	-0.920775708839271	5.30441553799788	-12.0213884204019	1.67407468119489e-05	0.000333752834477495	7.29282602431021	-4.30444156816197
PWWP3A	0.944694627242168	4.74210685107652	12.4994792067758	1.68136388654987e-05	0.000334480641765941	4.09424298725189	4.30347953085359
PCSK1N	2.25796247338315	2.46313696145764	21.750774332135	1.68341095938198e-05	0.000334480641765941	7.3802891532141	4.30321007077797
LILRA6	-2.74652330602644	4.382225066904	-15.5305773546919	1.68532828287885e-05	0.000334480641765941	5.39691606105688	-4.30295797291147
NETO2	-0.902980200689606	3.99654550647413	-12.4169583617078	1.69222814617358e-05	0.000334603569645979	4.12885006218706	-4.30205300552091
SGSH	-1.05214129412421	5.13900265922094	-12.1075851744455	1.69228579146303e-05	0.000334603569645979	4.29349160040083	-4.30204545974276
MXI1	1.06688975675273	4.97572268432607	12.4504533911211	1.69363375041865e-05	0.000334603569645979	4.10577092321144	4.30186908148393
SCNM1	-1.02683757479944	4.76228026060771	-12.217753618935	1.6985831256968e-05	0.000334603569645979	4.2122369963446	-4.30122260905314
DNPEP	-0.736010253097577	4.73035343522166	-12.0631790171992	1.70069011449931e-05	0.000334603569645979	4.0149911222537	-4.30094794514103
MAP7D3	0.963198306641393	3.62434633423178	13.5930963029211	1.70245127491079e-05	0.000334603569645979	4.60605122428236	4.30071861159219
APOL6	-0.931628762137345	5.71927351664689	-11.9737881572155	1.70472490318602e-05	0.000334603569645979	3.85464707200158	-4.30042287996231
PLEKHA8	0.749653580359317	4.16759149155676	12.6437738231612	1.70785280862946e-05	0.000334603569645979	4.16575508109649	4.30001664584211
MAP3K20	-1.29289153617342	2.89597057082621	-13.676751267472	1.70876500940589e-05	0.000334603569645979	6.45424262409607	-4.29989830805416
NPTN	0.758947067789808	7.80326708061006	11.8785299715978	1.7149330418963e-05	0.000335313870917739	7.49857614143006	4.29909971899901
PRR11	-1.63159313822342	4.52783021841047	-13.0766529312374	1.72037396256676e-05	0.000335634227950469	4.53572212345375	-4.29839753955903
LINC02993	2.14664374481749	0.831144321645933	22.6621599553682	1.72165761723343e-05	0.000335634227950469	7.77125627676681	4.29823218571387
RTCA-AS1	1.8167262994151	0.882724665218746	19.8908451225692	1.73413126915848e-05	0.000337567322866572	6.88501148157884	4.29663148291554
XRCC3	-1.82739638607777	1.0943635956732	-16.0727418238593	1.7387720424916e-05	0.000337972215269575	5.84392201027631	-4.29603874659945
IL1R1	0.863630666422487	2.70142246969612	12.9469166435318	1.74927931089546e-05	0.000339514534488211	4.30117052373644	4.2947022713463
BANF1	-0.698799980796925	5.74594834746915	-11.8574111325177	1.76277108764363e-05	0.000341630731493695	3.81187636225316	-4.29299735294604
PLBD1	-0.777665309470726	6.66375171658371	-11.8132450810671	1.76667812080764e-05	0.000341885892058932	3.78966355448989	-4.29250595333258
GRWD1	-1.22160079259491	4.14115429508647	-12.7097216317945	1.77702872367464e-05	0.000343288188560224	4.47016826390627	-4.29120911405667
EWSR1	-0.947052935647681	6.59113578789463	-11.8012623521175	1.78066266899613e-05	0.000343288188560224	3.75381593197582	-4.29075551913283
PMM1	1.42915584445618	3.4477800083928	15.4146525020602	1.78392793823442e-05	0.000343288188560224	6.06071932532651	4.29034869460425
COLGALT1	-1.00648564314872	8.12686030446755	-11.7978526966623	1.7843286661033e-05	0.000343288188560224	3.91174701952213	-4.2902988162356
FAH	0.771586765838547	5.32494063616195	11.9886811314956	1.78733281736036e-05	0.00034336562625214	3.89310410490255	4.28992523079423
DUSP18	-0.57341625347592	3.31767177299858	-11.9178279761529	1.80108831420313e-05	0.000345323094333726	7.53023027565425	-4.2882222517792
TADA2B	-0.773366267997317	4.85352936055793	-11.9007122762385	1.80275505376525e-05	0.000345323094333726	6.40563571014601	-4.28801674584422
SLC6A12	-1.88243293864253	4.39150217025589	-13.5966988108579	1.81262783161826e-05	0.000346711045241998	4.66945147162489	-4.286803149534
RAD51	-1.78623225371698	0.958411160542745	-15.2694042099884	1.81771825017136e-05	0.000346721494769734	5.31825293885116	-4.28617987587192
ABHD15	0.706624437833158	5.01914855225645	12.033900875763	1.81793661449201e-05	0.000346721494769734	3.95531354557497	4.28615317643447
MYOF	-1.7703584003464	7.94385280069995	-11.7694373842707	1.82168986866697e-05	0.000346723011746427	4.04758785559736	-4.28569474242642
USP53	1.21212670704553	4.64491185227436	12.7187557656758	1.83075687523731e-05	0.000346723011746427	4.2576064166263	4.28459097216096
SPTLC3	1.54697429911968	3.56093695160581	15.4525127905498	1.83748984513682e-05	0.000346723011746427	5.38981806670133	4.28377469960858
PRDM11	-1.89899216049743	1.48785193774203	-16.6161146128618	1.84023029894666e-05	0.000346723011746427	10.7064865069942	-4.28344327591496
PCSK6	-1.12422457788731	4.27709918234998	-12.3531115498059	1.84142212084053e-05	0.000346723011746427	4.02669738216172	-4.28329928660537
RBMS2	1.42300727800986	5.04488609404709	12.5154377155491	1.84458575805324e-05	0.000346723011746427	4.43870561303982	4.28291750367349
FBXO44	0.833509326827559	3.14941462141209	13.3948832814433	1.84590391473585e-05	0.000346723011746427	4.54461260743483	4.28275861458902
PSTPIP2	-1.0711295791207	5.30574654635837	-11.8732330022753	1.84709074305155e-05	0.000346723011746427	3.78841163367592	-4.28261564811542
SMOX	1.40905245510088	5.47136275671587	12.2021491149579	1.85403475314766e-05	0.000346723011746427	4.00130423319292	4.28178091574627
RGS1	1.335634040179	6.20266045700113	11.7622087993531	1.85471718939475e-05	0.000346723011746427	3.79885239076803	4.2816990415713
HILPDA	1.20448439110478	2.78992124906099	14.9383801595607	1.85968799245599e-05	0.000346723011746427	5.1669117985873	4.28110354190417
SMIM7	-0.729122156794282	4.85394598333496	-11.845114746943	1.86010608442587e-05	0.000346723011746427	3.96852759838118	-4.28105352385018
ENSG00000290032	-1.58348271228797	1.77739374318482	-15.1502552076696	1.86111342458073e-05	0.000346723011746427	5.23350851765064	-4.2809330555949
RASSF2	-1.28916366803484	7.12919534536356	-11.7209502711756	1.86138373655436e-05	0.000346723011746427	3.72321205151514	-4.28090073943607
NAAA	-1.02880651859877	5.50946118889405	-11.8034175650012	1.868410162384e-05	0.000346723011746427	3.91341861140077	-4.28006228536224
TROAP	-3.02661578228076	-1.11381001721191	-24.6511449659232	1.87003381552321e-05	0.000346723011746427	8.22740747810661	-4.27986896424057
NLRX1	-1.21265813449617	4.30799227972892	-12.4135805839325	1.87037025777649e-05	0.000346723011746427	4.14858633559137	-4.27982892556378
KAT7	-0.687715191506359	5.18889802355084	-11.7681850081541	1.87519737198545e-05	0.000346723011746427	4.5256506083875	-4.27925522365988
CHKA	0.904704832313888	4.62487917466645	12.3143520488931	1.87823613025556e-05	0.000346723011746427	5.30255465196828	4.27889478871031
SDE2	0.952836649902686	5.08109921399097	12.0537600682561	1.87869765375849e-05	0.000346723011746427	5.25997749488673	4.27884009481186
TMCC1-DT	1.74485968657362	1.6154266658236	18.8950051720458	1.87882682457335e-05	0.000346723011746427	6.97002247885859	4.27882478942121
SEC61A2	1.29598464815559	2.6918212908364	15.4769218543277	1.88318516053414e-05	0.000346723011746427	10.027728487273	4.27830895875419
SNU13	-0.666533843731471	5.23828427758365	-11.7730166957606	1.88518177056544e-05	0.000346723011746427	3.7341367262086	-4.2780730297391
STAT4	1.5992766793023	3.29548934926308	15.8128430435532	1.88744335785246e-05	0.000346723011746427	5.48288044104827	4.27780607705417
NSUN4	-1.01720979521664	3.44779730755209	-12.5230247085977	1.88786866765084e-05	0.000346723011746427	4.42746501817888	-4.27775590847902
SLC37A1	-1.75326523631643	2.79243220175866	-15.4874968018606	1.89016505373033e-05	0.000346723011746427	5.52354675594515	-4.27748521785162
CHPT1	0.699505296317884	5.48567422136975	11.7987671545086	1.89338570590169e-05	0.000346723011746427	3.83005804555165	4.27710610496017
CRELD2	-0.734283617998928	3.55288249257776	-12.0989481836315	1.89491256329899e-05	0.000346723011746427	3.90089888662163	-4.27692658844812
POLR3K	-1.06929307697036	2.55484835048713	-12.8616356831199	1.89555217099108e-05	0.000346723011746427	4.27504031170469	-4.276851429086
DYNC2I1	0.831861228889276	3.24318236744386	13.1894685716898	1.89675719412729e-05	0.000346723011746427	4.41467984854805	4.27670989418554
MRPS36	-1.12998445539809	3.62929402021969	-12.6821940879019	1.90494805883001e-05	0.000347738651181721	4.55639522312568	-4.27575010708947
ACOT4	-2.15510132226925	1.44704625338386	-18.1630197952441	1.91162557847796e-05	0.000348442045571185	6.31266153603298	-4.27497055437178
NUMBL	0.95669502973799	3.0821919394128	13.5233959991099	1.92225517550446e-05	0.000348442045571185	4.56069507748989	4.27373495914837
REXO2	1.04638229919182	5.05650027888215	12.0826540744485	1.92359364963207e-05	0.000348442045571185	4.55662964742057	4.27357983508932
RFESD	1.19173138603182	0.363019844054696	14.5982195112343	1.92420479945678e-05	0.000348442045571185	6.03060589984161	4.27350903933343
PPT2	1.46211419965575	2.76283922005273	16.1972065832117	1.93022738126642e-05	0.000348442045571185	6.41917949620509	4.27281252498604
ALDOC	3.17094070914611	2.06257894125124	11.6855871575165	1.93023851358918e-05	0.000348442045571185	4.01443236158267	4.27281123944533
TRIP13	-2.34273438532231	0.704612589822996	-18.9010049266899	1.93083016713829e-05	0.000348442045571185	6.53698959693274	-4.27274292651077
SFXN4	-1.77112180352582	3.4648797860798	-14.7603150606509	1.93577136596606e-05	0.000348442045571185	5.87959729209422	-4.27217318780897
GPER1	-2.85181451786904	1.3706244505087	-25.0047591047451	1.93611285648269e-05	0.000348442045571185	8.79562888123223	-4.27213386386205
L3MBTL2	-0.866004407458553	4.68318593943289	-11.9002072443734	1.93940538118979e-05	0.000348442045571185	3.80934877059631	-4.27175505549269
ASH2L	-0.646534093663683	5.29534435521731	-11.6998041773831	1.94465612462938e-05	0.000348442045571185	3.69842048475705	-4.27115221739632
ZNF334	1.84211676644416	1.71514117905995	19.4891253572785	1.94604685333279e-05	0.000348442045571185	6.71661505373191	4.27099280744274
UBR5-DT	0.837614558345131	1.14601595949764	13.3750262940075	1.95269802700016e-05	0.000348442045571185	4.4949539342966	4.27023192484508
CLSPN	-2.76491121182315	1.01116999111312	-20.7759392273794	1.95582082733244e-05	0.000348442045571185	7.12987307456317	-4.26987553306158
MMP25	-2.62622414660159	2.74568278727136	-20.3989071136125	1.95641089779226e-05	0.000348442045571185	7.01582918102797	-4.26980825173514
SAP30	0.861969088284095	3.60588290201623	13.0268929708743	1.95871843681711e-05	0.000348442045571185	4.44382659484263	4.26954532572652
TMEM263	0.767357255987687	4.82670565206501	11.9842396925246	1.95989717964717e-05	0.000348442045571185	4.66949211945925	4.26941113101755
SMG5	-0.736398920091826	6.58903794678826	-11.6090330474517	1.96083075387449e-05	0.000348442045571185	3.87600911312959	-4.26930490221404
KLF9	0.929787728993222	5.5593080112535	11.8061081442336	1.96555811609575e-05	0.000348442045571185	3.76201109325971	4.26876772724688
WDTC1	0.769943452487783	6.57374243846083	11.6035831381827	1.97038982665185e-05	0.000348442045571185	3.7058709423127	4.26821996498403
LINC00667	0.840367160608737	5.05292305438136	11.904663220681	1.97303748137846e-05	0.000348442045571185	3.80388989872606	4.26792034745118
ZNF41	-0.790995043203796	3.11419966266696	-12.0459326473323	1.97548330652567e-05	0.000348442045571185	6.07289637239149	-4.26764390965978
MSANTD3	-1.00026561946829	4.5237766130032	-11.9348312090153	1.97755553865835e-05	0.000348442045571185	3.82287064088763	-4.26740995191267
P2RY2	-1.58189722070951	0.297026475938397	-15.101918904177	1.97766296560406e-05	0.000348442045571185	5.2096465187947	-4.26739782963471
TPRG1-AS1	1.43596336181245	1.11834979347736	16.0706137670427	1.97970318502461e-05	0.000348442045571185	5.61600445584114	4.26716772603459
C1QBP	-0.863901547599729	5.54573069297916	-11.6470774159431	1.98316997319876e-05	0.000348442045571185	3.67211119559646	-4.26677724604584
HCK	-1.64778248874349	6.91712753381986	-11.585935191273	1.9851276291993e-05	0.000348442045571185	3.79418160787152	-4.26655703349675
ITM2C	2.83567012631193	5.31924984912373	13.7513647434024	1.98577995067016e-05	0.000348442045571185	4.80872823215502	4.26648370117963
TRIT1	0.840614804409219	3.44840405411264	13.0202221283257	1.98671758675488e-05	0.000348442045571185	4.34823907461625	4.26637833469536
CFAP36	1.07526971393654	4.58891829216701	12.4208800753158	1.98800470006897e-05	0.000348442045571185	4.13117759664738	4.26623377293928
DHRS12	-1.11564752519338	2.09146425859725	-12.8438647278398	1.99269500000327e-05	0.000348797958694612	5.07445339504837	-4.26570773636645
TIFAB	-3.46879827071131	3.15809622832063	-11.750133994501	1.99532094873793e-05	0.000348797958694612	3.73536462313719	-4.2654137399543
CLEC4A	-3.07295183148023	3.56793213738387	-22.5709502111621	2.00268576754457e-05	0.000349347709976725	9.63667892332406	-4.26459114982436
H2AJ	1.02779428761785	5.7417540126684	11.6846622358934	2.00375978521277e-05	0.000349347709976725	4.11886684856173	4.2644714315621
OLR1	1.76930405461054	7.78563611190489	11.5796369778531	2.01148499486851e-05	0.000349761180878182	3.6642373256245	4.26361211642009
MYLK4	-2.040535029071	-0.889483072639817	-15.3826238535471	2.01492142638606e-05	0.000349761180878182	6.01686715302649	-4.26323087376269
ZBTB38	-0.762103331120249	5.80656039164154	-11.5887249679044	2.01605939672634e-05	0.000349761180878182	3.68653200587523	-4.26310476214751
TSPYL1	0.879108730569065	7.1365306862356	11.5561076967188	2.01673176730032e-05	0.000349761180878182	6.98232509741452	4.26303028086383
ARMCX2	2.25196327613173	2.88866900623167	22.4461023103232	2.02779558245746e-05	0.000350881503791025	8.24116392191075	4.2618080798522
SPAG16	1.25410171494764	2.28535898006087	15.1044773284749	2.02890817594181e-05	0.000350881503791025	5.25085842194772	4.26168552510789
MZF1	-1.34205388147796	2.4021668106474	-13.5743889117212	2.03589014559341e-05	0.000350881503791025	4.60429605627957	-4.2609179027
RAP1GAP2	-1.33695122149117	4.04546080493467	-12.490990160939	2.03652854608936e-05	0.000350881503791025	4.10009242319844	-4.26084783981972
GMPPB	-0.893227840485871	4.16697759450826	-11.8710796857939	2.0390261574055e-05	0.000350881503791025	7.49249630803088	-4.26057393393927
TRIM44	-0.778880522617471	6.57344125715786	-11.5336870631772	2.03919031846386e-05	0.000350881503791025	3.72002883663484	-4.26055594205662
MAGED1	0.756226788127493	5.87608128981174	11.6371724549134	2.04180174959469e-05	0.000350881503791025	3.66214076132426	4.2602699172136
TDRD7	-0.65499895935456	4.39819183119092	-11.7328607635506	2.04659105922232e-05	0.000351247188551575	3.71183978043233	-4.25974625769655
PLEKHB1	3.08124558356515	1.28999793129859	11.2489637593698	2.05643218467455e-05	0.000352213355156092	3.46660084527986	4.25867388853597
ABCB1	1.57923944728847	3.00608381938383	16.1367339113511	2.06014451026467e-05	0.000352213355156092	5.61495905480962	4.25827063214299
SLC41A1	2.00510426459322	4.04371684807629	15.9824088889642	2.06193781796701e-05	0.000352213355156092	10.3372830652417	4.25807607943927
H2AZ2	0.990118463046263	7.18153595607824	11.5137577140361	2.06289531395408e-05	0.000352213355156092	5.11221853467727	4.25797226839726
EMD	0.689928348211583	5.30359401171126	11.6804661414901	2.07079437248463e-05	0.000353105221292663	3.70331797913052	4.25711760417724
SPATA18	-1.14267842340044	3.12111717714173	-12.4873433238651	2.08087062574249e-05	0.000354077243192285	4.08609565105857	-4.25603186526975
GDE1	1.18793608045132	7.09438359261296	11.4952269223616	2.08186043883326e-05	0.000354077243192285	4.85853627960029	4.25592548083881
TEN1	-2.33934192573879	2.24640123087902	-19.6247513545449	2.08897782191262e-05	0.000354606266042012	12.3328041403095	-4.25516192445853
POLDIP3	-1.14586636477223	5.35510785415287	-11.6282379079233	2.09553623233445e-05	0.000354606266042012	7.29435757849209	-4.25446052444726
MAPRE3	1.30650217028587	4.44750467959177	12.9789314528912	2.09819634178139e-05	0.000354606266042012	4.33446703498512	4.25417663024105
PTPRO	-1.4150893830693	5.96909007897425	-11.5457232755079	2.09982281065103e-05	0.000354606266042012	4.2313913847423	-4.25400321776466
TTC30A	1.35165846696971	1.73119261986401	16.0435070788187	2.10011573663127e-05	0.000354606266042012	10.3743749979579	4.253971999881
SIAE	1.16395534033938	5.19589685099727	11.8978160197116	2.10109183243562e-05	0.000354606266042012	3.9212114367401	4.25386800472566
STAG3	-1.24014515509729	2.55178026830885	-13.031477014134	2.10903796947783e-05	0.000355492760168179	4.46146025660519	-4.25302311499079
TMEM106A	-2.05040473572124	5.22759260254661	-12.2600459227251	2.12008175766448e-05	0.000356049718714895	4.45526670034856	-4.25185388007469
C1orf198	0.660989770378657	4.91289333610339	11.7567452441721	2.12498964820766e-05	0.000356049718714895	3.72331594432815	4.25133612865547
SRSF6	-1.0837197139546	6.58563288430765	-11.4498407539293	2.12878994488278e-05	0.000356049718714895	3.6490940428759	-4.25093600280911
DNM1	2.26389738355699	3.55783660215799	18.6362609237684	2.13115764868431e-05	0.000356049718714895	6.49810165121489	4.25068705554675
AGTPBP1	0.974642672913097	5.22963876084748	11.7436045184482	2.13251624607896e-05	0.000356049718714895	4.82676193692453	4.25054432752538
KAT8	-0.679940591985019	4.61723351216337	-11.5393013435518	2.13624894785137e-05	0.000356049718714895	7.22073702990137	-4.25015263213797
ENSG00000288746	-1.61502490869618	-0.414096250112079	-13.6219413331491	2.13843801275254e-05	0.000356049718714895	8.80908223811601	-4.24992322305712
NFKBIA	-1.35636928723286	6.87711529781136	-11.4442284140925	2.14134548833152e-05	0.000356049718714895	3.5736135741319	-4.24961887155692
DDX3Y	-1.03713428580211	2.63783326800095	-11.5395182096479	2.14332840554881e-05	0.000356049718714895	3.61063462271613	-4.24941152741091
SRP14-DT	1.96505380675356	2.26858162347044	19.7877794821166	2.144335244271e-05	0.000356049718714895	6.93996752460459	4.24930631700321
SLFN11	1.39553299145127	6.99182402239832	11.4446538713885	2.14466461832444e-05	0.000356049718714895	3.5962948173638	4.24927190900941
CNPPD1	-0.744017764296024	5.34315458480208	-11.5205828253459	2.14714132432247e-05	0.000356049718714895	3.64027019035307	-4.24901334142852
PCLAF	-2.62599217926823	0.494078181138021	-19.1280734623781	2.14741306332063e-05	0.000356049718714895	6.61509628872137	-4.24898498922138
AK4	2.09260891566055	1.40370613978337	21.2072748122151	2.15144114833649e-05	0.000356189072322603	7.25828120054817	4.24856511430763
MFSD10	-0.934664304667311	4.90755090777488	-11.6138463201478	2.15365115709529e-05	0.000356189072322603	4.63149101679475	-4.24833506775393
C3orf18	1.21893252459678	3.32972904997233	14.1514660321592	2.1603182831408e-05	0.000356800088053813	4.95385450997444	4.24764242531105
PLCD3	1.35168399665865	2.17535318946143	15.5057434428158	2.16707031327355e-05	0.000356800088053813	5.36962554342726	4.2469430330195
HMGB1	-0.855261125090774	7.23138345268828	-11.4129807246822	2.16983218361441e-05	0.000356800088053813	3.67999431175653	-4.24665754913671
DIRAS2	-1.06924864783629	2.76037455296784	-12.4315948569135	2.17057555900232e-05	0.000356800088053813	4.08356029684554	-4.24658076837018
PAQR7	0.920972058045007	3.76448837823305	12.7228410592793	2.1730829322582e-05	0.000356800088053813	4.20554777830894	4.24632197461358
ILF3-DT	1.31996655897137	2.8319808908862	14.8731653484927	2.17356622818053e-05	0.000356800088053813	5.1987983435103	4.24627212482053
DNHD1	1.33722683411285	2.33918699305294	15.193300115945	2.17943200552937e-05	0.000357318554148779	5.25182374570386	4.24566793605733
GYG1	-0.624511519002996	5.75770596758553	-11.4224075486739	2.183368674585e-05	0.000357519848227951	3.55072573470128	-4.2452633173369
SNPH	3.20929853242163	1.07079966924591	12.216986032286	2.19409807651782e-05	0.000358831554075368	3.89364653171902	4.2441640433367
CSNK1E	0.746681515799515	5.5774321261819	11.4939281908423	2.19871432996956e-05	0.000359141481769038	3.59817226597129	4.24369266153998
DERA	-0.719150624337992	5.01134286039842	-11.4722881864454	2.21312007826316e-05	0.000360968670179324	4.26960185638469	-4.24222767336246
BMF	1.03550656167364	6.35077158000894	11.3889497913323	2.21537068377976e-05	0.000360968670179324	3.55690705983835	4.24199961888842
CRTAP	-0.616416453550011	6.93242316423793	-11.3604940661057	2.2288271184725e-05	0.000362423938334107	3.51566095793787	-4.24064065814746
ENSG00000290689	2.77852752982545	1.61542915930914	11.1911339888575	2.23184865641291e-05	0.000362423938334107	3.507433114307	4.24033658784412
CTSS	-0.75453309904429	9.7101907273804	-11.3581081986453	2.23254024750438e-05	0.000362423938334107	3.57284089402657	-4.24026704517527
BTG1	1.27354265624373	7.3749079445401	11.3617888722227	2.23716692295004e-05	0.000362728858096986	3.92926813284801	4.23980233837414
BRWD3	0.949234395245926	4.62538614658756	11.9619199666613	2.24870338179153e-05	0.000364151990587542	3.87477497197289	4.23864757964943
IRF9	-1.07105345712861	4.1323684912927	-11.9357552402956	2.25528805896889e-05	0.000364770732870973	3.93228898072239	-4.2379910017293
C17orf58	-1.4974810250555	2.89581836806609	-13.674634660777	2.25992957311173e-05	0.000364976531912094	8.84613974160999	-4.23752927780131
EOGT	-2.04872186703735	4.16390620706438	-14.0326419633934	2.26209124946274e-05	0.000364976531912094	5.58156064575422	-4.23731454867019
STOML1	0.954408062864741	3.18027180355415	13.1750400189915	2.26725661344772e-05	0.000365363281859378	4.54414912041286	4.23680223940819
C3orf14	-1.61434309061413	1.67678904758517	-14.5215186469703	2.27015315338165e-05	0.000365383918516231	5.38623373954053	-4.23651544171293
CACNB1	1.86621884827196	1.50019579309904	19.6675023918259	2.27381669562884e-05	0.000365527804493415	6.95188038663425	4.23615319851043
CEP135	-1.3970338504204	3.69447735979805	-12.8520849069898	2.28625446064309e-05	0.000367080126174788	4.92442171797637	-4.23492750932998
PNMA2	3.28724188911592	3.10962258421323	11.0784838534161	2.29462120845522e-05	0.000367975828787266	3.4508525397072	4.23410656670727
TMEM109	0.693158059011986	6.79817656297339	11.2965382333509	2.30763913324513e-05	0.000369550640215324	3.48883288773006	4.23283489898253
SLC30A4	1.24013047569176	3.78278720583286	13.2820302072011	2.312043854582e-05	0.000369550640215324	4.48468543553524	4.23240616513771
RHOBTB3	0.691183986080963	5.75036842143038	11.3546253114251	2.31284155794709e-05	0.000369550640215324	3.51388805205702	4.23232860376512
EIF4A2	-0.69896216980365	6.74442331909443	-11.2847535016791	2.31937929548233e-05	0.000370074244330568	3.4855989678238	-4.23169389157895
TCTN3	0.932187768157707	6.26773902201901	11.3082114285316	2.32172658210115e-05	0.000370074244330568	3.63501776964641	4.23146642200862
ZNF821	1.32260434310043	2.55381577113559	15.0591394931596	2.32866328510413e-05	0.000370674299322014	7.46964418604049	4.23079548047303
ENOX2	-0.886325948559426	3.85975999451953	-11.7735623077983	2.33110826214026e-05	0.000370674299322014	3.73240997771402	-4.23055944720539
SPTBN2	-1.62181603666684	2.77607208946905	-14.1042432146044	2.33404192865617e-05	0.000370694168163707	5.95033205772948	-4.23027654752802
CASTOR2	1.55085970341659	3.90979607302945	14.1405196183658	2.3444158901617e-05	0.000371412971980622	5.13467293579449	4.22927887093755
TIGD7	1.04496207405716	1.25877385322911	13.8556688045678	2.34675185964491e-05	0.000371412971980622	4.73443695772809	4.22905479742295
CENPV	-1.95974066641882	1.1669666265052	-16.9256058823406	2.35036505918704e-05	0.000371412971980622	5.9078012662802	-4.22870862567714
ENSG00000269940	-1.06324893183763	1.1004501137351	-12.5526231788515	2.35285573922598e-05	0.000371412971980622	4.12827180069455	-4.22847029447336
BLVRA	0.678270135727573	6.04162579765835	11.2981720897017	2.35335920786622e-05	0.000371412971980622	3.48685013360833	4.22842214712656
ANXA6	1.41749136273882	6.48888304771628	11.3249846213565	2.35545277729793e-05	0.000371412971980622	3.55479294534547	4.2282220414767
FAM136A	-1.28168351814523	4.27363758605642	-12.100133285869	2.35961291081725e-05	0.000371624954617733	3.94299914070405	-4.22782491314272
EFCAB11	-0.879845320119495	2.56244281437427	-11.7581218687088	2.3666285275951e-05	0.000372211442806333	7.40071506212578	-4.22715670564079
CATSPER2	0.933003703397845	0.566677217103037	13.0757232932022	2.37447806239327e-05	0.000372211442806333	4.36130059543319	4.22641130149322
JAK3	-2.28247879410899	3.17856430915294	-15.8789559890887	2.37456804438085e-05	0.000372211442806333	5.51400277843012	-4.22640277026264
FBXW5	-0.92883254367236	6.50788961999897	-11.2408295649552	2.37643222570864e-05	0.000372211442806333	3.61909975815216	-4.22622609559981
TRMT112	0.733538288644639	5.6253886891626	11.3261624823464	2.37743784123154e-05	0.000372211442806333	4.08390854135115	4.22613084481953
CHPF	1.80128097133923	4.77727022777652	12.9289294514657	2.38300707098605e-05	0.000372449757541483	4.4444980044907	4.22560402661632
LINC01270	2.07384027947223	1.53000219956435	20.5859098516324	2.38707277325666e-05	0.000372449757541483	7.25239769455713	4.22522017300547
TANC1	1.41333483043273	3.51705062150369	14.3404415214161	2.38955262663613e-05	0.000372449757541483	4.95473577193233	4.22498634885286
TRIM39	-0.689046877223374	3.23408275351772	-11.561669376263	2.390248103028e-05	0.000372449757541483	4.12787927969348	-4.22492081418163
FLII	-1.25377556711636	7.53848686724389	-11.220893313148	2.40606376010073e-05	0.000374114649892777	6.95241208090846	-4.22343538306125
ITPA	-1.27343373028922	4.98466206771956	-11.5790447787628	2.40660204393823e-05	0.000374114649892777	4.49867347249269	-4.22338499024208
VWCE	-2.68330201126996	2.19904652700058	-17.2130525180749	2.42295279137423e-05	0.000376213305183024	5.99128672031765	-4.22185936108701
ORMDL3	1.49602054089827	5.24428518639629	11.7644892874301	2.43271704103529e-05	0.000376866340019432	7.40586267714807	4.2209529587427
DCAF6	0.857066667190694	6.83873559486662	11.1909583051965	2.4387878959963e-05	0.000376866340019432	3.8637762110131	4.22039115268803
ENSG00000253200	2.02118267641683	0.761481390684273	19.5396613261195	2.43989665312865e-05	0.000376866340019432	7.26892381649311	4.22028869034221
GIHCG	1.82501871588372	0.762321030326792	18.9052975850417	2.44478342067846e-05	0.000376866340019432	6.89145954460512	4.21983762211965
SLC25A13	-1.35322464702452	4.50711725770084	-11.8952387169795	2.4455971995183e-05	0.000376866340019432	4.57336302514493	-4.21976259039753
ZNF678	-0.964900556365144	1.6574874845864	-12.015248514858	2.45039477032053e-05	0.000376866340019432	4.77360731459261	-4.21932072882642
RALGAPA2	1.5054516822926	5.61273849965642	11.4841778027204	2.45707477093755e-05	0.000376866340019432	3.7562810673834	4.21870686219852
MBNL3	-1.45628155758177	4.34976755944061	-12.1520195294939	2.45896287657834e-05	0.000376866340019432	3.93364916616528	-4.2185336402732
CPD	1.31822096718657	6.92377552024567	11.1805357749524	2.46142245173727e-05	0.000376866340019432	3.56903779075326	4.21830817926024
ENSG00000238142	-1.58300896896268	1.81948681478105	-13.6851830080822	2.46285503592893e-05	0.000376866340019432	4.65775852138541	-4.21817695782014
TEDC1	-2.09996351433499	1.07785628318439	-16.9703990631421	2.46298046723729e-05	0.000376866340019432	7.04897451701624	-4.21816547205618
MXRA7	1.75403884251829	4.1654406891035	13.9588757848368	2.46381160560748e-05	0.000376866340019432	4.7793708628659	4.21808937864628
NAALAD2	1.34541025451691	2.08227434560952	14.8085117516571	2.46427982600977e-05	0.000376866340019432	5.1002248286935	4.21804652230448
ACTR2	-0.888376183240454	9.37460664419346	-11.1693363613759	2.46783582499624e-05	0.000376946188078063	3.43368796896134	-4.21772129333518
RASSF4	-0.87636193460963	8.63583433230798	-11.1682470391547	2.47051411340752e-05	0.000376946188078063	3.44470671556297	-4.21747663331588
SYPL2	1.29108385904026	2.28215814068876	14.7247914368129	2.47368841925738e-05	0.000376994685419849	5.10187355059747	4.2171869889375
GLB1L	1.32994598616766	1.96055857217028	15.1683108949098	2.48001159911047e-05	0.000377522411592387	5.53472869643567	4.21661107290328
MBLAC1	-0.981140943309064	0.419515461411514	-11.9715122523994	2.48591148625173e-05	0.000377984559856571	3.86152792147089	-4.21607496876901
OPLAH	-1.96075957103296	3.04151096212775	-15.3541475046259	2.48901545722673e-05	0.000378021012709763	6.24712907830587	-4.21579340642332
PSTK	-2.07785412002548	0.445084652403882	-16.630353998127	2.50415391808502e-05	0.0003797633255386	6.41752268349619	-4.21442496030564
NDUFA13	-0.777404164529612	6.18608143872564	-11.1454737183672	2.50624228325595e-05	0.0003797633255386	3.6302161912956	-4.214236799853
ENSG00000243176	-0.926666304685333	0.929461362627474	-11.9767800490719	2.51007960664239e-05	0.000379908608353971	3.84022427773349	-4.21389144778212
PTPRH	0.971461477603139	0.802860717684189	13.5553185033162	2.51313730085905e-05	0.000379935694120707	4.57513526729556	4.21361662024822
RTN4RL2	2.51173166946213	1.5506657867912	11.2511927780171	2.52064504931428e-05	0.00038063470664588	3.50530797745255	4.21294316591162
PCNX2	2.88987296127838	2.94736855174351	11.0713292177524	2.52521865346987e-05	0.000380830953572423	6.12797547002565	4.21253384255288
ZNF792	1.04233034052556	2.09936279407082	13.7166458651949	2.53015860251428e-05	0.000380830953572423	4.673928880399	4.21209252388218
MCFD2	0.644261941122124	7.30483464695578	11.1234514286172	2.53141969845686e-05	0.000380830953572423	3.65124964611587	4.2119799930759
LSR	1.2662073236426	3.80286182179711	12.5877888728533	2.5334867194771e-05	0.000380830953572423	4.13475204399066	4.2117956627992
LUCAT1	2.40609776014378	3.42849592112585	18.1051013621294	2.54312228451776e-05	0.000381844458601427	6.30336115267365	4.21093827744077
AAMDC	1.20303572595053	3.26835750448054	13.5701473556281	2.54921091403534e-05	0.000382323700493619	4.60874410174965	4.21039809482036
TAPBPL	-1.14383102265223	4.30211792598804	-11.6926270185948	2.55459521488535e-05	0.000382696341044913	3.89608557466085	-4.20992142165289
MAP4K2	0.860746129630803	4.92722666131479	11.4822696037229	2.56076657283123e-05	0.000383037017907397	3.60158567037125	4.2093762441092
RCC2	-1.04958108767316	6.38520375015109	-11.1132346893559	2.56267379006086e-05	0.000383037017907397	3.39714712124682	-4.20920801336889
NUDT5	0.752681900067636	6.82699522446063	11.0846686078251	2.58053764644858e-05	0.000384476360417221	3.4679977397597	4.20763804441929
LINC03062	2.53994660200072	1.29975649154112	23.4101833989721	2.5808018856595e-05	0.000384476360417221	8.07546885184878	4.20761489936904
EPOR	2.17466459335375	2.43677397596313	22.049282384058	2.58104300143702e-05	0.000384476360417221	12.8403874793242	4.20759378169645
RAB3GAP1	-0.689344114475798	5.78754112363019	-11.1046700383288	2.5932102886157e-05	0.000385726813541339	3.56050596295902	-4.20653056159928
ISOC1	-1.18897919132915	3.66399721526497	-12.1272155262766	2.59528269756561e-05	0.000385726813541339	4.11388551216728	-4.20634994029265
RSPH3	0.852446210555883	5.38692047629583	11.2697727411427	2.60117648470316e-05	0.000386167910518698	3.52395143392107	4.20583701463243
HSD11B1L	1.44237310406084	1.37220189232102	15.4704954598627	2.60853144160322e-05	0.000386824696250329	5.37335387813284	4.20519847411773
CHMP3	-0.973726644936571	6.49513634523207	-11.0604445695083	2.6153556591981e-05	0.000387089414449518	6.57566377057807	-4.20460754074694
CORO2A	0.713282215070452	4.55818810877631	11.5217547472613	2.61828255100165e-05	0.000387089414449518	3.60099536781272	4.20435453996646
HFE	-1.07990026829815	4.29923577815785	-11.5879463238416	2.61911537432504e-05	0.000387089414449518	3.66060984534086	-4.20428259980192
EML2	0.628557982728075	4.70834342664026	11.3956772142216	2.62321147365211e-05	0.000387261130081215	3.53435672787876	4.20392909071304
MCRIP2	-1.11669865648159	4.74261263225122	-11.4280330160066	2.63277142039826e-05	0.000387767434573837	3.57949011724437	-4.20310606876034
NOP14	-0.644771454573337	5.17551387818354	-11.1184525050104	2.63288284385493e-05	0.000387767434573837	3.4005315430318	-4.20309649300954
CREB3L4	1.1073613546842	2.3736519249725	13.8897079172976	2.63545528726119e-05	0.000387767434573837	4.83059504698771	4.20287552387804
SETD9	-1.01048583616694	1.61222703681383	-12.0733184583307	2.65612767111594e-05	0.000388650772593953	3.91758168316768	-4.20110720708187
IFI6	1.21655772621491	7.16300405493994	11.0366056778251	2.65724740917137e-05	0.000388650772593953	3.37026277648901	4.20101179870212
MAN1A1	0.750059029234124	8.17536675650831	11.0346448915854	2.65839856063946e-05	0.000388650772593953	3.4657326254192	4.20091375356051
TOR1AIP2	0.827571168707999	6.91604531118495	11.0300036715446	2.65860927324374e-05	0.000388650772593953	3.48733866557582	4.20089581125209
BORCS7	-1.71105713876159	3.73103305489625	-13.1935058114309	2.65938869782753e-05	0.000388650772593953	4.69911115834619	-4.200829454518
STK11IP	-0.930389059067719	3.98495798168882	-11.4920591195577	2.66221984950355e-05	0.000388650772593953	4.09147388942845	-4.20058857838548
SLC35G2	1.59506551143804	0.645085082652154	15.6398341995961	2.6656153086057e-05	0.000388650772593953	5.42061374558965	4.20030001169342
ZNF654	0.782624416406308	4.32876688590231	11.6021879773427	2.66619199426676e-05	0.000388650772593953	7.27259745040036	4.20025103617932
TNFRSF14	-1.54133169281027	5.85928039253132	-11.1274216689694	2.66796181216943e-05	0.000388650772593953	4.18369768619783	-4.20010079577974
CMTM7	-1.10771632200233	4.96678145571246	-11.2455673580711	2.67192337862924e-05	0.000388798729340118	6.97342130014392	-4.19976484036925
CENPA	-2.08231759793527	-0.727848508206838	-13.7956541143937	2.6787515394448e-05	0.000388854421352169	4.68502944555362	-4.19918689746688
OSGIN1	-1.47436749820038	3.4165197909127	-12.8351160106376	2.67999490589468e-05	0.000388854421352169	4.29477012492519	-4.19908180838431
IGSF21	-2.16879989878735	1.50091972486425	-16.9429098123705	2.6811450479654e-05	0.000388854421352169	5.91195700102265	-4.19898463987863
STAT5A	-1.00926375430289	5.98285565301693	-11.0316422508404	2.68734673971692e-05	0.000389326040294005	6.7893311441202	-4.19846137879182
ALDH16A1	-2.1541230093603	5.196134998228	-11.7907178435895	2.69400984593635e-05	0.000389408848641774	6.33509403952781	-4.19790046442551
ABCC10	-0.679422534089182	5.06210682493697	-11.0890580688518	2.69491919904799e-05	0.000389408848641774	3.45208716140622	-4.19782401548629
DXO	-1.36011275330304	1.3993667300015	-12.7803409721224	2.69676987163647e-05	0.000389408848641774	4.35956247583793	-4.19766850594027
EHD2	0.95472326823165	-0.0227732525048495	13.491850975512	2.7047294648064e-05	0.00039013136039907	4.54615013813449	4.19700082668747
CITED2	0.750601525108022	7.92246527483445	10.9928635194655	2.71902986447064e-05	0.000391765896848074	3.34733676765089	4.1958059379688
MICAL1	-1.33007125223222	6.17788313004757	-11.0022971750691	2.72995055320575e-05	0.000392910440580256	6.7637986073456	-4.19489746277764
ENSG00000260136	-2.64730613488738	-0.881356593751443	-17.7227992298046	2.74090656693153e-05	0.000393641852108809	11.3506686645895	-4.19398951470248
GALNT3	1.80901800777766	-0.998096075283491	15.8909643806772	2.74587437187806e-05	0.000393641852108809	5.51429920588891	4.19357895874126
DHRS1	0.633515846522337	3.71911997336032	11.6341473537609	2.74623915684604e-05	0.000393641852108809	3.65957767908016	4.19354883953571
ACAD11	1.4197521244858	3.95205729003578	13.3565712375887	2.74916042893328e-05	0.000393641852108809	4.77434184831074	4.19330777594024
SRR	1.02805422843373	3.0333467857455	12.9366469846914	2.75349550201949e-05	0.000393641852108809	4.2990083641384	4.19295049389264
CKB	1.82319735810707	3.92348712806729	14.5188467875469	2.7541496008362e-05	0.000393641852108809	5.00635091827604	4.19289663172548
VWF	1.13762559676851	4.03713986069203	12.1314823912221	2.75686874650023e-05	0.000393641852108809	3.9126366897918	4.19267285230977
ALDH3B1	-2.06995985174033	6.00370892945151	-11.0887362477225	2.7600931609763e-05	0.000393641852108809	6.83879867662437	-4.1924077622522
MSH5	1.27070386197188	2.49996285376403	14.4367517412313	2.76459382575715e-05	0.000393641852108809	5.01622041263899	4.192038239235
HUS1	-0.830549627436723	4.05380227554999	-11.2290880224432	2.7648582884139e-05	0.000393641852108809	6.95933330861261	-4.19201654356352
TRIM46	1.61826112280259	0.910303033241976	16.7959333283088	2.77234164997602e-05	0.00039428195146965	6.07788266530022	4.1914034488997
HSPA1B	1.58942741695615	5.08257395268584	11.7858541824497	2.78439954728696e-05	0.00039474459686524	3.9083708796982	4.19041887544545
STK3	-0.784578395376713	3.20074705195245	-11.4017051850459	2.78571766909565e-05	0.00039474459686524	3.56256544478198	-4.19031149166018
RNF144B	-1.19320163095498	5.21761898698422	-11.1133906169461	2.78596132289215e-05	0.00039474459686524	3.38863903320932	-4.19029164714095
CENPF	-2.26711994270789	2.5661616741662	-14.7060346490423	2.78755845035917e-05	0.00039474459686524	5.06062606259408	-4.19016160904738
NDUFC1	-0.63129808508298	4.16530916974881	-11.1343306330346	2.79146528333785e-05	0.000394874156586205	3.39819393094329	-4.18984381309353
IFT22	0.751872583075606	2.95377724571418	12.2496089725529	2.80297521752995e-05	0.000395987256935325	3.9950533205801	4.18891000540653
C1R	0.86156548264482	0.672723579338821	12.7854451706152	2.80797164097021e-05	0.000395987256935325	4.22662248973524	4.18850577691254
SH2D3C	1.6495793817742	2.47412390503071	16.224364737523	2.81658373043644e-05	0.000395987256935325	5.75125174128201	4.18781063058166
CLIP1	-0.733708481596532	6.4393361054358	-10.922756868053	2.81664961754728e-05	0.000395987256935325	3.9987262663219	-4.18780532013185
MEX3D	0.84048830540152	4.0865471174153	11.7194861142204	2.81961075610533e-05	0.000395987256935325	3.71096520712886	4.18756677651118
FCSK	0.631458417149398	4.08967139336161	11.4566903118302	2.82232931332881e-05	0.000395987256935325	3.56654560060577	4.187347984382
FEZ2	-0.926879216876346	5.58170322609776	-10.9747645980848	2.8269261056342e-05	0.000395987256935325	3.74571927156745	-4.18697848547368
GVQW3	2.15601112497341	0.924211764260871	20.2883179488842	2.8287146310283e-05	0.000395987256935325	7.32036981778848	4.18683487473947
VRK2	-1.00424146788023	3.65656103791959	-11.5943028330864	2.83175304104705e-05	0.000395987256935325	4.04885234767102	-4.18659110153414
BAZ1A	-0.912932466418074	5.49438878386471	-10.9822334850512	2.83228194987205e-05	0.000395987256935325	3.33926422926934	-4.18654869231798
UNC13A	4.51552260414822	2.04613241732738	10.8315651040614	2.83430859636478e-05	0.000395987256935325	3.19750169969858	4.18638626046185
NIT2	-0.722088065908222	4.40494669855721	-11.1182587762307	2.83533836796395e-05	0.000395987256935325	3.39133895662949	-4.18630376853094
UBE2Z	-0.868202908830587	6.67946435890734	-10.904242726286	2.84311946815135e-05	0.000396654236159213	3.43709693750284	-4.18568136694
GPATCH11	0.954724900095209	5.03687756388764	11.2338948843689	2.84883180575019e-05	0.00039703149073169	6.96339757843145	4.18522547330927
TRAIP	-2.86880681539051	-0.816625742044525	-19.3820459011794	2.85813227910876e-05	0.00039751315454964	6.79180214373591	-4.18448507158261
USP38	0.666649906927905	5.33836918814792	11.0173763349571	2.85831174168517e-05	0.00039751315454964	3.34835318672801	4.18447080727567
ADGRE2	-1.81283496541414	6.13179510288644	-10.9564875614989	2.86461870500905e-05	0.000397970922828521	3.53192963574769	-4.18397004794883
TOR2A	-1.25296225754245	4.08406921825507	-11.6160153839484	2.87959441119154e-05	0.000398939898006132	6.85282346472868	-4.18278519534081
TMEM50A	0.529237066971289	7.57684638492344	10.882699115805	2.88149886153981e-05	0.000398939898006132	6.65904781640755	4.18263493846439
DENND6A	-0.665102709335991	4.90752503178912	-10.9820597542343	2.89365146829889e-05	0.000398939898006132	3.34788501184237	-4.18167834230622
JMJD7	-0.678016455707438	1.93161821507585	-11.2564847750817	2.89557157482327e-05	0.000398939898006132	3.47102901262657	-4.1815275500027
TRMT61B	0.867342189296007	3.04338492329041	12.3833290492	2.89564289588752e-05	0.000398939898006132	5.27877527662794	4.18152195075515
ZNF230	0.897099024024989	2.10482800292174	12.8774897202821	2.89806294523814e-05	0.000398939898006132	4.50371954696762	4.18133203607389
PKM	-0.61633978999184	10.9558897905564	-10.8690264071616	2.89806850488084e-05	0.000398939898006132	3.24689766800894	-4.18133159995151
MICOS13	-0.956049623203645	4.34698822095958	-11.1600954360165	2.90010325426849e-05	0.000398939898006132	6.90022231173052	-4.18117203880731
RRAS	1.08031663615813	5.57610138080362	11.0898389225067	2.90079101567766e-05	0.000398939898006132	3.42927479185375	4.18111812993977
ZC4H2	1.95165884527656	1.443666910451	19.216347771577	2.90198673020058e-05	0.000398939898006132	6.68522399590193	4.18102443505192
ENSG00000273329	1.34370537114529	1.09418203356444	14.8095217958719	2.90484347616224e-05	0.000398939898006132	5.19910382829505	4.18080073203623
AGAP2-AS1	-1.24868808617114	2.81349681184204	-12.2632032901648	2.90900101005478e-05	0.000398948840651544	4.09464089089084	-4.18047554165674
BOP1	-0.675967555051498	3.83573253984883	-11.1461350991312	2.91095418659976e-05	0.000398948840651544	3.40134829566598	-4.18032292228359
XIAP	-0.804289968771394	6.10520234054785	-10.8669767142427	2.91815374054123e-05	0.000398965613069685	4.13756443529928	-4.17976119536131
HEBP2	0.83788219413542	3.82562733813291	11.8651256685402	2.91939581552614e-05	0.000398965613069685	3.78061931442797	4.17966441887147
ATP5MF	-0.835162040311484	6.32629149203715	-10.8580052302873	2.92057180225789e-05	0.000398965613069685	6.63727996766517	-4.17957282772197
SYNGAP1	1.70993068477569	4.03862063843977	13.8787290522806	2.92316826669484e-05	0.000398965613069685	5.5034228105089	4.17937072744475
SLC35C1	-0.616161998984359	4.57353770243121	-10.9727799489092	2.94147666678172e-05	0.000400689866535788	3.30841438140074	-4.17795048624883
KIF2A	0.817113568974599	6.8263035350937	10.8363586699316	2.95208961842033e-05	0.000400689866535788	3.38342152127052	4.17713104783499
ZFYVE28	1.08678748297713	3.47776751497883	12.7227067872904	2.95364851399799e-05	0.000400689866535788	4.28114850817595	4.17701091960376
ATP8B1	2.00408142769097	1.92270276247607	17.0336006215539	2.95754938190421e-05	0.000400689866535788	5.9355461777117	4.17671058324524
ATP2B4	0.67505034815571	7.88124898573923	10.8355764080668	2.95896447362758e-05	0.000400689866535788	3.22811619863153	4.17660172529481
APLP1	4.34997265463102	2.9402541914079	10.7936810894057	2.96030486452217e-05	0.000400689866535788	3.75700095380387	4.17649865943517
MYL12B	0.663789683821695	8.17006815474783	10.8304824210266	2.96688525465961e-05	0.000400689866535788	6.61296173829579	4.17599332002136
GPAA1	0.603684011112349	7.13085595332435	10.827409270693	2.96811787186843e-05	0.000400689866535788	3.22409749594338	4.17589877996821
ARHGAP35	0.714787601206239	6.91389915075595	10.8243901350502	2.97229617435656e-05	0.000400689866535788	3.26319138592716	4.17557858728995
CHADL	-3.0510435915287	-1.71851440310096	-19.1009790757326	2.97243627973e-05	0.000400689866535788	7.15872174176108	-4.17556785811605
KPNB1	-0.719639513890206	8.21572032953213	-10.8240797369027	2.973115250968e-05	0.000400689866535788	3.3479357354091	-4.17551586976985
NR6A1	2.21864210546936	1.30255822395619	21.2842380419598	2.97451184489857e-05	0.000400689866535788	7.62091681193269	4.17540896903072
RASA4	-0.891629857547298	6.59497409223163	-10.8280327626977	2.97526950450881e-05	0.000400689866535788	3.22362756392362	-4.17535099477159
SLC26A6	1.03380895592448	3.77732063285982	12.2654336626767	2.98270734351013e-05	0.000400825298582172	4.29336978617996	4.17478261335326
PLCG1	0.907744502553752	5.39234609440368	10.9862814543045	2.98310318792281e-05	0.000400825298582172	6.19007240446687	4.17475240166147
ARHGAP9	-1.22761144043681	5.29029671090614	-11.0592357716116	2.9853861835602e-05	0.000400825298582172	3.36378358337021	-4.17457823287641
RSRC2	-0.676187063977402	4.89288676976494	-10.8868691084099	2.98847350031262e-05	0.000400832045295995	5.57464429442493	-4.17434290400321
GABPB1-IT1	0.899869690766592	3.05395157798438	12.4489204739891	2.99424771795125e-05	0.00040104752232949	4.0711461691949	4.17390338725435
TBCB	-0.703677005384786	5.26448243651089	-10.8514524137294	2.99695816202032e-05	0.00040104752232949	6.63149290499284	-4.17369735383432
TMEM254	-1.15092013398607	4.03887818630906	-11.4271748650391	2.99919612470985e-05	0.00040104752232949	5.57402895444942	-4.1735273693511
TRAPPC12	-0.703222584629113	5.52743703097306	-10.8299369421931	3.00637072377879e-05	0.000401600008223001	6.61247808624579	-4.17298323414744
TMEM192	-0.903989382288475	5.40267010760792	-10.8914948580532	3.01728284250848e-05	0.00040265014110644	3.43370694553744	-4.17215799975385
CD101	0.835973734148473	5.07096775136997	11.0574390692777	3.02651747981326e-05	0.000403415456698505	3.35166122168205	4.17146183860087
MREG	-1.53457860521139	5.84397690366461	-10.8961853147353	3.03457784565625e-05	0.000403415456698505	3.26575860717807	-4.17085584894816
PHF13	1.24022317305519	4.58222212943108	11.7452784892303	3.03582200331423e-05	0.000403415456698505	4.60130905981816	4.17076244773279
MYD88	-0.798776993807443	6.83522546832653	-10.7819734821629	3.03905544657466e-05	0.000403415456698505	3.96312693384445	-4.17051987718815
ACSL5	-1.3609305511841	4.54184605417777	-11.3893541597818	3.03915686465295e-05	0.000403415456698505	6.64054750497946	-4.17051227284603
PCYOX1L	1.44294202977887	4.72646399373981	11.8077859630637	3.04365015524025e-05	0.000403415456698505	7.44054011921382	4.17017560706803
SEMA3G	-1.87758503179193	-1.04605156624071	-13.3722807844983	3.04441426634119e-05	0.000403415456698505	4.49829321082087	-4.17011840202245
MAP3K2-DT	2.0509014349493	2.41896798168898	19.333868438781	3.05041853573648e-05	0.000403805655312438	7.26658201575212	4.16966936770461
NCOR2	-0.600224527476221	7.84403133436295	-10.7689163241553	3.06359078244336e-05	0.000405142997461798	3.19341535511811	-4.16868720557605
TSR1	-0.649877487029167	5.08456385233262	-10.8303240962191	3.07349949384636e-05	0.00040604650970755	3.22518989843783	-4.16795102368153
CYP20A1	-0.975171414753944	4.22129828373281	-11.2110941516618	3.07685204646771e-05	0.000406082933092808	3.49435344601322	-4.16770245156417
RIOX2	-0.861078222469483	3.90451106507077	-11.1910887762272	3.0942084306868e-05	0.000407721325935212	3.45432537967876	-4.16641967857698
CARHSP1	1.0765778206909	4.26432384211221	11.7683107893722	3.09546905895544e-05	0.000407721325935212	3.8023846392918	4.1663267747987
DTX3L	-0.650642892949384	6.14453091373667	-10.761305168375	3.09853379233988e-05	0.000407721325935212	3.18719964110977	-4.16610106481365
HACD4	1.99281309443068	5.18210179514838	11.75380625492	3.11663387450418e-05	0.000409694560515001	3.94567244895956	4.1647723493709
CTIF	0.906217241147487	5.40537461434476	10.9175874655549	3.12269662678604e-05	0.00041008308537634	3.45346900734864	4.16432892559934
LRRC4	-2.04407399041798	1.63121378756505	-13.8541634030938	3.13225568980888e-05	0.000410322846534919	4.7087489992979	-4.1636314440663
PPP1R13L	2.89435624800057	1.01277647209018	10.3625520818424	3.1345589226373e-05	0.000410322846534919	3.30905563791607	4.16346368999719
BTBD6	-1.45420732920106	4.33618428983519	-11.5954591216063	3.13703172024934e-05	0.000410322846534919	3.72715164638886	-4.16328371614289
CXCL16	-0.727497461044212	8.35561241183049	-10.725794377173	3.13782526066488e-05	0.000410322846534919	3.16567885784646	-4.16322598967162
TAF1B	-0.949235330090564	2.82062416929354	-11.4531927764079	3.1421629001781e-05	0.000410322846534919	3.97433940603733	-4.16291069098176
HIP1R	4.15157321962098	1.43542654394306	10.7496097790598	3.1459001924809e-05	0.000410322846534919	3.63806863735925	4.16263936243288
CASP2	0.716517664611388	4.55576057527764	11.1113404722636	3.14628519997983e-05	0.000410322846534919	3.38482218008772	4.16261142817575
RBM33-DT	0.924279957767983	1.71011755599005	12.8438591673265	3.15021130127144e-05	0.000410429306556569	4.25615014198372	4.16232675479914
EPM2A	-0.883127393342948	2.55468147652048	-11.2434047107073	3.1594827475343e-05	0.000411048708366478	6.97131624087796	-4.16165583740704
BTN2A1	-0.922174235661779	4.11653124978054	-11.1339911411619	3.16429801209162e-05	0.000411048708366478	3.42186793600413	-4.16130812413448
EFNA3	3.73968991156632	1.95436833551591	10.667370536502	3.16430889301668e-05	0.000411048708366478	3.16950927481379	4.16130733898553
SP2	-0.811460663384838	4.10129863493751	-11.0201236495569	3.1735838496863e-05	0.000411848177464698	3.48767948320346	-4.16063900523901
ZNF774	2.04966798306567	1.34146254583981	19.7973679612898	3.18461084953985e-05	0.000412601388307518	8.11922615503193	4.15984683357803
MRPL48	-1.25004155287279	2.65283580909075	-12.1258906840071	3.1856403597921e-05	0.000412601388307518	3.98124585458584	-4.15977300737995
HAUS7	-2.21208528391043	1.45210662401346	-16.9152381167318	3.19131473485012e-05	0.000412665773247965	6.65168392705412	-4.15936650419402
PTBP1	-0.678653132192767	7.48369433854428	-10.6936360223538	3.19338009646471e-05	0.000412665773247965	3.26926931606044	-4.15921871542973
TPI1	-0.729782495312938	8.40883202870648	-10.6924673815087	3.19551765615563e-05	0.000412665773247965	5.29144734732124	-4.15906585607105
PFDN6	0.78481152352292	4.47415235061039	11.2048332974187	3.20638010612698e-05	0.000413663779478631	3.72762789849484	4.15829056783414
VILL	-1.23359262428256	1.65051941162743	-12.0567697729302	3.21628893636743e-05	0.000414412275929226	4.69900172757094	-4.15758551586704
PATZ1	-0.812657533900408	3.835210714512	-11.0086770671	3.21846175805013e-05	0.000414412275929226	4.32664898498687	-4.15743118702957
FAM199X	0.732843963396046	6.25233515639654	10.6925763217798	3.22704800524123e-05	0.000414712921659612	3.14731131549073	4.15682229920555
SMARCD3	2.43593161591484	2.27961170914833	20.4401461620393	3.22708115278392e-05	0.000414712921659612	7.11725169485607	4.15681995155419
FHL1	1.4250137384514	3.67911621478537	12.463265286547	3.24712610016818e-05	0.000416882979280347	4.07522257898631	4.155404461235
TRIM65	-1.416725911075	4.43399957017485	-11.362129231614	3.25335238790808e-05	0.000417257992860299	7.07184285664128	-4.15496647632251
ZNF639	-0.695517396023406	3.60100905084535	-10.9647413646826	3.25901739897864e-05	0.000417257992860299	3.30530381579153	-4.15456866545218
RBM23	-1.1146521683237	5.31742623090183	-10.8047824933315	3.25953167630677e-05	0.000417257992860299	3.6381017371679	-4.15453258417826
MMAB	-1.04247597797845	3.3738180053731	-11.4573896104402	3.26342128200723e-05	0.000417351105425692	3.60315128720256	-4.15425986764737
ZGRF1	-1.0879271332108	1.20850421142467	-11.6554266676571	3.26719511258028e-05	0.000417429245845446	3.70074782703016	-4.15399556357995
SLC25A33	-0.873127008137498	3.45811750770813	-11.1805205573941	3.28414328438073e-05	0.000419188811095327	3.42445057668743	-4.15281214577228
NT5C	-1.45631263876578	3.29716723162173	-12.218887116017	3.2953834996623e-05	0.000419554340801845	7.76807286492003	-4.15203048555451
CAPNS1	-0.763384613506478	8.33763863963778	-10.6363257070143	3.297626454439e-05	0.000419554340801845	3.31465716258854	-4.15187481053292
F2R	1.41714769684743	4.51859742903437	11.9075966296581	3.29774497548788e-05	0.000419554340801845	4.60964837675044	4.15186658723274
ENSG00000275764	1.01166483878704	1.49606924616577	13.0325077092609	3.3004705258946e-05	0.000419554340801845	4.34735176429824	4.15167755884423
PCAT7	1.66514123178528	2.26574337457913	15.8807916676899	3.30533503964693e-05	0.000419554340801845	5.53311486825494	4.15134055256189
CPOX	1.06091866110219	5.43094784981741	10.8358639542813	3.30608057610183e-05	0.000419554340801845	4.19464243175955	4.15128894454691
TCF25	-1.36396049123228	6.22223460309479	-10.6467706838173	3.31042462977394e-05	0.000419702058249341	6.4490942542793	-4.15098845730383
TSEN54	1.39212468568152	3.51065495597564	13.3002283593141	3.31915475577274e-05	0.000420139644681476	5.27009179280473	4.15038570740368
DMAC2L	-0.869946581915832	2.89178241414059	-11.19127077734	3.32054314346859e-05	0.000420139644681476	3.67076557779625	-4.15028998844068
RPL24	0.603368697383296	7.2988970809521	10.6240203063805	3.32342619372224e-05	0.000420139644681476	3.10802126137412	4.15009134503726
RAB42	-1.20605495050422	5.33786032374968	-10.7709900435702	3.32744818798209e-05	0.000420245561578829	6.56015650086442	-4.14981450119218
SP2-DT	1.27959355312017	1.30960384575917	14.1873465773166	3.33255214638795e-05	0.000420487793767	4.86135232933868	4.14946364034819
TXNRD2	-1.86699697658339	3.42016722137694	-13.592001590842	3.34044667533343e-05	0.000420604102011489	5.35796574614528	-4.14892195170425
C3orf70	-1.67929181158332	1.32601449909116	-13.257317107562	3.34887769173201e-05	0.000420604102011489	4.52833510892473	-4.14834479275481
BCLAF1	-0.682929013025561	7.0816821077377	-10.6051763748812	3.35181118533076e-05	0.000420604102011489	3.11677071460532	-4.14814429929765
SLC66A1	-1.16960907644283	4.51353289892898	-11.0471807137956	3.36437018641659e-05	0.000420604102011489	5.6603973631626	-4.14728781794209
WSB2	-1.00530335235121	6.59334946129393	-10.5971640521807	3.36744422095237e-05	0.000420604102011489	6.4043805849701	-4.14707864186149
CREBBP	-0.93340135817788	6.04873428394518	-10.6131014318025	3.36900249309792e-05	0.000420604102011489	4.51103544228798	-4.14697267677395
PCK2	-0.849938093450271	6.22629398331784	-10.5983616810815	3.37846150720252e-05	0.000420604102011489	3.09331149149189	-4.1463304454007
TMEM44-AS1	1.94528059684734	1.41622461836603	17.7561728840484	3.37942618357816e-05	0.000420604102011489	6.3470527433801	4.14626504351701
ACADS	-1.21533802320097	3.88619354998654	-11.411774154021	3.38527915285931e-05	0.000420604102011489	3.87451622432317	-4.14586861123739
ZNF544	0.73050590110206	4.13201974385959	11.2425414624367	3.38663778977154e-05	0.000420604102011489	3.47042105754339	4.14577668138658
SOX13	-0.76827949970973	1.11202054925866	-11.0383597574012	3.38668591171157e-05	0.000420604102011489	3.34071669081001	-4.14577342593991
PPAT	0.974504717802645	3.78546409674778	11.8714349601973	3.38767071158095e-05	0.000420604102011489	4.08015834380664	4.14570681392949
SHC1	0.948896318677241	6.73523355742161	10.5869778140908	3.38937894079984e-05	0.000420604102011489	3.8061622359243	4.14559131265954
LGALS9	-1.80496306839413	8.12071247981248	-10.5994141047781	3.39029337899326e-05	0.000420604102011489	4.19116404960721	-4.14552950598757
COQ7	-0.940516875958898	3.74463232153902	-11.1315615037578	3.39114075823127e-05	0.000420604102011489	3.55207242779546	-4.14547224594868
ARHGAP27	-1.09298094363445	4.70948902466917	-10.9473738234196	3.39234432364878e-05	0.000420604102011489	3.30816496540732	-4.14539094066191
KRT10	-0.952824951779408	3.1443825506228	-11.2356414298925	3.39365860366401e-05	0.000420604102011489	3.48632675189232	-4.14530218748461
LILRB2	-2.03020967935493	5.58395761772231	-10.960388890824	3.395964234379e-05	0.000420604102011489	3.57298912335995	-4.14514656735237
STK38L	1.2883478887417	5.62124192914013	10.7853109129831	3.39639067158154e-05	0.000420604102011489	3.25216710953296	4.14511779567711
HSPA8	-0.959945355442787	9.55247678248276	-10.5824441775012	3.39721149222797e-05	0.000420604102011489	3.44498756275642	-4.14506242464757
TMEM170B	1.07073432595264	5.72082609936633	10.6936794107766	3.4025611577198e-05	0.000420871622863973	3.23151279071999	4.14470185717824
CMBL	-1.09280317512366	2.74519069468071	-11.4985859164302	3.41040229310925e-05	0.000421171492351217	3.6005062188666	-4.14417433643293
ZDHHC2	1.09002737370798	4.64630818842703	11.2432099587554	3.41136782333271e-05	0.000421171492351217	3.45813889380722	4.14410945903365
WWOX	-1.04060093480536	2.31153018152591	-11.4089476516778	3.41895326848486e-05	0.000421591113673399	3.7203107799255	-4.14360037195901
TMEM214	-0.599657618645546	5.61613832609029	-10.5817342069119	3.42435070468647e-05	0.000421591113673399	6.16210246814302	-4.14323878301984
B4GALT4	0.858668647052598	4.18417956177406	11.338287555741	3.42746808403052e-05	0.000421591113673399	3.73922725672582	4.14303018782343
MTMR10	-1.00756914768144	5.2661257288767	-10.6987820716718	3.42848342080449e-05	0.000421591113673399	3.81924431544795	-4.14296228684602
ABITRAM	-0.710849627445295	3.50405365694764	-10.8914790060508	3.43155183824261e-05	0.000421591113673399	3.32107043145968	-4.14275720144056
EMP3	-0.851723348750372	4.73818040993869	-10.8115393819254	3.43393277162376e-05	0.000421591113673399	3.21559412305691	-4.1425981857351
PIGW	-1.86928070076221	3.05143932223562	-13.7648301759491	3.44005914676857e-05	0.000421950749247691	8.91028624492525	-4.14218950359879
NR4A1	2.62817573530962	0.737633668050827	12.1990579911127	3.44950722454003e-05	0.000422199930287985	4.70939761680774	4.14156058825515
IFT80	2.13073802384186	3.78482289094384	15.6507761417886	3.45211233860397e-05	0.000422199930287985	6.98250254400547	4.14138746545592
HOMER1	0.926985674876541	4.97106988582533	10.8962374527836	3.45472066446703e-05	0.000422199930287985	3.34986881407523	4.14121425348074
ENSG00000278133	-0.931304243682951	1.93464018851933	-11.2811280529628	3.45488653364922e-05	0.000422199930287985	3.61441706823034	-4.14120324275071
INKA2	1.38337406704516	4.98447791212971	11.2788321565306	3.46882347630683e-05	0.00042350227923671	3.61498318342721	4.1402798691049
NPAS1	2.98643110879864	1.51820322143523	11.3401005161885	3.473213057594e-05	0.00042350227923671	3.51826264785686	4.13998977275131
RCC1	-0.98676863137409	4.10908585716607	-10.9940981243109	3.47533067510321e-05	0.00042350227923671	3.42506966507085	-4.13984994923613
KATNAL1	0.782900505253307	3.73584496007207	11.3903687958976	3.47837907783447e-05	0.00042350227923671	3.53479510158579	4.13964880920061
MICALL2	-0.862044058828504	3.82113103565606	-10.8568748828799	3.48639559764398e-05	0.000424087088458113	3.24005750071969	-4.1391206602439
GOLM2	1.28729515413007	6.93500927118035	10.5347338587469	3.49110050948703e-05	0.000424268365784621	3.75504505816446	4.1388112253608
MAP1A	2.50404832473256	5.5218092868911	11.7025794446773	3.50952673132196e-05	0.000426115306347628	3.88721006138607	4.13760316140136
NPDC1	1.57321991264338	3.6362071191277	13.7023571412549	3.51976876377801e-05	0.000426834701561448	8.86664063057582	4.13693427304327
DCUN1D4	0.732445328837906	4.12265666468909	11.1651820084202	3.52191991211105e-05	0.000426834701561448	3.47738877324098	4.13679402039235
APEH	-0.535491248484369	6.15248901412111	-10.5128413123571	3.53295760977591e-05	0.000427779582879105	6.32791269534202	-4.13607565102962
FGR	-2.44345909202985	6.93908974184783	-10.601047466882	3.53843480066611e-05	0.000427959737386493	3.12999117278148	-4.13571996842033
ENSG00000274425	1.75759731196851	2.10610225024317	16.2377441147	3.54093069575732e-05	0.000427959737386493	5.99627750784083	4.13555806117715
CGAS	-1.25129036397745	2.94088486559478	-11.6798970713666	3.54890832199598e-05	0.000428313375899872	3.69886550872722	-4.13504128307477
ZNF699	0.850266852116252	2.46848751991709	12.1376356300322	3.55034727409047e-05	0.000428313375899872	3.95865730358942	4.13494818746494
ZNF710	-1.96906220038528	5.19522906672417	-11.1058188590849	3.55587828937676e-05	0.000428525358639889	6.18992001518891	-4.13459068165479
DDIAS	-2.43307545680037	1.87166844968973	-17.2701840989602	3.56170918497172e-05	0.000428525358639889	6.11277187313346	-4.13421436393393
ARPC1B	-1.08910719390381	9.24587893162971	-10.4991599807379	3.56184511613849e-05	0.000428525358639889	4.02820669336472	-4.13420559810925
ADD3	0.938629923645681	5.44751542448194	10.6657904124326	3.56651514869754e-05	0.000428696420150365	3.16433511858088	4.13390463340399
IFTAP	1.31847889122239	2.94822647130425	13.5222596165189	3.57880809343128e-05	0.00042908003335352	4.67900097050528	4.13311418825104
TADA2A	-1.17211781388961	2.49666375795815	-11.6109198698077	3.58032077707126e-05	0.00042908003335352	4.14892103173606	-4.13301709981376
NFYC	-0.961604705667651	5.08391751342066	-10.6279578740621	3.5844386141657e-05	0.00042908003335352	3.85093511354892	-4.13275300225097
NDUFS6	-0.995002867653823	4.75604825079098	-10.7368988556581	3.58649987406418e-05	0.00042908003335352	3.84120843203456	-4.13262091148679
SIRPB2	-1.66048929486653	2.7870086462796	-13.1118197244265	3.58724911360565e-05	0.00042908003335352	5.35233078706211	-4.13257291617862
IFI27	-0.687371401489782	1.13566050332131	-10.8408683603171	3.58921319004612e-05	0.00042908003335352	3.23043550113875	-4.13244714516984
TFB1M	0.799243192491012	3.47122119637784	11.5845686214353	3.60169325074365e-05	0.000430040214259299	3.70665177026521	4.13164949937257
ENSG00000253123	2.14841856198607	1.80183808515263	18.1144860896572	3.60402881934964e-05	0.000430040214259299	6.33439764875997	4.13150051632119
ASXL2	-0.76775122261342	5.94264351933024	-10.4914696415094	3.60986929178519e-05	0.000430040214259299	3.48322333870471	-4.13112836064213
NUCB2	1.64638075959651	4.00391465208832	13.1090041098073	3.61469919671892e-05	0.000430040214259299	6.57246495179838	4.13082103009924
ZBTB26	0.722038479175404	2.5654934402696	11.6954384206591	3.61717920128162e-05	0.000430040214259299	3.69762389907359	4.13066337698718
RPA3	0.838851111761375	3.89974935259288	11.3849850049414	3.61741197574333e-05	0.000430040214259299	3.54429975457306	4.13064858485673
TPM3	-0.732223279424333	9.01135895159504	-10.4691075158075	3.62005362965662e-05	0.000430040214259299	3.06572220212627	-4.13048077884056
RAB30-DT	0.697874432831958	1.8843480592003	11.7219188218195	3.62912983826951e-05	0.000430551105205255	3.7043557183446	4.12990511470912
CCNC	1.06097381410542	5.47563664733498	10.6445334824056	3.63510445991195e-05	0.000430551105205255	3.32921762280628	4.12952691627055
SIT1	-2.78145564266584	-0.753533529276661	-17.8605393966648	3.63574903753768e-05	0.000430551105205255	6.37581855767226	-4.12948614925765
INHBA	1.43445126199023	5.95009902781229	10.6031743004307	3.64008931159403e-05	0.000430551105205255	3.11085977007926	4.12921182244774
FAM234A	0.746868694117165	6.44464896170552	10.4645742535681	3.64066550544829e-05	0.000430551105205255	3.04119466797478	4.12917542749734
WDFY3-AS2	1.16299599758143	1.53343268644431	13.2022364400458	3.65246986001065e-05	0.000431475073013223	5.32980216725305	4.12843101351566
MEIS3	4.90692362041336	2.13655335781767	10.6078857509171	3.65501690884061e-05	0.000431475073013223	2.99682648960984	4.1282706894955
TGFA	-1.30827336876536	4.59533286755892	-10.8016298561852	3.66267614036216e-05	0.000431885138478207	3.21004615738528	-4.1277892173813
NRIP1	0.659268292952447	6.88459684206442	10.4486835846926	3.66503527121982e-05	0.000431885138478207	3.00546727149414	4.1276411110218
ENSG00000273230	1.17269268268558	0.582428588165351	12.8583087669764	3.67142811943548e-05	0.000432145338642984	4.2773772718541	4.12724022217989
HIPK3	-0.68155614389231	7.14613262810507	-10.442042852422	3.67379201361894e-05	0.000432145338642984	3.46448840192118	-4.12709215266507
ALDH5A1	-1.23568422833975	4.5400637567659	-10.8991300340986	3.6793253085646e-05	0.000432410822995865	3.275029839572	-4.12674591172031
NIPBL-DT	0.82102382015092	3.0728519068663	11.7804718913939	3.68607392015308e-05	0.000432556647131098	3.73700004908079	4.1263242919817
GBP2	1.10620166112845	5.44928738594069	10.7028172946314	3.68712098819886e-05	0.000432556647131098	3.18281891754045	4.12625894205364
GZF1	0.751567699499987	4.39603237038729	10.9207554195556	3.69409381903441e-05	0.000432744808182087	3.27921136689704	4.12582420044463
GALNT7	-1.13335763245664	5.62412477234406	-10.5144965688912	3.69768215961419e-05	0.000432744808182087	3.81430275228957	-4.12560077835355
HIBCH	0.723567576699937	4.64708222158634	10.7735696223392	3.69857682488283e-05	0.000432744808182087	3.20486285995236	4.12554510555997
TYW3	-0.945416588715827	3.73773983963748	-10.9782413016937	3.71132475451177e-05	0.000432744808182087	3.31522751187391	-4.12475321956854
U2AF2	-1.24120499295595	6.48727123156175	-10.4258352850891	3.71341732514232e-05	0.000432744808182087	6.24839662717269	-4.12462347840441
ADGRA2	1.77713636034158	3.89370166868071	13.4976689403773	3.71392698147833e-05	0.000432744808182087	4.83713907773974	4.12459188978822
AHCY	-0.610878164520347	6.32525085827931	-10.4257764442211	3.71402771998279e-05	0.000432744808182087	3.07707899670392	-4.12458564647981
CASC3	-0.760569826214955	5.59766895611315	-10.4698893828693	3.71576992005893e-05	0.000432744808182087	3.24093162789391	-4.12447769837039
AFAP1L1	-1.47302190395994	4.83900971904131	-10.7348513196243	3.71823467554543e-05	0.000432744808182087	3.17284529795741	-4.12432506219783
CSNK1G2	0.600000441870374	6.15512506092147	10.4312232841858	3.72420267321844e-05	0.000432974669447425	2.99778096722588	4.12395587646658
PKDCC	1.07450906959941	-0.388637847303406	13.0389589080091	3.72677090841245e-05	0.000432974669447425	4.34319079202632	4.12379717594412
MLX	-0.999310008299563	5.64952308001336	-10.4501505219751	3.76059911642759e-05	0.000436520555308807	6.27067738950684	-4.12171644370567
TBX6	1.88212097860035	0.514435971673657	16.3013851709016	3.77265294643188e-05	0.000437201700638158	5.89628140151895	4.12097931874137
WASHC2A	-0.743009329990852	5.76493007057147	-10.4242936658741	3.77309241572104e-05	0.000437201700638158	3.04629964704745	-4.12095248624484
MESP1	-1.58877016150238	-1.24812945420793	-12.1746371928183	3.78190645531875e-05	0.000437838608748218	4.02150705682312	-4.12041495655297
FRY	2.56636417329922	2.02349088725178	20.0629346985561	3.78585415060483e-05	0.000437911508147963	6.97535089280245	4.12017458939648
DENND1C	-1.97130542670798	3.68718004433432	-13.0763061240276	3.8001917894273e-05	0.000439131724353976	6.75217417045575	-4.11930359641096
ENSG00000285906	-2.40015988311015	0.401703641894262	-16.7112648249364	3.8030577431171e-05	0.000439131724353976	8.77463012961701	-4.11912986759404
SET	-0.579347753798495	7.86897431990246	-10.3773888143719	3.81272321145426e-05	0.000439862945321445	2.96954018370717	-4.11854487969431
RPL10	-0.683822806515277	8.54913093886659	-10.3755057920448	3.81751513823246e-05	0.000440031133575476	2.99733449801227	-4.11825537731929
ASPSCR1	-1.00968950080127	3.52638793173327	-10.995993062586	3.82297779431795e-05	0.000440276273380526	3.90862179139867	-4.11792577355387
OAZ3	-2.15422611327031	-0.0243557305462738	-14.5798302349688	3.83485740049515e-05	0.000441259354592284	6.2056963012682	-4.11721052670565
OAS3	-1.42592842899334	5.80750167783419	-10.5241521029226	3.84342194484979e-05	0.00044156086024551	3.14329504822237	-4.11669617649748
ALS2	0.889553967860613	4.70280910334562	10.7984321957123	3.84416902880808e-05	0.00044156086024551	3.37455010548773	4.1166513614072
GABPA	-0.591754744423291	5.19173438234089	-10.4105323252635	3.848864718409e-05	0.00044171579611793	3.07845056276256	-4.11636987168846
AKAP12	1.11406325095838	3.13988797744863	12.1151987950245	3.86876009797402e-05	0.000443189073701379	3.90509100215384	4.11518082031962
ZNF217	0.922029733164035	6.23484286202951	10.3628083711743	3.8715052375597e-05	0.000443189073701379	6.1904010074151	4.11501721236742
ZMYM5	0.623020710225912	3.49236301771548	11.0903811116688	3.87177604165547e-05	0.000443189073701379	4.45931238498236	4.11500107864427
MTFP1	-0.872962714931578	3.85074730321673	-10.7774570734669	3.89051249941841e-05	0.000444947868001076	3.22935615001644	-4.11388740736364
FGF11	3.26106246768409	1.59464097764302	11.2111939816453	3.8954096787623e-05	0.000445111170863373	3.43185443969583	4.11359716442161
AK9	1.61522236791411	2.7333537170006	14.7409175688008	3.89868550930489e-05	0.000445111170863373	5.31444053125967	4.11340320781243
SF3A1	-0.746625925467638	6.87798920652609	-10.3279949188685	3.91846624696866e-05	0.00044669588097103	4.02857092039283	-4.11223529911902
TRAPPC2	0.90907078875813	3.58020837790359	11.4316956602655	3.91933497624226e-05	0.00044669588097103	3.56432003084203	4.11218413534187
CCS	0.974290280910192	3.98159038692644	11.3629677993647	3.92796141547966e-05	0.00044729279345557	3.63559017705846	4.11167666482184
MAGT1	0.783096507516462	7.3240497449646	10.3228179608558	3.9387931014253e-05	0.000448139580625958	6.15343036578776	4.11104096131761
ENOSF1	-0.914720056999205	4.92404960715337	-10.484805972151	3.95046951680071e-05	0.000449080936113142	3.08247911585045	-4.11035753691745
RGP1	0.697243534217082	5.77740771181768	10.354058030587	3.95637219059952e-05	0.000449364889600107	6.18231962113842	4.11001278070306
DHX35	-0.609897314238004	3.55345378031508	-10.5508381186154	3.96100822280758e-05	0.000449504613281294	3.07509868015361	-4.10974234705187
PICK1	-0.797144419567987	3.9987194352412	-10.6149767329075	3.96691336848445e-05	0.000449510438055072	3.21835172744463	-4.10939831687932
UQCC2	-1.27393649400411	3.23643678026211	-11.4026203658512	3.96788976281174e-05	0.000449510438055072	7.10512423523455	-4.10934147957397
ACOX1	-0.885380915161609	6.02388231067781	-10.320207699528	3.97358782473263e-05	0.000449510438055072	3.43677745396545	-4.10901005179196
ABHD11	-1.26371010509462	2.84006710356156	-11.4821063928809	3.98184030160632e-05	0.000449510438055072	7.17160051645155	-4.10853084525102
STARD9	1.21850568836287	3.69624316453312	12.113718272173	3.98985561921806e-05	0.000449510438055072	3.91341448323456	4.10806631158155
CTSZ	-0.880213982342969	11.0564826416946	-10.2966429580681	3.99055322157327e-05	0.000449510438055072	2.92948555493229	-4.108025923425
CDC45	-3.61852194572981	-1.11430884264701	-10.2703748177738	3.99485538844353e-05	0.000449510438055072	2.94203140952192	-4.10777699456741
CCNDBP1	-0.866762196789822	5.3878701557215	-10.3513404974369	3.99630017681314e-05	0.000449510438055072	6.1798065772778	-4.10769345433401
POGLUT3	-1.70688029162857	3.81228745005733	-12.0692843022729	3.99705143697651e-05	0.000449510438055072	4.18760524132903	-4.10765002646126
LINC02972	1.27444284833813	3.07904024147601	12.2117259545506	3.99784001450186e-05	0.000449510438055072	3.95140650561442	4.10760444972705
SLC7A1	-1.52716401681533	4.31996895971245	-11.3332310993457	3.99929540998795e-05	0.000449510438055072	3.62568486724879	-4.10752035588994
DHX40	1.51312183904367	5.72336275111912	10.4878926065351	4.00221967258934e-05	0.000449510438055072	5.58529838670471	4.10735147757938
ARID5B	0.843773502296251	6.5885469973216	10.2938912359547	4.00533622634312e-05	0.000449510438055072	3.13756094867177	4.10717162316906
FLJ20021	1.68856852241066	1.40245737274301	15.829558817871	4.01316729765805e-05	0.00045000664396339	10.2620514510902	4.10672028228983
HPS1	-0.683850829673605	6.51174759053217	-10.2781778671239	4.0355381157814e-05	0.000451617491705008	2.92487429918707	-4.10543553755934
OGFOD3	-0.826319379322073	4.27898322354176	-10.5331142908465	4.03600592323569e-05	0.000451617491705008	3.18386990145486	-4.10540874382271
SRRM2	-0.761903811885827	8.45812614518039	-10.2770707995593	4.03779845591687e-05	0.000451617491705008	6.11097140074902	-4.10530610354014
GPRC5C	1.77391571660646	0.788980016548954	17.2557376410819	4.04893702303013e-05	0.000452469294801266	6.04336786495831	4.10466927753597
CCDC28A	0.896477899924398	4.96275763365999	10.5927079305531	4.05538195707201e-05	0.000452469294801266	3.14287917121775	4.10430155975087
PIK3C3	0.854131800632307	5.94187589129184	10.309989837663	4.05569916464539e-05	0.000452469294801266	3.78657535294918	4.10428347569266
OSER1-DT	1.38035502171866	2.41367134545419	13.5011935696207	4.06342239866897e-05	0.000452948047446225	4.59047885121651	4.10384358645451
SATB1	1.45363543508589	2.91327005846796	13.8353833825079	4.0737909147256e-05	0.000453648129078631	4.72249004703283	4.10325427680458
PDPR	-0.61000988977661	6.28267370169978	-10.2603522568852	4.07928134952559e-05	0.000453648129078631	2.89463988551753	-4.10294279611222
DOCK2	-0.985894339887628	7.38489186820513	-10.2569519382843	4.08605675075427e-05	0.000453648129078631	2.92387788753247	-4.10255896522764
UQCC3	-1.09153533775841	1.51581155496861	-11.2658640216777	4.08669053847653e-05	0.000453648129078631	3.97340393504626	-4.10252309163631
LINC02940	2.5114284598484	1.18954309113784	9.99522650570441	4.08688911558184e-05	0.000453648129078631	4.07991891148227	4.10251185288037
IMPA1	-0.756263334775619	4.11980418821651	-10.5108938068965	4.10583051146957e-05	0.000455027892896458	3.05194534863804	-4.10144221227773
LEPROTL1	0.781188166603583	6.00634382421715	10.2721521204902	4.1062147328359e-05	0.000455027892896458	3.02603551985194	4.10142056338166
PRDM10	-1.34714413206058	2.82610150585085	-11.6875187438015	4.12104378590661e-05	0.000456288052738217	7.34115820459725	-4.10058648784606
ACP6	1.29854103183203	2.16690413944051	13.4506727380364	4.12963769157531e-05	0.000456477736228387	4.63713083411472	4.10010441716844
INVS	0.841579012941854	3.9405072878083	11.0714343006866	4.12967432229652e-05	0.000456477736228387	3.47409559939356	4.10010236442521
BEST1	-1.01610906556878	4.21979454527079	-10.634325674748	4.13662081775771e-05	0.000456862941864153	3.32093843394441	-4.09971340280491
LYST	0.744044185716611	6.54783170503441	10.236543359317	4.14357455195248e-05	0.00045724830214606	2.88289338213378	4.09932465609002
COX7A2L	0.753887840603241	5.96958505758173	10.2538207190272	4.15086121946474e-05	0.000457528092464405	6.08932282482399	4.09891796043969
RAD51AP1	-1.5132867455207	2.48740386092449	-11.9495091226825	4.15427991715484e-05	0.000457528092464405	3.84133121371399	-4.09872738378935
ZNF784	-2.01423893884097	0.937835351143291	-14.4894367160881	4.15650994745281e-05	0.000457528092464405	9.40501750563052	-4.09860315004658
CD63	-0.742126602107426	9.45197708196817	-10.2226550626532	4.164462150672e-05	0.000457992831168312	4.15665955484448	-4.09816065150665
CUTA	0.796402795996942	5.82766233901275	10.2718765831577	4.16767230059966e-05	0.000457992831168312	3.46734908846407	4.09798225054741
PEX11A	1.12008308898357	1.01666203051662	12.6536276619521	4.18446643918134e-05	0.000459455807523422	4.21817234985789	4.09705105259072
DOK3	-2.03126933875134	4.84812704916928	-11.2574512935825	4.21768241439199e-05	0.000462717975936371	4.35880994596956	-4.09521969576714
MMUT	0.674730697672565	5.49355431313297	10.2875219028568	4.23896744005044e-05	0.00046466687935038	3.03058861266565	4.09405332982268
ZSCAN2	1.72525196067616	2.54440914407914	15.2085840029855	4.24465478250953e-05	0.000464904181075193	5.78095017237083	4.09374261842522
COX10-DT	1.14397937419361	2.01797156258725	12.7156258537041	4.24899916621566e-05	0.000464990319445629	4.22816357449091	4.0935055416362
FERMT3	-2.25228702074914	8.23442976643767	-10.2067071149219	4.25442973237949e-05	0.000464990319445629	3.50625623549091	-4.09320951411441
PTPDC1	-0.692798691900901	2.38720202318143	-10.5369939496145	4.26270264937474e-05	0.000464990319445629	3.14033194984444	-4.09275923450471
XKR8	-1.12667377046865	2.73593055335786	-11.1699409028108	4.26528933231785e-05	0.000464990319445629	4.00276940186543	-4.09261861624911
AKAP3	1.55317752822447	1.20185722670092	14.8275992714237	4.26579728300927e-05	0.000464990319445629	5.17711419386775	4.09259101234133
ANXA5	-0.896392970573419	9.30405876826157	-10.1789672017631	4.27293799337822e-05	0.000464990319445629	3.05570904613646	-4.09220328958004
RUNX2	1.77976403129664	0.939511951974164	20.6420105008162	4.27319615670805e-05	0.000464990319445629	6.96003169148703	4.09218928347152
SKA3	-2.59051681772198	-0.594012160136271	-17.3840630859458	4.27637545162027e-05	0.000464990319445629	6.08779225357737	-4.09201686329661
GIPC1	0.942586612266165	6.1867836264724	10.1949920777436	4.27714993034546e-05	0.000464990319445629	4.31579045228281	4.09197488002753
CYBA	-0.990062855087266	8.08692541741174	-10.1772870753981	4.28186252307569e-05	0.000465119519173275	3.98273792344113	-4.09171957316175
KARS1	-0.553749452076901	6.53922468259506	-10.1668866212065	4.30091609829109e-05	0.000466602456268945	2.845027211359	-4.09069004731673
CTC-338M12.4	1.09138907467977	0.654141716068826	12.3899623191942	4.30258515895822e-05	0.000466602456268945	4.29892788885865	4.09060006882596
CLUH	-0.617336170330473	6.46413339680572	-10.1616522126117	4.31403201807563e-05	0.000467459725571118	2.83476132635127	-4.08998386334483
ITPK1	-0.737767024088382	6.34469511208542	-10.1579709307404	4.32950182918634e-05	0.000468751149643982	2.8340205270971	-4.08915355487454
TACC3	-1.1458466565858	4.68040749058283	-10.521191362554	4.33423785548871e-05	0.000468879272268361	3.08961701390205	-4.08889992160352
TMEM241	1.89587942055776	3.06817829841518	15.6419462167664	4.34313652353659e-05	0.00046945713216737	10.1473954140773	4.08842407235983
SMARCB1	-1.46975759682225	5.09022126028779	-10.5507578806454	4.35059456259339e-05	0.000469553963189359	3.21642908495926	-4.08802597145757
COQ6	-0.70705600698151	2.93268871265319	-10.5405291664474	4.35183997264351e-05	0.000469553963189359	3.06034264490814	-4.08795955609356
THAP9-AS1	0.783870669260054	4.18254457138014	10.7634457905476	4.35470564436866e-05	0.000469553963189359	3.18708733084829	4.08780680368296
AMIGO2	2.15287451226264	2.34390829624376	19.42852577207	4.37279708552027e-05	0.000471113672404563	7.13173796801621	4.08684464891503
TBC1D8-AS1	1.55885547837378	1.04149883051817	14.1823355660747	4.37630976184266e-05	0.000471113672404563	4.88794224111718	4.08665827254448
NIN	-0.660312282285369	6.35625967969223	-10.1356452547449	4.38153638781663e-05	0.000471291909098646	2.82168333687646	-4.0863812195304
PIKFYVE	0.641809347915819	6.82345759017679	10.132791310992	4.38851464429275e-05	0.000471658112991659	2.87056350763805	4.08601180435743
PLPPR2	2.02946097332191	1.79503981071919	18.4251735172185	4.40103242659074e-05	0.00047261860021273	6.69480978335647	4.08535053159815
NBEAL1	0.957090817495279	5.11548831802083	10.3991718092375	4.40995673792806e-05	0.000473090985970013	3.92778571880876	4.08488017839081
FNDC10	-0.877708852993928	4.53054131317892	-10.3317179470286	4.41260042225402e-05	0.000473090985970013	2.94195977358395	-4.08474101711947
ERGIC1	0.731478740118659	7.54734849585066	10.1222270864349	4.42354472784575e-05	0.000473662538576299	3.56030227407335	4.08416575835058
LACTB2	-0.754491401926837	4.04297289912025	-10.3645539161713	4.43484041574341e-05	0.000473662538576299	2.96970884891301	-4.08357344402572
B3GALT6	-1.24624296595107	4.31713887486808	-10.6955795056176	4.43674470906163e-05	0.000473662538576299	4.34542604133575	-4.08347372917902
GNB1	-0.502394266457944	8.72782121016711	-10.1123289749125	4.43780944584457e-05	0.000473662538576299	5.95658745553142	-4.08341799387152
ENSG00000289504	1.21786292392695	1.44789464473197	12.9063107873626	4.43945835444661e-05	0.000473662538576299	8.29144075320313	4.08333170420461
INSR	0.952637766104079	3.5380077330065	10.9640845384585	4.44085325464634e-05	0.000473662538576299	3.29909411719811	4.08325873088049
HCLS1	-1.07886741583616	7.83284791148963	-10.1142544745545	4.44409994238476e-05	0.000473662538576299	3.06719465497178	-4.08308896661407
PRKAB2	0.94860306120057	4.34848822649293	10.8098106531802	4.44664256172174e-05	0.000473662538576299	3.31760868092169	4.08295609910734
FAM117B	1.47056324880774	2.63097194776221	13.7492559349242	4.46397577331931e-05	0.000475125421421518	4.93764076982106	4.08205224749385
ARL6	1.42965594719487	2.20289847919367	13.7436040396729	4.48032823076166e-05	0.000476108281596827	5.06650335387363	4.08120258426894
CDC14B	0.831966727624906	5.22008348444334	10.281859038366	4.48042495638171e-05	0.000476108281596827	3.11620877284989	4.08119756722338
UBR1	0.625192574554678	5.20684151439808	10.2234249848188	4.48780368397838e-05	0.000476508712961759	2.93214270473656	4.08081514369049
STAC2	2.19621388157874	1.91299741819483	17.6461625861578	4.4972698079509e-05	0.000476511013332066	6.17714510252448	4.08032540722312
FCHSD1	0.874751291603367	4.30975347427831	10.7262397060959	4.50204784849544e-05	0.000476511013332066	3.51780832441061	4.08007858315149
USP51	-0.653369444065869	1.93092957219453	-10.3833941236018	4.50410482699007e-05	0.000476511013332066	2.97091589589718	-4.07997240022572
ELOB	0.594756123218807	6.37086882213697	10.0879570250622	4.50707742484561e-05	0.000476511013332066	5.88344167005536	4.0798190335004
ZNF804A	-2.06952239255053	2.92664922856316	-14.2767391918079	4.51254669241111e-05	0.000476511013332066	5.63555171988616	-4.0795371053093
ZWILCH	-0.959092278417229	3.36864346723519	-10.678705814403	4.51731043195478e-05	0.000476511013332066	3.28819807268548	-4.07929180940287
RCCD1	-1.43462914896583	2.57033469456745	-11.7716945576993	4.52102241521197e-05	0.000476511013332066	7.40925708043438	-4.07910084084867
APOBR	-2.48763861446255	6.72622663771536	-10.0867000169738	4.52778953303308e-05	0.000476511013332066	4.56404736561927	-4.07875307864356
ACVR1B	0.662924623340368	5.09491026941833	10.2475976058738	4.52787981947985e-05	0.000476511013332066	2.95463245350001	4.07874844215581
BAHD1	0.55225626237374	5.65667412556474	10.1241456979305	4.53317008989865e-05	0.000476511013332066	2.95770587226693	4.07847692340788
SMPDL3A	-1.24233233336896	1.77607204849603	-11.4224612674084	4.53420280914756e-05	0.000476511013332066	3.58474018083404	-4.07842395500688
NYNRIN	2.04307761570808	1.80718940127326	16.5754438774241	4.53648361680556e-05	0.000476511013332066	5.78484574630937	4.07830701239902
APBB1	1.57204898408548	2.13306079160527	13.7331046076175	4.53783559168307e-05	0.000476511013332066	4.65451572776631	4.07823771964751
TRIP10	1.16102501527187	5.00309694860178	10.5152311339657	4.53837205454165e-05	0.000476511013332066	6.32971191182115	4.07821022974896
SNRNP40	-0.794505984927123	3.96281181914594	-10.3679117749571	4.54256406138647e-05	0.00047656221437952	3.14331111087911	-4.07799552533651
SCRN2	0.814637244822911	3.34354364904436	11.1902879801139	4.55131043187972e-05	0.00047656221437952	3.44158906443496	4.07754816184062
FADS2	-1.15723023548677	5.30903031457882	-10.2207972174367	4.55250711140186e-05	0.00047656221437952	2.87722245803035	-4.07748701692781
ZNF862	0.8440117589797	3.22949646271709	11.2757157811929	4.55330316966643e-05	0.00047656221437952	3.70449746672043	4.07744635039175
TBX18	-0.953800377606296	3.16565058888509	-10.7028597253318	4.56526526178647e-05	0.000477148006426949	3.15488663843859	-4.07683607896134
FBXW4	-1.36944025309881	3.33394713244729	-11.304901018046	4.56613071766356e-05	0.000477148006426949	7.02195247250053	-4.07679198474588
SLC26A11	-1.66958120001455	5.77066247868408	-10.1922011426358	4.57859805261309e-05	0.000477886567296623	2.92777369012679	-4.07615766293144
CKMT2-AS1	1.28987928338118	1.742186097937	12.9355252226515	4.58326652761002e-05	0.000477886567296623	4.31045102201585	4.0759205584222
ALG1	-0.686449103834517	4.93081345004506	-10.1499443289109	4.58406117743237e-05	0.000477886567296623	2.84052905095562	-4.07588022221831
DGUOK	0.621514324916549	4.58051748871184	10.3119757358053	4.59059928912699e-05	0.000477890308436221	6.1432421423322	4.07554860097985
CARMIL1	2.06620718904448	4.7444333779217	11.8607815754699	4.59133892329996e-05	0.000477890308436221	5.34714627018246	4.07551111401009
SIPA1	-1.05218923381841	6.35597122962082	-10.0641879554478	4.59556315233224e-05	0.000477953053463207	2.88702334560249	-4.07529712658001
TTYH3	-1.00492967163505	9.38092137129498	-10.0472277160981	4.61365612320126e-05	0.00047945695680323	5.29898607969517	-4.07438269350574
ZBTB25	0.998605286668704	3.57381279516655	11.3412489105839	4.63460921248339e-05	0.000481255486910746	3.54823123541075	4.07332794764619
MEGF9	0.773361532208347	5.5735976424858	10.1486952771371	4.64372669189302e-05	0.000481823151569215	2.84648797542309	4.07287039916258
TMEM52B	1.53020805321431	3.72018637154507	12.711169563554	4.64978059266717e-05	0.000481841753845897	4.29195872164745	4.07256706263
SDSL	0.702134244707869	5.5731002586437	10.1164312282283	4.65120771631818e-05	0.000481841753845897	2.9120741831142	4.07249560977288
ANAPC15	-0.737628766035444	4.06484185204426	-10.2695360184612	4.65508347619215e-05	0.000481865033088502	2.98631124640762	-4.07230166407514
PRKAG2-AS2	-2.13738273899083	-0.858222114496441	-14.846885330111	4.6702890935258e-05	0.000482410867639956	5.12409299012273	-4.07154224033753
NAGLU	-0.82583760617386	6.07829845462419	-10.035561687804	4.67210174270246e-05	0.000482410867639956	2.85949384734256	-4.0714518665108
MIR34AHG	-1.4924287323681	1.85896484052403	-12.1821684050264	4.67396350240474e-05	0.000482410867639956	3.98331700548733	-4.07135907876891
RIDA	0.889423437655094	3.16864190372695	11.3774325885019	4.67497726709732e-05	0.000482410867639956	3.80833484160446	4.07130856875879
KATNBL1	-0.659840845839764	3.88461096514611	-10.2434087209762	4.68618503422615e-05	0.000483189610013412	2.93140793599741	-4.0707508418526
SPINK6	-2.10276259697197	1.42670409878086	-10.6711707182027	4.70060163025824e-05	0.000484297738611618	3.14189093476245	-4.07003529238041
MTCH2	-0.555302923474284	6.38133417136982	-10.0112269047637	4.71092718131158e-05	0.000484581934250056	3.63812224471149	-4.06952407451967
MRPL32	0.634838350775688	4.63074885944734	10.3094120037558	4.71388495619302e-05	0.000484581934250056	2.96081801540028	4.06937783088852
SP4	0.870786923262377	2.61018715605016	11.4984999023878	4.71437493239181e-05	0.000484581934250056	3.63197112072603	4.06935361300393
PRPF40B	2.17101972643023	2.17054759539446	19.0332143875399	4.7196785936792e-05	0.000484749557037962	12.0636993043835	4.06909162338741
IDH3G	-0.916990549203922	5.62119452835788	-10.0492908459268	4.7319361336657e-05	0.000485072804957506	3.62962324816515	-4.0684871934198
LZTFL1	1.01276836350457	3.86628568079438	11.15207391432	4.73464789868358e-05	0.000485072804957506	3.57939661526017	4.06835367448656
CHD6	0.576835331003653	5.51912113142081	10.0567831057411	4.73712000041182e-05	0.000485072804957506	5.90399667222901	4.06823201899732
COMMD5	-1.29497359021435	4.24920512267644	-10.602726542743	4.74167641620645e-05	0.000485072804957506	6.40871544598698	-4.06800794921284
DHX30	-0.603514329196987	5.65498872126335	-10.0186042110917	4.74506793659023e-05	0.000485072804957506	2.80850646005825	-4.06784129770855
POLR1D	0.571134812445507	5.64219293625545	10.0472060119988	4.74528053356532e-05	0.000485072804957506	2.76931146944617	4.06783085494456
CARD8-AS1	-2.14214369489119	3.10173630785714	-14.2371927642585	4.74906599136179e-05	0.000485072804957506	5.92723102708377	-4.06764498747846
NDUFA6	-0.740452754799294	5.44197620942123	-10.044613552032	4.75222864684085e-05	0.000485072804957506	2.92472836681972	-4.06748980752496
COX8A	-0.619867477598406	6.55150604277026	-9.9911746255134	4.76400896007254e-05	0.000485899461012653	4.72572427130925	-4.06691265092211
TINF2	-0.735777245651545	5.24390525420696	-10.0454027313892	4.77894167288543e-05	0.000487046117364803	2.77159805007309	-4.06618298943808
HMGN5	0.804127046344983	2.2340233509743	11.3305432414834	4.78528704463523e-05	0.00048731650011648	3.53864458156856	4.06587358792894
PTOV1	0.765686969935634	5.47355199960118	10.0857984376084	4.79376203677835e-05	0.000487588796171335	2.97741136102678	4.06546095188394
KYNU	-0.781735414186485	6.45500856953867	-9.98000232676212	4.7979249956467e-05	0.000487588796171335	2.726554232449	-4.06525851622313
ZFAT	-0.993549734719674	3.21635457944843	-10.4895307637582	4.8077049236442e-05	0.000487588796171335	6.30614070661008	-4.06478359391367
NATD1	1.40747439539565	4.7652140798745	10.8014221915547	4.80880663257652e-05	0.000487588796171335	3.31567503950184	4.06473015132703
TICAM1	-0.551174317288267	5.20964932550881	-10.0117350772141	4.81391659511649e-05	0.000487588796171335	2.74855305407403	-4.0644824248211
RAB11FIP5	2.27576151067686	4.05540789096372	14.1460797863301	4.81423364536941e-05	0.000487588796171335	5.26135932630423	4.06446706271788
VCP	-0.715999636795169	8.5640612078603	-9.97438328380509	4.814700105327e-05	0.000487588796171335	3.14918346717779	-4.0644444629781
PXK	1.24426870625267	4.4679254791779	10.8878985849984	4.81751621614957e-05	0.000487588796171335	6.66223322315969	4.0643080679682
TM7SF2	1.70253455811107	4.059740082216	12.4561254571604	4.82285355315392e-05	0.000487754951682187	4.21579624661817	4.06404976760618
FUOM	-1.00599323432217	4.54320923159972	-10.202422650937	4.82799675654696e-05	0.000487901234248904	6.04118080933815	-4.06380111861105
TSPAN6	1.3184805675147	1.66717777804425	13.207114303034	4.83717757461424e-05	0.000488455008643908	4.42020606235808	4.06335789404773
COX20	0.82329806843891	4.83374052135045	10.275354332268	4.8558129414928e-05	0.000489591488019667	3.0670133850076	4.06246067700487
PRPS1	0.790448929447259	6.48868923405187	9.96773336756961	4.85630822262025e-05	0.000489591488019667	2.75072812686868	4.06243687579407
PCDH12	2.04497251753329	2.2870547845981	20.4487480281007	4.86624658008844e-05	0.000489591488019667	8.28873591944945	4.0619597642171
KPTN	-1.78349196138682	1.21948876138567	-13.4075806866409	4.86730690654568e-05	0.000489591488019667	4.71329860190066	-4.06190891558126
FRAT1	1.11606931994977	2.79438212117909	12.1457109510107	4.8696101403606e-05	0.000489591488019667	4.11330572633913	4.06179849869584
ENSG00000170846	0.905083551266454	2.98045130461437	11.334708869454	4.87689104202532e-05	0.000489591488019667	3.52572514597768	4.06144977806447
JUN	0.666501780625415	7.53669581380924	9.95381498882311	4.87696441122266e-05	0.000489591488019667	2.70901477040098	4.06144626654058
LDAF1	0.731704018118911	3.62957575223851	10.7623058173244	4.87888974942652e-05	0.000489591488019667	3.30201373605308	4.06135413580559
PMAIP1	1.2957760133309	3.27242693588468	12.3017759550396	4.88455516416973e-05	0.000489591488019667	4.46553815501869	4.0610832357838
TMED8	0.869152621901007	5.40856519471169	10.1275664275001	4.88683171473206e-05	0.000489591488019667	2.82726422380117	4.06097446310346
ITM2B	1.1607600293387	10.3432461609881	9.94787522690669	4.89375040141593e-05	0.000489591488019667	2.76790545396335	4.06064418559141
P3H3	2.12766381853299	2.13995068103787	18.8190837377791	4.89553192658389e-05	0.000489591488019667	8.27554626059425	4.0605592125476
ZNF337	0.642817972472572	3.26503069227299	10.7672192355275	4.89665679789332e-05	0.000489591488019667	3.19110716792317	4.06050557488603
INSIG2	0.779127097015333	5.2049596847146	10.0993784992692	4.90311534598743e-05	0.000489866134264512	2.80190965365954	4.06019783539105
WDR81	-1.31359424600311	6.27456737229399	-9.94865725172046	4.92512374313914e-05	0.00049169276219327	4.48680335463722	-4.05915204854096
ACSM5	-2.80916412144589	2.93067500473303	-17.6266282804176	4.95902921229645e-05	0.000494287669263935	6.49565529957012	-4.05754957847729
GALNT2	0.602695894596629	7.67826574618644	9.92598717488389	4.95914306472385e-05	0.000494287669263935	2.69162965925768	4.05754421500055
PPIC	-0.702535034897221	5.06856753825831	-9.98294254132626	4.96600253418602e-05	0.000494287669263935	2.72596958789834	-4.05722128725671
LINC00504	0.864099207719013	4.10574988701333	10.6898573033835	4.9711889574527e-05	0.000494287669263935	3.18516235133544	4.05697740318954
ANKIB1	0.672353411457	5.81037179174471	9.95895981937907	4.97295456321144e-05	0.000494287669263935	2.93497889279727	4.05689443315426
CNOT8	0.561761421507053	6.08744557248523	9.93073710329262	4.97358709488184e-05	0.000494287669263935	3.08435904513049	4.0568647157725
MACO1	0.627119745379504	5.14530888063578	10.0445247682055	4.9833258671245e-05	0.000494882880318354	2.76493959571024	4.05640762381264
TGFB2	1.0841118100969	2.08897477752595	11.7103519168816	4.98912254975787e-05	0.000495086010614319	3.69711919891305	4.05613595673657
DGCR6L	0.625777236494051	5.02773606509441	10.0647493545017	5.00621534066571e-05	0.000496408941142795	2.775836971748	4.05533662505835
MAPRE1	-0.610009213979433	7.35990767144494	-9.90400093743872	5.01694535418632e-05	0.000497099435319452	3.5931563074269	-4.05483616456719
HDGF	-0.906179070577158	7.183225309446	-9.89956246830175	5.03044469496613e-05	0.000498063083902198	2.79262170346701	-4.05420797851738
SRPRB	-0.692599073366677	4.64317456676003	-10.0168992118685	5.04145993658766e-05	0.000498779522062098	2.79542231661661	-4.05369657167701
ZNF343	0.787076313472902	2.32611105661804	11.2234789141903	5.05031140073981e-05	0.000498992548129749	3.45138657605759	4.05328638985199
OXR1	0.641556918793187	5.87760672825349	9.91846645733997	5.05340588618129e-05	0.000498992548129749	2.77264195439206	4.05314315039168
PSPC1	-0.742748484606627	4.9681832771917	-9.97873167957531	5.054955575462e-05	0.000498992548129749	2.89761437403501	-4.05307144865271
ANKFY1	-0.733247214947849	6.26392305034552	-9.88884260017482	5.07086681040573e-05	0.000500189089415058	2.67519721575947	-4.05233646301666
AKAP1-DT	1.32566249311447	0.97693800183061	12.8007369751736	5.07894163787343e-05	0.000500581079863975	4.30980936328093	4.05196429927022
COG2	0.57004770405443	5.61735808732777	9.92779991260956	5.08597437607254e-05	0.000500581079863975	4.05619271234246	4.05164062139138
GAB3	-0.760730208819529	4.13376174892901	-10.1131489454298	5.08973839480375e-05	0.000500581079863975	2.90846025855275	-4.05146755874999
PDSS2	-0.571885153673742	3.99992445076117	-10.0372064329565	5.09001219258565e-05	0.000500581079863975	2.76038760850536	-4.05145497476596
PAG1	0.902327321368051	5.80561001967675	9.92532816093389	5.10577369381633e-05	0.000501490385323001	2.70446011053414	4.05073164179092
PLD2	-1.30336824242324	4.23331284877337	-10.5356616290647	5.10685768960534e-05	0.000501490385323001	3.10354407516143	-4.05068197244294
PIP4P2	0.906021514659495	4.40561959902658	10.4546796587675	5.11492586830228e-05	0.000501803369739978	3.06960113317905	4.05031259722618
IFT43	1.23155019897115	2.32327700092924	12.3344630946186	5.12090144190819e-05	0.000501803369739978	4.07684319747318	4.05003938087293
MSANTD2-AS1	1.32107166759406	0.937916131632828	12.7654757824596	5.12145127322132e-05	0.000501803369739978	4.2370756408817	4.05001425655971
TMEM44-AS2	-2.48940468181259	-0.0660093443127271	-15.2965205684858	5.13213205558539e-05	0.000502304829452005	7.42817661779165	-4.04952670912782
TMEM150A	-0.597123055444767	3.78609899465381	-10.046032947273	5.13418104963445e-05	0.000502304829452005	2.81211123106224	-4.04943328830563
ENSG00000255310	1.34680283882643	1.87921705919877	13.290304536428	5.14571216602462e-05	0.000503060067905133	4.53736577681163	4.048908202333
APLP2	0.779188307503455	11.4888170672289	9.85929438830372	5.15293406796473e-05	0.000503372232355284	2.68013713752095	4.04857991026642
PHC1	0.789142812580919	4.74292467497742	10.1628179294086	5.15748364379173e-05	0.000503372232355284	6.0039270356189	4.04837332017506
FFAR4	-2.42574691338124	2.08824989825742	-17.023047210881	5.16034725243748e-05	0.000503372232355284	6.06181641239577	-4.04824337612282
DAD1	0.757683958390115	6.35388837670606	9.87988432772717	5.16818714928778e-05	0.000503764652853029	2.66734731457106	4.04788796876895
GSTP1	-0.585583300861292	7.0764223494133	-9.85050918963977	5.17678334395313e-05	0.000504230159213973	5.70635040288241	-4.04749886281245
MTOR	-0.53575037755504	6.07547279080481	-9.85307186023424	5.1828534928283e-05	0.000504449117981917	2.98215894029652	-4.04722446677022
SLC5A6	-1.10315610234352	4.90098540137977	-10.0692936364199	5.19284323016845e-05	0.000504830866589615	2.87222217187381	-4.04677355133086
SPSB2	1.17332682528545	2.98221016664606	11.8992285608352	5.19714910110737e-05	0.000504830866589615	3.87122118744233	4.04657944697854
ALDOA	-0.883599669453896	9.91063177174451	-9.84426229966568	5.19825085388155e-05	0.000504830866589615	3.06637309606499	-4.0465298055529
SLC27A4	-0.629656147826985	5.0376645942725	-9.89032142991671	5.20504528846554e-05	0.000505001279706637	4.03863748372553	-4.04622389041444
ITSN2	-0.649344798894783	6.20636980470905	-9.84680770603653	5.20765829429257e-05	0.000505001279706637	2.65397685515005	-4.04610634221604
RAPGEF3	-1.2666929198018	3.11614591903933	-10.8849301030333	5.21851191581237e-05	0.000505368578596171	3.27728674426844	-4.04561868070021
ADARB1	0.949153538101432	5.32513954338605	10.0671060927563	5.21934912133696e-05	0.000505368578596171	2.79103475343928	4.04558110435553
CENPP	-1.68337117414427	2.73718773172933	-12.1233256732644	5.22293333236231e-05	0.000505368578596171	3.95922705245247	-4.04542029854584
XPO4	-0.602922268226089	4.87640268587554	-9.91252186595924	5.22812212791453e-05	0.000505395035122522	2.69786768533271	-4.04518768815057
CBFA2T3	-1.5620551782563	2.82413705033461	-11.7562239846755	5.23086541883138e-05	0.000505395035122522	3.812522775239	-4.04506479656119
WDR13	-1.21646998422781	4.91502902859821	-10.0736196639736	5.2367965160125e-05	0.00050559795477932	5.91982473935215	-4.04479930899833
KIFC2	0.814936156643458	4.23349931958525	10.471390587936	5.26121846144911e-05	0.000507584512092145	3.0637872807336	4.04370912841944
SDHAF3	1.45451787799182	2.76052288260024	13.1988814186859	5.26989909795287e-05	0.000507786797242516	8.50569958635006	4.04332278503413
NFIA	1.70040494030142	1.21856840733975	15.4127739313053	5.27212341728264e-05	0.000507786797242516	5.4186482995398	4.04322388577551
HSD17B11	0.713843717917134	5.87070160148172	9.85654125098924	5.27566746105969e-05	0.000507786797242516	2.65075291789246	4.04306638965312
MRTFA	-0.709948687713119	6.017144797817	-9.82723361140937	5.27870499936909e-05	0.000507786797242516	2.72145992862095	-4.04293148223199
THUMPD2	0.679207799621552	3.0448747197653	10.7422891851324	5.29444174391947e-05	0.00050892965867625	3.19064023164191	4.0422337354049
ZNF277	1.62311844886542	4.54904467204234	11.160250477053	5.30431970931422e-05	0.00050903630870245	6.89768201337103	4.04179676247852
SNHG30	1.12398982619309	2.12063723376181	12.084141454802	5.30644644304243e-05	0.00050903630870245	4.14839274546121	4.04170278274906
GAL3ST4	-2.01319216751923	3.38397432503172	-11.3559363762734	5.30712199404888e-05	0.00050903630870245	3.51556273975378	-4.04167293782041
AUNIP	-1.7248363444569	0.120530141178109	-11.9792072412948	5.31465893543488e-05	0.000509235070722196	3.91720826072945	-4.04134020985444
IDUA	-1.1424392235289	2.45054486841641	-10.8154058538536	5.31691110361559e-05	0.000509235070722196	3.25591454229344	-4.04124087175615
CYSTM1	0.665402353060595	5.93127701334712	9.83689474348286	5.34051652778307e-05	0.000511124997343589	2.64256132071118	4.04020208157594
PRKCD	-0.749216427833916	7.68939502448498	-9.79311903634531	5.36335497220527e-05	0.000512938832776559	2.92778138739356	-4.03920117601824
WDR35	1.13602310309843	3.27250035284932	11.5953457288742	5.37201283222577e-05	0.000513394825197072	4.37880775299583	4.03882279655268
STRIP1	-0.615994596419995	4.78157256138819	-9.84782771895865	5.40523331015337e-05	0.000516195869952273	3.18653865728124	-4.03737628476546
NRAV	1.1620983348327	2.98936943444761	11.8920543846852	5.4180004186292e-05	0.000516692583449575	7.50507977814128	4.03682260905413
LTBP4	1.92343253847585	3.76170169635045	13.3085183257145	5.42005987394687e-05	0.000516692583449575	4.81736060289788	4.03673341172888
MSANTD4	0.651732655365588	4.22368447615369	10.2086129570605	5.42408854656437e-05	0.000516692583449575	2.87675609331529	4.03655901819646
PCM1	0.779954132462035	7.76236355949056	9.776799476245	5.42817103075834e-05	0.000516692583449575	3.16221643892752	4.03638242040982
PODXL	-1.68029693380048	3.23077457501743	-11.3163903432323	5.43477277790478e-05	0.000516692583449575	3.4939630960607	-4.03609711187505
CRACR2A	-1.22147295873598	1.61211089299662	-10.9588277991165	5.43772196738674e-05	0.000516692583449575	3.40917067972116	-4.03596976247504
RIMOC1	0.670185704912065	5.79712074134285	9.81139706401076	5.43783905448901e-05	0.000516692583449575	2.65866270878086	4.03596470786973
STX1A	1.53077136566518	1.97987505188108	13.3511387865993	5.44425783879775e-05	0.000516888375425814	4.50498075124532	4.03568776906199
MBD5	0.587226729439874	3.88992354971385	10.2805263406818	5.44773246111007e-05	0.000516888375425814	2.92041457724425	4.03553798531223
C6orf136	-0.691899509711767	3.05453893068333	-9.95600248341236	5.45498870051731e-05	0.000517205034981519	5.80780824495836	-4.03522547556298
CCNB1IP1	1.18526665891089	3.47822411970577	11.4752133684725	5.46045177210286e-05	0.000517291721216246	3.73177249866692	4.03499045324806
HYAL3	1.24245442765282	2.38529615492533	12.036410908396	5.46374192586337e-05	0.000517291721216246	3.87193538866747	4.03484901770472
CYP2S1	0.771834430989364	5.09628667390187	9.96314808150301	5.47955934152526e-05	0.000518152485131019	2.72242762038364	4.03417019068576
AIMP2	-1.2018694087259	3.75677262349832	-10.5472324062676	5.48068547691243e-05	0.000518152485131019	3.73351540607999	-4.03412193179156
SLC27A3	-2.31365564347329	5.46730548739245	-10.231757940883	5.49697503230103e-05	0.000518696703779132	4.29434896736778	-4.03342491534786
VAMP1	1.37117694321487	2.65659581902418	12.4680196954977	5.49706562257283e-05	0.000518696703779132	4.08455311197256	4.03342104454018
IL27RA	-1.97720192166639	4.23018554315392	-11.1936936200582	5.50090664672715e-05	0.000518696703779132	3.47435966955232	-4.03325697801656
TTC27	-1.42236204203872	3.10124281654743	-11.3004951919349	5.50216233740555e-05	0.000518696703779132	3.67248526266513	-4.03320336565129
PUF60	-0.712927147083668	5.94982319935105	-9.76084115493104	5.50943998550627e-05	0.000519002559439698	2.64244465746234	-4.03289287077053
FAM86EP	0.805054352615698	0.209933174237655	10.8745411998213	5.5132716194458e-05	0.000519002559439698	3.37761540004037	4.03272955335952
C17orf49	-0.708961673192142	4.39472048975285	-9.89736110602452	5.52994215783878e-05	0.000520103791939083	2.68885839894502	-4.03202024701853
MTUS1	1.07267045647566	5.89260841849842	9.79769435118454	5.53669124262025e-05	0.000520103791939083	5.65512035944087	4.03173365951689
VPS33A	-0.55598037144402	5.56608610328699	-9.76696065314442	5.53983834803631e-05	0.000520103791939083	2.59256321388658	-4.0316001365822
PEX1	1.08567691262506	4.36772063680087	10.5148099857986	5.54073292518829e-05	0.000520103791939083	3.92178179273456	4.03156219527621
ZC3H7B	-1.01331555764291	6.02683972822819	-9.75258243619956	5.56324656699215e-05	0.0005216827328831	3.2410514718237	-4.03060923992781
SHOC2	0.602453250395383	6.16110954651432	9.73739697925796	5.5654590687938e-05	0.0005216827328831	5.22282356159243	4.03051578659849
LETM1	-0.629649359419273	5.28770917199885	-9.75934507092612	5.57201410862334e-05	0.000521691066657941	4.34043856711435	-4.03023911630749
FAM241A	1.04077237247645	4.20531658238221	10.592594731006	5.57345358378313e-05	0.000521691066657941	3.23460455295054	4.03017840129083
C2orf49-DT	1.70904171069566	-0.0698204525852422	13.794188586134	5.5817929153346e-05	0.000522101367091326	5.59769214285388	4.02982695217463
IL12RB1	-1.41380171855631	2.53158092693635	-11.069811128974	5.58652824815343e-05	0.000522174219682217	3.36853912896762	-4.02962760973777
FIG4	0.84647256790237	6.25742592236528	9.73321713326796	5.60943416007939e-05	0.000523934672268497	2.85929413057161	4.02866559786089
GNL2	-0.57949878525133	5.14254412485884	-9.76478948955273	5.61330221690904e-05	0.000523934672268497	2.6076108593914	-4.02850351297584
FADS3	0.742929446100196	4.8124679654544	10.0114839079151	5.63853419883799e-05	0.000525705653244156	2.7452734265992	4.02744879496331
CCL7	3.55793644212693	3.95529824301446	15.3821037053852	5.64024249881592e-05	0.000525705653244156	5.3446916945974	4.02737754827758
PMEPA1	0.746183759193407	2.394613856733	10.6630666247983	5.64806341589547e-05	0.000526063097833369	3.12832976877967	4.02705162839545
ARV1	0.809950145390833	4.30902561181986	10.2495055286496	5.66672656908172e-05	0.000527429176718903	3.09503182193753	4.02627560560466
ZNF335	-0.630391219961556	4.36048533076241	-9.81932234365257	5.67083391308335e-05	0.00052743950658826	2.75362548617188	-4.02610514534143
PLIN4	-3.60576235262827	-1.1277453819156	-10.1507745169697	5.67718511256667e-05	0.000527658374053907	3.09740548784402	-4.02584179216741
NBN	-0.831089281910958	6.27245855145999	-9.69965567795967	5.68423062519669e-05	0.00052794142006577	2.58557528862702	-4.02554997551712
P2RY11	-1.5261153474851	4.11126173854129	-10.5958904663161	5.69559992323106e-05	0.000527985175379559	6.40153295394471	-4.0250797945975
FAM131B-AS2	1.27974590902221	3.89745977732137	11.2290779792564	5.69569684123962e-05	0.000527985175379559	3.77858601153433	4.02507579034527
SLC39A13-AS1	-3.18144025814786	4.21649606285949	-14.70639862479	5.69670321064171e-05	0.000527985175379559	9.54925128452892	-4.02503421512778
STAG2	-0.620650488753069	6.39373266417543	-9.69063895214518	5.71586490575294e-05	0.000528775003032884	2.54464077443567	-4.02424392996704
LINC00662	0.60301522406474	1.39241835099545	10.4162317443898	5.71644484815559e-05	0.000528775003032884	2.98524475460207	4.02422005056529
KIF9-AS1	1.46401359659137	0.321001647889781	12.7308767867793	5.72528574275607e-05	0.000528775003032884	4.35073402284762	4.0238563063976
NRBF2	0.716980552139716	6.09272135929093	9.70390371365616	5.72761101509134e-05	0.000528775003032884	2.75811898970983	4.02376072522967
HDAC5	0.634167412708004	6.25335271491845	9.69212305533511	5.73113632531268e-05	0.000528775003032884	2.57211580587835	4.02361588614251
CBR3-AS1	1.41918928031713	1.84466295741905	12.707018345376	5.73394853092353e-05	0.000528775003032884	4.21982155516986	4.02350040579944
RCC1L	-1.21643209764524	5.04107273173899	-9.88944824060746	5.74063100351776e-05	0.000528775003032884	4.57007208595208	-4.02322621194764
KLC2	0.624505565854829	3.51488171707826	10.3259311544611	5.74738716689871e-05	0.000528775003032884	2.93556498217693	4.02294930158612
POLR3B	-1.02640421111348	2.8190338100959	-10.3754406785309	5.75089445125143e-05	0.000528775003032884	3.43058484190789	-4.02280567240593
LYRM7	0.73679554748095	4.94349635935337	9.89924057229164	5.7537836081191e-05	0.000528775003032884	2.84756530437276	4.02268741888983
CACNA2D4	-0.906188613422736	2.98210062466313	-10.263495083518	5.75488399746958e-05	0.000528775003032884	2.89694614631557	-4.02264239461822
NAP1L5	1.43641900839854	1.23475576854288	13.2047899104004	5.7615995134471e-05	0.000528775003032884	5.59499776867718	4.02236779464283
CBFB	-1.23787019527495	5.54672633592406	-9.80617304170965	5.77052741077799e-05	0.000528775003032884	2.68444131664104	-4.02200319857655
GMPR	1.47562954502516	3.55115229189951	11.6725135994112	5.77227683799316e-05	0.000528775003032884	3.68161150490138	4.02193181834859
BBS1	1.07800009184315	3.79944202258898	10.9130833559154	5.77252804698925e-05	0.000528775003032884	3.35326049005992	4.02192157018732
ATP2A3	2.03481074538133	4.30637891292668	12.2456518790426	5.77403000732881e-05	0.000528775003032884	4.72272235691539	4.02186030598659
CSTA	1.68407448992815	2.56352739588502	14.2166262315595	5.77450060997524e-05	0.000528775003032884	4.89171088606475	4.02184111344868
ALYREF	-0.949288808118171	4.65152541917145	-9.88325933395202	5.77734167581012e-05	0.000528775003032884	3.09998331389647	-4.02172527801941
ZNF286A	1.11076120488507	2.55811922192459	11.6941437291821	5.79110673910833e-05	0.000529667544994815	3.74085116435698	4.02116481411897
CEP55	-2.01374777760161	1.84277106463582	-12.3507010724774	5.8014127824979e-05	0.0005302427001621	4.02323958417091	-4.02074601442946
PKD2	0.598395472087862	5.1211644148092	9.76410618827635	5.81395928566339e-05	0.000531021693094708	2.58950154618218	4.02023712069583
PPP1R12A-AS1	1.28719543941798	0.573532627148735	12.3551072623635	5.82496100928949e-05	0.000531365820265662	4.12748794282119	4.01979173929133
LINC03014	0.915289892263255	5.23856821277076	9.92075345041088	5.82577922355215e-05	0.000531365820265662	2.68906920753832	4.01975864746124
ACSS3	1.09143283127423	0.647662462293042	12.0203043565726	5.84772085697555e-05	0.000532998756010796	3.85556726971152	4.01887287847911
ZNF81	0.777647902006451	3.19351473149326	10.6982458268905	5.85296677297213e-05	0.000533108733400181	3.20494039037201	4.01866157064292
KIF3B	0.653974917787891	5.5477548063199	9.70946704322973	5.85881296254436e-05	0.000533273196411452	3.06947468027351	4.01842629473657
PPP3CA	0.651203815211938	6.264872478238	9.64066625948907	5.89722717963193e-05	0.000536399754078444	2.62676375608905	4.01688584844664
RBBP4	-0.582918017089505	6.82840549132671	-9.63050731152185	5.90946234426364e-05	0.000537142451925561	2.53215402011231	-4.01639720174381
SNX15	-0.71167998048665	3.92331894378229	-9.83103712697416	5.91418935057273e-05	0.000537202140735436	3.34304097256351	-4.01620867160714
COA5	0.552370807093788	3.91394534451584	10.0837444649805	5.92744156916673e-05	0.000538035583424088	2.78700599201286	4.01568088491941
SRSF3	-0.959789080292235	6.41698372823997	-9.62710699105262	5.94406897916904e-05	0.000538798138624211	2.57515252399464	-4.0150202551802
CDAN1	-1.06551533358489	3.11900002660019	-10.3391910058123	5.94531469695169e-05	0.000538798138624211	3.84550149877116	-4.01497083159873
ADM	0.880606740424912	3.70899172868501	10.5383313171032	5.9512623002178e-05	0.000538798138624211	3.06159344340287	4.01473499683196
PRICKLE2	0.788173722908204	3.37414257941558	10.6130929897345	5.95851431291056e-05	0.000538798138624211	3.13334339741812	4.01444774132492
VPS52	-0.988509743820983	4.8759435638882	-9.76240869675826	5.9596786604962e-05	0.000538798138624211	5.62070594720044	-4.01440165183658
DCAF13	0.617266200522462	4.98213056324055	9.77756148678519	5.96033703887974e-05	0.000538798138624211	2.60193061726794	4.01437559438665
PDHB	-0.623628451563096	5.76876701077992	-9.63373198121671	5.96561264602205e-05	0.000538905925408618	2.50945063251166	-4.01416689357145
LMLN	0.651853643086214	4.8135384346857	9.84554921641386	5.98431360777433e-05	0.000540225519804416	2.66901962098362	4.01342849647954
AGAP2	2.12381001400818	0.792558580763277	16.4561285037481	5.98990389110316e-05	0.000540360571119477	10.6412608583189	4.01320819143063
SRPRA	-0.617128992307144	6.86401428900522	-9.60562301577484	5.99925512525275e-05	0.00054038667029002	2.61147695647416	-4.01284010755953
ZDHHC3	0.731699365827327	6.71742231966035	9.60641351985248	6.00166867278869e-05	0.00054038667029002	2.74244761855373	4.01274519355549
CAPN2	-0.678787334160939	5.93143363165954	-9.62040445543958	6.00778470610506e-05	0.00054038667029002	2.51674838566579	-4.01250483912525
DIP2C	-1.39610240210996	5.59531856597994	-9.71201729248944	6.01072329438218e-05	0.00054038667029002	2.61940895011148	-4.01238943772755
SENCR	1.35064070209435	2.218131539428	12.832951070583	6.01425770946746e-05	0.00054038667029002	4.9276075775244	4.01225070834316
LY6G5C	-1.46476498478946	0.329234834346233	-11.122313773289	6.01475995344779e-05	0.00054038667029002	3.62314479936571	-4.01223100102112
LYPLAL1	0.718901922311289	4.6279894953773	9.91010260386087	6.02155679365975e-05	0.000540629296345043	2.74353290341715	4.01196445603227
NEDD4L	1.04094497272279	4.14176190875911	10.4976723213303	6.02936762220918e-05	0.000540652812295652	3.0449556501357	4.0116584980383
AP4M1	-0.658770160229739	2.54983757669935	-9.83377362991346	6.0319644150896e-05	0.000540652812295652	2.94370017787802	-4.01155686217828
MAF1	-0.898162782382004	6.50319209493902	-9.59719616938598	6.03410814147215e-05	0.000540652812295652	5.45836777676512	-4.01147299009849
MROH1	-0.63459961854059	5.59810094659626	-9.61765200745178	6.03914224036034e-05	0.000540736765863472	2.51316451329867	-4.01127614469971
CCDC12	-0.873358178076011	4.2048064472342	-9.84924487175819	6.05047175074135e-05	0.000541104644521877	2.8142338448293	-4.0108337012315
FAM219A	0.737740893337891	4.79723584001729	9.85227976299748	6.05145063884142e-05	0.000541104644521877	2.69859730524517	4.01079551022243
DENND2C	1.79966745288161	0.450106866792413	14.3268386908742	6.06759685778656e-05	0.000542181065193412	4.9250922696425	4.01016641313858
ZNF552	0.91590821618014	3.01691645765101	10.9662483615865	6.07685407184854e-05	0.000542446918511387	3.30844037031843	4.0098064434574
BCL7C	-0.841511646079866	4.32708212844523	-9.76467311664395	6.07879218425777e-05	0.000542446918511387	5.6228798282671	-4.00973114508126
RTEL1	-1.17557131837517	3.47824953201914	-10.4002239519849	6.08962032996233e-05	0.000542770732644626	3.60481084401832	-4.00931087428892
BBLN	0.612414838672577	6.32925490706088	9.59322293854238	6.09064596944e-05	0.000542770732644626	2.48535631337684	4.00927110302735
CAMLG	0.868226540528724	4.70955128939924	9.92437645185736	6.10077496522548e-05	0.00054326943339832	5.77722640980871	4.00887867075222
RABEP2	-2.10862721583097	3.4563525118616	-12.6740404701361	6.10447469108735e-05	0.00054326943339832	8.11422270919215	-4.00873548439604
ENSG00000291156	2.29261418519065	0.065108680147532	16.3722420282418	6.11018637608567e-05	0.000543411319350261	5.74411100863581	4.00851459269033
SLC2A13	0.88844896828532	5.37737592904764	9.72266422156173	6.12281697072555e-05	0.000543608267555302	3.05871620482698	4.0080268148527
RPS6KA4	-0.971862790889073	5.53617950315771	-9.62876249168455	6.12289111577558e-05	0.000543608267555302	3.83060202003848	-4.00802395427688
TMEM147	-0.57988197480608	5.32508682293311	-9.60697613975145	6.12475749245897e-05	0.000543608267555302	2.72497159822391	-4.00795195876068
ATG4A	0.857637474619034	4.54049239594524	9.96328840462084	6.13851337773876e-05	0.000544067575590604	2.71922882477061	4.00742196505226
FAS	-1.41342817661606	4.49942681051344	-10.0662816672833	6.14335927179961e-05	0.000544067575590604	2.80031168046723	-4.00723552779751
DAPP1	-0.660726793348304	4.92210015357347	-9.63666319229455	6.14768583422093e-05	0.000544067575590604	2.52861796540708	-4.00706918852903
ZFP62	0.951851658075352	3.41602300976878	10.7946499151137	6.15004310749238e-05	0.000544067575590604	3.31048977763358	4.00697860730255
GPR35	-1.96699958834041	3.88005022534325	-11.5923916697648	6.15109352230699e-05	0.000544067575590604	3.65864908261937	-4.00693825436287
CAD	-0.936707500524797	5.32658467718492	-9.64166166511629	6.15466654308813e-05	0.000544067575590604	3.08962027517885	-4.00680104132521
SAP30L	0.923358409147252	4.84768330027184	9.8825008131694	6.18861600950905e-05	0.00054670250397256	2.81290527885864	4.00550104549551
STK11	0.590366983560177	5.97415172293337	9.57277507091691	6.20730958552373e-05	0.000547930959727464	2.46785144525502	4.00478810901651
LAMTOR5	-0.548827267878135	5.35489129748561	-9.58183882241687	6.21082524437252e-05	0.000547930959727464	2.54794760445362	-4.0046542557764
MCPH1-DT	1.14367615919896	1.26139011456977	11.7354037544233	6.21551515714501e-05	0.000547978417127587	4.04510952611678	4.00447580627172
DLGAP5	-2.25016291384636	-0.052283136796539	-13.8911406715869	6.23601903594771e-05	0.000549367270702274	4.72730159243179	-4.00369713490058
ADSL	-0.688968472256335	5.10714695618766	-9.61549717339441	6.24640488256843e-05	0.000549367270702274	2.51770105324007	-4.00330363818558
DDX20	0.937091653354404	4.55479261136026	10.0238124127956	6.24906976404859e-05	0.000549367270702274	3.62678151404258	4.00320277158521
NIPAL3	1.33286401916081	4.68049203646398	10.3007702573099	6.254794119409e-05	0.000549367270702274	3.42911606225111	4.00298624054892
MMP24OS	-1.14905323523676	6.05111745053871	-9.55824127968092	6.26089402582145e-05	0.000549367270702274	2.94803073017894	-4.00275571018489
CTH	1.81352209719913	0.603735925710346	14.2605001663544	6.26452200741757e-05	0.000549367270702274	4.9329170463752	4.00261870071499
DAPK3	0.92311347953432	5.40104963999906	9.68207500838317	6.26734032581155e-05	0.000549367270702274	3.83327757349369	4.00251231972619
NME6	-1.09250334226244	4.10981470902414	-10.0350476554122	6.26936356660813e-05	0.000549367270702274	2.82845773116937	-4.00243597786713
TTC7B	-0.857578435656384	5.175838440826	-9.61185970404066	6.26945250107631e-05	0.000549367270702274	2.49808816945335	-4.00243262268572
CDK11B	-0.507071365242176	5.0650851275957	-9.54827289530842	6.28133003948765e-05	0.000549367270702274	5.4097901270919	-4.0019849297109
ANKRD12	0.900411026444749	6.46481440424655	9.53501402078566	6.28621511255021e-05	0.000549367270702274	2.50318284068394	4.0018010321069
RBFOX2	1.23873493295834	4.90851341352981	10.027606184959	6.28701197280742e-05	0.000549367270702274	5.87558998526881	4.00177104729546
ARPC3	-0.834846901529205	8.2560849740412	-9.53084282529513	6.28745080364196e-05	0.000549367270702274	4.65638929837657	-4.00175453620004
GNB5	1.4864798997176	2.00804324430351	12.9670742485437	6.28954346136639e-05	0.000549367270702274	4.37388890284395	4.00167581454855
CASTOR3P	1.1635080599774	2.32810039824834	11.7158940936934	6.29791250175019e-05	0.00054973445236838	3.78097633855895	4.00136123543871
SCAMP1	0.576770494176143	6.26419978089799	9.53246934028593	6.31105145462738e-05	0.000550517231316405	2.47786446469608	4.00086816021433
DUT	-1.12305143427047	4.19814833173928	-9.98967557503682	6.3152980247694e-05	0.000550523800072038	3.05415620429067	-4.00070900380558
TMEM123	0.612119607472771	8.34314017169327	9.52311464319719	6.3223050609627e-05	0.000550770839568223	5.38472383179852	4.00044660976847
CCDC82	0.730954352676268	5.36307227140031	9.61707741908536	6.3351453994083e-05	0.000551432059049371	5.47801159656739	3.99996648841251
KCNC3	1.44334010618112	1.99244231994519	12.0843604468874	6.34073327854616e-05	0.000551432059049371	3.88469937800191	3.99975783603324
TTLL4	-1.31301893491915	5.60925821820959	-9.61399002356455	6.34242965325766e-05	0.000551432059049371	3.0648623913399	-3.99969452754725
ARAF	-0.751061807629198	5.54513895311272	-9.54644188686987	6.34793152278678e-05	0.000551547072006187	3.27173663943019	-3.99948930872303
LRFN3	1.42821085879259	4.48171543639642	10.6040976661058	6.35550788503709e-05	0.000551633440925499	6.29197919360038	3.99920698705402
NAGPA	-0.671959275549355	5.41282051155787	-9.54301943075403	6.3572849192884e-05	0.000551633440925499	2.50543376071152	-3.99914081468878
SMYD5	-1.06699118722317	3.41243084119012	-10.0944833319126	6.36213278563514e-05	0.00055169138308024	5.93879928855535	-3.99896038112031
TMTC3	0.757629015618715	4.07277050301838	10.0486876284701	6.38450051765606e-05	0.000553267484123603	2.78103694771597	3.99812955456834
SLC20A2	-0.697554626502894	4.09711220603206	-9.69973737650025	6.40564360853459e-05	0.00055460326587935	2.56555008573589	-3.99734674526395
HS6ST1	-0.86472815809572	5.66017603211151	-9.5410111402299	6.40831929433254e-05	0.00055460326587935	2.46646847108946	-3.99724785411574
FYN	1.47601480381191	3.85819948081801	10.9632028293145	6.42804213537779e-05	0.00055518270878402	3.29921212719108	3.99652011760823
ZNF233	1.04116678272215	0.955973035801054	11.5093071670432	6.43556133076582e-05	0.00055518270878402	3.59377808290917	3.99624322949668
JUP	1.36934872088583	6.25551296195022	9.59480901076019	6.44076038688658e-05	0.00055518270878402	2.50753277161252	3.99605195758589
GSTZ1	-1.03662195877952	3.26049010236687	-10.1569596180812	6.44083269966979e-05	0.00055518270878402	2.84446302803011	-3.99604929824815
RANBP6	0.686540004340931	5.12577234168847	9.62991303809443	6.44607532179401e-05	0.00055518270878402	3.24081771626768	3.9958565735271
TAMALIN	1.841824548646	1.19925594674571	15.0393640831101	6.44724148250198e-05	0.00055518270878402	9.76469521503399	3.99581372431142
ELK1	0.595449859163556	5.18471640910113	9.58846461228583	6.44806930795093e-05	0.00055518270878402	4.24396207998205	3.99578331128229
RFC3	-1.69275796990308	2.21606557899535	-11.7680502666053	6.44866716597895e-05	0.00055518270878402	3.93347514565276	-3.99576134919945
PLAG1	0.813402986838761	4.02789145969414	10.1588602318194	6.45347786750476e-05	0.000555234686410221	2.95015586892594	3.99558470005547
SFXN5	-0.920515769993903	3.94804363231626	-9.79861410347089	6.46741093974582e-05	0.000556070941907266	4.01547135268639	-3.99507377946241
HGH1	-0.635140635666894	4.20733312086294	-9.63448297180664	6.48906902419796e-05	0.00055756987618076	2.54578236481959	-3.99428165019191
ZC2HC1A	1.17820153664503	3.21695673164724	11.2820441149566	6.50299568218468e-05	0.000558402973412319	4.48158794722401	3.9937736132265
TNFRSF14-AS1	-2.1911879367263	0.675829606246672	-13.8860413285228	6.5183465186313e-05	0.000559165745186463	4.87015471254007	-3.99321481471989
MIF4GD	0.747716272375076	4.95225370916919	9.67788115833047	6.52438522499015e-05	0.000559165745186463	3.86905780522359	3.9929953360574
RIMS3	1.37400536844714	4.31378720256632	10.4462164603005	6.52458893458974e-05	0.000559165745186463	3.01290526959208	3.99298793552134
SLC6A7	-2.84884707409329	1.68579039191643	-18.0507940998622	6.53507280356898e-05	0.000559468198422638	7.42670794715571	-3.99260736351542
IGBP1	0.675672695809841	5.55579989817044	9.53132434663998	6.53802075006236e-05	0.000559468198422638	3.7198602115357	3.99250045501389
CEP41	0.7624747154618	3.69127126425997	10.2421515916202	6.54651445364006e-05	0.000559468198422638	3.01371705887968	3.99219268222784
ANAPC7	-1.10395720463322	5.40017496548899	-9.55089459027208	6.54883220476734e-05	0.000559468198422638	5.4123737782389	-3.99210876321234
TRAPPC1	0.586521709300444	6.20530775634658	9.48367670528847	6.5526392756824e-05	0.000559468198422638	2.41104318525045	3.99197098125306
CACNA1G	3.08238229325439	0.949775977785493	10.4584846706896	6.55580562077728e-05	0.000559468198422638	3.05456630985814	3.99185644554194
ADGRV1	1.66535894490729	-0.238356086415691	18.2923615603949	6.55779135444629e-05	0.000559468198422638	6.18640424479524	3.99178464261475
STAG1	-0.826311069348157	5.3241904462372	-9.51164544498599	6.59106430635252e-05	0.000561943583431786	3.69733483126315	-3.99058456399336
NMNAT1	-0.571404405823835	4.21013651129797	-9.56498161999444	6.59976742755837e-05	0.000562322340277052	2.49885126781841	-3.99027160850143
SNAPC1	0.783093096945438	2.61004781398349	10.552692614204	6.61425786865979e-05	0.000563193389358528	3.06742029546041	3.98975141226269
MYO5A	-0.543230791036317	7.23915010178434	-9.44490202592226	6.62502206798408e-05	0.000563216385217843	2.38949093613844	-3.98936568307876
TRANK1	-0.803269589515678	5.2062290324791	-9.50152607756898	6.62611933145494e-05	0.000563216385217843	4.67687158054582	-3.98932639656083
TLCD2	2.05462068194804	3.10332020977705	14.6695248549612	6.62733024885066e-05	0.000563216385217843	5.24404337167007	3.98928304791349
ENSG00000283674	-1.72430522487435	-0.166335217317376	-11.9917725586497	6.63834888497656e-05	0.000563326722851301	3.85965187228602	-3.98888894477581
SSPN	-1.03175052888275	3.03758712530278	-10.1419637571706	6.64254390675632e-05	0.000563326722851301	2.96864247000246	-3.98873906428242
SMARCD1	-0.571509264922125	5.18814680198785	-9.47969319039366	6.64515332410575e-05	0.000563326722851301	2.43805169142205	-3.98864587973218
PDSS1	-1.0553415772096	2.50382789550817	-10.2248527633237	6.64771777056244e-05	0.000563326722851301	3.11288053993561	-3.98855433486366
NIPSNAP3B	1.85791385969221	1.51593332742074	15.9610144863143	6.64996995152544e-05	0.000563326722851301	5.59467936654158	3.98847396471774
BRD3OS	0.929269973074903	3.58826241780169	10.542984869995	6.66970807902966e-05	0.000564517656698309	3.11967439670095	3.98777070033382
DHRS4-AS1	0.621813068359334	3.9371688771046	9.88528540948067	6.67258330390485e-05	0.000564517656698309	2.66547145072847	3.98766842119849
SIGLEC17P	1.6955532343571	2.41529976153098	13.2995925909717	6.7106904368946e-05	0.000566848748203083	4.52396212293082	3.9863167777382
ERVK13-1	0.866671786520087	3.03878586098065	10.666387842073	6.72461280014226e-05	0.000566848748203083	3.13872239727509	3.98582476847958
DTWD2	-0.737605912735897	4.80609080333506	-9.51649624419529	6.73058192752559e-05	0.000566848748203083	2.80691543391663	-3.98561411771281
SPOPL	0.619672648285847	5.32252254240834	9.50591611456608	6.73161915197143e-05	0.000566848748203083	3.00583859208176	3.98557753204591
CREB3	0.901287419157325	5.47107646470241	9.55251920296111	6.74002398091075e-05	0.000566848748203083	2.72908060356435	3.98528126794841
TTC39B	-1.26225108386805	2.61345791610937	-10.1056069754789	6.74107455389095e-05	0.000566848748203083	2.80359285394173	-3.98524426059896
CD300C	-2.04594245284266	5.02571241909343	-10.1060416786687	6.74112199406084e-05	0.000566848748203083	4.09349038499692	-3.98524258960639
HDGFL2	0.758149219658417	5.85167275826464	9.45492223314395	6.74223674956524e-05	0.000566848748203083	3.11708382722135	3.98520332760039
CAMK2D	0.592835269966455	6.279232132103	9.42024235700122	6.74701392145751e-05	0.000566848748203083	2.42859125165739	3.98503514378382
TMEM64	0.999998506323536	3.66647468870837	10.5533900001905	6.74977612911074e-05	0.000566848748203083	3.15690161194707	3.9849379496572
SLX4IP	0.675494610772237	2.95209342827178	10.2503787895421	6.75095945653371e-05	0.000566848748203083	3.10765316278367	3.98489632329064
ENSG00000267787	-1.02110408749104	0.0789467517782066	-9.92579531931568	6.75167625530571e-05	0.000566848748203083	2.70165614218886	-3.98487111154062
NDUFS4	-0.850285164227082	4.36803283969842	-9.62186594195421	6.76458862722567e-05	0.000567571778144465	3.09947998468926	-3.98441738175249
POLR3GL	1.43387898087984	5.36689797838371	9.7392906284463	6.79017728442115e-05	0.000568990950871	3.06675248869556	3.98352063421387
EIF3K	-0.591670439707279	6.42274285469396	-9.4049007213407	6.79185083836574e-05	0.000568990950871	2.48644705969964	-3.9834620964332
IDH3B	-0.732943395926224	5.60077086802075	-9.4357330637991	6.7970094523041e-05	0.000568990950871	2.51087111258005	-3.98328174362106
LAMP3	2.67506332292498	2.99700438124029	17.7766745357727	6.79922934356838e-05	0.000568990950871	6.47820616901077	3.98320417277902
BTG2	0.788947172372018	7.82680165118829	9.40392262819729	6.81471502805548e-05	0.000568990950871	2.71355888364949	3.98266371398354
CTSF	1.49210884416892	2.87097517621416	11.6907328707092	6.81479531285962e-05	0.000568990950871	3.68491375364498	3.98266091502945
ZNF24	-0.793266571601851	5.78019642524754	-9.4273375907345	6.81730028198237e-05	0.000568990950871	2.56411963304659	-3.98257360043009
PHLDA1	0.625465970393431	7.77671293141058	9.40107346856213	6.81840688445635e-05	0.000568990950871	2.35908378742324	3.98253503774485
GRIN3B	1.87109597756984	1.89910182684957	15.2236962373281	6.82030371478953e-05	0.000568990950871	5.37924322331173	3.9824689511134
TUBB4B	-1.52584088634617	6.39054307278428	-9.39887648549288	6.85731568397881e-05	0.000571442712963374	4.40265525719924	-3.98118290167328
BAIAP2-DT	0.703633050174567	6.2612808522335	9.39892136104971	6.85835169975742e-05	0.000571442712963374	2.37592549943456	3.9811469979602
ANKRD52	-0.59818419798274	6.2936474944049	-9.39210816328512	6.86680022667875e-05	0.000571785674395623	2.36023920505444	-3.98085440088418
SLC9A3-AS1	2.10017686500525	1.60502932200483	16.6302457433729	6.87189202483418e-05	0.000571800919664869	5.87267469739596	3.9806782215536
NHEJ1	-1.83873389851598	2.13374831381504	-12.5537579267055	6.87637219038299e-05	0.000571800919664869	5.68530535991803	-3.98052330720521
SPINT1-AS1	-1.59591386960439	-0.0116817827284721	-11.0803587481953	6.87998075790129e-05	0.000571800919664869	4.0950179994796	-3.98039860023545
CEP250	-0.871329713587846	5.23690786846095	-9.45792044495147	6.89133068324264e-05	0.000572383778209166	2.57815835266428	-3.98000676597827
MEF2C	0.854026852249492	6.93479644759134	9.37626153542177	6.92739799521461e-05	0.000575017602143663	2.34015925034179	3.97876565217413
SLC6A8	0.874291678990031	4.69748902653141	9.78012631391594	6.93431392932218e-05	0.000575209196071552	2.61276994223855	3.97852836640674
ARMC5	-1.13460512923242	3.21073071035226	-10.1618545439521	6.93842279243757e-05	0.000575209196071552	3.63617572901396	-3.97838749727888
CENPC	-0.536551814041316	3.77932841891562	-9.43263201388545	6.94282967618099e-05	0.000575213220754782	5.29405952441247	-3.97823649844197
NFAM1	-1.78395637175994	5.80306728323491	-9.502085209657	6.95686096711428e-05	0.000575741859191696	2.59792593059196	-3.9777563291849
BOLA3	-0.710097291659999	3.38435031273519	-9.63471310841549	6.9579350311468e-05	0.000575741859191696	2.60362646937245	-3.97771961106145
GPR141	-2.08920659765082	4.71516750907381	-10.3921414218226	6.98467847675377e-05	0.000576800023478403	3.07616865564855	-3.97680708017597
LRR1	-0.621439900707897	2.65228987516599	-9.60746674750488	6.98508035657948e-05	0.000576800023478403	2.50135660333441	-3.97679339259326
ECPAS	-1.17473753561458	6.52964204303398	-9.36114542823454	6.98681405357976e-05	0.000576800023478403	2.88751597595526	-3.97673435332785
CDC42EP3	0.625345104838955	4.64778759847975	9.59241366160855	6.99197441738386e-05	0.000576800023478403	2.48000120625688	3.97655870444174
ARHGDIA	-0.930524035656907	8.46932950079333	-9.35899505428292	6.99448628786578e-05	0.000576800023478403	4.64633094732518	-3.9764732495626
PRECSIT	1.96575942676631	0.92404949016976	15.2182131574301	6.99694527647313e-05	0.000576800023478403	5.3019017606976	3.97638962186518
CDK2AP2	-0.680934387724347	4.18745836027062	-9.49187130261802	7.00730716542275e-05	0.000577186268021617	3.62866640070439	-3.97603752974669
DZIP1L	-0.966796088582335	1.43328127675622	-10.0567005760963	7.0103772362377e-05	0.000577186268021617	2.84869094581319	-3.97593330476927
MYC	-1.30717200346506	4.60957938735498	-9.81819607205619	7.01597912750991e-05	0.000577287359880772	2.68693096973857	-3.97574323895667
CENPE	-1.64731005569437	2.34511249272371	-11.1377658583264	7.0281337711738e-05	0.000577927162068236	3.4068393834845	-3.97533133890735
CYRIA	0.83157088955585	5.15344629278401	9.51968508865044	7.05266709386793e-05	0.000579265455231712	2.62378176800469	3.97450199550888
STRN4	-0.637506462155287	5.87727736620125	-9.35024736485235	7.05453225107776e-05	0.000579265455231712	5.21085928768781	-3.97443905597483
PEX5	0.959972759302701	4.40357656025321	9.90334009658345	7.06154855372552e-05	0.000579265455231712	3.10736869461902	3.97420243248862
PIK3R6	-1.66552488003671	3.76003820514503	-10.7034314198665	7.061964823972e-05	0.000579265455231712	3.2895112171726	-3.9741884008431
ARMC6	-2.32010386533436	3.56147100989332	-13.0037970721345	7.07670048490109e-05	0.000580113621116302	8.35857499453489	-3.97369219431428
EFHC1	1.8609954992899	1.99998348885069	14.6573040863245	7.1014085537672e-05	0.000581777716279451	5.68580913407237	3.97286236769769
GAMT	0.962275393965104	4.31749547121855	9.9839057574398	7.11352065407857e-05	0.000582408471417673	3.62148347474698	3.97245657692631
GABRB2	1.62744278993419	3.22776068809054	12.6026663753399	7.13125658450373e-05	0.000582601611791065	4.16001189655499	3.97186354912359
PIH1D1	0.645716186216249	4.54131159358183	9.60934442543347	7.13126637920755e-05	0.000582601611791065	2.58530910223562	3.9718632220084
GAA	-0.549899867949902	8.32020161024206	-9.32559163472173	7.13569238222971e-05	0.000582601611791065	2.30645192151901	-3.97171544959519
INSIG1-DT	1.83177038173488	0.534318809912007	13.7686418949435	7.13600556984446e-05	0.000582601611791065	4.71472395470743	3.97170499638261
KCNK13	-1.14401477555834	4.73336658639845	-9.58906607434874	7.13795125220603e-05	0.000582601611791065	2.51443011002523	-3.97164006537698
SEC11A	0.543138235750604	7.09057502610549	9.31884236375594	7.16926669279007e-05	0.000584436526565427	2.47020233061401	3.97059730822155
LNCOG	1.93680311073122	1.39627090690823	15.8979440880905	7.16928880519341e-05	0.000584436526565427	5.5448705659793	3.97059657343512
MAP3K9	1.40040420171296	3.47665905882999	11.2885518497519	7.17952860668574e-05	0.000584514995818772	3.53276688971349	3.97025653901483
PTCD2	0.812924328896062	3.36380542097744	10.2577802717715	7.18858424521749e-05	0.000584514995818772	5.00288692631134	3.96995620926772
PHLDA2	-1.23444817117187	1.11301952895314	-10.4720600723665	7.1901444557014e-05	0.000584514995818772	3.04776983377619	-3.96990450111741
HYLS1	-2.14399828350368	-0.0858562907810479	-13.0011031677104	7.19563128289588e-05	0.000584514995818772	4.36933595500542	-3.96972274215889
TSNAX	0.661877174307038	5.88866918046106	9.33594682091392	7.20053434049026e-05	0.000584514995818772	2.47782219140566	3.9695604322825
KIF18B	-2.86128352193928	-0.758180282667835	-15.6895493441536	7.21621326519251e-05	0.000584514995818772	5.46207492426467	-3.96904210093283
ZNF362	-1.24625837446689	4.63411679763352	-9.6233279003237	7.21861689774437e-05	0.000584514995818772	5.48387833600136	-3.96896273315919
ZNF675	-1.1352609990566	3.15349288396908	-10.1060455313567	7.22110974916593e-05	0.000584514995818772	3.42018213619741	-3.96888044578707
PDZD7	2.1382762045055	2.41882467618583	15.7928747467796	7.22139167646772e-05	0.000584514995818772	5.70455007567692	3.96887114124512
TRAPPC10	-0.708015749008177	6.03375956723711	-9.31071230310784	7.2219763278929e-05	0.000584514995818772	2.29856491339756	-3.96885184689174
USP11	-0.88373765838467	5.32087366944069	-9.39369049657967	7.23334988732436e-05	0.000584514995818772	2.38884460646605	-3.96847679640711
ADISSP	0.771359699249989	5.40309377394403	9.40039087367708	7.23371562435254e-05	0.000584514995818772	5.16761639478563	3.96846474525109
IL17RA	-0.7521552361324	7.61453926688933	-9.30391234407498	7.23628930414952e-05	0.000584514995818772	2.29880979439952	-3.96837995794451
SCUBE2	-1.04983099959173	1.92442282606302	-9.80169992134224	7.23793712258298e-05	0.000584514995818772	2.61313171044168	-3.96832568719067
PRUNE1	1.00967346374595	3.8017947665634	10.3084255623895	7.23917878476644e-05	0.000584514995818772	3.12980944928899	3.9682848008772
CPE	1.28327059882731	2.68422159040234	10.5307226395383	7.24641439711252e-05	0.000584514995818772	3.0516457311263	3.9680466734869
DENND5A	-0.741599768744083	5.9203202757461	-9.31903840450995	7.24749269729582e-05	0.000584514995818772	2.43156065989686	-3.96801120538003
SYNJ1	-0.586152086688348	5.23531405532276	-9.33366796057382	7.24997005724602e-05	0.000584514995818772	2.32220316916093	-3.96792973744965
ZNF324B	0.541641618599275	1.76462816564405	10.0383795872447	7.26458343587941e-05	0.000585335605535631	2.76003988514374	3.96744971188862
FBXL2	1.15746603354786	0.732009454811555	11.5656811602711	7.30474351188691e-05	0.000588212354300692	3.61874337344011	3.96613520789319
NDFIP1	0.643335297142603	7.91294490472029	9.29011747174341	7.3099697284379e-05	0.000588274271194655	2.60202947237486	3.96596464829786
SLC25A6	-0.810806320373832	8.31670852284009	-9.283805436613	7.33009462298447e-05	0.000589132434853282	2.50867184585471	-3.96530893996359
ELAC2	-0.706456398925874	5.43127945626068	-9.31737643170035	7.33224407158672e-05	0.000589132434853282	2.3748242992745	-3.96523900740338
MCC	1.1970282026172	4.02731591424603	10.3854112660648	7.34127670007397e-05	0.000589132434853282	2.98207011864098	3.96494534157028
SELENOS	-0.739215200815822	4.87967531279176	-9.37087085548529	7.34494581944905e-05	0.000589132434853282	2.54737017931036	-3.96482614996491
CRYZ	0.705368124296171	3.99971868762377	9.71162190435547	7.35112667140637e-05	0.000589132434853282	2.55567058127165	3.96462549182201
ONECUT2	1.69382143972522	1.41314126677443	13.0585271449008	7.35505347135239e-05	0.000589132434853282	4.35195509335427	3.96449809317907
EEF1A2	4.07371941682241	1.04423489055774	9.3851046899726	7.35625168318692e-05	0.000589132434853282	2.45605917208965	3.96445923195254
COG7	-0.880885564374815	3.56322226085084	-9.59487912039364	7.35634378419616e-05	0.000589132434853282	5.45571737365897	-3.96445624511733
DDX19A	-0.535144375103381	5.48022076565304	-9.29131559424095	7.36769530969232e-05	0.000589390921324918	3.08808939030033	-3.96408838574711
BRD9	-1.1892045154981	4.07725867210182	-9.79450693457513	7.36932552368388e-05	0.000589390921324918	4.72199338894166	-3.96403560079261
TOR1AIP1	-0.520971549337714	6.23671269788293	-9.27491314236558	7.37296871577088e-05	0.000589390921324918	2.7968083774377	-3.96391767721117
TREM2	-1.58339485098608	8.29349941499068	-9.28018019120507	7.3776695267492e-05	0.000589409699842833	2.68444119506645	-3.96376560180874
GLB1	-0.546774021036792	7.18217068124491	-9.2680284227131	7.39662344993135e-05	0.000590566462747694	2.30801690845017	-3.96315335383196
GORAB	-0.507747886663995	3.30575832537357	-9.4281367000709	7.40746268178409e-05	0.000591074319674646	2.37373921811057	-3.96280389246875
KIFAP3	0.696796829851044	4.64375525022716	9.5166993463903	7.44531677062724e-05	0.00059327068048928	3.38430479733718	3.9615872428815
FEM1A	-0.893731340867457	5.23440146055659	-9.33077318588128	7.44554092655637e-05	0.00059327068048928	4.0290512376701	-3.96158005583495
HDDC3	0.635322229007912	4.0875898470946	9.68379572967718	7.44847338665508e-05	0.00059327068048928	2.69086467437864	3.96148605206147
RPUSD2	0.666765818202481	2.83727030292727	10.0208065882182	7.45927263680443e-05	0.000593772498555759	5.86803544328488	3.96114016975038
POLA2	-0.967890977663427	3.59146460801019	-9.70372843201608	7.46540563097391e-05	0.00059390249257139	4.01461454861117	-3.9609439507625
FKBP9	-1.06057523943926	4.27531130549784	-9.60442036360656	7.47733916145494e-05	0.000594493507547484	2.53165076253571	-3.96056258595027
LPCAT2	0.595061824296179	8.09813714253846	9.24888773124094	7.49978886066855e-05	0.000595919406279973	2.25870947059908	3.95984670885769
FBXL19-AS1	-1.61935600649908	0.782088366379557	-11.3019943530001	7.51401997930561e-05	0.000596312152211632	3.96165900281929	-3.95939395498612
CCNA1	-1.65152629564903	1.08241584612869	-11.8520884312003	7.5143176810824e-05	0.000596312152211632	3.7948815931489	-3.95938449245756
BCLAF3	0.564913406034639	3.47386615903331	9.73304203395041	7.51828626519287e-05	0.000596312152211632	2.56902948218867	3.95925838382912
ABHD17A	0.773611758222802	6.90474670600173	9.2378574977374	7.54321528458936e-05	0.00059793006201808	2.31885072395378	3.95846765779364
PPFIA4	2.51264869244855	0.420837326116494	9.04466784649638	7.57545983638195e-05	0.000599585793436193	2.23744353163393	3.95744854695996
SERPINH1	-0.799146535132949	4.63383106234605	-9.38284061696254	7.57695828318622e-05	0.000599585793436193	2.35228892860666	-3.95740128733857
ZNF581	0.651969475906025	3.66586510896429	9.78107596034451	7.57773225830861e-05	0.000599585793436193	4.86603330068797	3.95737688034289
PDCL3	-1.63874054410337	3.65166966390887	-10.829096079393	7.59281820957702e-05	0.0005998032822111	3.48940216362083	-3.95690162107388
LINC01134	-3.25865612712524	-1.02706208871525	-17.6526919699555	7.59356241237888e-05	0.0005998032822111	9.92941962691282	-3.95687819924727
SPOUT1	-0.645970951232217	3.88617052010047	-9.39601352314937	7.5941149005512e-05	0.0005998032822111	2.4470679405191	-3.9568608125384
RTN4R	-1.52083002268847	2.46524333251548	-10.7442557792178	7.6060606599835e-05	0.00060038749156975	3.24005817980517	-3.95648517374568
RNASEK	-1.00811107875253	7.42717685199975	-9.22400453210131	7.61443588559095e-05	0.000600689329456242	2.28585684599733	-3.95622214422352
ZMYND8	0.835320915192273	5.77926168207777	9.27746480465925	7.62456478811286e-05	0.000601129068539507	2.56478793615274	3.95590440455549
DUSP13	-1.11355711338194	3.21981964406391	-9.62942458776516	7.66127368265485e-05	0.000603662627245843	2.50480148778595	-3.9547561958749
SCRN3	0.749415307661917	4.20526143324239	9.63792320259159	7.68116957623845e-05	0.000604568086575093	5.49798642435695	3.95413604899219
ARHGAP15	1.02776332690448	3.07590981161001	10.7186675082438	7.68192666454334e-05	0.000604568086575093	3.16238741263641	3.95411248086783
SLX9	0.901462193792728	3.9986646056882	9.87097861283172	7.7006057806099e-05	0.000605010250430932	2.66119518968028	3.95353169529386
STK19	0.668848874353476	2.9911252751427	10.0046785388267	7.70315719890869e-05	0.000605010250430932	2.9847325410661	3.95345246803771
SBF2	0.664726282503503	5.83610189774226	9.23925957339859	7.70838083993127e-05	0.000605010250430932	2.39194148641375	3.95329033964781
RIPK1	-0.713361485605699	5.44112550363365	-9.24542991328	7.71281027901765e-05	0.000605010250430932	2.33259309035965	-3.95315294261475
ANKRD42	0.6688390799505	4.31807085357385	9.56815987600734	7.7131850190546e-05	0.000605010250430932	2.87669383544917	3.95314132195458
CCDC142	0.717124857897312	2.78823115220564	10.0911282343915	7.71504963990952e-05	0.000605010250430932	3.43716073456033	3.95308350813818
PGAM5	-0.609918630297538	4.77865743988041	-9.26524862899962	7.72548491050138e-05	0.000605277420160019	2.36146862882662	-3.95276019925368
FN3K	-1.22376973319504	3.17702325249068	-10.0005412058406	7.72762882989568e-05	0.000605277420160019	4.54062739636621	-3.95269382679242
ZRANB3	-0.625199527636097	1.17694882829965	-9.46924635932364	7.73668704646403e-05	0.000605627494894616	2.40203447356703	-3.95241359032249
SLC12A7	-1.22568761005196	5.85127086426866	-9.24875068258053	7.75886142477345e-05	0.000607003278507172	2.39926734774833	-3.95172888271107
NKAPD1	0.680310791708977	5.11257891965988	9.33048226073909	7.76447252332387e-05	0.000607082395514386	2.70104689554852	3.95155591473075
DEPDC1	-2.5996372905126	-0.653669632901964	-16.705084978376	7.77617543787613e-05	0.000607637438893364	5.80080824506545	-3.95119554012029
ARMH3	-0.763745230894448	5.29141386444127	-9.24231825471839	7.79019130960934e-05	0.00060837245505458	2.52641181722168	-3.95076461548103
GPD2	-0.919553096143809	6.02019426080364	-9.1953605011354	7.80163085388151e-05	0.000608905523415305	4.33516388989823	-3.95041344420099
PPP1R2	-0.508227558567331	5.53313252200907	-9.20083515996308	7.81328346583385e-05	0.000609454581454345	2.24754380986768	-3.95005623232906
CCL17	-3.62401756126045	0.336991141542125	-10.0473719778463	7.82571738707505e-05	0.000609631069031455	2.83907104651894	-3.94967562438535
CASP1	0.791236087130266	6.51211689345496	9.17968019886173	7.82582653306032e-05	0.000609631069031455	2.26754767687215	3.94967228590952
NGLY1	-0.531468348779885	4.40181638992643	-9.25738409672437	7.82940340967053e-05	0.000609631069031455	2.26602507263859	-3.94956290343336
SERPINI1	2.65922598805774	3.73131119225571	15.3788700049281	7.85094990341167e-05	0.000610948330337424	6.54216924584766	3.94890499984018
HDHD2	-1.24877278165344	4.50706229632596	-9.57072836242438	7.86186354129434e-05	0.000611437094979391	3.521427147268	-3.94857241234364
COMMD7	-1.33214686649279	4.96639120957093	-9.41545122481527	7.88214930689955e-05	0.000612569998194115	5.27653653152707	-3.94795537209481
STEAP3	-1.16066016455115	4.48657979916165	-9.43379826546234	7.8857131908759e-05	0.000612569998194115	2.38020252564289	-3.94784712308229
YBX1	-0.543378804403056	10.0542032403076	-9.15810425372729	7.92710673966541e-05	0.000615423263235907	2.19990557716711	-3.94659321704338
E2F7	-1.80696196785012	-0.578663119387284	-11.3470615825604	7.93706768523699e-05	0.000615834328687582	3.53112993766777	-3.94629240111671
NUDCD2	0.587473216344899	4.16510532921466	9.47411357330544	7.98487652357346e-05	0.000617999491499294	3.73430504261827	3.94485354533829
DENND3-AS1	0.858807645352812	2.5041243760686	10.3479199611482	7.98893743821235e-05	0.000617999491499294	3.01911704227421	3.94473170349817
CHRAC1	-1.05468092217596	4.1745218299458	-9.50143938096004	7.99213902523334e-05	0.000617999491499294	3.80373628931082	-3.94463568580124
NBPF15	0.613715001511678	4.38241773073453	9.45269192418433	7.99276866401396e-05	0.000617999491499294	2.39175284481172	3.94461680679942
MAST3	1.10058559332957	5.5932935153815	9.26990790473606	7.99292328182576e-05	0.000617999491499294	3.12228935466964	3.94461217097541
PRR3	0.747738849246443	2.46809976106499	10.0964075393869	7.99306813145397e-05	0.000617999491499294	5.93880021944306	3.94460782810259
CYTH2	-0.85221697537693	4.7724687593522	-9.27947994525448	8.00981068557306e-05	0.000618193496058904	2.56994734900779	-3.94410635444685
KIAA0319	3.03951091060533	1.33220286632099	9.29761459020492	8.01123881819851e-05	0.000618193496058904	2.40058876521215	3.94406362483769
KAT2A	-0.571377870287998	3.82261842639531	-9.29538166715714	8.01353864523285e-05	0.000618193496058904	2.2875174818147	-3.94399482933648
POLR2C	-0.537684944563244	5.00758327656381	-9.1705894766111	8.01431331835721e-05	0.000618193496058904	3.55140233752625	-3.9439716604803
DDX21	-1.08144321463963	6.5276706927633	-9.14212802951974	8.02184983007522e-05	0.000618413399867598	2.33764699414611	-3.94374636956157
MAP3K7	0.498853810240634	5.91665942337821	9.1541277906534	8.02965468482376e-05	0.000618653721718062	2.19204391913703	3.94351326778889
ANKRD24	2.167404333794	1.72359446629918	15.2771551575765	8.04694104937095e-05	0.000619191877653056	5.35140091690879	3.94299775040523
EVI5L	1.2309736720679	4.12389563983548	10.2025858996274	8.05472676633509e-05	0.000619191877653056	3.20295271245267	3.94276590504831
WAS	-0.96483235220266	5.98690209764252	-9.16643090332268	8.05498327110309e-05	0.000619191877653056	2.23439117856216	-3.94275827037934
USP37	0.908524422795571	4.52550617264294	9.56154424201466	8.05649310410092e-05	0.000619191877653056	2.6034787706689	3.94271333600759
FAM104A	0.592720058663224	5.24318319440571	9.22636936401795	8.06078465430943e-05	0.000619191877653056	2.66949514650072	3.94258565797733
KIAA1328	0.949217064675721	2.38710123351141	10.6631478781973	8.06478888987425e-05	0.000619191877653056	3.27122082889945	3.94246658578576
TLR3	-0.909942645339427	2.66996933274917	-9.50488600448554	8.07856547676837e-05	0.000619888995130168	2.42577290493409	-3.94205734393051
GLIS2	1.57567670508477	1.93619790924427	13.5625459766856	8.1020959502094e-05	0.000621333308256035	4.59465976299366	3.94135988014886
REX1BD	-0.662358346278384	5.04112634018281	-9.17732783998478	8.10989027785868e-05	0.000621569871586405	2.21024591341008	-3.94112927157622
TRMT6	-0.674891309281348	3.1233842448057	-9.34837641807055	8.11885793932116e-05	0.0006218960364664	2.34158355469824	-3.94086420693931
FAM117A	1.13237054420209	3.19551897141693	10.7254849200783	8.13461571696272e-05	0.000622741637079316	3.29203952586857	3.94039911084757
CDC42EP4	0.672580769266536	2.65447144647697	9.89718697832238	8.14105263120371e-05	0.000622815470387418	2.67153471956856	3.94020936810564
TIRAP	-0.722792373995926	3.608180738304	-9.36288203463506	8.14636225349266e-05	0.000622815470387418	2.35285576653604	-3.94005296156447
CDC34	0.605024920545011	5.478871471638	9.17530913564517	8.1517074656827e-05	0.000622815470387418	2.21966985525303	3.93989560394146
TMEM273	0.780135101928542	5.70369312859761	9.17190885338543	8.15445622692422e-05	0.000622815470387418	2.21796472379348	3.93981472116792
SAMHD1	-0.702064903566562	9.64090253697189	-9.11143284870972	8.16849125843767e-05	0.000623526591260037	2.27546291774072	-3.93940213923534
MAPK13	-1.96392483046617	6.25502154983953	-9.14344832510363	8.17760324660289e-05	0.000623861315888237	4.99907406297952	-3.93913463650677
LRBA	0.894683577178907	5.80527808948874	9.15184092621403	8.20639730013637e-05	0.000625696311768918	5.00774558493826	3.93829117075694
TEAD3	3.74496863748679	0.284653665728705	8.98598484558873	8.22647962037739e-05	0.000626865346592037	2.57866186182555	3.93770455244354
NUP85	-0.595170690492599	4.39625787957853	-9.16275101833542	8.24246044174328e-05	0.000627055690363752	4.15757609956684	-3.93723870798729
CENPW	-1.0268001015235	1.93775923850728	-9.75514919787704	8.2482252880188e-05	0.000627055690363752	2.86470303947033	-3.93707087093935
LMBR1	0.713790683286059	5.10332934337923	9.24007138962577	8.24871707516324e-05	0.000627055690363752	2.5163921472199	3.9370565582398
RNFT2	1.4722686489568	2.01790246563245	12.4252068298048	8.25214629331997e-05	0.000627055690363752	4.1832341336281	3.93695677859459
MED16	-1.37435851420895	4.27120927229437	-9.75763338916017	8.25905485332513e-05	0.000627055690363752	2.94281967597965	-3.9367558798056
OBSCN	1.83758458887144	1.13360382021582	12.8343922739769	8.26180526424404e-05	0.000627055690363752	4.24661020768321	3.93667594290574
EML4	0.823758984404014	8.18140948425889	9.09690450212417	8.26923415416839e-05	0.000627055690363752	2.22055669675728	3.93646015811114
RFX5-AS1	-3.09051380816598	-1.61914574093387	-14.7483518672425	8.27171030983158e-05	0.000627055690363752	9.5647899573748	-3.93638827465155
CRYBG1	-1.11552469916064	6.71397904349182	-9.09114855532098	8.2717378157546e-05	0.000627055690363752	4.94485299867596	-3.93638747626149
YY2	0.933112528681699	1.3468158656091	10.7468629324743	8.28044922030959e-05	0.000627130662172299	3.17900702302204	3.93613474418848
ZNF599	1.12847600209163	1.04950338447745	11.1989394174601	8.28223021795968e-05	0.000627130662172299	3.9540910958875	3.93608310547853
SEH1L	-1.01877411217641	4.70720611857419	-9.30308413318894	8.30087903114979e-05	0.000627644119892244	2.66439970231609	-3.93554302630659
EIF2B5	-0.557082002665126	5.30052195355495	-9.11402260896783	8.30284211889296e-05	0.000627644119892244	2.39432002088175	-3.93548624100637
SCN1B	0.939033219084973	1.89737339969431	10.6588038352114	8.30327802191134e-05	0.000627644119892244	3.14663237288509	3.93547363356985
COMMD10	-1.05673923001201	3.71353065423386	-9.55995856756287	8.31803050666514e-05	0.000628077275668131	3.06673658717292	-3.93504732215595
TMEM182	0.838508800023125	1.32620447581032	10.2962718830127	8.31852612416952e-05	0.000628077275668131	2.91922608472852	3.93503301240892
RABGAP1L	0.520404335482363	5.52913261029787	9.12597509635494	8.32526487553289e-05	0.000628226677114255	2.1800794926522	3.93483852730951
CDC20	-2.35562782208933	1.12652886130745	-13.7038972221656	8.33448290356844e-05	0.000628562887778836	4.64855997711461	-3.93457272935503
RAD51B	1.03267845133447	2.4643839622475	10.826717590101	8.3422170834886e-05	0.000628629853733042	3.34637248960227	3.93434993179112
GGT7	1.09669398597618	2.88441206924437	10.5969025159222	8.34933089739497e-05	0.000628629853733042	3.09586016343437	3.93414517731866
ADAM28	1.12030369547106	5.86482516405741	9.21841258958509	8.34966005147766e-05	0.000628629853733042	2.23628843092938	3.93413570738051
ICAM2	1.32557113548449	1.48828394863427	11.8510762317519	8.37941433598053e-05	0.000630326056511564	3.76999617982777	3.93328111483829
ZMYND11	-0.963454265825989	5.71935268870781	-9.12329483890556	8.38174139398239e-05	0.000630326056511564	2.33920058690332	-3.93321439882977
ARHGEF5	-1.17607112103056	1.47805849519532	-10.0483511484657	8.39113137906246e-05	0.000630672847043658	2.7906464879746	-3.93294536866411
GMEB2	-1.23402922838055	3.19667460717323	-9.8570941004655	8.40976074949987e-05	0.000631713274740463	5.7105925538471	-3.93241246422653
PA2G4	-0.50854799976005	6.80606703874307	-9.06200119003478	8.42776083905112e-05	0.000632548179478567	2.13219184579497	-3.93189861939125
STK39	-1.12207135905865	1.70255284694413	-9.919074981849	8.43046103729958e-05	0.000632548179478567	2.68626734444312	-3.93182162686367
EEF2K	-1.26241586310277	5.76284095376479	-9.11741356007195	8.4452434558159e-05	0.000633297290510558	2.80367855420924	-3.93140053860624
ACAT2	-0.864686350568535	5.65301417244973	-9.08567174527647	8.46301174130903e-05	0.000633644015783862	2.15529150984918	-3.93089531648261
NDUFA1	-0.653115748919577	5.95515785095628	-9.06098954008783	8.46463446857495e-05	0.000633644015783862	4.91345901720832	-3.93084922593893
ZNF48	1.44954522525775	3.20150195359886	11.6761862138697	8.46876726238898e-05	0.000633644015783862	6.9823170582336	3.93073187933417
NEK9	0.757010453290329	6.34291344506747	9.07185815555131	8.46952749386456e-05	0.000633644015783862	2.15257078202309	3.93071029920407
ZNF701	-1.17050478864693	2.60726689838705	-9.81264712861344	8.47387246445307e-05	0.000633644015783862	5.66766390149107	-3.93058699684482
DNAJB4	1.14042440483472	3.55829436240913	10.3955582085433	8.48600985017009e-05	0.00063419228767013	3.16864602791459	3.93024287620265
CDR2L	1.65019195887019	3.77998332211047	11.5059169606423	8.49311794027046e-05	0.000634364293014655	5.44804619326371	3.93004156264903
ENSG00000274719	1.94138442806889	0.501913408337509	13.3639290207868	8.50732394978848e-05	0.000635065958649934	4.49305117865875	3.92963970020772
RBM43	-1.38575266227152	3.67193208745593	-10.0046905784996	8.51248723608033e-05	0.000635092179433512	3.84559755348095	-3.92949379723575
CHCHD10	-1.1579725460684	6.55126729817117	-9.04858905783871	8.5252577624764e-05	0.00063535441399598	2.25852582271153	-3.92913328949095
LRFN4	-1.78842999809079	4.10780794023249	-10.2794591421259	8.52563014992333e-05	0.00063535441399598	4.57597596219073	-3.92912278477505
PEX13	0.619130401538013	5.25273652172583	9.12819164029679	8.54178618225853e-05	0.000636199176260994	4.22376022399559	3.92866745452876
DENND4A	0.825265101727571	5.1941504730355	9.18313786137645	8.56371290599261e-05	0.000637282710229142	2.23891395116531	3.92805078715018
ADRB2	2.27246911937747	3.49516813885213	14.2304613955084	8.56599127099938e-05	0.000637282710229142	5.15972276778801	3.92798679598299
CRIPT	1.14640224996428	3.80649011454512	10.2499627025893	8.57867489591991e-05	0.00063786676775409	3.37381184393577	3.92763085179112
BAD	0.893561614431139	3.95901722120308	9.78382988639179	8.59191102457947e-05	0.000638015283720137	2.80798450501068	3.92725993236888
SMC5	-0.637235659863785	4.82048564489481	-9.11385450852204	8.59509086766365e-05	0.000638015283720137	2.1849328418241	-3.92717090325114
ETV1	2.11879918923257	2.85635393568689	15.0749348858465	8.59517483296259e-05	0.000638015283720137	5.4534597528769	3.92716855281588
NDRG1	0.905055256921356	6.52856035775464	9.05322829448757	8.60436412456944e-05	0.000638338379516961	2.13725439955905	3.92691144858743
STX18	-0.71433759903557	4.85323220611618	-9.08217086617902	8.61670886764234e-05	0.000638895076601931	4.93550376562944	-3.9265664670755
UBL7	0.522507278073044	5.13472923476037	9.10263405015199	8.64515032775849e-05	0.000640643986669043	4.95675604577758	3.92577342683978
ENSG00000274828	0.742524943888757	0.381816989246073	9.92981527551619	8.65949321940153e-05	0.000641346753701804	2.69455257428904	3.9253744350346
PPM1K	1.09016554964139	4.56240871120806	9.57064058061777	8.66772754450098e-05	0.000641596568324868	2.65942248875918	3.92514565391228
ABCB8	-0.855368313651985	5.22947445106926	-9.08105346537137	8.67664397759654e-05	0.000641761793362706	3.10482585596694	-3.9248981526728
REEP2	4.12876814318596	2.05666543265506	9.34869106022024	8.67968480945923e-05	0.000641761793362706	3.11272693778345	3.92481380059025
DELE1	-0.98692267130557	5.24377161928892	-9.1278752765603	8.70998153079628e-05	0.000643052044029657	2.2840630174621	-3.92397489703584
MVB12B	-1.72073108960138	2.37109630610188	-10.9845563752316	8.71121278437369e-05	0.000643052044029657	3.35109029346587	-3.92394086246811
ZBTB18	0.919867165011367	3.05988650997714	10.2200362742184	8.71175219521917e-05	0.000643052044029657	2.88984851176377	3.92392595339294
GPR156	-1.44858651359362	-0.6574143349143	-10.1736293465136	8.71729992560048e-05	0.000643101869301705	2.84433584744044	-3.92377266719308
ZNF891	1.16483291203504	1.56768711427538	11.1046505836253	8.72292425703669e-05	0.000643157286840057	3.74423048034755	3.92361735852955
SYAP1	0.866484749576809	6.23414074370496	9.03033727426142	8.74038603939318e-05	0.00064387856926594	2.11808745085765	3.92313577605685
PLCD1	1.34962181025749	4.32479897558125	10.0490137112167	8.74246398033463e-05	0.00064387856926594	2.86624571078121	3.92307852858392
LYRM4	-0.706522065105552	3.49989175062154	-9.25665077725212	8.74937731713569e-05	0.000644028342618834	2.2697456292836	-3.92288815798053
ENSG00000283103	0.680713262531632	1.88987325300209	9.88655568305865	8.75549255235039e-05	0.000644119234704127	2.69565738026448	3.92271988289155
KIF2C	-2.63051793257245	0.723595324120785	-15.3057504316977	8.774245324937e-05	0.00064414275506856	5.30938369216698	-3.9222045477056
HSPA1L	0.776222252439355	1.74754726251967	10.0514747493513	8.77455084481161e-05	0.00064414275506856	5.89538082972725	3.92219616049055
SLC16A13	0.96194801150337	2.69280319319423	10.3541822880805	8.77632472875155e-05	0.00064414275506856	3.49381678611763	3.92214746879485
RBM5	-0.632723130054691	5.50797459185973	-9.02068408473311	8.77863996903766e-05	0.00064414275506856	2.86697611314841	-3.92208393128588
SHANK3	-0.616731228757841	2.45496622271467	-9.21782427970689	8.78021530814016e-05	0.00064414275506856	2.23472460500354	-3.92204070805349
SLC27A1	0.781631476970467	6.02713629415875	9.02938296044757	8.79507513477773e-05	0.000644774107761769	2.15635969561586	3.92163335295335
UTP23	0.584208604585927	4.15640737936007	9.34860949123317	8.79859196907824e-05	0.000644774107761769	2.34000533895471	3.92153704050014
DLD	-0.668579723378346	6.41491634663213	-8.99472071945186	8.80703498942202e-05	0.000645034671422818	2.19644794809572	-3.92130596729966
ADAMTS15	-1.02546052249878	4.72126769658328	-9.04794491157974	8.81833912555445e-05	0.000645401824413984	2.12056096641053	-3.92099691697899
LINC01011	-0.962088645206804	0.139506235626966	-9.38196918923549	8.82222811602204e-05	0.000645401824413984	5.24235175437232	-3.92089068014341
PSMB10	-2.16794236951109	4.90295877469935	-9.8439233783539	8.82671838965935e-05	0.000645401824413984	5.69743027168816	-3.92076807287576
SIAH2	0.751454357704267	3.86846817939907	9.57522907013029	8.83732385614487e-05	0.000645819491990034	2.60606403623712	3.9204787235765
GPATCH4	-0.78456714398851	4.39822071218269	-9.15231527337347	8.84772420252526e-05	0.000646221715688591	2.28356833970513	-3.92019528899275
TMEM117	-0.894270397536061	4.02293404168012	-9.23990858671198	8.85923008243587e-05	0.000646704195951265	3.09433795001291	-3.91988209243372
DSCC1	-2.18036035138154	-0.110457327055326	-12.1857380678264	8.8745535945906e-05	0.000647464667448351	4.00715908837028	-3.91946557391097
CNPY3	-0.536581278702973	6.59550337639366	-8.97642123960137	8.9107652055886e-05	0.000649747398803085	2.07913833745039	-3.91848397572414
ENSG00000289691	-1.96518605163875	-0.570887983897416	-11.4675442029381	8.92167827642982e-05	0.000649894343677024	3.68865403741064	-3.91818889099054
TMOD2	1.57384520253156	5.83129259001894	9.11991869856278	8.92565009474708e-05	0.000649894343677024	2.40127177795238	3.91808157936128
NUBP1	-0.989276189139089	4.797951705461	-9.15769341274268	8.92755300110959e-05	0.000649894343677024	2.6079866101515	-3.91803018212052
SLC5A4-AS1	1.62952491799028	2.92627702115848	12.1418208462479	8.94723142017092e-05	0.000650559388829712	4.84498652947285	3.91749927675187
CREG1	0.668632261543267	9.48270491599644	8.97063103493486	8.94933276940223e-05	0.000650559388829712	2.15893479270501	3.91744264951038
RBKS	1.44118323782434	0.911926765302381	11.9197036067647	8.95173862674291e-05	0.000650559388829712	3.85688870837449	3.91737783179292
STK24	0.491335111921881	7.14150062714082	8.96887128867944	8.95640558799505e-05	0.000650559388829712	2.06610880106659	3.91725214316052
ST8SIA4	0.656887504589289	5.85539549645298	8.99141234220524	8.97049213330818e-05	0.00065112376729753	2.09637294624265	3.91687314510726
RAB3A	1.79361081786933	1.74137037463524	13.8498091029085	8.97931818325079e-05	0.00065112376729753	8.68402943361054	3.9166359668904
CCP110	1.22620116324534	4.21226171383361	9.93545713656812	8.98235155654824e-05	0.00065112376729753	5.784977244777	3.9165545033486
DPCD	0.816135649828905	3.05154514102038	10.0189403476008	8.99121743157927e-05	0.00065112376729753	2.77569483433001	3.91631655243766
MED29	0.683005157090187	6.00757771784026	8.97971276081063	8.99455925561677e-05	0.00065112376729753	2.54603842083209	3.91622691885175
ANAPC16	-0.679010487318992	5.30511317179316	-9.00596617778033	8.9966102245977e-05	0.00065112376729753	2.1058252623876	-3.91617192384065
TCTN2	0.818723296029308	3.50503410189427	9.78014656848117	9.00353194969465e-05	0.00065112376729753	2.62200802580769	3.91598641098194
CELSR1	-1.08524522734913	5.62554819327845	-9.01032103984166	9.00364354688584e-05	0.00065112376729753	2.11453830824121	-3.91598342110957
MALL	-1.10590880611113	-1.90151092747493	-9.67208065107669	9.01613063547858e-05	0.000651458239341574	2.52952115755031	-3.91564909236434
ZCCHC24	0.852739895081044	4.54687847283557	9.35236793644194	9.01917648112108e-05	0.000651458239341574	2.43322101467643	3.915567609388
ENSG00000277476	0.866887079903743	0.204279244580526	9.99319470105308	9.02891661593038e-05	0.000651458239341574	5.8398581993853	3.91530721401354
KDM5D	-0.726156248522843	1.81021214211632	-9.10708076737825	9.0316599522023e-05	0.000651458239341574	2.16023139426864	-3.91523392081841
LMAN1	0.928304935022792	6.97189624428658	8.95513710189813	9.03294876492712e-05	0.000651458239341574	4.80254920469791	3.91519949511328
FPGT	0.602422753696948	4.15357902968948	9.27748848470181	9.04421983151961e-05	0.000651769785163893	2.27725124436935	3.91489862921172
PIWIL4	-1.03009312974384	1.27203610553014	-9.62719249941802	9.04714537369489e-05	0.000651769785163893	2.68953594110924	-3.91482059370992
LINC03015	1.60147181763014	2.78531899281727	12.0718679461419	9.0799085088784e-05	0.000653773226951321	4.09406663505155	3.91394829888803
MARK4	1.17642636560952	4.84843368531728	9.37992920578255	9.09571192273416e-05	0.000654554012847576	2.87250201530787	3.91352860677272
PSMC5	-0.557092731945581	6.14078826353372	-8.94464171698051	9.10564665222642e-05	0.000654911850223892	3.22839624449535	-3.91326512207783
PUS7	-1.79235193284104	2.35043762349473	-11.4317509385871	9.1341469931714e-05	0.000656461709153645	7.11880744701164	-3.91251075213978
FAM177A1	-0.606373995080852	4.17973396620553	-9.05845245671003	9.14097664825159e-05	0.000656461709153645	2.12914331704948	-3.91233030957545
NDUFV3	-0.6199765780295	4.88777373660386	-9.00537887809663	9.14656517732037e-05	0.000656461709153645	2.10112889512669	-3.91218275282465
PREPL	0.764190740348651	5.80891669139691	8.97375050526004	9.14709109814785e-05	0.000656461709153645	2.56052556488303	3.91216887105612
RANGRF	-1.0222656670455	2.88629976017517	-9.50821098510161	9.15358669532553e-05	0.000656570854374491	2.68606988781801	-3.91199748080494
CLEC10A	-3.51452134297911	1.34865307044359	-9.22602515504922	9.15959738322921e-05	0.000656645118217594	2.42707676221058	-3.91183898747836
SNTB2	-0.624745292722909	2.91576999042365	-9.17070706877424	9.16657834483364e-05	0.000656788821906159	2.20305306584788	-3.91165503266371
DHRSX	-1.51552177165151	4.2977086948538	-9.61026366454677	9.18108183652161e-05	0.000657133756264323	5.46951368280707	-3.91127327484719
PEX11G	0.682520218324889	1.17780696856296	9.75134846564479	9.18417996990948e-05	0.000657133756264323	2.5813143661904	3.91119180027766
ORC4	0.725886524758192	4.34670695330606	9.26775131201636	9.18632959772447e-05	0.000657133756264323	5.12637742172899	3.91113528471697
RBM34	-0.618744649515465	4.23465730731164	-9.03875931080287	9.19597869355805e-05	0.000657467642457092	2.39468243029766	-3.91088175547597
OTOAP1	-1.79024412534783	0.612025815388172	-11.0483010132454	9.20832937545238e-05	0.000657994212762428	3.50983045584297	-3.91055760864487
DUSP3	-0.808901036471791	7.13934890891075	-8.92202581678234	9.22647619230027e-05	0.000658460584767068	2.04049952362555	-3.91008208488492
TMCO4	-1.5104936586486	3.41129232942053	-10.1178001931035	9.22877669257194e-05	0.000658460584767068	5.95709582661998	-3.91002186509728
ENO1	-1.05637654319221	9.66178280958885	-8.92136211307549	9.23673781506966e-05	0.000658460584767068	3.28950670896577	-3.90981357757541
ZFX	-1.06074009486347	4.69199677092198	-9.21626126151016	9.23897898734873e-05	0.000658460584767068	2.24640749154755	-3.90975497217963
TMEM107	0.749611561304084	3.96359424950838	9.4769781624983	9.23980150771791e-05	0.000658460584767068	2.42004876081678	3.90973346710221
PPOX	0.741426867912461	3.06654537154157	9.76057472176087	9.25853293980857e-05	0.000659257907229086	2.60417940046329	3.90924421617624
EMILIN2	-1.07178458697636	8.14213526028866	-8.91922546329825	9.26267972931998e-05	0.000659257907229086	2.16216329250682	-3.90913603154727
XPO6	-0.489531109069121	6.85771685325435	-8.91456802409582	9.26964692632813e-05	0.000659257907229086	2.0323910674068	-3.90895436890943
IL18	1.4747128762051	1.70657493174686	12.0452269149102	9.27097041837538e-05	0.000659257907229086	3.87303918656335	3.90891987476404
CZIB	-1.0934593738612	3.72907955608784	-9.3844860473614	9.27707376524895e-05	0.000659306631298451	5.24459205291232	-3.90876086351381
SIDT1	1.59127083090023	2.46132567041851	12.8190698300307	9.28164662034037e-05	0.000659306631298451	4.31148408959056	3.9086417910857
TUG1	0.567474603955334	6.40655910532243	8.91345305820167	9.28730041579578e-05	0.000659353366797594	3.64903704947939	3.90849464865999
RGS19	-1.57071766411428	5.30944872417808	-9.16266819222227	9.32558802816187e-05	0.000661623393565387	2.52127059337599	-3.90750041788689
ANXA7	-0.653754590737985	6.54393489173544	-8.90502500755257	9.33160083817043e-05	0.000661623393565387	2.93254688589647	-3.90734463103494
SMARCC2	0.65177922857671	6.58130710975341	8.90623392206567	9.33431397801751e-05	0.000661623393565387	2.07469079976367	3.90727436689955
MKI67	-2.35277353349066	4.02573304725879	-10.6521987141057	9.34198312044756e-05	0.000661794089139637	3.12541081881259	-3.90707585786297
KDM5B	1.48880368380013	5.06859205947799	9.51848919773378	9.3467508876821e-05	0.000661794089139637	2.46201689013457	3.90695252594811
PLEKHG2	0.775017187578973	4.89484713723458	9.12025107050175	9.36167129894607e-05	0.000662495108865899	2.21762032121902	3.90656695043272
JAKMIP2	0.946962747527758	4.02128742186348	9.50344435868944	9.36858952364013e-05	0.000662629391923914	2.42327483708669	3.9063883655211
TBC1D9B	-0.783181629458954	7.4142382684413	-8.89857994621422	9.37524266745858e-05	0.000662744792314506	2.49857328752284	-3.9062167407612
CCDC126	0.850215445398341	2.90538623036929	9.944583818483	9.38055463685443e-05	0.000662765311012874	3.38684531752628	3.90607979554655
HNRNPAB	-1.22122424371514	6.48527335077178	-8.89675370827121	9.40880291940444e-05	0.000664405462441412	2.2548701054096	-3.90535276873827
STIM1	0.51056912672896	6.67808465361364	8.89040708600132	9.42178338892026e-05	0.000664966295010532	2.04654877980511	3.90501938102286
PHF11	-1.45071296139169	3.49048942462749	-9.96699154109315	9.43421283271219e-05	0.000665011471369363	5.81438592598558	-3.90470055201209
RANBP9	0.507878230742163	5.97414529742513	8.89919576068469	9.43740268545801e-05	0.000665011471369363	2.01876658873619	3.90461879271774
FMNL2	-0.700185108180964	7.25818246876052	-8.88805107095182	9.43753967172918e-05	0.000665011471369363	2.12609718642825	-3.9046152821994
BID	-1.39239654515668	5.99768618241595	-8.94023994236924	9.45842984978225e-05	0.000666127839687439	2.0908810016814	-3.90408049638697
LINC-PINT	0.712111779992121	1.5693891235201	9.91181089321334	9.47972567766007e-05	0.000667271570633374	2.68075331481526	3.9035364728499
CYFIP2	1.54889539814466	2.93948367697249	10.4291140645834	9.48933673487059e-05	0.000667592037456408	2.99186328708952	3.90329132649589
LGMN	1.13305272556979	9.21449644778654	8.88207935803123	9.49778540610959e-05	0.000667746187754552	2.0169039616645	3.90307602233795
CADM4	2.13846481107792	1.54705908330246	15.4464611183669	9.50731918741809e-05	0.000667746187754552	5.3604000186202	3.90283328254477
RRN3P3	-1.25658055996171	1.89903179790462	-10.0418747505034	9.51034580599754e-05	0.000667746187754552	2.87636665475047	-3.9027562698164
CNIH4	0.561490569085759	4.28875091440696	9.16882977185183	9.51186555928151e-05	0.000667746187754552	2.22513191075418	3.90271760821167
FBXW11	0.538521056337554	6.462863434433	8.87577263255289	9.51682511870217e-05	0.000667746187754552	2.60666196103817	3.90259148058379
AGBL5	1.30618869341795	3.69441660757125	10.3695324477368	9.52771659294701e-05	0.000668051591650094	3.05299759841525	3.90231471482427
EIF4EBP3	-0.554783205745059	2.5852800969971	-9.04212588291045	9.53130131138905e-05	0.000668051591650094	2.11832907435441	-3.9022236880619
TTC13	0.932557546153227	4.03899593628269	9.58834459277923	9.54933680406751e-05	0.000668279186998821	3.71322111175816	3.9017662026712
RWDD1	0.650848806481365	5.09825449002862	8.99509581173786	9.55126414491821e-05	0.000668279186998821	2.1967773281297	3.9017173623176
SRP68	-0.497433931392386	5.52353730440663	-8.88778378849823	9.55138326636044e-05	0.000668279186998821	2.05497715926012	-3.90171434399066
ACER3	0.689690464007495	7.30052468179911	8.87141580540155	9.55480243875417e-05	0.000668279186998821	2.01026120844602	3.90162772335092
EEF1D	-0.529645058979111	6.5248934608606	-8.86641330938155	9.57415070310936e-05	0.000669150507207917	1.99534097385362	-3.90113810898548
GRIPAP1	-0.669174893662586	5.37821549445907	-8.89532748472823	9.57760088306129e-05	0.000669150507207917	2.14909491263404	-3.90105089918489
CD86	0.777933118282337	8.00519530990021	8.86848044556336	9.58247051540358e-05	0.000669150507207917	2.13545139718533	3.90092786051831
SAYSD1	-0.537436888564378	3.42360960433478	-8.98431406327754	9.6279152987027e-05	0.000671526469905802	2.4599800255481	-3.89978246690223
GOLGB1	0.69584355246156	6.9958732159484	8.8577522295892	9.62914084836901e-05	0.000671526469905802	2.10564665261231	3.89975164880255
NUTM2D	0.762502358872788	1.58113381334818	9.91801630529935	9.63175941454525e-05	0.000671526469905802	2.68790854636353	3.89968581383211
LYPLA1	-0.590457504751641	6.65481484769248	-8.85364799458075	9.64706767724711e-05	0.000671822638925952	2.0159627077854	-3.89930127731262
SRCAP	-0.71089465043502	6.67010837535059	-8.85296558150824	9.6509946825541e-05	0.000671822638925952	3.1480706308153	-3.89920272560377
FAM111B	-2.90165585177659	0.463292191975062	-15.6883392466826	9.65127840130024e-05	0.000671822638925952	5.43484290983666	-3.89919560689488
CAPN1	-1.16838869542865	6.901413234646	-8.847439311147	9.68568025911869e-05	0.000673861929677641	4.59759412057439	-3.8983339005039
CCL13	-2.21278906465463	7.24549078435397	-8.92861910694901	9.70116576116323e-05	0.000674243548412072	2.0463801139753	-3.89794695854047
NRBP1	-1.19797577035451	7.12894547207619	-8.84627781995585	9.70138277340904e-05	0.000674243548412072	2.70496356411132	-3.89794154011995
NUP214	-0.537591230797142	5.36574771650153	-8.85223897689651	9.73097006637715e-05	0.000675943910189714	4.69364277875756	-3.89720386588578
TMEM60	0.704513170911705	4.19742304796843	9.23532060456382	9.7558824779216e-05	0.000676822434707419	2.74098422887992	3.89658438676905
CFP	-2.87605319538185	0.579927466228147	-15.5323527847694	9.75870405378149e-05	0.000676822434707419	5.39001916613228	-3.89651431884343
ZNF892	0.824502168547118	1.75387258199549	10.0901787616773	9.75900207037596e-05	0.000676822434707419	2.79585121274343	3.89650691934246
TMEM175	0.847492721479863	4.59228435834446	9.20417656562649	9.77517717687425e-05	0.000677367315506943	2.26755179065919	3.89610562475936
PDK1	0.728517889118607	4.54339947799099	9.14037483230597	9.777123322024e-05	0.000677367315506943	2.1979032962222	3.89605738433833
SNX18	0.551470672300414	6.73729797599885	8.83289143033931	9.78923841618899e-05	0.000677850832197598	1.9739832269632	3.89575728299865
LIPT2	-1.42913948102082	0.543520496149653	-10.1192102730037	9.79646048164792e-05	0.000677995204178234	3.49814756315004	-3.89557855297884
ELOVL1	-0.670807659152902	6.46424703092528	-8.82812760598558	9.81482800212645e-05	0.00067891037721208	2.0185916753768	-3.89512455768673
ZNF791	0.77921990929115	4.37324505512661	9.20213593153286	9.82954163935631e-05	0.000679300601220633	2.24866067669852	3.89476145475008
ALG12	-0.921818225725112	4.13867662825779	-9.09190488481369	9.83822996323839e-05	0.000679300601220633	2.16511588694029	-3.89454728530261
BCL9	2.1481182030735	3.39417573710732	13.4772199198698	9.84048998394353e-05	0.000679300601220633	7.52809614075513	3.89449160446869
FRS3	1.0028067037883	1.76932624601455	10.5466999728779	9.84126100689935e-05	0.000679300601220633	3.22073603958842	3.89447261129796
LINC00888	0.870755639370493	3.53165833571372	9.64674891357632	9.84620435016722e-05	0.000679300601220633	2.55382435954984	3.89435087168532
TRIM16L	1.21152375091877	1.10695652377254	11.0164805191861	9.87140501193071e-05	0.000680683403069287	3.3924331780539	3.89373115098474
KIZ	0.791575992758204	2.2067396789244	9.95570956340169	9.88187090466956e-05	0.0006810492543072	2.7732794108316	3.89347421840362
CEP19	1.55862449007552	2.98393142572101	11.6535703358519	9.89481156059291e-05	0.000681585192989067	4.56799092530149	3.89315688655093
THAP1	-0.866076606986909	3.14740217710873	-9.15713076212564	9.93371150361251e-05	0.000683907795642555	3.18395015964165	-3.89220533246427
PDCL	-0.611882997509971	4.28480547410892	-8.91323734304777	9.94202502773668e-05	0.00068412328631944	2.30290666901246	-3.8920024268232
EXOC7	-0.579244838976248	6.59885406796359	-8.8056738514312	9.95547352182129e-05	0.000684691712042717	3.47743764585439	-3.89167453242009
KMT5C	0.803024251905533	2.320710285529	9.9039648895686	9.99782377765663e-05	0.000687117134611011	3.00274525562544	3.89064469464099
DDX39B	-0.668876184623519	6.56685470049784	-8.79889185451742	0.000100011518077569	0.000687117134611011	2.24729515800104	-3.89056394102758
C17orf75	1.115748938254	2.34681003698675	10.5253835427203	0.000100119768247811	0.000687438023594788	4.95522807868976	3.89030145069498
EIF4E2	-0.625609603299639	6.08641345895531	-8.80344406565445	0.000100162397285405	0.000687438023594788	1.97294875316504	-3.89019815522864
ENSG00000289614	0.976691534705367	1.78312216635281	10.2242834299754	0.000100307882595189	0.000687964630757006	2.98651848495885	3.88984593843366
SPEG	-1.11895774406728	0.564681580316153	-9.29502712094622	0.00010040534160724	0.000687964630757006	2.28707591540556	-3.88961026188982
TRIP12	-0.575246634058373	7.73448514056758	-8.79355613621876	0.000100408191609476	0.000687964630757006	1.97164397006729	-3.88960337323073
ENSG00000287626	-1.70244170677218	0.184272679056185	-10.6878275679043	0.000100447631722136	0.000687964630757006	3.14954028136079	-3.88950806260559
TMTC4	-0.646344719967295	2.46229868865763	-9.00464774125272	0.000100542170495569	0.000688254961722261	2.10852138517964	-3.88927974479527
ATF6	0.455572952352091	7.10890204670978	8.78706944446595	0.000100823041643977	0.000689558393873141	4.62410590105065	3.88860261459696
DPP4	0.757981300358952	7.44009504184123	8.78948421045265	0.000100837073812332	0.000689558393873141	1.94420579052037	3.88856883226405
MZT1	-0.844637361445633	3.49738581666302	-9.12140950977817	0.000100891239205801	0.000689571504421629	2.85721686379986	-3.88843847112445
SYNPO	1.09836103873101	0.0974357393469212	10.0605717846869	0.00010102810778858	0.000690149568630267	2.76892127623954	3.88810936039836
UBXN7	0.545374903228329	5.95890791459641	8.79901319903945	0.000101108829028165	0.000690343675899493	2.16069760123738	3.88791545739915
RRAGC-DT	-0.792529298649957	-0.137915504564706	-9.11137892495908	0.000101269961330854	0.000691086323497728	2.19971782451152	-3.88752883306516
PRKCI	0.540169068159871	4.58083964090302	8.96398206993928	0.000101448424095535	0.00069119751754087	2.14306945512469	3.88710130276517
KLHL25	0.889924061208294	1.21890817093732	10.0238225299226	0.000101524758477513	0.00069119751754087	2.75105090561435	3.88691865074997
GFOD2	0.659914596577071	3.54266377227025	9.36286257101985	0.000101524793984428	0.00069119751754087	2.64465331150191	3.88691856581961
PSMD8	-0.511691806554177	6.76481010632774	-8.77476438504833	0.000101586081379518	0.00069119751754087	4.61092665816515	-3.88677201190098
CD58	-1.22513938133983	4.66269878267566	-9.07958449360404	0.000101588631161016	0.00069119751754087	2.83455472724966	-3.88676591652631
COPS7A	-0.625291003003792	5.8438962398653	-8.78096735624583	0.000101621970629004	0.00069119751754087	4.61757203193507	-3.88668623021848
EPN1	0.584359505130631	6.81871976705868	8.77583467684967	0.000101654622063449	0.00069119751754087	1.93462050688584	3.88660821232764
WDR33	-0.487918218306194	5.79087722232932	-8.78213616761008	0.000101726343389348	0.00069119751754087	1.98884105788164	-3.88643692318401
GINS2	-3.49180726583685	-1.0174796643601	-8.66790870015395	0.000101757597861942	0.00069119751754087	2.00308325394302	-3.88636231504829
BST1	-1.61107013222784	2.14103938913526	-10.7993297068896	0.000101857665490509	0.000691220205958398	4.07328664412257	-3.88612358714564
ENSG00000247121	1.70968025443247	1.09985060269181	12.1520161785796	0.000101874145182352	0.000691220205958398	3.96990438898214	3.8860842933429
ZNF430	-0.627695556660627	3.46067749373334	-8.96490990874686	0.000101918057341646	0.000691220205958398	2.09994022813068	-3.88597961947367
PFN1	-0.991217266415011	9.25239318549837	-8.76949292224887	0.000102058811866659	0.000691510649618883	2.00308839054308	-3.88564438812455
ZNF558	0.544081997491411	3.06540897268713	9.32152924352366	0.000102121591485134	0.000691510649618883	2.30268103913288	3.88549500826204
ZNF628	-0.754890344672111	2.66444894169542	-8.96448798587937	0.000102210023196942	0.000691510649618883	4.81219297597689	-3.88528473794712
RPS4Y1	0.539368404486428	2.99816588330332	8.79050131886394	0.000102216203355205	0.000691510649618883	1.94215526379825	3.88527004936939
ATOSA	0.766847116684892	4.91475709338475	8.96884515903607	0.000102222857812278	0.000691510649618883	2.2262638040645	3.88525423444784
MAML3	1.48594632743116	4.49617196295897	9.74279290228085	0.000102345039224069	0.000691982493688144	2.87181689464064	3.88496403180873
ATP6V0E2	0.591603109336836	5.0947394850441	8.86783003118237	0.000102490943588176	0.000692041309601077	2.01326717746519	3.88461791101955
ING3	-0.902181092945201	3.10534973095027	-9.19845922811579	0.000102498033454066	0.000692041309601077	2.4573278225021	-3.88460110397677
PAPLN-AS1	0.602322205542124	3.2414628027239	9.23523976626989	0.000102511044118056	0.000692041309601077	2.24562368786192	3.88457026410566
FLVCR1-DT	0.569598847335381	1.19582907007817	9.52064958685959	0.000102663109905215	0.000692357025612722	2.43186701231628	3.88421008812213
SLC4A8	-1.15524990547729	4.01429285299166	-9.21322589870112	0.000102682505825738	0.000692357025612722	2.28567002278217	-3.88416418405654
PRKACA	0.729484949352014	7.80848157565698	8.76053225633428	0.000102827924411331	0.000692357025612722	2.70293270686994	3.88382028429548
TRAP1	-0.531006477313328	5.7683338285615	-8.76339236812661	0.000102841940671993	0.000692357025612722	1.92379019413003	-3.88378716156118
SOCS1	-0.907675699148201	0.180342643296015	-9.19838166225468	0.000102847298052201	0.000692357025612722	2.24105170017293	-3.88377450231417
RAB11B	-0.856716296384188	5.95098713337422	-8.76688169737676	0.000102872566087782	0.000692357025612722	4.6024750056121	-3.88371480347849
DNAJB2	-0.886128487159139	5.24405153033022	-8.82857946106347	0.000103011980668946	0.000692941957629335	2.15669513321544	-3.88338566804459
ELP6	-0.755071670007059	3.23883931058914	-8.99379833884325	0.000103121654043944	0.000693326332181344	2.88458511917468	-3.88312704214239
ZNF414	-0.742511501316693	2.54440821952274	-8.98009300243701	0.000103189230681709	0.000693327867497176	3.87319301328406	-3.88296781574783
UQCRFS1	-0.609933475112577	6.3128197641581	-8.75161608630152	0.000103240509605606	0.000693327867497176	3.64457197507938	-3.88284705624704
LRRC10B	-0.846580782929062	0.907870916588582	-8.99139249638948	0.000103366059390573	0.000693327867497176	2.0816486216577	-3.88255163110095
NUDT16L1	-0.823170657442078	3.46382377804407	-9.03313851603636	0.000103372177282884	0.000693327867497176	2.93297964790535	-3.88253724403835
TRIM58	0.850618264709367	-0.489189479322902	10.1926296200051	0.000103384546388426	0.000693327867497176	2.84739892120978	3.88250815884539
FAM234B	0.820751295949635	3.63503153729203	9.44411592955419	0.000103542805698694	0.00069403654119419	2.44017944094569	3.88213631133457
DENND6B	0.937542324985242	1.7486032246062	10.0931489677598	0.00010372911438331	0.000694932411995395	2.79435949756802	3.88169924557042
DIPK1A	0.920257371252998	2.24325535319139	10.1179289763271	0.000103852243989342	0.000695404320736347	2.81688929839156	3.88141079947346
MPHOSPH6	-0.601609724106613	4.2467799320295	-8.85199567040981	0.000104027015790557	0.000695643853174836	2.05043218995739	-3.88100192895447
C12orf76	0.640309733907	3.23749864531798	9.36756430581381	0.000104101889415047	0.000695643853174836	2.35973873514105	3.8808269639094
PACC1	0.607678354827772	5.32588946559211	8.81500684871732	0.000104144049947721	0.000695643853174836	2.8332167647333	3.88072849523218
CTBP1	-0.763072579286897	6.22532578854659	-8.7420596358668	0.000104164093856057	0.000695643853174836	2.3395871083488	-3.88068169456901
ABHD13	0.517850287215912	5.09458294392708	8.81991977249956	0.000104164119912526	0.000695643853174836	3.39606585709718	3.88068163373511
PISD	-0.932366677417833	5.43942457933137	-8.78239529042133	0.000104204265625599	0.000695643853174836	4.61909006116148	-3.88058792280133
FCGR2B	1.60176492371441	4.07115195906152	9.66804225587234	0.000104377490580778	0.000696447988212896	2.52872456022158	3.88018395928306
DLG4	0.511758329972989	4.99321270301063	8.86164348848455	0.000104832401858724	0.000699116729452929	1.99180044357299	3.8791261033797
GTF2H4	0.660187487402323	3.55020598682133	9.28836517997015	0.000104894519535831	0.000699116729452929	2.31998028920992	3.87898199050926
KDM3B	-0.796011089787421	6.34914930124887	-8.72758186134135	0.000104936372256876	0.000699116729452929	4.56024581093417	-3.87888493769654
DAZAP2	-0.760338459603554	8.09995883226141	-8.7255688767903	0.00010505299998484	0.000699540612411666	2.5718605029656	-3.87861468076035
SRI	0.614542948673182	5.41667704165033	8.78825332190542	0.000105210595396388	0.000700236731236272	1.95574849455252	3.87824994043892
MCRIP1	-1.27740997756299	5.07390073513438	-8.94083912802944	0.000105380236181291	0.000701012276774538	2.46954277222085	-3.87785789793774
PELI3	1.20770343705271	3.75180057061435	10.0557912237584	0.000106073769297938	0.000705237062423125	3.48815434611449	3.87626130193185
SLC7A2	1.20567750020501	4.52421842310528	9.41301505713293	0.000106122200785901	0.000705237062423125	2.45775830939106	3.87615017515202
CHI3L2	2.08200376609906	1.81167700087927	14.210555968606	0.000106326697540965	0.000706240439932389	4.89006854413776	3.87568148129111
UHRF1	-2.35734834632546	1.92246677125754	-11.4782056838041	0.00010652886987826	0.000707227376586157	3.58669783048776	-3.87521895027119
FLNB	0.904311371908121	6.74351068682334	8.72137676573931	0.000106797965018597	0.000708657386785039	1.89703848818139	3.87460459616812
LRRC8C-DT	1.53005126513374	1.7435496579063	12.0367282583837	0.000107116519908574	0.00071041398480068	7.60548790595621	3.87387920886364
MEF2D	0.476841833086214	6.6976179431383	8.69427652322694	0.000107186952615564	0.000710524058573686	1.89142570547008	3.87371910003766
TTC33	0.566362766621407	3.70703183532895	9.11051623890843	0.000107249897904881	0.000710584413930027	2.71057840774112	3.8735760957171
RGS14	-0.781499403263416	3.64309842313741	-8.92721369329825	0.000107457183542039	0.000711600556140407	2.0415978700362	-3.87310572620461
IL7R	-1.4017174444759	7.03470122591185	-8.69395900206569	0.000107610561713973	0.000711711964429761	1.88742131343455	-3.87275823350821
MON1B	-0.656145951542961	5.85725730590466	-8.69891411054319	0.000107615743752183	0.000711711964429761	2.39197086682963	-3.87274650127559
NCOA6	-0.601441905054451	5.21462926033345	-8.7262398801809	0.000107635784285634	0.000711711964429761	1.97927668321219	-3.87270113414478
PPP1R14C	1.24429321707064	1.69329851347863	10.6881583480424	0.000108224542679083	0.000715246627079888	3.13638917370484	3.87137186537504
METTL1	-1.08355840938105	4.01701285041415	-9.09901344939579	0.000108528648033297	0.000716897445817546	2.21434444087198	-3.87068794174492
PIGG	-0.776764457720532	4.82119737111669	-8.73680651524893	0.000109018040598794	0.000719769934878879	4.57014652421168	-3.86959109989039
[truncated: 11,199 more rows]
