# Supplementary material for: Integrative analysis reveals generalizable human neurodegenerative disease-associated glial states
Source: bioRxiv. 2025 Sep 25:2025.09.25.678630. Preprint. [Version 1] doi: 10.1101/2025.09.25.678630 (PMC12485690; doi:10.1101/2025.09.25.678630)
Supplement: Supplement 12 [file media-12.zip › iMG_DE_results/Entinostat_0.1╬╝M.csv]

	logFC	AveExpr	t	P.Value	adj.P.Val	B	z.std
CYP2S1	1.02917212716437	5.18423808585889	30.2303913921128	2.15426368287779e-07	0.000671698091087884	7.45255621907698	5.18550840733454
SYT11	1.04895130083225	6.38958572396795	26.6381143546449	2.51123431601047e-07	0.000671698091087884	7.07995754052153	5.15686148264597
PFKM	1.02690588630303	4.62554529386183	30.0049481231587	3.21400921075588e-07	0.000671698091087884	7.44568675024172	5.11044497019816
VCL	1.04901624053078	6.3541481162931	25.5293440324895	3.24181802639987e-07	0.000671698091087884	6.94276504822074	5.10881720029045
EXTL1	1.21127179318484	0.835862663398653	34.1823651261381	3.80867205325961e-07	0.000671698091087884	7.8383637401689	5.07827995480616
TIE1	0.797553560303243	4.27699218649883	24.3285468607268	5.52535340317331e-07	0.000671698091087884	6.78199686072418	5.00710937118591
STK17B	1.02650597779083	3.4386453506836	28.5224834104956	6.27424011953852e-07	0.000671698091087884	7.32247098939769	4.98257887763649
SIGLEC16	1.22107236779596	1.61069820350253	36.493604878979	6.58332024538907e-07	0.000671698091087884	8.12620613874582	4.97326902003433
NYNRIN	2.2474726682267	1.88999583286243	20.619026755721	8.39825977537461e-07	0.000671698091087884	5.48098626464937	4.92587751002064
TRIM54	1.00463371643991	2.68083978573435	26.4912565930427	9.12721534735632e-07	0.000671698091087884	7.09636845959174	4.9095789405483
JAKMIP2	1.07415263445658	4.0478579187554	25.468373553148	9.35000030581028e-07	0.000671698091087884	6.95906678064484	4.90484739593736
RNASE4	1.32558662265984	2.14985209110448	34.0498811967356	9.52758176123067e-07	0.000671698091087884	7.9701484308257	4.90115299847121
CARMIL1	0.874354106670522	4.11574791976553	23.7208657411295	1.02402066491862e-06	0.000671698091087884	6.70560704798928	4.8869654290678
APBB1	1.91692881930492	2.21094248883268	44.1523053394645	1.02675679021831e-06	0.000671698091087884	9.06130534926771	4.88643984511401
TUBA4A	0.934623565991574	1.94871318638635	26.0511789715815	1.03586548828113e-06	0.000671698091087884	7.04518740654274	4.8846998122971
LINC02154	1.39341622744084	2.71592353959161	30.9693243819837	1.06491180430739e-06	0.000671698091087884	7.65627622499875	4.87924783482048
COQ7	-0.749380105646111	3.80241492175887	-21.8188306803904	1.08642747121014e-06	0.000671698091087884	6.39618036582273	-4.87530085812909
LANCL2	-1.03905773948408	3.90352320014025	-23.9272211883896	1.09413231873705e-06	0.000671698091087884	6.7766116972644	-4.87390570079329
SLC29A2	1.2196568617152	1.31643257801525	29.1803178943096	1.19487607869619e-06	0.000671698091087884	7.46207317493933	4.85648536558182
IGLON5	1.89771581745224	2.00994368325523	61.4113695830225	1.27503003809896e-06	0.000671698091087884	13.0045657936978	4.84360700494045
QPCT	0.714160393345144	4.81262992314993	20.3501252407888	1.31657523231812e-06	0.000671698091087884	6.11696467571194	4.83723532455748
CLIC6	0.983149297939325	2.69549082712846	23.5067880908442	1.35080820675004e-06	0.000671698091087884	6.68160640592996	4.83212878938954
MARCHF9	1.25004882664189	4.03041310009501	26.2422747682649	1.37665383378771e-06	0.000671698091087884	7.14729732747577	4.82835519556082
DCHS1	1.48763465753505	3.58869815445866	31.2507874476497	1.42228802102923e-06	0.000671698091087884	7.74356794398214	4.82185572908023
RGS1	0.812895516767226	5.89657289986194	19.6575421866693	1.44069626202666e-06	0.000671698091087884	5.97611448834896	4.81929053076203
EMP1	0.725532815427103	8.9580448633703	18.7112914272727	1.52199460946528e-06	0.000671698091087884	5.77230299158347	4.80832594829935
ATF3	0.642691860421301	8.14111290197582	18.7092810493218	1.54656472244535e-06	0.000671698091087884	5.76784125338752	4.80512290309848
MYL9	0.606383318711696	6.65963413425403	18.9281658544808	1.54941332397465e-06	0.000671698091087884	5.8173329004316	4.80475471916938
CD93	0.81561906968141	3.82082615268618	19.8892792045523	1.59773625934409e-06	0.000671698091087884	6.02493496814129	4.79860614726774
C8orf82	-1.00377397921833	4.22465826036014	-21.4975466535905	1.60825737157737e-06	0.000671698091087884	6.35341250192673	-4.79729117075724
CACNB3	0.820155176485689	2.98981684458816	22.2046970662705	1.67115711245935e-06	0.000671698091087884	6.47040986805171	4.78959806707775
ZNF784	-0.850025985642563	1.4709080149218	-21.6017161906917	1.67859822590384e-06	0.000671698091087884	6.38721392651811	-4.78870644220287
SP140	1.65180351935763	1.07216127436502	38.813907349561	1.67937245290554e-06	0.000671698091087884	8.73375791831407	4.78861388943058
CDAN1	-0.567708116165205	3.3292136104016	-19.419159372092	1.76322491338492e-06	0.000679788923518031	5.92611041302313	-4.77882509461586
ADI1	-1.08156818563357	6.62797079260943	-18.5535234558071	1.82441313022992e-06	0.000679788923518031	5.93518792366889	-4.77196047422308
SLC12A8	1.50184079186218	2.14000022738515	31.3335132473189	1.88452011925762e-06	0.000679788923518031	7.8203386777237	4.76542925501264
STK38L	0.828543459892645	5.34367434840298	19.2512405164872	1.90561331693061e-06	0.000679788923518031	5.89040430308023	4.763184632927
MBD3	-0.541842994030201	6.35781480802463	-17.8581570455714	2.07538486993898e-06	0.000683132134870262	5.56976966035855	-4.74594170068227
LRP11	-0.778016398151295	2.73442245062407	-20.0760083349297	2.25124483115833e-06	0.000683132134870262	6.06928814987668	-4.72945397349589
ATP8B2	2.11454431674625	3.12777001431838	45.4279131450327	2.28542512206479e-06	0.000683132134870262	10.17479485782	4.72639355031966
NES	0.919773900532802	6.79250780820864	17.9426618637264	2.28624345161385e-06	0.000683132134870262	5.58710640327772	4.72632081900458
GPD1	-0.922828307861354	4.44777113489445	-18.565469600812	2.35998392006453e-06	0.000683132134870262	5.73660753411865	-4.71986743507929
PDP2	0.831854045596406	3.30996442972879	20.5257408846462	2.39432396335889e-06	0.000683132134870262	6.16570113190613	4.71692798145358
SAMD14	1.43921300799897	2.46847911935729	29.934615742202	2.65472031583242e-06	0.000683132134870262	7.77231861770087	4.69587178370733
MMP19	0.734417563635602	7.51020169328912	17.074948099167	2.72827683427341e-06	0.000683132134870262	5.36556876211524	4.69028281507156
SLC25A37	0.976803516512556	2.81723139004018	22.2381459281458	2.77204251935503e-06	0.000683132134870262	6.50090652865599	4.68702563825734
NADK2	-0.644225073888633	4.4923617193786	-17.7244183865697	2.83299805734487e-06	0.000683132134870262	5.53553190463089	-4.68257042697046
LRRC32	0.797394451544788	3.54789587667316	18.4623218864987	2.90389704958288e-06	0.000683132134870262	5.71455839085866	4.67750273316938
KLF10	0.593694654865858	5.74484660099751	17.1894063419262	2.91394183492076e-06	0.000683132134870262	5.39592838132385	4.67679437591301
PELATON	0.604181993938108	6.95075377526175	16.8788608928685	2.9210685219067e-06	0.000683132134870262	5.31299627161962	4.67629322199518
CD101	0.862966020379562	5.03971250207886	18.262177795724	3.01323514255786e-06	0.000683132134870262	5.6672358699037	4.66991559603424
SFXN2	0.973142123339547	4.96786062602054	18.8073216578104	3.07386573952623e-06	0.000683132134870262	5.80399234025694	4.66582142543051
CCL24	1.77098273417733	5.08105428901225	19.6738338986403	3.16217432270659e-06	0.000683132134870262	5.99284276218551	4.65999476096927
GNGT2	0.693968507011963	2.72358400434539	18.5696239041702	3.22656291010384e-06	0.000683132134870262	5.74165091727704	4.65584392956036
TCEAL8	0.554281259343023	5.46594146451922	16.8881829789031	3.35552735915683e-06	0.000683132134870262	5.31610397759318	4.64776385457478
VRK1	-0.624838064081486	3.09087275170909	-17.5431370603542	3.3712694856148e-06	0.000683132134870262	5.51678813939437	-4.64679802665985
ACSL4	0.491988580001408	7.94607639375168	16.2897316843406	3.44545121608636e-06	0.000683132134870262	5.14888220869956	4.64230418085337
GPRASP1	1.35220584029136	0.124906233265413	24.1551611499175	3.61031538960265e-06	0.000683132134870262	6.87090248300884	4.63264028087648
FGL2	0.552361608918615	7.17805506717322	16.2481900364232	3.6247940081335e-06	0.000683132134870262	5.13698315147962	4.63181190438371
IL3RA	1.95757561696638	2.4461972239022	42.5575187330012	3.64422225392503e-06	0.000683132134870262	10.4170010452465	4.6307053114412
ADAP1	-0.563490099222808	5.07986363713318	-16.5431662887952	3.68397176653594e-06	0.000683132134870262	5.22101880520159	-4.62845877644318
ANKRD63	0.964919819174047	2.61102623935929	19.8907623580388	3.69275202421843e-06	0.000683132134870262	6.04530370068539	4.62796567455376
ANXA6	0.76836059455473	6.12162606834538	16.4785478095449	3.79014101569364e-06	0.000683132134870262	5.20317572963875	4.62257041086241
PM20D2	0.711540654000231	2.71693826025861	18.3181048264974	3.97256006022913e-06	0.000683132134870262	5.68543465831281	4.61281282905363
FCGR3A	0.920974939847623	7.24232965985641	16.0346429192567	4.00920768334174e-06	0.000683132134870262	5.07515845021818	4.61090446495637
LYVE1	3.61465301559027	0.324636100387664	15.7066741571485	4.07760551501077e-06	0.000683132134870262	3.77926968360711	4.60738705887464
SLC41A1	0.954242461148945	3.48687569750411	19.578100463419	4.11419823638226e-06	0.000683132134870262	5.98565632862489	4.60552840286995
PMF1	-0.57794055075592	4.39048267894446	-16.4610601485483	4.11868073046908e-06	0.000683132134870262	5.20546998712515	-4.60530181341832
CD86	0.545001533295666	7.84462059903514	15.8094579188906	4.12490755922524e-06	0.000683132134870262	5.00865649395953	4.60498743994579
PCNX2	1.43934111596933	2.19764105130695	27.6188216515715	4.19157625140257e-06	0.000683132134870262	7.49923761197911	4.60164975334011
B3GNT9	1.14492401559755	2.41662651313833	21.8216542654546	4.23724423591619e-06	0.000683132134870262	6.45503932319036	4.59939267382562
ADGRE5	0.625287685394459	7.49048113516817	15.759061979153	4.24191970077277e-06	0.000683132134870262	5.0054195597248	4.59916291211522
TESC	0.614870222840588	3.83296727566869	17.1600100476203	4.2716518008159e-06	0.000683132134870262	5.39095333658855	4.5977074704675
TCEAL3	0.664058408062497	4.59167954772024	16.9033484930988	4.31602507210793e-06	0.000683132134870262	5.32829018788908	4.59555327014758
ARMC6	-0.747343822018339	4.29575192628319	-16.7756956563052	4.37821865832681e-06	0.000683132134870262	5.30875677913025	-4.59256938866441
RAB39A	-0.538488053406472	3.34321702053755	-16.4024031647922	4.3880840595257e-06	0.000683132134870262	5.18355796399041	-4.59209980887478
DGKA	1.21814290514903	4.1053055017784	20.4248634819096	4.39233161649668e-06	0.000683132134870262	6.203639079543	4.59189794231911
CRIM1	-0.781464614839472	6.46540204121303	-15.7938482984479	4.394483274945e-06	0.000683132134870262	5.00346802623045	-4.59179575539528
RCC1	-0.608680788355871	4.25399309776733	-16.381548299408	4.39745916306899e-06	0.000683132134870262	5.17767712815239	-4.59165450298815
MAP3K5-AS2	0.496425901183672	7.97955822520592	15.6296356020678	4.40099257428639e-06	0.000683132134870262	4.95368930508035	4.59148690627562
HIVEP3	0.560458641296128	5.93830948470928	15.8832545420443	4.45768420534299e-06	0.000683132134870262	5.03112382930826	4.58881539264826
GIPC1	0.524714084393114	5.93555093929709	15.8391177643333	4.46705080090349e-06	0.000683132134870262	5.01896768671239	4.58837714092357
PIK3C2B	0.731250747143474	4.74197656315383	16.8454992736078	4.51026975884576e-06	0.000683132134870262	5.30643899646321	4.58636631340208
ENSG00000289047	0.560685247243533	4.27227900740876	16.522486407669	4.57563573503063e-06	0.000683132134870262	5.21654781577718	4.58335986362675
SH2D3C	1.07333868468971	2.15729936965992	21.5201799629172	4.5872693552454e-06	0.000683132134870262	6.40663872683675	4.58282910223751
CD36	0.551380200875836	10.4973697537927	15.4669438963034	4.62357508990713e-06	0.000683132134870262	4.90373115172832	4.58118097550677
RAB11FIP5	1.15593217981094	3.44611021064426	20.7700553662925	4.71400816967921e-06	0.000683132134870262	6.24902663392412	4.57712898827521
ENSG00000261795	1.21641042999971	4.11382310051215	20.1023371106724	4.77576170850788e-06	0.000683132134870262	6.33004696099886	4.57440459222417
HMGN2	-0.615020990310853	7.64950451310512	-15.3825884299519	4.83451757404329e-06	0.000683132134870262	4.9029578420879	-4.57184359091575
RCBTB2	0.655543138033707	6.44344881556762	15.5913331557777	4.95411003288375e-06	0.000683132134870262	4.94213395762165	4.56672171463367
PALD1	0.678346777662264	3.79231751921113	17.0324598095582	5.01399992989317e-06	0.000683132134870262	5.35851094125971	4.56420110119048
RIMS3	0.530768164127	3.86432494511698	16.1370080466022	5.03563206825282e-06	0.000683132134870262	5.10582557287856	4.56329774232635
HAUS7	-0.732291637508902	2.17043825138616	-16.8877905588571	5.0715605363298e-06	0.000683132134870262	5.32422392619062	-4.56180554809135
IFT80	1.0414292445747	3.19923715835695	19.5392263112397	5.09879812093518e-06	0.000683132134870262	7.65106987111744	4.56068103768551
PCGF2	1.09477941075323	4.40760078161995	18.4438962233362	5.10788061569333e-06	0.000683132134870262	5.96394897692476	4.56030734323097
CARD9	-0.758831402543716	4.47269739060301	-16.1941656329396	5.21675316311629e-06	0.000683132134870262	5.12306977304329	-4.55587670353649
NAAA	-0.585068500147724	5.68906863283964	-15.4063712104298	5.23506548365156e-06	0.000683132134870262	4.88731081830654	-4.55514018213035
CLSTN3	1.16127060352548	4.07576972569733	18.4271257225109	5.23661045832251e-06	0.000683132134870262	5.72063698062433	4.55507815614859
ORC1	-0.820603478883642	1.84222712662709	-16.9689704661588	5.24464826409827e-06	0.000683132134870262	5.34246960492543	-4.55475574540468
FGFR1	0.464842762428919	7.4512202942399	15.1651133026381	5.27081278677353e-06	0.000683132134870262	4.8086357374013	4.55370950654298
GMPR	1.11366146988198	3.28216172693702	18.9301725085561	5.27487457031117e-06	0.000683132134870262	5.84195519786947	4.55354753436569
BDH2	1.20431988349319	3.65379239254823	20.1758414836568	5.46259985646196e-06	0.000683132134870262	6.14812979754496	4.5461889577185
XYLT2	0.73901061536868	4.23201393534396	16.6051493026244	5.54127493748632e-06	0.000683132134870262	5.72259180668788	4.54317675691984
MAZ	-0.520061195761774	7.06008302012947	-15.0323469417453	5.5592000496772e-06	0.000683132134870262	4.76760348780079	-4.54249619421579
LINC01857	0.631152126159454	2.39301163322706	16.5956218080729	5.56021289223053e-06	0.000683132134870262	5.23886523215652	4.54245780235419
ITGA5	0.708887329990166	7.64461567433103	15.0491581604138	5.58129073473712e-06	0.000683132134870262	4.77397322622746	4.54166036101599
GTF3C6	-0.525000872503228	5.39124062229208	-15.207540942862	5.7349545917897e-06	0.000683132134870262	4.82431723151509	-4.53593241052848
GCDH	-0.801357910239967	3.20675532158239	-16.7054675266313	5.73811000764759e-06	0.000683132134870262	5.37326648184175	-4.53581633576182
SHE	0.484686009423241	4.55340680041949	15.5078307676307	5.81884653889969e-06	0.000683132134870262	4.91670510802981	4.53286696467097
MCM5	-0.570123919769314	5.93626213567077	-15.0732350209296	5.84207533547139e-06	0.000683132134870262	4.77983901890042	-4.53202565230971
PIP4P2	0.517625384027785	4.16287203130716	15.747454973105	5.89067419428461e-06	0.000683132134870262	4.990530423859	4.53027578184919
ERMAP	-0.723603685622705	3.92157071169907	-15.9442009269758	5.89789557648566e-06	0.000683132134870262	5.2658872370003	-4.53001694564825
NOL6	-0.524147366474355	5.46377702872767	-15.064690374478	5.98974208414842e-06	0.000683132134870262	4.78614693576945	-4.52675108991602
LSR	1.13553787411591	3.71193434138726	18.5456930348813	6.07600563560497e-06	0.000683132134870262	5.75523926400608	4.52372710647305
SLFN11	0.706795383371797	6.60678928272113	14.9372960043517	6.11561148407037e-06	0.000683132134870262	4.73521346837649	4.52235245463995
NUDT16L1	-0.730638450348575	3.46603052269714	-16.0211847193168	6.19581191465494e-06	0.000683132134870262	5.16030170536425	-4.51959473357396
SLC39A13	0.521032237127234	6.06963146135175	14.972042403587	6.20485938042924e-06	0.000683132134870262	4.74617399808403	4.51928578006553
ARHGAP5-AS1	0.823006554527749	2.61499438990627	17.0524357386092	6.27657865243477e-06	0.000683132134870262	5.36817064723849	4.51685184722129
KIF3C	0.618293722549949	3.88918132890387	15.9595011717132	6.31313004625077e-06	0.000683132134870262	5.0551336003081	4.51562162352902
MTA3	0.626928161334419	3.77802223619001	15.9798558272572	6.33715315911604e-06	0.000683132134870262	5.06190344312256	4.51481677494773
ADCK1	-0.619205195805525	2.81820745927851	-15.8770400359055	6.34624564706981e-06	0.000683132134870262	5.03051757996902	-4.51451290983595
MAGED1	0.489978903583835	5.69732602905525	14.9672752956262	6.34634054928178e-06	0.000683132134870262	4.74465089185582	4.51450974046205
TIAM2	0.690633770185621	1.75680802352351	16.4125934962159	6.51193312055471e-06	0.000683132134870262	5.18876110530108	4.50904749338671
HERC3	-0.533223532058101	5.57864703593831	-14.7946093430085	6.56946261475984e-06	0.000683132134870262	4.78440622428665	-4.50718088605459
PLAAT3	0.887491401937443	2.68111923027068	18.1528620245862	6.58508861902491e-06	0.000683132134870262	5.6598906032297	4.50667658387728
SUCNR1	0.478653814400992	7.12492998637414	14.6055740229216	6.60584495148032e-06	0.000683132134870262	4.62436985303423	4.50600847670819
HERPUD2-AS1	0.572634912457788	3.79140384528488	15.6446351265002	6.62393602660136e-06	0.000683132134870262	4.96072589376745	4.50542779516267
ADAMTS8	-1.22708184793797	0.69588699738825	-19.9305390448991	6.62481349067305e-06	0.000683132134870262	6.08858895770478	-4.50539966919534
EML4	0.494559408933235	7.97281348134127	14.544611217528	6.69974282105129e-06	0.000685503143372527	4.60443080637464	4.503010957053
CNNM3	-0.888450609102004	3.71877447201054	-16.2555443612402	6.79880099747038e-06	0.000685558998847738	5.19081966393742	-4.49989195557495
KEAP1	-0.429901274676806	5.92112029759537	-14.5791330629626	6.8041691680471e-06	0.000685558998847738	4.61540186948574	-4.49972417457822
TPRN	-0.622013082600953	3.37058624478821	-15.4157602571224	6.8637626304341e-06	0.000685823230583252	4.94385912830857	-4.49787005187411
GPR155	-0.682799539372903	4.84331834745101	-15.0572619191637	6.91071214997897e-06	0.000685823230583252	4.77491869847182	-4.49642013087809
AVEN	-0.958285933086891	2.79521189534931	-17.1511852283319	6.9742019413311e-06	0.000686958891221114	6.98846950312324	-4.49447431811026
CDKN2A	0.488721006513363	6.23900061052691	14.556994307492	7.10541810852613e-06	0.000694699360106936	4.60825696352071	4.49050597694314
CD28	0.986861228357383	5.00299197221955	15.5541559456427	7.38305159894641e-06	0.000713967146657734	4.93295297440629	4.48233559874735
MLLT11	1.52844771901419	3.6746138993638	22.4034286811416	7.50156220505455e-06	0.000713967146657734	6.68772298589641	4.47893712923314
PLXNA1	-0.505636980875231	6.89254961483648	-14.2736051793302	7.53193589550699e-06	0.000713967146657734	4.51156326778754	-4.47807438422393
ENSG00000255491	1.45650588664585	1.21490431011184	25.9762788795216	7.64096943148135e-06	0.000713967146657734	7.3921913271303	4.47500452542036
KBTBD3	0.893112650107661	1.32162641668061	17.488325746762	7.77648007144473e-06	0.000713967146657734	5.68418435004103	4.47124705138455
F11R	0.779038177972686	7.57773705345109	14.1953549856778	7.89255830293093e-06	0.000713967146657734	4.56284076539566	4.46807785374376
TIMP3	0.568282390895653	10.9126788100479	14.1203530119947	7.91435045912339e-06	0.000713967146657734	4.45604504666237	4.46748785069557
MMP9	0.593608763875358	11.7459806925777	14.1119170951392	7.91851982713013e-06	0.000713967146657734	4.45304667996788	4.4673751458262
JUN	0.650971331240235	7.48632449535456	14.1741355587019	7.95081359382023e-06	0.000713967146657734	4.47602097472931	4.46650410876917
SPOUT1	-0.482182139340276	3.92109571873958	-14.5245137548869	8.01765718864243e-06	0.000713967146657734	4.59832140889135	-4.46471187793582
ENSG00000259760	1.32203413129317	2.31689412604863	19.836364378835	8.10611259726254e-06	0.000713967146657734	6.08503319406225	4.4623620172359
CYTH2	-0.584490977362712	4.86532146955754	-14.5349762216069	8.11803510624184e-06	0.000713967146657734	4.6672440339313	-4.46204716638752
ZSCAN30	0.787931606938369	3.36607365849903	16.0539933881048	8.13497967987381e-06	0.000713967146657734	5.09558318990559	4.46160045201109
CLSTN1	0.486035378651672	7.85702104223643	14.0199825870222	8.29987818352899e-06	0.000713967146657734	6.07316205682936	4.45729904398379
NPDC1	0.596886347210106	3.10641547531783	15.4167342313428	8.31089742771327e-06	0.000713967146657734	4.89159261644129	4.45701452427546
TEDC1	-1.05465761950885	1.55170448643414	-17.3580762983176	8.47156574547728e-06	0.000713967146657734	5.49654381332282	-4.45290648361414
KCNMB1	1.66852818391836	1.8449289977323	28.5675457688483	8.50248176905373e-06	0.000713967146657734	8.01093041510234	4.4521245596985
HACD4	0.842786377552407	4.55750369145729	15.3936175818983	8.54410788900128e-06	0.000713967146657734	4.88456065384728	4.45107603890934
IBSP	0.919373909759675	3.16551614114316	14.8268552312918	8.55589577197152e-06	0.000713967146657734	4.69956941383388	4.45078000078016
RHOBTB3	0.616565625479213	5.66964886802072	14.3107321814547	8.57273659949017e-06	0.000713967146657734	4.52545797162702	4.4503577397338
COL8A2	1.05268689581902	4.44698452219879	16.2060520785737	8.57548258590021e-06	0.000713967146657734	5.13816024179486	4.45028896300839
TOR3A	-0.53313292002635	5.60673780497924	-14.1212836026788	8.59607490798767e-06	0.000713967146657734	4.45753128791744	-4.44977387181173
ACER3	0.448607883639489	7.13691917539947	13.9413359288169	8.63295923611555e-06	0.000713967146657734	4.39184872095777	4.44885419726944
HS3ST1	-0.504978396679561	5.09947037948019	-14.2083926290426	8.64686609413239e-06	0.000713967146657734	4.48773008977525	-4.44850841794901
ZNF217	0.763875384630527	6.11456600701811	14.2491102470905	8.66852538780871e-06	0.000713967146657734	8.90027506494402	4.44797093953525
PLEKHB1	2.16748821302201	0.809579418741999	35.3050716934692	8.82494007410118e-06	0.000713967146657734	10.1039059445249	4.44412716035393
GFPT1	0.431552734015457	5.8439856802899	14.0300350094551	8.9170622180557e-06	0.000713967146657734	4.42567437000989	4.44189367560206
DMAC2L	-0.781822432369996	2.89477498906728	-15.4297883336444	8.92395418972209e-06	0.000713967146657734	4.98883370969008	-4.44172746862874
PRAM1	0.645018475511249	5.0727741743632	14.4737781092903	9.09417651286781e-06	0.000713967146657734	4.58045883320166	4.43766083576785
FCGR2A	0.638701495203438	8.04213577145592	13.8062628191568	9.11911794145259e-06	0.000713967146657734	4.34276860762967	4.43707110011586
GSTZ1	-0.662176896281938	3.39900625434287	-14.8025666387565	9.14952569851143e-06	0.000713967146657734	4.69211858436498	-4.43635419537406
PLTP	0.479191542014941	8.59523526223986	13.7685354410643	9.18376940200965e-06	0.000713967146657734	4.32869884838835	4.43554957318412
KLHL21	-0.576708037571219	5.29821260598773	-14.0559154129496	9.23643205459574e-06	0.000713967146657734	4.44983981142104	-4.43431773882703
B9D2	-0.691868045250122	1.96317181767519	-15.0445723522279	9.31726674737349e-06	0.000713967146657734	4.80271616605962	-4.43243992502868
SLC43A2	-0.531133940539667	5.8188977719918	-13.8539094793357	9.322195211061e-06	0.000713967146657734	4.36020193934521	-4.43232593937373
RAD51AP1	-1.05252423081331	2.66632641201611	-16.1241063105625	9.37414484989271e-06	0.000713967146657734	5.11244134872938	-4.43112793605429
TSPAN15	0.687309461413865	5.52463912919274	14.2707686868651	9.40452564146568e-06	0.000713967146657734	4.55440449128003	4.43043026482974
GSTP1	-0.404733641028477	7.12258650624643	-13.6898757166451	9.49738876595465e-06	0.000713967146657734	8.55439402477808	-4.42831100677271
PDCL3	-0.701250936573593	4.09541695949521	-14.5608572140992	9.54831477246078e-06	0.000713967146657734	4.61550131295936	-4.42715719836407
ALDH5A1	-0.842440359467486	4.66695190230854	-14.6781992266067	9.59310213741295e-06	0.000713967146657734	4.65086235164896	-4.42614731869846
FERMT2	0.599700979189721	4.08901865907337	14.3717445391953	9.72043020958942e-06	0.000713967146657734	4.54503273504069	4.42330069735716
NF1	0.46069279544234	6.11753473817682	13.7626174360081	9.72887326468499e-06	0.000713967146657734	4.32749081472875	4.42311320086719
DPP3	-0.746603879550883	5.6648865752852	-14.0173248073089	9.74446925630589e-06	0.000713967146657734	4.50164315291696	-4.42276726615313
ENSG00000291174	1.25482811143329	0.939199917743602	19.4394907972538	9.75306552648396e-06	0.000713967146657734	6.01434421881578	4.42257681829413
CSF1	1.36025729275851	8.93070787997945	13.6753747950771	9.78147206399012e-06	0.000713967146657734	4.70452886492719	4.4219486181255
PRDM11	-0.798913568731899	1.98473946928513	-15.4427429740022	9.79074577960829e-06	0.000713967146657734	5.1130820976497	-4.42174391057962
ADRB2	0.999846029908898	2.77050200374058	17.4412739308122	9.97853164259604e-06	0.000723662852475962	5.49095613609401	4.41763809524045
ENSG00000287255	0.827353902168158	0.895502610531643	16.2444277601036	1.01516799524296e-05	0.000732196850776604	5.14904637926791	4.4139171983254
LIG1	-0.481295093836238	4.45965030192168	-13.8514904581772	1.02272683345399e-05	0.000733639754062999	4.35972560757199	-4.41231180112946
SQSTM1	-0.478483002197393	9.20275381474953	-13.4784726569292	1.0346196165622e-05	0.000737293728503541	4.22015327530548	-4.40980872818933
INHBA	1.23753425489581	5.81662354954743	14.6672174573739	1.03899260172482e-05	0.000737293728503541	4.66059756759838	4.40889525055866
FZD1	-1.02009095369794	3.89781540012446	-15.6161503531572	1.05459145831252e-05	0.00074100720884585	5.01285862336131	-4.40566642748487
JADE2	-0.599694576206035	5.40189674651912	-13.7286692333518	1.05984718156644e-05	0.00074100720884585	4.532137054323	-4.40458880492512
LINC02244	1.40882586028151	2.82165491041368	18.2902730418804	1.06317668476837e-05	0.00074100720884585	5.72311712456294	4.40390876765736
TNFSF9	0.889069714485503	3.70997660648257	15.4879511179156	1.06672658372154e-05	0.00074100720884585	4.93418694524926	4.40318595174018
USP53	0.54760789290852	4.2597724468449	14.162146230322	1.07877544872674e-05	0.00074100720884585	4.47187548475488	4.40074962368673
SLC1A5	-0.393027189428035	6.90188117789075	-13.3838188403672	1.08711091924631e-05	0.00074100720884585	4.18399284632281	-4.39907931677036
EGR2	0.512772212048577	7.88516304551269	13.3988034909879	1.08812958096219e-05	0.00074100720884585	4.18979666103561	4.39887603091458
THOC6	-0.493090378139495	3.87966250421413	-13.7691805328397	1.09690839620201e-05	0.00074100720884585	4.89409557393132	-4.39713160795303
ZNF710	-0.463374521707114	5.90376760454571	-13.451715029864	1.09813299814072e-05	0.00074100720884585	4.23310896449938	-4.39688932954867
TCTA	0.446512903081172	5.01754177262205	13.7440987070532	1.10239210173647e-05	0.00074100720884585	4.32086867973012	4.39604870153829
ID2	0.494715625812749	7.76914955318182	13.349621799896	1.10598090872515e-05	0.00074100720884585	4.20655037198459	4.39534277503425
PTP4A3	0.733018196450792	1.84456369319567	15.4996976838414	1.12667735202713e-05	0.000744977592311792	4.9231909893277	4.39131391946458
ANKH	0.595926205694353	6.98903020767823	13.3448207928868	1.12727322790945e-05	0.000744977592311792	4.16919810757842	4.39119897318783
FAM114A1	0.519615751432655	4.74965691993873	13.846239550956	1.13825186836627e-05	0.000744977592311792	4.36253246657299	4.38909147477413
SLX4IP	0.466359628075767	2.80440350191633	14.1391111987362	1.14285309774301e-05	0.000744977592311792	4.46923933440351	4.38821397169267
RECK	0.946935841140733	3.15190345512967	16.1667175860925	1.15528695619894e-05	0.000744977592311792	5.42050972060271	4.38585946664888
STK3	-0.503832869657819	3.29949743338734	-13.7697823177751	1.156721196489e-05	0.000744977592311792	4.33083736997273	-4.38558943318786
DCAF6	0.474389762413122	6.6047699624427	13.3089091697984	1.16066042230741e-05	0.000744977592311792	4.15814114648706	4.38484941138234
PRKAA1	0.580209077565654	6.06446592400173	13.4039565547872	1.16792373321647e-05	0.000744977592311792	4.19216320190551	4.38349119157615
SLC35E3	-0.478166069336594	5.06382854280925	-13.4133573935586	1.17202198150838e-05	0.000744977592311792	4.19538745583424	-4.38272838380059
SORT1	0.401933790133308	9.02281764368239	13.1822529728289	1.1796597278627e-05	0.000744977592311792	4.10629185863248	4.3813135376475
GIPC3	0.702055406340101	4.19530127798526	14.1506123622471	1.17974273591088e-05	0.000744977592311792	4.46815796415754	4.38129820899125
ITGAM	0.396912453935995	8.94473984386091	13.1815194779336	1.1810923338628e-05	0.000744977592311792	4.10554975200604	4.38104913021524
GPC4	0.78293613248417	9.82977321703435	13.1740980379249	1.18528141817923e-05	0.000744977592311792	4.11972614893181	4.3802777287643
METTL7B	1.79802332276573	0.784153354724192	24.3267595353597	1.19621098610585e-05	0.000748283829649814	7.20452535707266	4.37827728235073
LGALS3	0.664558905926867	8.40522663388034	13.1839196888516	1.21181744857325e-05	0.000748453771159703	4.10649233862817	4.3754508522554
HCST	0.653214692856193	5.99406110708803	13.4348224407685	1.2131651406222e-05	0.000748453771159703	4.21613086368377	4.37520840859729
EMILIN1	0.81621383574341	1.98683273144987	15.3474851166777	1.22193329625067e-05	0.000748453771159703	4.87489837345564	4.373637305209
ICAM5	1.0616709936279	1.39765815559382	16.898847733588	1.22692200002041e-05	0.000748453771159703	5.35243285505889	4.37274821017643
FCER2	1.55280430535717	1.31162087348275	21.3910271995301	1.23380063293921e-05	0.000748453771159703	6.51465769283028	4.37152793017161
ADGRA2	0.795205542736232	3.3811910280417	15.1175216949841	1.23397975379312e-05	0.000748453771159703	4.81779916742271	4.37149624066567
TMEM18	-0.677338644843059	3.75416113936387	-13.9368616231454	1.24578254196203e-05	0.000748453771159703	4.43049720289186	-4.36941774254363
ZNF746	-0.559963506720039	4.93133761018515	-13.36768951464	1.26234936439477e-05	0.000748453771159703	4.182718083158	-4.36653176584335
LPL	0.416348922381946	11.2664683197854	13.017426539026	1.26624083261723e-05	0.000748453771159703	4.04064077780501	4.36585910675804
KDM5B	0.764406904579562	4.62816273411989	13.9899949032923	1.26697033000027e-05	0.000748453771159703	4.41089753276933	4.36573322919073
MRPL27	-0.534098890601432	3.82227169978454	-13.515738864077	1.27127507978825e-05	0.000748453771159703	4.33797069381554	-4.36499183327444
IGF2BP1	0.615751045222687	3.55223059056157	13.966503776567	1.28384727368665e-05	0.000748453771159703	4.40224633431236	4.36284019093517
PRSS53	0.580246087168722	0.0987693332410816	13.9119298621034	1.28536357687469e-05	0.000748453771159703	4.38377108790631	4.36258204617128
ALDH7A1	-0.472152763539435	5.10056664731578	-13.2046756541771	1.28889555742975e-05	0.000748453771159703	4.11609045827347	-4.36198186497503
BBOF1	-0.397343990146408	0.706843432550949	-13.4104559559761	1.29751107093796e-05	0.000748453771159703	4.19442971238444	-4.36052440784255
TBXA2R	0.94686453905121	2.99360798165141	15.5867683287836	1.29876393854863e-05	0.000748453771159703	4.95512840869723	4.36031323387336
NIPSNAP1	1.06920459635523	4.93802246525096	14.7889346381019	1.30063833344278e-05	0.000748453771159703	5.28809254539798	4.35999766254323
LINC00623	0.537865073685406	2.67168198437671	14.2047055480316	1.32000500062808e-05	0.000748453771159703	4.48843977339561	4.35676227275378
ING2	-0.594274607274391	3.85655920849599	-13.5600057653091	1.32060771738042e-05	0.000748453771159703	4.27873396435675	-4.35666231134157
EPHB6	-0.625393726487784	2.1971711248296	-13.9299438490374	1.32112571773764e-05	0.000748453771159703	4.38995048282579	-4.35657643503241
ACVRL1	1.24760812298647	4.75416702070033	15.6963521627495	1.32435883309155e-05	0.000748453771159703	5.01338908529967	4.35604116021072
IGF2BP2	0.554187114731726	6.25418717064413	13.0795986624955	1.32477062177463e-05	0.000748453771159703	4.06563732700478	4.3559730739665
YEATS4	-0.500066276433684	3.62148385405308	-13.3765628068661	1.32690493561156e-05	0.000748453771159703	4.19604998776275	-4.35562050399115
ANKRD6	0.534645820198894	3.79977986915065	13.6734331053801	1.33680427610757e-05	0.000750828920865694	4.29435654587347	4.35399226125604
ATP2A3	1.22312694018269	3.85281623075132	16.5666767425677	1.34646093110299e-05	0.000753048213119845	5.26298420974795	4.35241498065719
FCGR2B	1.03419350602895	3.78348670935038	14.945009141364	1.369459130767e-05	0.000759977864201236	4.74498976370289	4.34870157217565
SARM1	0.599841864186541	2.4344973752805	14.4677348722775	1.37772632319422e-05	0.000759977864201236	4.58169736275095	4.34738122916344
FNDC3A	0.397587520108333	7.11562923577146	12.8567744900663	1.38120258628977e-05	0.000759977864201236	3.97622338345572	4.34682829511175
LETM1	-0.41641341124444	5.35245621480721	-12.9752161551624	1.38188262298884e-05	0.000759977864201236	4.02669400575833	-4.34672028379498
ODF2	-0.568351046899379	3.36627426748785	-13.3751994959431	1.40212660021856e-05	0.000762834241363143	4.18145824454093	-4.34352790189653
AK4	1.16655846287799	0.899489430746379	18.0960689506407	1.40269329440999e-05	0.000762834241363143	5.69331015022755	4.34343917080873
SIDT1	1.41981520263127	2.31431037198056	21.2939157348241	1.40981892849334e-05	0.000762834241363143	6.5256695465756	4.34232637114028
NCKAP1	0.632165594191852	3.37687306670204	13.8041379311626	1.41591689399255e-05	0.000762834241363143	4.34332680586107	4.34137831230053
JARID2	0.438901265612101	6.20044247583572	12.9025972445944	1.41597385509486e-05	0.000762834241363143	3.99481136870565	4.34136947485252
SLC16A13	0.715217830727619	2.53718003668829	14.6179359903856	1.42948184704919e-05	0.000764859715422143	4.71876417205445	4.33928324068797
MIPEP	-0.419775101608297	4.28766025653006	-13.0186270242635	1.43762137835211e-05	0.000764859715422143	4.04256430792386	-4.33803519455713
IL1RN	0.961154992801556	8.15780544655357	12.8974933420363	1.4377977142558e-05	0.000764859715422143	3.99261969597559	4.33800823136186
AKT1S1	-0.458809472738146	5.42258298244536	-12.8842286595236	1.44425182647293e-05	0.000764859715422143	4.00174726119651	-4.33702350884834
TMEM63C	1.57945592414201	2.43664905802641	21.7371841038073	1.45153711767389e-05	0.000764859715422143	6.66015741192887	4.33591700038915
MT1G	0.442548481960049	4.50589815489533	13.1305540063724	1.45450252724417e-05	0.000764859715422143	4.08571294117504	4.33546812237449
MSANTD4	0.547487246034002	4.12948929226262	13.4728171092992	1.47362486613767e-05	0.000767015763360901	4.22426224985965	4.33259433631826
ADCY4	0.860735184537935	2.93352883405885	14.9182905338105	1.47602027184979e-05	0.000767015763360901	4.73881662134264	4.33223685391738
TSPYL4	0.474628364884613	3.79307740906707	13.3488001797676	1.47853011946241e-05	0.000767015763360901	4.18182123068675	4.33186288557817
OGFOD3	-0.42607869942713	4.43698574296056	-12.9269449580509	1.49282079135537e-05	0.000767015763360901	4.00536768792744	-4.3297450363626
TMEM263	0.460601816205606	4.62886182935691	13.1209000183412	1.49472215623979e-05	0.000767015763360901	4.09842103743171	4.32946471622756
OPA3	-0.548877297111557	5.25939844921584	-12.8963858235385	1.49854334715812e-05	0.000767015763360901	4.39406349162325	-4.32890238099884
SPAG7	-0.576772783404789	5.30839037935728	-12.8989614203295	1.50299784050806e-05	0.000767015763360901	3.99336707047068	-4.32824857085822
RPUSD1	-0.471868149527942	4.08808775662258	-12.953693592053	1.50716505329477e-05	0.000767015763360901	4.01527734184073	-4.32763859697588
GPRASP2	0.830549054112714	2.7568017054239	14.1487671903762	1.51663958152337e-05	0.000767015763360901	4.47006168276729	4.32625772986558
FCGBP	1.010677676103	9.80854599675379	12.6385137704503	1.5167142528767e-05	0.000767015763360901	3.88654670615219	4.32624687957437
ANTXR2	0.580503728321562	6.26780007344869	12.7579932986404	1.52636901895811e-05	0.000768952087069777	3.93631682193786	4.32484824425797
SLAMF6	1.43365164331527	3.13431258730495	18.9361232162835	1.53663610951279e-05	0.000769223888513768	5.98151658622089	4.32337012856995
TM4SF19	0.967986009825482	6.26196582735107	13.0410914374984	1.54337589960269e-05	0.000769223888513768	4.06863579955055	4.32240493606433
TRPV4	0.534103551949298	1.66218206453544	13.8836088682024	1.54875888093215e-05	0.000769223888513768	4.37336985427644	4.32163693157433
LINC01278	0.532653304434602	4.26760521208152	13.2604501519834	1.55022012534785e-05	0.000769223888513768	4.14304584325422	4.32142889104802
UBR3	-0.392995477117559	5.43950040494647	-12.6259300709634	1.57403896795605e-05	0.000778117615657373	7.84696155966478	-4.31806385427496
CCL4L2	-1.07734189193314	3.48420011882987	-14.7369027780174	1.59509246376967e-05	0.000783919638905115	4.67763001129663	-4.31512966854371
TUBA1A	0.370956497339009	9.13802499620309	12.5104419314541	1.5976542379383e-05	0.000783919638905115	3.83288095711603	4.31477516147016
UST	0.535870097059633	3.81847685747905	13.2878992207997	1.60480737558388e-05	0.000784513057419688	4.14812498667828	4.31378814705942
EPOR	0.883264351465578	1.71998014419804	15.2013863638879	1.6293316988637e-05	0.000792880112766795	4.83721031770909	4.3104357428143
ZNF462	0.411684232663236	2.93837674368675	13.0333876598828	1.63393734883376e-05	0.000792880112766795	4.04740458973829	4.3098115323643
IER2	0.508707973743452	5.46926806915787	12.7284506059027	1.64710188926115e-05	0.000795400436764271	3.9252109611656	4.30803652670479
OSGIN1	-0.955652943412297	3.6212461497549	-14.3194290246614	1.65118357203887e-05	0.000795400436764271	4.53740006229265	-4.30748892940807
IER3	0.952130922783366	6.37789092796972	12.7113082442703	1.69079402861448e-05	0.000811519650315727	3.91847198602256	4.30224081064833
DDAH2	0.767509278370788	5.7946857853538	12.8322005848202	1.71671037164446e-05	0.000815471207756955	3.97851406016701	4.29887011206217
FAM217B	-0.601014552231956	4.18341902983835	-12.8885481949961	1.7213732942615e-05	0.000815471207756955	4.00225053033645	-4.29826880061729
MSRA	-0.505455170310843	4.69180580857912	-12.6696685734896	1.72381939237589e-05	0.000815471207756955	3.91131120287797	-4.29795398220313
NACC1	0.3788418912456	7.59827866213731	12.3597631350988	1.72553008814675e-05	0.000815471207756955	3.77008490985689	4.29773406460384
SLC2A3	0.655141942329147	5.67672006578259	12.6478075374072	1.73040614581755e-05	0.000815471207756955	3.89080868360439	4.29710836370054
GMIP	-0.417556382914952	7.18583071610188	-12.3418863955786	1.73767433215768e-05	0.000815471207756955	3.7634175960699	-4.29617881389282
CMSS1	-0.514759457398314	2.25529103931625	-12.8483237804909	1.74315531709705e-05	0.000815471207756955	3.97349418537849	-4.29548028161924
LENG1	-0.810462764623575	2.10568889787224	-13.8363868631166	1.74845330551722e-05	0.000815471207756955	8.65127245244563	-4.29480705795447
GINS4	-0.60189298140383	2.99443348962613	-12.9854822804775	1.78519438880807e-05	0.000828346329343836	4.0294427661237	-4.29019109664931
PXMP2	-0.561333651043788	2.06911999730671	-12.9858340723254	1.79286141958151e-05	0.000828346329343836	4.03420438952601	-4.28923927458038
SECTM1	1.56383231110228	2.28100424090527	20.5320084958451	1.80328278420512e-05	0.000828346329343836	6.38964631829936	4.28795171537688
NFKB1	-0.463884040962519	6.39734002282089	-12.2888404729849	1.81022082423303e-05	0.000828346329343836	3.7390297254138	-4.28709844572833
FBXO34	0.469873915819958	4.55090520021262	12.6993926006354	1.81267128587098e-05	0.000828346329343836	3.91342827395119	4.28679782191825
EXOSC6	-0.435692460547897	4.63768250597335	-12.4775966706753	1.81403071366499e-05	0.000828346329343836	3.81938941814912	-4.28663121359358
C1R	0.566820736473326	0.485302491937788	13.2832266428959	1.83266390280386e-05	0.000828346329343836	4.146928179665	4.28435948349833
FNBP1L	0.783306691099434	4.64491189328862	13.2826110040427	1.8534618894818e-05	0.000828346329343836	4.5602123637888	4.28184966629619
CHD3	0.964506862658321	5.06971978747012	13.4052167862866	1.85590671015901e-05	0.000828346329343836	4.22610678278395	4.28155639933846
C1orf162	0.439893208631864	4.27390705110814	12.4862241133758	1.85831151729273e-05	0.000828346329343836	3.82276594167209	4.28126829098179
SMIM3	0.435646129815258	5.63639712964449	12.360746883226	1.86437502977883e-05	0.000828346329343836	3.76965588079618	4.28054342446798
PCDH12	1.99963229274716	1.97957077592317	22.9231669684921	1.86748209950627e-05	0.000828346329343836	7.03950729544588	4.28017285754864
SLC25A23	0.778889312261262	4.23515555656512	13.3844002030888	1.86777502008423e-05	0.000828346329343836	4.18806191136929	4.28013795246298
PAPSS2	0.462066586597837	5.1138709740868	12.4978473311454	1.8732435484684e-05	0.000828346329343836	3.82776457120544	4.27948726568161
HRH1	0.90141910250464	3.67837109398502	14.3656270717321	1.87423253986773e-05	0.000828346329343836	4.55138001521905	4.27936978125836
SSNA1	-0.405150513924714	4.93699945440058	-12.3442942100917	1.87647209996065e-05	0.000828346329343836	3.77843057126152	-4.27910395719696
ZFP90	0.476413187615594	3.92902689580625	12.7280802541	1.88988061743948e-05	0.000831484475652788	3.92413302936578	4.27751872928745
TRMT2B	-0.632414190809575	3.74506300949928	-12.8269736657206	1.89672156085864e-05	0.000831721856537316	3.97280966296372	-4.27671407822981
GAS6	-0.426353257406013	6.07658262275136	-12.2109603097223	1.90556687996183e-05	0.000832833683729015	3.70476566994958	-4.27567775480981
L3MBTL3	0.619005576371074	2.51762973650094	13.3962076687721	1.92784201154321e-05	0.000839096760710606	4.28066611297317	4.27308814620548
PIGQ	-0.400765557716335	4.64167433491563	-12.3001561019056	1.93954402324727e-05	0.000839096760710606	3.74346258040851	-4.27173911802239
SRM	-0.506638150269159	5.1447452540688	-12.3199766838027	1.94417734878215e-05	0.000839096760710606	3.91192260539703	-4.27120712140137
DNAJC18	0.999102919967096	2.85930194033656	15.1318710246633	1.94795783134271e-05	0.000839096760710606	4.89275045072364	4.27077394165736
XBP1	0.596578237813139	6.13613228657836	12.2457312355626	1.95285750156382e-05	0.000839096760710606	3.72018628428546	4.27021371155085
BTD	-0.509995830638537	4.03053539304423	-12.4778618920024	1.96540846912146e-05	0.000839096760710606	3.82450919612891	-4.26878471291797
DNPEP	-0.635718213759207	4.74214154072934	-12.49752042181	1.97627156934739e-05	0.000839096760710606	4.17427588755231	-4.26755488621523
RTL5	0.685067952068565	3.50002984571525	13.1441845478548	1.97828387929346e-05	0.000839096760710606	4.09305351632655	4.26732777673849
SULT1A1	0.691228678958225	4.19459975393779	12.8566414859069	1.98188135258705e-05	0.000839096760710606	3.97685778755002	4.26692231323747
NUBP1	-0.514330312461323	4.99815394787549	-12.3177683280407	1.9834698790947e-05	0.000839096760710606	3.78829103681535	-4.26674349684745
ZCCHC24	0.544771820744846	4.34790205593711	12.6682653396717	1.99223656533826e-05	0.000840112793159737	3.90335614754252	4.26575909969507
LRRC10B	-0.79852409689704	0.875517424313656	-13.1019171723415	2.00761981074337e-05	0.000841486394757284	4.0759851433598	-4.26404166731674
TADA3	0.457970086883505	6.28520921739264	12.1100664977566	2.01885375392542e-05	0.000841486394757284	3.7739945280031	4.26279537455408
CA12	0.929449939243207	0.242259386382109	14.4090709114236	2.02223034940591e-05	0.000841486394757284	4.56891206479123	4.26242206590108
TLE2	1.72025263458967	0.431160284990285	21.9562621308517	2.03201111322197e-05	0.000841486394757284	6.8187775094889	4.26134406719319
ODC1	-0.38497073359035	5.52938280577849	-12.0954052643287	2.03371624688395e-05	0.000841486394757284	3.65919019562414	-4.26115663972565
SLC39A14	0.960308980517575	3.32918706819557	14.513072113129	2.03374619234467e-05	0.000841486394757284	4.61748465966402	4.26115334947225
GLDN	0.757211601464887	2.86897980909232	12.8430712801172	2.05076232412238e-05	0.000842396384707744	3.97169849394899	4.25929112451547
RBM3	-0.540621719022897	7.65776041725697	-11.9934697664261	2.0534125596551e-05	0.000842396384707744	3.63732486374638	-4.25900241090836
NIPAL3	0.775575971274724	4.3696586752642	13.1590066934	2.05509232423588e-05	0.000842396384707744	4.14341193406642	4.25881960293458
ZDHHC2	0.460524635721102	4.27930348973429	12.4569589249347	2.09915344110111e-05	0.0008446974049198	3.81062936987999	4.25407456978348
HERC6	-0.981375293041545	3.86466673118874	-13.4017249961818	2.09915497410616e-05	0.0008446974049198	8.37372413739916	-4.25407440634675
DNLZ	-0.679721287002359	2.25073415584158	-12.8830324721399	2.10003174940201e-05	0.0008446974049198	4.06927667507422	-4.25398095019457
RNFT2	0.742367496232118	1.60282935346016	13.717751517078	2.10142930787355e-05	0.0008446974049198	4.31982067043345	4.25383206013275
ALG14	-0.636558621698112	2.30271421798542	-12.8163726810273	2.1043464646217e-05	0.0008446974049198	3.98370262028024	-4.25352158190704
DOLPP1	-0.579620686591824	3.19815341893416	-12.5390655370512	2.10478404108104e-05	0.0008446974049198	4.17535619823039	-4.253475045205
UBA6-DT	0.548785425860533	3.04734350026336	12.9281405949024	2.1055037973984e-05	0.0008446974049198	4.01593566523914	4.25339851841936
RNF157	0.764306848585324	0.682939421601098	13.9700789644972	2.1137226304662e-05	0.000845271183542411	4.40964451259256	4.25252642743384
POGLUT2	0.841381548597069	1.30674616663152	14.4469787103139	2.11974211495218e-05	0.000845271183542411	4.59164902917605	4.25188975243447
GBE1	-0.41559825186639	5.08397947793689	-12.0648047976944	2.12817651741688e-05	0.000846078369077875	3.71331819974882	-4.25100054334832
ARMCX2	1.5910476842104	2.48146721846115	20.2910526557232	2.13550255112023e-05	0.000846441386553631	6.37380223485991	4.25023090400068
SNRNP25	-0.749046660298775	3.80833618868205	-12.767358061568	2.14985181022258e-05	0.000847801820330804	3.94123414596699	-4.24873069245943
RCCD1	-0.75994784279208	2.86379466280259	-13.0265943002672	2.15178126987514e-05	0.000847801820330804	4.37710831387819	-4.24852969537728
ARAP3	0.7000154797143	5.39773590224404	12.3477408973616	2.18114486540873e-05	0.000856813424956246	3.94454030905995	4.24549179946813
KMT5B	-0.412928595369717	4.75298535794869	-11.9851917421737	2.19398096510847e-05	0.000856935055987747	7.38641931273193	-4.2441760142666
CD209	1.07916080621611	4.12301460256812	13.4803796253236	2.19443934331282e-05	0.000856935055987747	4.22577333910841	4.24412916309101
PRR11	-0.54704234542183	5.01853839245304	-12.1315376694225	2.20237228302329e-05	0.000857495922230807	3.67237975402349	-4.2433198036492
ACYP2	-0.685493624364352	3.06478617751117	-12.7482890514477	2.21375123765138e-05	0.000859391252522368	4.12728752932442	-4.24216369554479
URB1	-0.492982294662146	3.95093319213671	-12.1380986908706	2.24113762163024e-05	0.000866923964335104	3.67351442787339	-4.23940424715861
MAP1S	0.399925428215089	6.40781204238453	11.8597879004763	2.24629135391019e-05	0.000866923964335104	3.59108235474545	4.2388885481721
ALDH18A1	0.454243439155064	4.47125312588899	12.2234304395397	2.25990758950835e-05	0.000867119339574548	3.71040930522608	4.2375314625364
TMEM9	0.724859562617103	3.58839013905464	13.0115095469164	2.25993675894874e-05	0.000867119339574548	4.04270020436844	4.23752856367572
DCXR	-0.592896191659521	4.29327668116004	-12.1910364885638	2.29198970546904e-05	0.000874533655001799	3.69797340193177	-4.23436446143631
PBLD	-0.456613657064032	2.44143903798476	-12.153309474981	2.30924815392884e-05	0.000874533655001799	3.76268862611682	-4.2326781946395
CTTN	0.516887911350604	4.22185781406445	12.2920012206025	2.31304576947276e-05	0.000874533655001799	3.74127331810752	4.23230875219843
TDO2	2.00739314227732	2.0519707684472	24.8477657295317	2.32753162232991e-05	0.000874533655001799	7.78053687212513	4.23090480881481
LAMP5	0.877717371625568	1.76703968107282	14.7179636896887	2.32832951033423e-05	0.000874533655001799	4.68172040955343	4.23082772072428
RBMS2	0.84653357798064	4.71914083046469	12.838324664827	2.33072636443992e-05	0.000874533655001799	4.0147775213832	4.23059629932844
FCHSD1	0.439667561979889	4.04914290979659	12.1874340166051	2.33211392304937e-05	0.000874533655001799	3.70606096810696	4.23046243105054
IL18	0.749748673204986	1.31563829488242	13.7009499913103	2.35284235106568e-05	0.000874533655001799	4.31105364514911	4.22847157493397
APOL1	1.10522849501522	3.60802883473418	14.6375339673325	2.35908756496509e-05	0.000874533655001799	4.71024953844366	4.22787502613896
NDUFB10	-0.403058204826514	5.53733050038228	-11.7635953024231	2.36269696633411e-05	0.000874533655001799	7.22058215154021	-4.22753093750966
PABPC4	-0.40481278728135	7.35025942178819	-11.6985233755382	2.36574967645957e-05	0.000874533655001799	3.48392485082312	-4.22724030911025
MCRS1	-0.507839285261069	4.98207486397971	-11.9199128133272	2.36910284350364e-05	0.000874533655001799	3.98047236431485	-4.22692148714625
CSTA	1.0256183068301	2.19968415740735	15.3518473249026	2.37158003945192e-05	0.000874533655001799	4.90064494337025	4.22668622890509
RABEP2	-0.725874787037064	4.08037510635964	-12.4336721468799	2.37288946598753e-05	0.000874533655001799	3.92564939549302	-4.22656196767148
BEX3	0.85695148255081	5.04396113907589	12.4909519748094	2.3786467319164e-05	0.000874533655001799	3.82623415688306	4.2260163907711
ZNF821	0.841886379483183	2.27256261406526	13.9354380574878	2.38602840201896e-05	0.000874787061586267	4.47609802070267	4.22531871542552
IKBKE	-0.346186650031633	6.27491219110717	-11.68989420652	2.39259132686296e-05	0.000874787061586267	3.47151811184387	-4.22470014589311
MELTF	0.83471569815975	4.97365310564689	12.6123766346347	2.43228683590554e-05	0.000876811672870022	3.89251199922921	4.22099282116553
MYADM	0.768113261540154	7.02302803176791	11.72486302071	2.43564145737649e-05	0.000876811672870022	3.48985375015552	4.22068216255184
NIPSNAP2	-0.474960696139681	6.2211299264791	-11.6794265235304	2.44455252921559e-05	0.000876811672870022	3.4724978078191	-4.21985891501221
TRAF3IP2	0.593399136396287	3.42479972288874	12.5142977226093	2.45568935224819e-05	0.000876811672870022	3.83883316973996	4.2188340462962
SLCO4A1	-0.5981426652824	2.05868702362064	-12.380018365623	2.46119229576369e-05	0.000876811672870022	3.81424947186296	-4.21832926779548
SFXN1	0.548057576839244	4.88688037084288	12.0856326249398	2.46138311292813e-05	0.000876811672870022	3.68176955374367	4.21831178363017
KAT5	-0.393673786477363	5.4963023728303	-11.6982806502388	2.47022959416322e-05	0.000876811672870022	3.47620795244663	-4.21750261199427
TCEA2	0.516496772022645	2.65848852753542	12.4295469317944	2.47822512539465e-05	0.000876811672870022	3.80040591268052	4.21677364345234
SERTAD2	0.495965217648576	6.2703980801261	11.7007784139555	2.48518460595459e-05	0.000876811672870022	3.49345791364535	4.216140952675
ZC3H6	-0.406377364315189	3.32862173557966	-11.9075050982993	2.48698829656358e-05	0.000876811672870022	3.57070423868226	-4.2159772530438
ETV1	1.25784114731343	2.37371272931343	17.3392266612261	2.4878194373583e-05	0.000876811672870022	5.53781582012926	4.2159018582473
ADGRL1	1.29765276599993	2.20849341332503	17.284428883099	2.48852949168695e-05	0.000876811672870022	5.52014216399315	4.21583746647433
DDX49	-0.354228980014369	4.57587990115521	-11.7399156134139	2.48880740629206e-05	0.000876811672870022	3.53823994745672	-4.21581226835318
STK26	1.30396650733548	2.85215234060884	16.8558641062355	2.49385680770106e-05	0.000876811672870022	5.38764958471324	4.21535491182935
EIF5	-0.392778338898347	8.00220751259598	-11.5839637049211	2.49777399044722e-05	0.000876811672870022	3.42247411489202	-4.21500071393366
MAP7D3	0.727275110854064	3.46039819699141	12.9094207987051	2.5091846492121e-05	0.000878480853712215	4.01086646181267	4.21397194738186
WAS	-0.413517195198713	6.22194615240996	-11.6179419804463	2.52178994381335e-05	0.000880558345724666	3.43854547319636	-4.21284063516359
ENSG00000283839	-0.932686259604829	1.19790862453554	-13.2756070377407	2.55572107138316e-05	0.000889329155481401	4.16554072332053	-4.20982187017514
ABI2	0.616881145539215	4.9271486889126	12.0629377571877	2.56207607283674e-05	0.000889329155481401	3.78676262689875	4.20926072365627
UTP20	-0.402118805432674	4.02268045581515	-11.7299960845606	2.57124257566692e-05	0.000889329155481401	3.49011069079473	-4.2084536491705
TP53I3	-0.509124333813182	4.66475501488227	-11.7411555810061	2.58485933118202e-05	0.000889329155481401	3.4951602996969	-4.20725978526147
COMMD5	-0.455963230389432	4.61988419771472	-11.7285889966777	2.59424724665309e-05	0.000889329155481401	3.61939969172098	-4.20644016811516
STAT4	0.626185702388817	2.76267304162732	12.5061108960169	2.59592879730976e-05	0.000889329155481401	3.8326446190318	4.2062936573612
ATP2B4	0.507055115935591	7.75688146223134	11.5217004320724	2.60345349999489e-05	0.000889329155481401	3.3939857775091	4.20563914605846
CD2AP	0.507535534236426	5.6754844104606	11.7007241710992	2.60561157126271e-05	0.000889329155481401	3.4858980375931	4.20545176536834
NUDT14	-0.669171848948128	3.47762602217493	-12.1913141737037	2.63040677794855e-05	0.000889329155481401	3.70366279894577	-4.20330937746697
S100A10	0.398346153933124	6.096615359683	11.5742993659256	2.63917335512198e-05	0.000889329155481401	3.41795570510669	4.20255650949312
RUSC2	0.523407948160239	4.86923104409187	11.8866593632026	2.63936518425869e-05	0.000889329155481401	3.56432017701131	4.20254006193544
STXBP1	0.66721703972759	4.86290341205613	12.0756502809885	2.63973825970697e-05	0.000889329155481401	3.64837756841515	4.20250807745373
TMEM87A	-0.441865827458155	5.63116041275748	-11.5660948641763	2.64100954051579e-05	0.000889329155481401	3.62626713351414	-4.20239912035806
COPG2	-0.440786983221316	4.29174991626212	-11.699465788989	2.6412381918987e-05	0.000889329155481401	3.47670228462803	-4.20237952872867
SAYSD1	-0.464755999893857	3.41919497078546	-11.7554811244705	2.65495772499357e-05	0.000891673969775832	5.80030480519402	-4.2012069343583
PIR	-0.522767298916421	4.0416892798876	-11.7602179990059	2.69413539437073e-05	0.000902535357114195	3.50421462396444	-4.19788990816075
WRN	-0.393108585958063	3.49059345273786	-11.6640352539489	2.7057409155586e-05	0.000904128464416658	3.46114711869583	-4.19691611639964
TCEAL9	0.777000346204926	4.52659190830055	12.2667127129272	2.71347027561315e-05	0.000904421569894393	3.73048838126947	4.196269765138
ARSD	-0.558491106912253	5.99762339371335	-11.5403344797115	2.73107267070227e-05	0.000907725967937139	3.4027424317226	-4.19480431142059
MMP7	1.02834661551352	8.2614053262433	11.4498908809465	2.73713868655945e-05	0.000907725967937139	3.36009448930937	4.19430137699421
B3GNT5	0.367859013332451	6.27542445706043	11.444408126285	2.74765220601149e-05	0.000908928858825704	3.35692205537959	4.1934322041819
HMGB3	-0.549850698919208	4.461794994133	-11.7370512751294	2.76032789384434e-05	0.000910839196771285	3.49560757144787	-4.19238847556613
HAT1	-0.347469425519047	5.17389891383311	-11.4741356196148	2.78123582774702e-05	0.000914190703965346	3.37109552360501	-4.19067681238684
NHEJ1	-0.705709594521497	2.69199963288581	-12.2810173408197	2.7843371694376e-05	0.000914190703965346	3.80895645978189	-4.19042395839619
PAQR3	0.442635814377276	3.16987009693813	11.9447264573191	2.81171061177829e-05	0.000918278348466192	3.58855304584371	4.18820372791179
MDC1	0.373625467350628	4.74664465105966	11.621630760148	2.81529152838313e-05	0.000918278348466192	3.44020253029894	4.18791480493936
DROSHA	-0.597450645861026	4.92433568831067	-11.6843554580532	2.81765839176307e-05	0.000918278348466192	3.492657374056	-4.18772402845855
CCL22	0.553334573866902	6.94009512639572	11.3783237679946	2.82698543979565e-05	0.000919048788666572	3.32553379355673	4.18697371981601
SLC2A8	-0.410866096872338	4.40802620129587	-11.5178239483162	2.84786505116264e-05	0.000923024144369638	3.39402856895948	-4.18530256750688
SEPTIN3	0.6329533822795	3.70404325496951	12.0731862511407	2.8540847105815e-05	0.000923024144369638	3.64523537309161	4.18480701270579
CNIH4	0.519754377193124	4.22537934396152	11.8561704408878	2.86019300740345e-05	0.000923024144369638	3.5762901966757	4.18432132898289
ZNF827	0.747836929042649	3.01937980343665	12.7837218360927	2.87813538758568e-05	0.000925751496379721	3.95419004183077	4.18290037296385
POLG	-0.383213205897081	6.06391380943823	-11.3376392055421	2.88744622327652e-05	0.000925751496379721	3.31740049167247	-4.182166311894
MAD2L1	-0.69918642728005	2.29937836087086	-12.0966371608295	2.88968570731453e-05	0.000925751496379721	3.65579696214829	-4.18199008793515
HTATSF1	-0.46035875327482	5.4194611580303	-11.3708562926536	2.97490003789664e-05	0.000947728134120364	3.39842425851528	-4.17537926369943
SLC20A1	0.531561721951275	7.2008134174308	11.2640782431377	2.98168527884923e-05	0.000947728134120364	3.27170375878003	4.17486063713876
KREMEN1	1.31506522297012	1.66618917958163	16.7318618632606	2.98226676065338e-05	0.000947728134120364	5.36988822570704	4.1748162440602
APOBEC3F	0.648091221752512	2.29713695619346	12.4900254106356	2.99082347427799e-05	0.000947728134120364	3.83632505032342	4.17416393346592
PLOD2	0.708711698279773	1.57456682482143	12.4889886704806	2.99705916923298e-05	0.000947728134120364	3.8262089041066	4.17368967923106
PIGB	0.361082600504134	3.2561259606223	11.6416079621366	3.00888971787033e-05	0.000947728134120364	3.46142792964053	4.17279248154168
GJD3-AS1	-0.468596170584718	3.28045254381635	-11.5943484210761	3.01186970351387e-05	0.000947728134120364	3.43187469245834	-4.17256701590559
XPNPEP2	1.40045134147365	0.404366526070919	15.5413541425885	3.01572707273697e-05	0.000947728134120364	4.98346356910982	4.17227548207651
PPP1R13L	1.10431947317388	0.0287693376134704	13.9610596624162	3.03058705223881e-05	0.00094910652578115	4.41666230937478	4.17115569096768
ELAC2	-0.398314304376361	5.54262132794846	-11.27636885381	3.04056046468538e-05	0.00094910652578115	3.2803476617154	-4.17040705547063
TMEM67	0.654785637831076	1.11854221823144	12.4933882792909	3.04295764652819e-05	0.00094910652578115	3.82871477208028	4.17022746340407
MKLN1-AS	0.676315168715011	2.30334396581033	12.5241633128554	3.06340018107505e-05	0.00094910652578115	4.26920513720714	4.16870138874717
SLF2	-0.420105341585876	5.54115389871751	-11.2695914129515	3.0687626217194e-05	0.00094910652578115	3.27880539713018	-4.16830267454791
KITLG	-0.84909548881502	3.95443217295339	-12.1046786040206	3.07094386516567e-05	0.00094910652578115	3.6628132234551	-4.16814068169278
ACTN1	0.409927829290011	8.5457608754091	11.1791568556823	3.07208234636307e-05	0.00094910652578115	3.2295651824035	4.16805617434338
P2RX1	0.767008561008297	1.46996700767849	12.6641284520769	3.09011040057957e-05	0.00094910652578115	3.9008220580792	4.16672193739085
IRF2BP1	-0.453359161539825	3.32598531204892	-11.4840922985664	3.09069093270187e-05	0.00094910652578115	3.39541600657923	-4.16667909587542
FLOT1	0.673032102158085	6.36089277415499	11.299837611635	3.09651690936152e-05	0.00094910652578115	3.31443167671984	4.16624957934362
CCDC9	-0.494990122394602	3.17572020170914	-11.5549792781181	3.09921139943689e-05	0.00094910652578115	3.42114930259294	-4.16605118937593
PHF19	-0.444565859604797	4.87892359763542	-11.2909541519071	3.17628127969246e-05	0.000966432566850405	3.29597168293788	-4.16044498248274
MT1E	0.505489174842466	3.57690004090001	11.6297222110761	3.17826432287468e-05	0.000966432566850405	3.4444024306992	4.16030244450191
PAG1	0.529825963815462	5.5753030022963	11.3114788455664	3.18440646974067e-05	0.000966432566850405	3.29419099261615	4.1598614923546
NRSN2	1.41656209041463	3.29421280821562	16.1672315836317	3.1947810177666e-05	0.000966432566850405	5.22974025463734	4.15911852295792
USP5	-0.427579622853892	6.05254363244998	-11.1462048338419	3.19714515696692e-05	0.000966432566850405	3.72436530536593	-4.15894953674028
ANXA1	0.448637015134303	8.64690431385928	11.0996277468248	3.19971991600596e-05	0.000966432566850405	3.41620889084443	4.15876563064105
THG1L	-0.653327041005998	2.2186965261727	-11.7409566334134	3.2401462699878e-05	0.000974241069602512	3.50062778557698	-4.15589640324668
RASGRF1	0.471757656198793	2.87758162481347	11.6940501603542	3.24033509777637e-05	0.000974241069602512	3.47387787490513	4.1558830813228
CAVIN1	1.84762276228271	5.55667760830228	13.6368783116985	3.26060045760608e-05	0.00097810603272597	4.31067714326419	4.1544576166578
IFRD1	0.488144472250891	4.99543609866709	11.3595872859687	3.28082010604242e-05	0.000980565418941053	3.31742196107927	4.15304373101316
NIPAL2	-0.581845156912949	4.6650119971453	-11.3781558917249	3.28537093749183e-05	0.000980565418941053	3.32633992932534	-4.15272664954036
GUCY1A1	-0.570934283114982	2.48139169854949	-11.5481301601329	3.29541817398733e-05	0.000980565418941053	3.40604874310868	-4.15202807817464
CEP43	-0.56484486991978	3.25115677560952	-11.5445136144418	3.30500607379578e-05	0.000980565418941053	3.41289929333113	-4.15136332796865
DUS1L	-0.467006450995721	5.40381694941317	-11.1592584486613	3.30594447631463e-05	0.000980565418941053	3.46882288382806	-4.15129836491099
DIMT1	-0.415548789553891	3.64952356511885	-11.2612614201074	3.31400733730122e-05	0.000980752978588314	3.27433970972494	-4.15074091567749
SPON1	-1.08920894566873	1.23734982791661	-15.2520457090727	3.33019942153248e-05	0.000980963418549985	4.8850262096348	-4.14962530998823
FAM168A	0.36237811427165	6.08726121824597	11.0827134374895	3.33946681325907e-05	0.000980963418549985	3.18354328462394	4.148989119488
PHLDA3	0.377319157377844	5.51380920365666	11.0805493439802	3.34735438300188e-05	0.000980963418549985	3.18116998670414	4.14844897109807
WDR12	-0.455581137843845	4.38052325099455	-11.2441683595858	3.35062380049874e-05	0.000980963418549985	3.26301493686749	-4.14822543258068
AKAP12	0.640673309666622	2.85325635285232	12.1910790979793	3.3568145782954e-05	0.000980963418549985	3.6981924323566	4.14780272012784
RAB27A	0.534537129007464	3.26284926619833	11.7854509785081	3.35931104768993e-05	0.000980963418549985	3.51637951950737	4.14763246820161
TMOD2	0.547425608612687	5.27132689956076	11.2638150158367	3.36787555492224e-05	0.000981293365329331	3.27092642458827	4.14704930577583
CEP20	-0.345821843634787	4.72592537557044	-11.1027673253852	3.39851103722113e-05	0.000985798614829194	3.20968785609022	-4.14497478574627
CACNB1	1.334644035255	1.13775105317295	15.0906831687868	3.40222306939981e-05	0.000985798614829194	4.84354294643892	4.14472462838742
CCDC69	0.607134468450692	6.09612636547777	11.1642800806625	3.40574413487471e-05	0.000985798614829194	3.24531549620382	4.14448757991538
GSTA4	0.889236566831541	0.798168906880421	13.5174387933258	3.42078714869395e-05	0.000987986205155612	4.24850915064453	4.14347745456034
PLCB3	0.355646503390276	4.99213143734946	11.1652843049387	3.43094216567416e-05	0.000988481730033136	3.22392069371432	4.14279793657279
PTPN23	-0.393300515197492	5.8876765112265	-11.0005040817919	3.44957179495095e-05	0.000988481730033136	3.91646398779383	-4.14155629572936
MAP4K2	0.464150482300395	4.68714604359895	11.3184194919852	3.45001399549316e-05	0.000988481730033136	3.29847935442827	4.14152690107635
CCN3	0.640239368576536	1.47667593277476	12.0930284411146	3.45245910709354e-05	0.000988481730033136	3.65489600569579	4.1413644303214
TMEM106A	-0.479778075713534	5.97883119440724	-11.0261794656814	3.46066556584147e-05	0.000988686684059342	3.16278219155866	-4.14081993209219
KLF9	0.414138497469413	5.26312773879273	11.1589647903188	3.47047960040204e-05	0.00098934903338459	3.22028509350984	4.14017037910854
STIP1	0.450391527242074	8.32944751315776	10.9370675143056	3.48998007791848e-05	0.000992529809566039	3.11279967595768	4.13888487849531
FANCM	-0.570389744142056	1.79388085374565	-11.427113425114	3.50415039032144e-05	0.000992529809566039	3.3537017883902	-4.13795502268668
JRKL	0.383432864389829	3.12621885455525	11.2937940505638	3.50419646380615e-05	0.000992529809566039	6.85744466166343	4.13795200517319
TUBGCP5	-0.435922644915466	3.94037399790155	-11.1461198585089	3.52816565829487e-05	0.000996652057094534	3.27551603767254	-4.13638726469663
TBC1D8B	1.07021925374793	1.67527080372182	13.8797275180366	3.53385228214442e-05	0.000996652057094534	4.40223831833437	4.13601751624781
PLEKHG2	0.753655011266389	4.84004395938997	11.6304162599664	3.55930037528166e-05	0.0010016888199007	3.47827781820301	4.13436975412044
MANF	0.404247185433608	5.51196954097853	11.0289895304404	3.5983704230981e-05	0.00100473365646698	3.15644040825177	4.13186161663639
MAGEF1	0.752046588542102	4.38573938084876	11.760113101161	3.60238863031541e-05	0.00100473365646698	3.55736817122563	4.1316051323762
FADS3	0.384832818512465	4.59476738679325	11.1227492125528	3.60857972672096e-05	0.00100473365646698	3.20204834764174	4.13121048269247
CREB3L1	1.05643362160948	0.283422704244461	14.2646954012992	3.61317315916997e-05	0.00100473365646698	4.5349025164133	4.13091809087746
IBA57	-0.634021038612433	3.07749947601986	-11.5372724752069	3.61467459132445e-05	0.00100473365646698	3.42104805714675	-4.13082259477092
BCKDHA	-0.4902824613239	5.53295256525404	-10.9698364733244	3.63531989235677e-05	0.00100473365646698	3.12808414563447	-4.12951329024771
CDC25A	-0.800381896584078	0.930771235661076	-11.6092756739915	3.65730848615606e-05	0.00100473365646698	3.43543266449497	-4.12812653675837
SMARCA1	0.6478255067471	4.27956547244755	11.5792942677228	3.65769661327674e-05	0.00100473365646698	3.42155888604946	4.12810212993405
DCAF16	-0.432497132079594	3.91455491608757	-11.0624255467963	3.65832070068184e-05	0.00100473365646698	3.17281425207931	-4.12806289023668
LARP7	-0.401309315017266	5.22236917285522	-10.9484704730698	3.66510721631049e-05	0.00100473365646698	3.19133738484179	-4.12763659572763
PBDC1	-0.369313902796454	5.1939527255874	-10.9274333411711	3.66747997045638e-05	0.00100473365646698	3.10520001751572	-4.12748772814264
COQ8A	-0.684186115035746	5.41145379391605	-11.0751362266667	3.67198134852314e-05	0.00100473365646698	3.18630646291847	-4.12720556092587
TMEM192	-0.437525074470156	5.59083890088801	-10.9328436743887	3.67271022232036e-05	0.00100473365646698	3.11281060099742	-4.1271599026383
ABCB4	0.537101460563777	2.59472149987371	11.6690057139733	3.67975543482146e-05	0.00100473365646698	3.46273228076451	4.12671901766981
PATZ1	-0.391754288511219	4.00004693598518	-11.0060880488046	3.69043603228881e-05	0.00100473365646698	3.2146404838387	-4.1260521586524
NBPF14	0.490861830669164	4.92691056229821	11.1432736501144	3.69191471616399e-05	0.00100473365646698	3.2198426007303	4.12595997925776
TNFAIP8L3	0.47155874806819	3.92259261433077	11.2470859290114	3.73172148377752e-05	0.00101269921968254	3.26277304056251	4.12349155477196
PAQR5	0.42911014721803	5.01565354932764	10.999733125242	3.74846998751953e-05	0.00101269921968254	3.14118982799947	4.12246044090336
TGFA	-0.509106452367404	4.99565856696565	-10.9329290793139	3.74982597148357e-05	0.00101269921968254	3.10783234810244	-4.12237715186969
MT1M	0.549817829987038	0.807679225538024	11.5136838761808	3.78167413496531e-05	0.00101269921968254	3.39105525202606	4.12042910948772
HPSE	1.21943626434411	1.9142284095452	15.0151952342461	3.78236057632403e-05	0.00101269921968254	4.81059181055094	4.12038729392593
C12orf57	0.520963216812953	3.5891259667977	11.3874160362023	3.78471963452758e-05	0.00101269921968254	3.33802847133372	4.12024364340574
CLIC4	0.424926418147616	8.21085543264878	10.7798788456982	3.79108300400256e-05	0.00101269921968254	3.03161432406914	4.11985658114541
TALDO1	-0.360750886453972	8.46643705129558	-10.7607729267444	3.81194255403071e-05	0.00101269921968254	3.02071590133089	-4.11859207552019
LINC02777	0.977225768395275	1.07973022595329	12.5389758153354	3.81237759054062e-05	0.00101269921968254	3.85139996073671	4.11856577359798
MMP10	0.967930672246356	1.57871410807963	13.4959118300435	3.82099292383802e-05	0.00101269921968254	4.24695706348594	4.11804548421088
CDR2L	1.0738935867043	3.45787110166715	13.3724306307327	3.82824700355395e-05	0.00101269921968254	4.24267750710209	4.11760826523669
LBH	0.662616775415831	3.47268362996734	11.6990842943946	3.82900037764849e-05	0.00101269921968254	3.51871909833543	4.11756290284807
TMX4	-0.582944684206829	6.20178391660417	-10.8251073049206	3.84377697441356e-05	0.00101269921968254	3.09390657396374	-4.11667487841982
IDH2	-0.627694837296919	7.02288399767135	-10.7750478043843	3.84737309219531e-05	0.00101269921968254	3.25021826424361	-4.11645925397552
ITGB3	0.598378680405044	6.83159742001934	10.8145743372415	3.84838866764402e-05	0.00101269921968254	3.05036336881162	4.11639839436817
ENO2	0.949002506873505	4.32729101453682	12.1203324773407	3.85964900038467e-05	0.00101269921968254	3.80101072076323	4.11572462476774
GGCX	0.399236275442561	5.85096905897451	10.8589986587017	3.85968247028986e-05	0.00101269921968254	3.07402871864449	4.11572262485601
NR1H3	0.466069009281563	8.01782925114281	10.7665356421264	3.86531251640011e-05	0.00101269921968254	3.02358293814772	4.11538644937188
TMEM241	1.05699318802303	2.61318137664537	13.5361198793964	3.86696269959844e-05	0.00101269921968254	4.58531596623241	4.11528800341714
CTDSP2	0.378682936446821	7.38569704507792	10.7307843768623	3.90249008122857e-05	0.00101997953627992	3.00580981859945	4.11317813933567
SMOX	0.466117276335312	4.95940013749061	10.9790619935979	3.93613482376027e-05	0.00102673999088561	3.13158658519214	4.111196819863
LMAN1	0.384586337901498	6.65712309317456	10.7265901920397	3.96025988143763e-05	0.0010309954669644	3.01169052071678	4.10978597970855
PRXL2B	-0.502805231527322	6.20015177756505	-10.7270956873978	3.99334030114123e-05	0.00103638883052097	3.00346640674068	-4.10786463041541
QPRT	0.493568219708336	6.3096395366494	10.7779525200717	3.99929761457789e-05	0.00103638883052097	3.03104027171884	4.10752022852911
TMED1	-0.536454029723076	4.09550604917119	-11.0311494826294	4.00453294617542e-05	0.00103638883052097	3.15854477294218	-4.10721796726868
GLS	0.389188534644011	6.8585349972013	10.6910758193148	4.02121631001621e-05	0.00103866994277699	2.99093311625192	4.10625725063766
HHAT	-0.55349278944195	1.89802766869654	-11.2474334908815	4.05466960534159e-05	0.00104414107774312	3.26322875513109	-4.10434217593767
IL12RB1	0.420914285272124	3.41233575242026	11.1527226550243	4.05821935663474e-05	0.00104414107774312	3.21684919070979	4.10413984678861
CYSTM1	0.325536354500851	5.71796570380577	10.7318039311462	4.08252599806133e-05	0.00104835137448271	3.00581136631278	4.10275890924089
DIPK1A	0.731857948998624	2.08904596292966	12.0166114533227	4.10070544393757e-05	0.00104906850336851	3.62391955615725	4.10173116743205
SBF2-AS1	-0.417143144594327	3.02903751841368	-10.8956073952266	4.10127559040776e-05	0.00104906850336851	3.08915542663674	-4.10169900521099
BARD1	-0.595755675294187	1.9250365501515	-11.1056807844457	4.10916293841595e-05	0.00104906850336851	3.19444829125198	-4.1012545111059
ARID3B	0.56857510931249	3.47525938384132	11.391513273399	4.16466667507494e-05	0.00105909293677655	3.33256051283944	4.09814928137086
CTPS1	-0.537963882755305	4.04380536075716	-10.9052665061461	4.17245781691801e-05	0.00105909293677655	3.09457293804465	-4.09771654203759
CAPNS1	-0.339688366710151	8.50658871609861	-10.5924494510761	4.17250039490722e-05	0.00105909293677655	2.9340376435995	-4.09771417925755
CCDC71L	0.340289850203246	5.52689210659547	10.7004804906664	4.19869421811981e-05	0.00105996040889827	2.98970939811305	4.09626492397394
CWC25	-0.424422539442515	3.64003761705692	-10.804899073065	4.19988674078738e-05	0.00105996040889827	3.07721981518776	-4.09619914826779
GNB5	0.851582300824246	1.67979784568043	12.5324590351061	4.2054613202222e-05	0.00105996040889827	3.8996343625564	4.09589190726525
DNAJB5	0.506443564709665	4.66368577168866	10.9328000693035	4.20898305655693e-05	0.00105996040889827	3.10795436619727	4.09569800709264
MYO1G	2.43917294839331	1.09967389772984	10.2538722011553	4.22136581124834e-05	0.00105996040889827	2.60667718937169	4.09501745587047
SLC15A2	0.613082531221646	3.4584674355294	11.2649843876909	4.22410163709742e-05	0.00105996040889827	3.27231597053875	4.09486735145687
FCRLA	0.881014764339041	0.360483983354028	12.6881602073027	4.23318686365295e-05	0.00106022454294792	3.91525795929005	4.09436954032519
STOM	0.459209060708661	7.33721636845252	10.5801300187604	4.2468840147974e-05	0.00106164057028998	2.92813917912181	4.09362093854429
CELSR3	1.24309931763982	1.48679629867049	14.3501465857103	4.25638295482069e-05	0.0010620037546442	4.59063539322322	4.0931031289603
SCAMP5	1.1975351689978	4.70436644842481	12.2251886116527	4.26886878484725e-05	0.00106310941681507	3.71857192824499	4.09242416204787
GLCCI1	-0.506457630780942	4.02641892591074	-10.8049594987057	4.28782776018292e-05	0.00106581993609518	3.04374416895593	-4.09139678570736
MPZL1	0.411192302936823	6.45272191886415	10.5830507134549	4.31340309792924e-05	0.00106776537116273	3.04492825824877	4.09001767898209
TMEM91	0.776994934704736	2.84027873914887	11.5999039651936	4.31884852111312e-05	0.00106776537116273	3.43184450546831	4.08972504563106
SEMA4F	0.973901308772906	2.5996871670992	12.8897163433752	4.32017423275251e-05	0.00106776537116273	4.00269691256219	4.0896538557658
ENSG00000288990	0.884646005334298	2.48376408134585	12.1071227465187	4.32801328564333e-05	0.00106776537116273	3.66816141730746	4.08923332673486
VWCE	-0.590125294584138	3.07294334797464	-10.7620861252059	4.36495473532135e-05	0.00107487010357288	3.0215177686708	-4.08726126308657
CD300LB	0.496228553361953	5.52442211330602	10.6775509894485	4.38221569682858e-05	0.00107711107974749	2.97791176834817	4.08634523373748
MIER3	-0.346368738232916	3.61495797816165	-10.6521077939127	4.41713104498156e-05	0.00108367495655598	2.97613833062564	-4.08450271282221
MVB12B	-0.370903589821801	2.97972757850386	-10.672483392731	4.43061435678177e-05	0.00108491148517489	2.97529336579126	-4.08379487904315
PRTFDC1	1.7096161545701	0.184765576166478	17.4355106686203	4.43861051590606e-05	0.00108491148517489	5.7324049847963	4.08337606897014
FAM241A	0.456528828995886	3.87021598136324	10.9190384000445	4.47223131950678e-05	0.00109110870954103	3.10170246579865	4.08162292630579
ARL3	0.535721704741593	3.98136895241272	11.0037305551259	4.49893844659823e-05	0.00109559941986439	3.23999936423706	4.08023918041976
STPG1	0.826949079937812	1.13318084969644	12.3157674634157	4.55573543784041e-05	0.00110738769878555	3.75848447943643	4.07732214003855
LPXN	0.397220751894315	7.20539918595187	10.4449847526198	4.5756126097661e-05	0.00110974868337051	2.85857271775376	4.07630940909753
ATOSB	-0.360729551790117	6.06011722460406	-10.453965459211	4.58228602615395e-05	0.00110974868337051	2.86932842183144	-4.07597033754445
LINC02345	0.786082966919906	5.57947888765596	10.8642272649476	4.59067187756876e-05	0.00110974868337051	3.08051132989926	4.07554492171746
CD48	0.872734928811281	4.42028530163327	11.4423476978512	4.60159676816587e-05	0.00111035604649034	3.35787193040853	4.07499180402221
CTSO	-0.556132689192356	4.92391589658712	-10.6191997572036	4.66872217592931e-05	0.00112369192949207	2.94945992454382	-4.0716203894531
IL10	0.546272495990546	1.04620077174954	11.3476930752704	4.67389097121861e-05	0.00112369192949207	3.31212108341711	4.0713626929751
ISOC1	-0.449398737250699	3.995034830256	-10.6188919636363	4.71502592314746e-05	0.00113152049381133	2.95098003735112	-4.06932144039997
INSIG2	0.342480053267243	4.94473118361987	10.5320912176139	4.73427814573187e-05	0.00113365186705733	2.90220017739876	4.06837187570987
LDHA	-0.41804584188352	8.43774490642646	-10.3583685845471	4.74890022560784e-05	0.00113365186705733	2.81257701896211	-4.06765312370074
CCDC77	-0.613417852874125	2.23434980969261	-10.9619013398247	4.76125881505949e-05	0.00113365186705733	3.20339986395102	-4.0670472684719
CTSB	0.399982982226542	13.8265541712594	10.3464467157736	4.76565270255437e-05	0.00113365186705733	2.80380354033712	4.06683222612734
SP2	-0.512260377602281	4.20751999808897	-10.6122401741047	4.78503298551929e-05	0.00113365186705733	2.99586359362681	-4.0658859684215
PRXL2C	-0.525544361660982	4.22857234584365	-10.6287925693743	4.78632085895289e-05	0.00113365186705733	3.04123852768403	-4.06582321580319
MRTO4	-0.421502040121176	5.52561500407467	-10.4186932409035	4.80766184791802e-05	0.00113365186705733	2.84386751011729	-4.06478568370163
TPK1	-0.445180443373534	5.09843303539799	-10.4709106269564	4.81032514394751e-05	0.00113365186705733	2.90916454898366	-4.06465650917413
HEMK1	0.429805656298353	4.27024244302014	10.6729623213252	4.81250021848703e-05	0.00113365186705733	2.97792905846778	4.06455106453511
CEP97	0.468317959395381	2.21247323246644	11.0288301564949	4.81661151346362e-05	0.00113365186705733	3.15742539094816	4.06435187793381
DNAJC9	-0.399439447704988	4.36717956265712	-10.4872262029798	4.81838546419549e-05	0.00113365186705733	2.87863046415353	-4.06426598223011
NQO2	-0.42411630461156	4.10781194037013	-10.5499175551143	4.82913005654512e-05	0.00113415814263948	2.91160900245775	-4.06374636280544
ACP2	0.515000197976685	8.17782336516729	10.3366946185212	4.84126392844686e-05	0.00113498832311847	2.79887035861738	4.06316087259132
FNIP2	0.340328027323687	7.99805092473778	10.3209919574072	4.85992225531589e-05	0.0011353596263239	2.79016645953639	4.06226326960675
STK38	0.44943194146157	5.55004930360871	10.4897766279125	4.86005143475266e-05	0.0011353596263239	2.88342667233268	4.0622570665193
CS	-0.332492198598793	7.66925446774999	-10.3074178760918	4.8843392553424e-05	0.00113901755885626	2.78325534587359	-4.06109355431668
P4HTM	0.504066600626554	3.81985312425706	10.7583506380482	4.90739197649484e-05	0.00114237507403449	3.02182439362685	4.05999427218372
TECPR1	0.379412602083624	5.56817980909991	10.3970943729365	4.95512200375235e-05	0.0011514551994283	2.83106791119891	4.05773371403282
RGCC	0.635852140582487	7.69885088515943	10.3064803086548	4.97640260660861e-05	0.00115436797899169	2.78441494626309	4.05673248183315
GDPD5	-0.59056153857739	3.00849713336553	-10.7525894442922	5.01589620645382e-05	0.00115908946286875	3.01785730038237	-4.05488505328231
ZFAND6	0.311418409411426	6.20844196536367	10.2948738707508	5.03976007795912e-05	0.00115908946286875	2.77612730954355	4.0537754222056
BABAM2	0.411875549998603	5.37910646215138	10.4097670659809	5.03983831030176e-05	0.00115908946286875	3.38835628702307	4.05377179272603
PGM2L1	0.427366186378416	5.05988388911676	10.4757181654296	5.06121268848858e-05	0.00115908946286875	2.89388305409917	4.05278215338881
DRAP1	-0.332426810269741	5.98912315101047	-10.2752575055946	5.06462629716326e-05	0.00115908946286875	2.77042250037807	-4.05262446936051
BDH1	-1.08709961237265	3.83913005753252	-11.8365081178858	5.07324537921679e-05	0.00115908946286875	3.59043538235197	-4.05222677794313
RAB29	0.450190605742815	6.01808459526289	10.3298592688878	5.08094931997709e-05	0.00115908946286875	2.79827534910853	4.05187185351112
NCL	-0.328450087482431	8.54032427501767	-10.2309521365468	5.0908841778816e-05	0.00115908946286875	2.74338826266059	-4.05141490183862
AKT3	1.1650579652591	2.32647996372267	13.6820821492892	5.09288278212756e-05	0.00115908946286875	4.38012611004975	4.0513230785854
LAT2	0.531960157974727	6.25481090942144	10.3272137610818	5.0964348452978e-05	0.00115908946286875	2.79660629190214	4.05115996795268
IKBIP	0.389479249660934	5.34265724211426	10.3884360142603	5.10794005908114e-05	0.00115908946286875	2.94715839020216	4.05063238758235
SYP	0.605012301616085	4.06674644530082	10.6800718405436	5.11700748167985e-05	0.00115908946286875	2.97946070111228	4.05021738696997
TADA2B	-0.392006713416636	5.00586284285392	-10.3322862127385	5.12369822256341e-05	0.00115908946286875	2.90755132913157	-4.04991160970645
GRWD1	-0.379819147541307	4.52427865336654	-10.3563848510132	5.12691751390185e-05	0.00115908946286875	2.81451858177511	-4.04976461790968
KSR1	0.663046438014696	4.33656437739413	10.899233199683	5.12848129642664e-05	0.00115908946286875	3.09490453316161	4.04969324767082
ACTR8	-0.386194830400023	4.6362082651184	-10.3469853368044	5.14364605217146e-05	0.00116052964517284	2.80736948217879	-4.04900220374057
RASGRP3	-0.35073022379639	6.84071510960425	-10.2168904410875	5.16176974188907e-05	0.00116250845229369	2.75339533540946	-4.04817885218732
ETS1	0.32999752714301	4.01990000897677	10.4618211084746	5.18851515525257e-05	0.00116250845229369	2.86517948842452	4.0469688103871
TMCC1-DT	0.805187838876435	1.11278055802305	11.6277844272492	5.18916160052941e-05	0.00116250845229369	3.48235144785495	4.04693963651027
SYPL2	0.82295640671342	2.02236351518165	11.8686410239337	5.19883963228533e-05	0.00116250845229369	3.58706088901408	4.04650328118528
TAF5	-0.607832147711421	1.69371875938032	-10.7183940322967	5.20693922792964e-05	0.00116250845229369	3.00509443828977	-4.04613868442758
NOL12	-0.549694097182422	3.35538054890544	-10.5659618720993	5.21991100764694e-05	0.00116250845229369	2.94142391118015	-4.04555588838234
COL22A1	0.636482790559862	3.5960503038328	10.9313264275061	5.22298526078697e-05	0.00116250845229369	3.1078609440993	4.04541796954303
PAQR7	0.474682839176791	3.50638477570639	10.7146448230632	5.22846404555693e-05	0.00116250845229369	2.99959955832037	4.04517236788478
TSPOAP1-AS1	0.348700729219947	2.30560770329886	10.5593520306751	5.23919351878803e-05	0.00116250845229369	2.91660992278012	4.04469209528427
SMC1A	-0.47780770544627	6.72314964276111	-10.2117124521405	5.24049192449991e-05	0.00116250845229369	2.73264715754876	-4.04463403928991
SERPINI1	0.448474638239001	2.60076375707696	10.7421918830679	5.28068937851691e-05	0.00116946005213162	3.0114282603142	4.04284338891584
LILRA5	0.834482345393506	3.53130805403401	11.3351147199922	5.29561399817467e-05	0.00117080082348254	3.31083386193866	4.04218183785044
UNC13A	1.00993300016516	0.260328990300797	12.094976156633	5.30883069968625e-05	0.0011717601405545	3.66904584142134	4.04159746558381
ALPK3	0.484034099635226	4.80696611533716	10.2692547073434	5.3329974856901e-05	0.0011737442496375	2.76212706943992	4.04053249469818
PSTK	-1.26140748100578	0.832937843956991	-12.8973358536237	5.33560534724221e-05	0.0011737442496375	4.26768191616681	-4.04041784613047
CASP1	0.612954352174778	6.37736389125884	10.2407186034365	5.35050654847991e-05	0.00117506382584669	2.77532656267043	4.03976376618537
SENCR	1.00486176560262	1.99504509442251	12.6808195899945	5.37529521109034e-05	0.00117854686862427	4.00754008848308	4.03867949588599
AIG1	0.849686094309624	3.47111722616053	11.4346907213069	5.42635381712648e-05	0.0011877685577488	3.88322203933712	4.0364610128612
CDC25B	-0.356473578011035	5.11397353264631	-10.2045872766695	5.45081257214908e-05	0.00118794267508013	2.72748543840306	-4.03540528378369
KCTD17	0.552781273967857	3.79646803250934	10.7140622249912	5.45149102676937e-05	0.00118794267508013	3.00216331959049	4.03537606322794
APOC1	0.701822724442927	7.21803691572719	10.1992610498212	5.45878526796523e-05	0.00118794267508013	2.72434672864912	4.03506212293184
BRD8	-0.639315954513089	4.12546716573336	-10.5493756986702	5.46950616915765e-05	0.00118794267508013	2.95897581569953	-4.03460142159885
ING5	-0.507621986700634	3.51072538897272	-10.3639773634702	5.47215051480201e-05	0.00118794267508013	6.08781372783401	-4.03448791963387
MAP3K20	-0.490775042909645	3.26074191019666	-10.4440307716986	5.49534689526983e-05	0.00119101943629994	2.921633869071	-4.03349449388835
TPRG1L	-0.432282095707529	6.08841414122744	-10.1181278089432	5.52920417449707e-05	0.00119639288359323	5.87226971689208	-4.03205160422123
SAMHD1	-0.36904373145399	9.76395653271059	-10.0707810537184	5.56320841430315e-05	0.00120178048871338	2.66375881463005	-4.03061085175881
SLC44A2	1.00298713532516	6.14428156445901	10.4559443828767	5.58611991521614e-05	0.00120475811700879	2.86450372285741	4.02964479294717
CTCF	-0.310162723785301	5.52461082621157	-10.0977785663928	5.64003867366518e-05	0.00121382091683029	2.67567328113569	-4.02738604797431
GTPBP6	-0.434355892900973	4.9608335726512	-10.1915860221226	5.64653415360103e-05	0.00121382091683029	2.73203025810138	-4.02711532347298
SLC29A1	0.448774445919516	7.41331858564863	10.0632479349689	5.66033929277676e-05	0.0012148100540709	2.65466319732693	4.02654091874846
KLF11	-0.448815662674701	5.16247378364119	-10.1649814479595	5.68479638915853e-05	0.00121528440535812	2.70795344339131	-4.02552655711762
COMMD3	-0.297310236970438	4.89979993293109	-10.1102860491015	5.69480934344298e-05	0.00121528440535812	2.67556405661695	-4.02511246050305
SLC39A1	0.325077985376349	7.64968008094824	10.0374895489376	5.69807920020059e-05	0.00121528440535812	2.88849776894585	4.02497738138831
ITPRIPL1	0.99676818535954	3.08099547415883	12.1101323443436	5.69937909627e-05	0.00121528440535812	5.03546337578224	4.02492370254675
NNT-AS1	0.408289434753835	3.4612729355771	10.3936225303435	5.73897229944964e-05	0.00121672216634875	2.93873327119224	4.02329424333714
EHD1	-0.654621661399159	6.12286237931732	-10.1359411164054	5.7409263615166e-05	0.00121672216634875	2.69037202186008	-4.02321409985585
CADM1	-0.676661067356863	4.3209684753576	-10.5152208846857	5.74350960811501e-05	0.00121672216634875	2.89510202719599	-4.02310819078122
SLC46A1	-0.42407926788242	4.95927381916452	-10.1345940180413	5.74627713911067e-05	0.00121672216634875	2.68871093636944	-4.02299477638164
GEN1	-0.680446645486311	3.57712884795252	-10.5973513411191	5.7607809609469e-05	0.00121672216634875	2.95513967719496	-4.02240124933481
RPS6KA3	0.336397144607553	8.13823442214985	10.0151657991194	5.76143157790717e-05	0.00121672216634875	2.62258209905681	4.02237465789388
ALKBH7	-0.434761422460749	4.09445656384672	-10.1908862373884	5.77998405988082e-05	0.00121869024930299	2.98849909653848	-4.02161759162033
CSNK1E	0.364026423920778	5.34066378118391	10.1312714415321	5.8039245741293e-05	0.0012217862911313	2.68805119792335	4.02064405125336
MPDU1	-0.396753705566682	5.82349862774152	-10.0235722580928	5.86651169917237e-05	0.00123256530115331	2.62730391306604	-4.01811680328608
SETD9	-0.722084968258513	1.74490499891164	-10.771557609882	5.87380539757127e-05	0.00123256530115331	3.1056057138477	-4.01782394909996
ADORA3	0.838159371795466	5.44539846198507	10.4761316056604	5.88818213000548e-05	0.00123290195145726	2.89498907445422	4.01724770628987
FUT8	0.35579453710965	5.02225402008166	10.1266213314985	5.91516124466374e-05	0.00123290195145726	2.68441078443005	4.01616992663607
TMEM151A	1.00335903244714	1.65368532516223	12.1163547299193	5.92446525443381e-05	0.00123290195145726	3.67324523072027	4.01579932312085
KCNK13	-0.389981588024745	5.07654979337999	-10.064396775903	5.92447844628599e-05	0.00123290195145726	2.65025312151984	-4.0157987980456
COL1A1	0.546025101566789	5.08386191630563	10.0843411490126	5.9306362386681e-05	0.00123290195145726	2.6609620522456	4.0155538202509
TMEM229B	0.641895864911146	2.01286589365747	10.9039575489516	5.93458730672576e-05	0.00123290195145726	3.21587665675062	4.01539676023627
MLST8	-0.372015540472539	5.09179709784915	-10.0526842713452	5.94079582640214e-05	0.00123290195145726	2.64838289081394	-4.01515016356173
CDC6	-0.717952504370654	0.859715840186705	-10.6072861399931	5.9620603767569e-05	0.00123460986387217	2.94190769158723	-4.01430740062907
MED16	-0.407197514710551	4.71902471552554	-10.0980400137628	5.96773310970865e-05	0.00123460986387217	2.6707472698417	-4.01408305815004
TRIM14	0.473429984746697	5.51270192333515	10.1302760188993	6.00557082550748e-05	0.00124049341668033	2.69006811914007	4.01259181581112
HYLS1	-0.80098241896952	0.584263286042375	-10.6488883440681	6.04675700517233e-05	0.0012457935017857	2.96494201132569	-4.01097868409968
PDCL	-0.310557649937658	4.39383671703786	-10.0262371630529	6.05486384397635e-05	0.0012457935017857	2.63115840358359	-4.01066239084704
MRPL54	-0.450455547396524	4.41370519352457	-10.1289613021047	6.05954563335417e-05	0.0012457935017857	2.68778511262539	-4.0104799105865
ZNF444	0.505401355426796	3.51960386102303	10.4395660420729	6.08185209308494e-05	0.00124843492654165	2.88505277060451	4.009612309608
CPED1	0.486786591124416	5.50652401394228	10.0802215874084	6.09727464748032e-05	0.0012496572682002	2.65916490558234	4.00901421534653
MCM6	-0.557082781248921	4.7208926745224	-10.1567519202984	6.12056465799211e-05	0.00125146227936385	2.70116108757926	-4.00811372652822
TMEM163	0.697715029058788	2.48544197159538	11.0804429473743	6.12777418190589e-05	0.00125146227936385	3.18273570793846	4.00783563381628
MMP25	-1.19153941945745	3.39684643124234	-11.5521589404056	6.13999611674176e-05	0.00125146227936385	3.41442237578073	-4.00736490448482
CENPN	-0.694924812221945	3.53661079637806	-10.4595446395102	6.15001690416478e-05	0.00125146227936385	2.91953626633563	-4.00697961401809
WSB2	-0.293586096450497	6.90590438273435	-9.90233093363877	6.15348904695156e-05	0.00125146227936385	2.55991416439327	-4.0068462518224
IPO4	-0.567358188869916	4.20308899118184	-10.1983478300091	6.18084755032181e-05	0.00125246677793123	2.73130969938271	-4.00579791920894
EFCAB11	-0.552006606061749	2.6812779487435	-10.2392078327884	6.21714841810166e-05	0.00125246677793123	5.97911720613642	-4.00441369120125
UBXN7	0.295149054112698	5.79154263224689	9.94469305958583	6.21808570381696e-05	0.00125246677793123	2.58771259826167	4.00437805196415
RUSC1	-0.350174946256841	3.90644928325518	-10.0129654687186	6.21963637598215e-05	0.00125246677793123	2.6226803589942	-4.00431910056175
F3	0.594683229386646	2.9494443638244	10.505798631922	6.22886669022797e-05	0.00125246677793123	2.88887741123319	4.0039684823432
CYB5D1	-0.713808541770538	2.90948326778563	-10.6234565519167	6.24447488348689e-05	0.00125246677793123	2.95550011627436	-4.00337671469558
DHRS11	-0.347640582243704	5.11179804918714	-9.92717563310482	6.24449838015365e-05	0.00125246677793123	2.57323922087319	-4.0033758249011
PAPLN	0.543568277925821	4.37984776633127	10.1805105135795	6.25011980437308e-05	0.00125246677793123	2.71396948176709	4.00316303841269
LRP10	0.347903825307586	8.0931742115698	9.87706519433007	6.25583709079254e-05	0.00125246677793123	2.54494295471677	4.00294680903257
C2CD2	-0.38196810324721	3.58544045889484	-10.0462064405728	6.26055234965097e-05	0.00125246677793123	2.64506186501782	-4.00276861733946
CDK7	-0.313743836449294	3.72926820881	-9.98845399540904	6.26280834483381e-05	0.00125246677793123	2.61422725862122	-4.00268340722636
NRM	0.78171167701771	3.31104982723798	11.026783854556	6.28705164191059e-05	0.00125442524724746	3.93874144922464	4.00176955469289
ZFYVE28	0.494452013859255	3.13967856719327	10.3945372315627	6.29561134930547e-05	0.00125442524724746	2.83251568451284	4.00144769268808
LILRB4	0.360017184910777	7.29786492137897	9.87479785174583	6.30883102691443e-05	0.00125442524724746	2.54366803987595	4.00095141957612
UFC1	-0.366354211800324	6.0220383887321	-9.88841902470604	6.31186709494696e-05	0.00125442524724746	2.56053891193321	-4.00083758311898
SOX12	0.833811633375755	4.07687810362961	10.8933309063836	6.32012114114371e-05	0.00125442524724746	3.1149173377402	4.00052836195607
PPM1K	0.419896962203209	4.18762426618784	10.158337823749	6.34214093648312e-05	0.00125666776735605	2.70911859423996	3.99970530128819
EXOSC4	-0.343543764056842	3.57968095788817	-9.98818553043719	6.35046140485255e-05	0.00125666776735605	2.61670543886381	-3.9993950010435
SYTL3	0.760501737958263	3.46614289369474	10.914546873653	6.42505734579202e-05	0.00126952592675313	3.1144095540449	3.99663011500976
ZNF598	-0.409557823482217	4.5685322966536	-9.96606074291392	6.43859774169592e-05	0.00127029972485268	2.60714879545746	-3.99613150297722
MT2A	0.421063245203244	6.12705814162003	9.90035221595747	6.4703102294383e-05	0.00127111064082358	2.55827554567477	3.99496759454503
LAMB3	0.712071516671797	3.87756179410095	10.5657561824716	6.47291774283696e-05	0.00127111064082358	2.92102175892293	3.99487213423409
B4GALT4	0.385947758548788	3.90655853504598	10.1057273196733	6.47727873189656e-05	0.00127111064082358	2.71346011564042	3.99471256099737
ENSG00000285103	1.26169446508403	1.5064744131092	12.7475834780736	6.48122934521002e-05	0.00127111064082358	3.95392720990701	3.99456809160639
NXPE3	0.538890822374335	4.35009107455236	10.2489936298313	6.50129705405161e-05	0.0012731545966829	2.75190044617425	3.99383552309375
PEX2	-0.366515471545549	4.68887867397365	-9.90098649037249	6.55791594248146e-05	0.00128233974110834	2.56102958580794	-3.99178013827289
TOR1AIP2	0.377366460585678	6.64858737185356	9.82151862421521	6.57135027843663e-05	0.00128306586279712	2.51594588686318	3.99129490937376
RAB8B	0.39481517389637	6.70885116252683	9.81095898805117	6.5964502262212e-05	0.00128606420289355	2.52434618998275	3.9903908456393
F8	0.808549004250757	2.32445908025955	11.0883804570755	6.6328712064677e-05	0.00129055844013137	3.19319181134615	3.98908478724998
ENSG00000253123	1.54822002909062	1.50257461054803	14.788798266541	6.64947690139628e-05	0.00129055844013137	4.7991031117249	3.98849155724291
MPHOSPH9	-0.342629142909713	3.61320015828493	-9.90098634146966	6.65907259269736e-05	0.00129055844013137	2.56039040815366	-3.98814939487693
ENPP4	0.624396388771598	4.35458565118332	10.2531840847507	6.66479446895871e-05	0.00129055844013137	2.75399722588982	3.98794558668732
ABCB8	-0.329288681265312	5.44388914918298	-9.80995804317212	6.66839045510716e-05	0.00129055844013137	2.50736862976798	-3.98781758554431
WWP1-AS1	-0.411036184177732	0.293935169206529	-9.84153690280514	6.71468924225688e-05	0.00129572773908007	2.52479697196624	-3.98617536318385
ADAM12	0.487383331066305	4.82799183255735	9.98352963598741	6.72397576154404e-05	0.00129572773908007	2.60491653040101	3.98584726004798
GPRC5C	1.23308979676912	0.416325747126395	13.0310256125235	6.72455111197705e-05	0.00129572773908007	4.07590344043771	3.98582694638124
CA11	1.26989750371764	2.25641353952771	13.7415775402315	6.74793337351073e-05	0.00129833779295872	4.79403781875979	3.98500278673589
FN1	0.407496469129052	8.66908105606851	9.75612238127259	6.80940476285174e-05	0.00130792600255988	2.47590498936678	3.98284891408167
STX1B	0.983072982924034	1.03305795438433	11.5785439384672	6.82572697052266e-05	0.00130792600255988	3.4348595751034	3.9822800977432
APOL4	0.875053933540716	5.35894261552606	10.1802390354033	6.82749462659108e-05	0.00130792600255988	2.71444259061847	3.98221857355117
POU2F2	-0.502282081347881	6.82647228441939	-9.7447516377177	6.84366922229692e-05	0.00130912449369706	2.46967475582788	-3.9816563071812
PRKCH	0.360119734312203	3.28654113542344	9.99676456897088	6.87122190348059e-05	0.00131054104613858	2.61229629482553	3.98070140110291
GFM1	-0.309310730285086	6.00916936676319	-9.73137713133962	6.87741839932584e-05	0.00131054104613858	2.47441212575171	-3.9804871453372
MCM4	-0.658963146575493	4.88980904048968	-10.0202978095278	6.88086176963432e-05	0.00131054104613858	2.62711809760696	-3.9803681631201
GYS1	-0.677933340826638	5.25841875120847	-9.96004451042116	6.89500082484129e-05	0.00131103940131845	2.69653539806152	-3.97988019206288
RPS6KA4	-0.322764254797501	5.81371070844008	-9.73294577864935	6.90334407088659e-05	0.00131103940131845	2.46487570383284	-3.97959269157896
FUT11	-0.516937761546177	4.37489855902436	-9.90932807685386	6.97248602212226e-05	0.00132192756688209	2.9228561575476	-3.97722269630115
CCDC106	0.381887102337377	4.32472307232914	9.92000684405665	6.98930504126531e-05	0.00132192756688209	2.57905967034465	3.97664954956685
SLC5A6	-0.484220368229503	5.1667855782684	-9.8139090049724	7.00380435148174e-05	0.00132192756688209	2.51394632364484	-3.97615649857592
ATG7	-0.33811125078064	6.96368609037722	-9.68004772350034	7.00551667326014e-05	0.00132192756688209	2.43252682513141	-3.97609833461145
KMT2E	0.368175993702148	6.37859928653154	9.71520150583828	7.01075306324317e-05	0.00132192756688209	2.63630884344934	3.97592054888984
ZNF888	-0.428922120495588	2.69631508139044	-9.96920238213971	7.03392228434105e-05	0.00132440428289611	2.61362960541149	-3.97513541295281
TANGO2	-0.407126572500488	5.8127985740021	-9.71248185881347	7.0976018688615e-05	0.00133288801663281	2.45104507739931	-3.97299003799903
TMC8	0.753938034560233	5.06993086713278	10.1584403925599	7.1135514093686e-05	0.00133288801663281	2.70883579056495	3.97245554736635
WARS2	-0.485724082508165	2.92568369775819	-9.94381874696277	7.11447223908362e-05	0.00133288801663281	2.58797244548636	-3.97242472374478
KAT2B	-0.337729710088244	4.9419169512984	-9.7309494149447	7.12383674774679e-05	0.00133288801663281	2.48641886295002	-3.97211147270985
HIGD2A	-0.45933173233254	5.93702021722663	-9.69652563521629	7.12947147316285e-05	0.00133288801663281	3.07957894226517	-3.97192317385181
GIMAP4	0.34803726111132	6.13123731804101	9.68202418719303	7.17213638506338e-05	0.00133708060037585	2.43344211390227	3.97050196738955
AMIGO2	1.26669997594292	1.81162380884455	14.018883062348	7.17215747455185e-05	0.00133708060037585	4.48422774024101	3.97050126685937
CENPL	-0.532948524131652	2.65656246695614	-9.95554731893522	7.20591734291126e-05	0.00133964617898413	2.59119277842247	-3.96938235475407
OSCAR	0.744414661291496	4.98126148326928	10.1731697398336	7.20621855503243e-05	0.00133964617898413	2.8195778562162	3.96937239393807
ILVBL	-0.391978619665458	4.84625579281771	-9.72824020600949	7.25032599982218e-05	0.00134595011071242	2.4933009934852	-3.96791803444888
HDAC6	-0.348422821815641	5.19942434596497	-9.68112898767107	7.27258661315323e-05	0.0013481863863344	2.46892636042073	-3.96718720754559
ZDHHC16	0.505580478117116	4.61498281296674	9.91643495627316	7.35366513030166e-05	0.00136112637598748	2.90819700574784	3.96454312829537
SDC1	-0.490326266882166	3.06243148061001	-9.7960810523907	7.36975898404057e-05	0.00136112637598748	2.49892982847466	-3.96402156757033
MACROH2A2	-0.362014712177527	3.30908546789836	-9.72098936449358	7.3817991078717e-05	0.00136112637598748	2.45567158106505	-3.96363208179414
MMP12	0.388120875457274	8.01550642514609	9.59927022515631	7.38363879996237e-05	0.00136112637598748	2.38491204510988	3.96357262254538
CNN2	0.456049933004043	6.77681402676301	9.61568864785655	7.39963319376825e-05	0.00136166789042198	2.3945714300523	3.9630562698879
TMEM185A	0.315001979774783	4.46749741838323	9.75660995293289	7.41022269429517e-05	0.00136166789042198	2.47706975471783	3.96271498576382
DACT3	0.504321730809628	2.58010434159531	10.1786587579048	7.42072963347988e-05	0.00136166789042198	2.71668990467387	3.96237681803127
PA2G4	-0.395537831580731	6.81917123718786	-9.58833047544364	7.42940832715406e-05	0.00136166789042198	2.38589905964585	-3.96209783402587
CKAP4	0.347331535988461	5.232635947865	9.67853595413211	7.43815856499921e-05	0.00136166789042198	2.43110763642694	3.96181686202751
LRRC45	-0.635681798650534	2.58357433486448	-10.0736454899865	7.46908965338772e-05	0.00136329402614692	2.65719131493468	-3.96082615744212
HDHD2	-0.492207466887563	4.84352413705678	-9.73479351966338	7.47521065693219e-05	0.00136329402614692	2.47407784245212	-3.96063056526151
PCGF6	-0.360065999199647	3.13924241163499	-9.73291694405383	7.48282070450804e-05	0.00136329402614692	2.57404966417965	-3.96038760287177
CLUH	-0.31192202315958	6.57207551965966	-9.56925529298811	7.49095733840678e-05	0.00136329402614692	2.36730425372162	-3.96012808675889
RAD1	-0.498775192359713	3.45303147914852	-9.83979634974857	7.49868522602215e-05	0.00136329402614692	3.16645866770524	-3.95988185422061
TRIB1	0.492416995665564	5.9424681638297	9.66377249220881	7.51987424481301e-05	0.00136411858336109	2.48673315887353	3.95920794066141
CHMP3	-0.333960339316224	6.7707822417172	-9.56136437936017	7.52389066358719e-05	0.00136411858336109	2.36488009135484	-3.95908040154742
SLC66A1	-0.364415455036381	4.88246026270754	-9.64282191487066	7.55288232900896e-05	0.00136749648642784	2.49203760012118	-3.95816169262672
LRP8	-0.68940251667432	3.51426831913934	-10.0785485828835	7.57484395303075e-05	0.0013684473100457	2.66153796670883	-3.95746797391253
CCL7	2.28674122647113	3.32471900531056	15.2832226007278	7.59931690776082e-05	0.0013684473100457	4.99027333873297	3.95669716488102
TRIM6	1.40238653398225	2.21020854898532	14.7409094918297	7.6040453103005e-05	0.0013684473100457	4.78221195473005	3.95654850801997
TMBIM1	0.311124216886222	8.58680865885983	9.53639430099834	7.60681986677373e-05	0.0013684473100457	2.34905969443139	3.95646131906738
NEK9	0.318455190611603	6.0749563151808	9.59046524156768	7.61287553872367e-05	0.0013684473100457	2.37976367541039	3.95627112721052
VIM	0.36238026180563	12.3748472758405	9.52805631629126	7.6234533334614e-05	0.0013684473100457	2.3431251069376	3.95593925094649
COL15A1	0.753441736361515	1.11655181249224	10.9533558364297	7.63545258325063e-05	0.0013684473100457	3.12242935738708	3.95556330352605
RAP2A	-0.344862561411069	8.1511573207006	-9.52716769057166	7.64365007554843e-05	0.0013684473100457	2.36275217793891	-3.95530678968596
MCM7	-0.490130730681737	4.31809338090064	-9.69055438542144	7.65144416102528e-05	0.0013684473100457	2.43825747146274	-3.9550631402735
TXNDC5	-0.313275420438111	6.33316332032934	-9.53657063627165	7.67839904929423e-05	0.00137140986538071	2.35446935912959	-3.95422231409941
NOC4L	-0.402566306509981	3.29577677071056	-9.70815417922542	7.70428198835709e-05	0.00137262957175858	2.48732917432016	-3.95341754868447
FURIN	0.325784340107104	9.00910078344042	9.50967304873554	7.72304618855074e-05	0.00137262957175858	2.33238778183842	3.95283571952605
REPS2	0.35300510712311	3.58921807667019	9.81781152904089	7.73373498475412e-05	0.00137262957175858	2.51123619271109	3.95250488495398
RAB15	0.729003667407146	0.926211427462616	10.7611489548435	7.75355703737392e-05	0.00137262957175858	3.02256770633353	3.9518925047814
CCDC82	0.321259989520921	5.11702451247807	9.6314748746174	7.75756897502757e-05	0.00137262957175858	2.41446641074886	3.95176874058386
RAB34	0.640362370602806	3.65139066048169	10.225569633619	7.76129529236141e-05	0.00137262957175858	2.7562176870293	3.95165384167839
SDC3	0.460416629288914	6.69379569931858	9.54758298852617	7.76417954065508e-05	0.00137262957175858	2.3561002114353	3.95156494330312
DDX21	-0.32175678096814	6.86467585940802	-9.50858112030121	7.76842404806164e-05	0.00137262957175858	2.33164860985881	-3.95143417575399
NUP188	-0.395056436647426	6.39093516899517	-9.51336265308179	7.79534540338779e-05	0.0013755449729855	2.34107865359412	-3.9506063347365
SLC37A1	-0.485459029352435	3.3923598321501	-9.77902368410693	7.82005744424387e-05	0.00137806326043491	2.49259754312891	-3.94984880684522
TNNT1	1.57134557960855	1.2223613124024	19.3603211909192	7.83656143091714e-05	0.00137913032435567	6.43537485014208	3.9493441497644
BRCA1	-0.614923364149497	3.53465969441073	-9.82621266321111	7.85252703595324e-05	0.00137995275355463	2.51697130669158	-3.94885691052977
AP5S1	-0.465538157615337	4.20247795115043	-9.67802086908061	7.86866091399093e-05	0.00137995275355463	2.44161122863272	-3.94836548642834
TMEM184B	0.284098283092618	6.10397669792951	9.51380247723385	7.89932730943539e-05	0.00137995275355463	2.33615806682534	3.94743403472233
JAZF1	0.431179946615711	3.71305641684503	9.81106123593374	7.90754543510998e-05	0.00137995275355463	2.5074149534846	3.94718500070418
HEIH	0.444065094296108	4.87945817319411	9.70471693236298	7.90973428323989e-05	0.00137995275355463	2.45190747411923	3.94711871326052
ADCY6	0.800005230920899	4.08466137552811	10.341020129222	7.92406191005656e-05	0.00137995275355463	2.80628930670198	3.94668524079422
MT1H	0.516497904631872	4.41120008821294	9.79478538899067	7.92519034544999e-05	0.00137995275355463	2.49846938566271	3.9466511322431
COMMD2	0.313105703938986	5.36831464586141	9.56783168936115	7.93408349700655e-05	0.00137995275355463	2.36920451431601	3.94638248475281
CLPB	0.422619654237947	5.68134910639639	9.571638494	7.93532949426444e-05	0.00137995275355463	2.39629790707141	3.94634486796186
PTGER2	-0.745543819527735	3.48019834540665	-10.2814266968168	7.96193562626283e-05	0.0013812659325529	2.76970148384011	-3.94554295572668
NUP88	-0.342585913274827	4.15022833984619	-9.57807498967579	7.96381070287717e-05	0.0013812659325529	2.37256998810531	-3.94548653627484
KIAA1522	0.752987072966775	3.02640053269881	10.2451926802581	7.98468196169881e-05	0.00138196281036209	2.74997835785107	3.94485938435485
INVS	0.381450955104458	3.66650062790444	9.75223900589785	7.98876903027711e-05	0.00138196281036209	2.47700219656502	3.94473675516967
TBL2	0.335405245799577	6.38137968111915	9.48055289179115	8.04408930681703e-05	0.00138811927810141	2.3153173380777	3.94308272348921
CAND2	1.49959334633781	-0.220933072052891	17.5535064699504	8.04539167927555e-05	0.00138811927810141	5.8484683482016	3.94304391329686
DUSP16	-0.37294462673283	5.12446071816159	-9.51874023985656	8.06403350528671e-05	0.00138849256955119	2.46944068534773	-3.94248904404755
CERS4	0.621339834071504	3.81742098499464	10.0869070528479	8.06859459690707e-05	0.00138849256955119	2.66768865072495	3.94235346893503
LILRB5	1.10492728770262	4.8276424617194	10.532199359408	8.08059681189519e-05	0.00138874736094016	2.90679843629623	3.94199705770378
TMEM45B	0.64843893357097	3.18662605312551	10.0988791288053	8.13283660310598e-05	0.00139590780655911	2.66940944731617	3.94045157932305
BLTP3A	-0.400815654040778	6.75924709632273	-9.43032376344565	8.15683246862792e-05	0.00139810376650438	2.28818064489129	-3.93974482061155
HYCC1	0.520202670332365	4.85772834988392	9.65649843283542	8.16681569796862e-05	0.00139810376650438	2.41852300977809	3.93945135974699
STON1	0.760943141429576	-0.473623653294847	10.3194372788942	8.19575877114994e-05	0.0014012411919742	2.7903720773966	3.93860247945755
IFNAR2	0.301328896489884	6.52340354040416	9.42653936096442	8.23669255258927e-05	0.00140641791722672	2.29453342549769	3.93740674469565
LYRM2	-0.338892139867399	5.60224641637831	-9.43918309129099	8.27286474178227e-05	0.00140961123856162	2.30503164289163	-3.93635476813484
CXCL12	-1.86411153295356	0.544071957916463	-18.2852371804958	8.28077971086166e-05	0.00140961123856162	6.1426644144422	-3.93612516106614
POU6F1	0.483476828054687	1.67450007946159	9.91812847964441	8.28743329891517e-05	0.00140961123856162	2.60057703489922	3.93593230608642
ACVR1B	0.519081332346396	4.97773691815864	9.65954755674258	8.3112410387555e-05	0.00141162321999574	2.55884045397376	3.93524343265848
MOB3B	0.48114545316335	5.88241332699416	9.50282099161361	8.33273205155967e-05	0.00141162321999574	2.33492250566909	3.93462319305448
DLEU7	1.20398797556818	0.598408959852695	12.3571468433024	8.34728155298851e-05	0.00141162321999574	3.83192244845734	3.93420414598589
MCCC2	-0.325654929473644	5.8822469764275	-9.40929413585787	8.35670396967568e-05	0.00141162321999574	2.27684108730445	-3.93393313462019
FYN	0.472184538087726	3.22651381324323	9.70093449638716	8.38510506344602e-05	0.00141162321999574	2.44412305963542	3.93311799443335
DCSTAMP	0.376323118432451	7.99421805302466	9.38538702649817	8.38702436912767e-05	0.00141162321999574	2.25802272473056	3.93306300257766
ABITRAM	-0.419629339683806	3.60926115588783	-9.56442184571141	8.38826222080051e-05	0.00141162321999574	2.41409431121986	-3.93302754201818
MT1X	0.376546002586626	3.642434889444	9.66670443433113	8.4069988506306e-05	0.00141162321999574	2.42449420446284	3.93249139954002
DUS3L	-0.62345749536341	3.81466016064921	-9.73241698117934	8.41547461580538e-05	0.00141162321999574	3.28213880664032	-3.93224923916076
ZNF511	-0.604371810681441	3.51506455757331	-9.72316619947092	8.41894385364996e-05	0.00141162321999574	4.96611431224088	-3.93215018632724
DIS3L	-0.473285185343896	4.4602199358048	-9.53631033999518	8.42919304247247e-05	0.00141162321999574	2.35738568165083	-3.93185777913103
SIGIRR	-0.285044701480046	3.11686921231082	-9.47981808562592	8.43233123632554e-05	0.00141162321999574	2.31443074170464	-3.93176831430816
EBNA1BP2	-0.555734950727438	4.45941528458145	-9.60120419330461	8.43898490327449e-05	0.00141162321999574	2.6384347640325	-3.93157873307247
LAMB2	0.803497543062003	4.21448604058497	10.0374641708814	8.44899116445667e-05	0.00141162321999574	2.63564101373966	3.93129389299964
CDT1	-0.614114916517676	1.36098835356511	-9.7147937557237	8.55376622051563e-05	0.00142563924258992	2.45225460717704	-3.92833034270969
VSIR	0.505577297367944	5.72810738652057	9.48234043118886	8.55448352247306e-05	0.00142563924258992	2.3225674771376	3.92831017237788
HMGB1	-0.47744998605838	7.37765232001725	-9.34511514601837	8.57048965935246e-05	0.00142650558655477	2.28434525505577	-3.92786049946784
PRICKLE2	0.494273201989109	3.17817328924426	9.83684526887228	8.59236041597605e-05	0.00142834464899834	2.52834863392523	3.9272473484379
ZFHX2	0.602176899899473	2.74192145151467	10.0158713006372	8.62973721609562e-05	0.0014327534781792	2.62532292652554	3.92620288791779
XRCC2	-0.466545179610558	0.0532012317743283	-9.44521438523052	8.65329227560352e-05	0.00143485935610164	2.29388743390595	-3.92554685674763
TRIM24	-0.470020813222019	4.49833207330161	-9.49356155188894	8.69637439868683e-05	0.00143628030281499	2.34118330765938	-3.92435133122286
TARBP2	-0.382117399184514	3.96807815892816	-9.44987299532797	8.7009521857344e-05	0.00143628030281499	2.40149358343104	-3.92422462706129
KIF3B	0.304911093256439	5.33139615664508	9.4050865106707	8.70517891428404e-05	0.00143628030281499	2.27116738380178	3.92410769542132
TXLNB	0.840742687489008	3.89478925624631	10.1896166406276	8.71113364591713e-05	0.00143628030281499	2.7205195332239	3.92394304989313
JMJD7	-0.462343244575248	1.9982180440501	-9.58703593792944	8.7162703428654e-05	0.00143628030281499	2.3957306736923	-3.92380110804458
AMD1	0.293602626154723	6.76054699203846	9.31764153088391	8.74178306406225e-05	0.00143740561243748	2.21720379016271	3.92309728647653
OCSTAMP	0.5864566977117	5.41776597849933	9.49401955547656	8.7448799665679e-05	0.00143740561243748	2.32321125061962	3.92301198409119
OLR1	1.09305709230006	7.41012039840212	9.37490971343422	8.80047408893303e-05	0.00144373999297048	2.25915378455535	3.92148551147557
ANXA7	-0.349982025115811	6.6525423032996	-9.30170562431375	8.81112959216295e-05	0.00144373999297048	2.25909614271746	-3.92119397932039
MAF1	-0.280347149007833	6.76911859404556	-9.29489258538212	8.81623179281919e-05	0.00144373999297048	2.20345446915015	-3.92105450217458
FAM131B	1.02262841789746	4.81486239016867	10.2178912507576	8.84549338579462e-05	0.00144586434100722	2.73679528890936	3.92025605761623
CYSLTR1	0.48213526328566	4.67707285259534	9.49456965195678	8.86064292481928e-05	0.00144586434100722	2.32324679027553	3.91984366055843
LINC01503	0.609915192491365	3.63387704529898	9.85986679921499	8.86206721626515e-05	0.00144586434100722	2.54585303388493	3.91980492310719
NICN1	0.416038712063334	4.2634654458913	9.53257104293301	8.87870366080658e-05	0.0014467902422097	2.75767660285418	3.91935288513736
PUS7	-0.628237784366021	2.88304698874154	-9.77127574630578	8.90752163898486e-05	0.00144969640089964	2.89132103288582	-3.91857174618335
TUBB4B	-0.366746345115312	6.92673753081979	-9.27763463615389	8.92168201030724e-05	0.00145021281839957	2.23459620234926	-3.91818879008647
DYRK3	0.682422861162066	2.33541131084533	10.2373603020068	8.93951544786848e-05	0.00145132428531877	2.76870302219847	3.91770731489387
UFD1	-0.384539384099395	5.09729992447249	-9.35264551879637	8.99155495055774e-05	0.00145529872700793	2.23836775732715	-3.91630749815771
BRMS1	-0.388800604920892	5.06568174549113	-9.34428035624736	8.99938611755731e-05	0.00145529872700793	2.3682716581637	-3.91609750946044
PRPF40B	1.24067733645762	1.67824608265535	12.6864628477739	9.00958394086667e-05	0.00145529872700793	4.04743504935329	3.91582431868594
DLX3	0.607727450095518	2.74977986795752	10.0394676263112	9.01507238500492e-05	0.00145529872700793	2.63706089662064	3.91567740894608
ENTR1	-0.37551757904588	4.24368278759305	-9.37984744668335	9.01912537838081e-05	0.00145529872700793	2.29928829520801	-3.91556897628272
AFG3L2	-0.38982911780581	6.3841465201981	-9.26873307840747	9.0402828520225e-05	0.00145598494905679	2.25746945301608	-3.91500368129288
TCF19	-0.485879227646708	2.97884325874979	-9.39470908543476	9.04544024718967e-05	0.00145598494905679	2.2636698820001	-3.91486607311704
VAV3	0.452199056555923	5.52104254733006	9.38111570323599	9.08178300950978e-05	0.0014578733166077	2.34048748527067	3.91389848162298
ITGA4	0.45623104507842	6.39512108920928	9.29082463901188	9.08717137527822e-05	0.0014578733166077	2.26061555250637	3.91375533294068
MAP3K12	0.807196735320079	4.22643197458424	10.0332226236675	9.09030789884185e-05	0.0014578733166077	3.13911813766716	3.91367204417937
EPB41L1	0.28148405221705	6.92647927379849	9.25459195188149	9.11419749058176e-05	0.00145895092483803	2.17878790491228	3.91303855770111
NAGA	-0.298471439136291	7.69303490361516	-9.23321128118153	9.12903225758228e-05	0.00145895092483803	2.16599290271065	-3.91264596923166
SLC25A16	-0.37979214214824	3.59924456538096	-9.38801006697677	9.13018761963944e-05	0.00145895092483803	2.28317953250302	-3.91261541893475
PEMT	-0.543340976298771	2.76989203797676	-9.63051760065426	9.1463070378695e-05	0.00145975945094123	2.42675042003782	-3.91218956673463
OCIAD2	0.656030882208123	0.411718393201586	10.3066384122254	9.17701686800018e-05	0.00146289185556442	2.78295611109461	3.91138021459925
UBIAD1	-0.693067496805964	3.4776031515123	-9.71284467946793	9.21731039892709e-05	0.00146754258088587	2.74849665260817	-3.91032215712755
HSP90B1	0.325478925273095	9.71135581006546	9.20680744045802	9.26198205186167e-05	0.00147287832653641	2.15132154575248	3.90915422989154
EIF5A	-0.294940431103195	8.13315736633131	-9.19979609942296	9.31181208127882e-05	0.00147547802939925	2.14526630441258	-3.90785769903253
SLC47A1	-0.716450949305491	0.263693888734704	-9.86525640946256	9.32701873596058e-05	0.00147547802939925	2.53871097623415	-3.90746334085207
OLMALINC	1.02543448725989	1.56352165328235	11.1578453430823	9.35132714721266e-05	0.00147547802939925	3.53540829601781	3.90683420379582
ZSWIM6	0.328603593035672	5.61329367087185	9.27002218885737	9.36117347182307e-05	0.00147547802939925	2.19333111759239	3.9065798059945
UPF3A	-0.3614146257094	4.79860104672585	-9.28463887999328	9.36522549152439e-05	0.00147547802939925	2.20181977122552	-3.90647518804366
MPP1	-0.308191827575877	7.20502212671528	-9.19332291812834	9.36679718985536e-05	0.00147547802939925	2.14229736288426	-3.90643462031462
HS3ST2	-0.441157014109078	4.44077275029726	-9.36240049043727	9.37178115901935e-05	0.00147547802939925	2.24423462814501	-3.90630601961017
PSIP1	0.428842662108053	4.79159477553392	9.39836251837237	9.37414175556185e-05	0.00147547802939925	2.26659937843457	3.90624513198464
F2RL1	0.534570622545198	1.12718094064957	10.049785689274	9.37893830340154e-05	0.00147547802939925	2.64215356170387	3.90612145767401
TAMALIN	0.952195974537743	0.696773135974135	10.6773435065169	9.48708762264009e-05	0.00148852041665553	2.98905511655586	3.90334867290619
RABEPK	-0.401857726053145	5.13674922872488	-9.25527685387947	9.50902460789119e-05	0.00148852041665553	2.18348304650044	-3.90278988503821
PDPR	-0.336537382898923	6.37614686798542	-9.18398342798448	9.51592733372792e-05	0.00148852041665553	2.13581511633197	-3.902614307746
ACOT1	-0.341234891008974	3.75187989358511	-9.29197052145282	9.51636429234732e-05	0.00148852041665553	2.20155029547463	-3.90260319734248
TRIP10	0.49001099275767	4.62379039992652	9.46014628114615	9.52100862237865e-05	0.00148852041665553	2.3188421625652	3.90248513724746
PACRGL	-0.384392451891199	2.31380329588397	-9.36932135143155	9.52950793297922e-05	0.00148852041665553	2.36570626388184	-3.90226922328164
GCA	-0.273693432469622	5.42352393105427	-9.19896555773734	9.5528448339176e-05	0.00149024061917517	2.1447177843011	-3.90167731334375
VSIG4	1.02193907821808	7.88493833014233	9.22357796953978	9.5631017837819e-05	0.00149024061917517	2.16006372172352	3.90141759106566
NIBAN2	0.28535394116384	9.2360462859932	9.14921815439896	9.60677018643059e-05	0.00149473683868329	2.11404192287137	3.90031477337449
ABCD1	0.45797724071265	6.30616622917315	9.21179185361399	9.62386476478739e-05	0.00149473683868329	2.16493538251411	3.8998843494003
RFX1	-0.345826572841398	3.67834920283573	-9.2746590623493	9.62592857701945e-05	0.00149473683868329	2.2076746319731	-3.89983243356931
RBFA	-0.299368569729559	3.47210275728706	-9.25423817419986	9.64979264309684e-05	0.00149668170500864	2.18177403521065	-3.89923288783681
CGRRF1	0.427038941279419	3.29199049813097	9.41172851494753	9.71101052729679e-05	0.00150440877875341	2.27404396051931	3.89770126684127
EPM2A	-0.411530599513681	2.74875216036698	-9.30154674841716	9.74551089204339e-05	0.00150605125264161	5.11693367329603	-3.89684210790537
RECQL4	-0.755619815278192	2.12276307961345	-9.84458326428825	9.75221307500233e-05	0.00150605125264161	2.52971757795166	-3.89667553732942
RPS4Y1	0.287681703934523	2.8781397763632	9.12787187183306	9.76749697771227e-05	0.00150605125264161	2.10082312823094	3.89629608761279
CORO1A	0.35874139094606	6.92142687172727	9.13759334128777	9.77211124387767e-05	0.00150605125264161	2.10686734363838	3.89618164051979
IMMP1L	0.454802383277387	0.719115306862894	9.60601465592222	9.78135458144149e-05	0.00150605125264161	2.38986851197587	3.89595253251348
SOCS7	-0.397499791821615	3.4888382949716	-9.28780089750011	9.8025466173338e-05	0.00150605125264161	2.20236530466161	-3.89542803125041
NSMCE1	0.318003993797158	5.1397035171989	9.22022781057382	9.81289540639299e-05	0.00150605125264161	2.90729237015892	3.89517228843571
LNCOG	1.42353125505595	1.08049294528928	13.8377641278326	9.83898916523321e-05	0.00150605125264161	4.43789628508064	3.89452857925982
GAB3	-0.377696294459176	4.28197837762903	-9.22916955704368	9.85088737137239e-05	0.00150605125264161	2.18934351768154	-3.89423559623171
EGR1	0.870814246467187	4.54171952759647	9.82026331851315	9.85346203541148e-05	0.00150605125264161	2.51602275865503	3.89417224132865
ADORA1	0.992748132560889	1.23554821232407	10.8720294119802	9.88035704652632e-05	0.00150605125264161	3.08646483118463	3.89351136698868
SNRPN	0.297259457459414	6.08152530995127	9.15186094485729	9.88210899906922e-05	0.00150605125264161	2.11593332016076	3.89346837629094
CBFB	-0.299595784895197	5.97930024127983	-9.13031081732041	9.88800033399273e-05	0.00150605125264161	2.10240474429874	-3.89332386315043
ENSG00000284930	0.71878636038318	1.84044481136673	10.082209978596	9.8893949697493e-05	0.00150605125264161	2.66039316837199	3.89328966494328
APAF1	0.426525303268073	4.84770271920473	9.28540237694807	9.89276790696472e-05	0.00150605125264161	2.19786816209474	3.89320697513597
INTS7	-0.680150765260216	3.18702487547147	-9.6245930269147	9.92260067184794e-05	0.00150885260677098	2.4788597111674	-3.89247676157514
OPN3	-0.443987914387939	5.48655132235666	-9.14611664968877	9.96795409910309e-05	0.00151376478612139	2.11219092965525	-3.89137061114814
LIN28B	1.2869923316622	2.50874618521788	13.0545844425712	9.97784198746576e-05	0.00151376478612139	4.10414236111218	3.89113008077565
FBXO44	0.633375643308275	3.00282232033033	9.8076243752054	9.99544730480627e-05	0.0015146947069591	3.05843698729465	3.89070237454529
LPIN2	0.297315504031798	6.37999012114819	9.10470169730628	0.000100152331126207	0.00151491683873848	2.08652754770634	3.89022254304254
PRKRA	-0.398200275969485	3.91843954204571	-9.18745151743092	0.00010020480496032	0.00151491683873848	5.00631841651001	-3.89009543732064
ZWINT	-0.475433563220655	3.71300853942454	-9.26315652092922	0.000100493183501523	0.00151491683873848	2.18436717765566	-3.88939802653275
NFATC1	-0.355995275625653	5.45984721399051	-9.1297237721558	0.000100557259987835	0.00151491683873848	2.10205745403568	-3.88924332136216
FAR2	0.532452077510304	4.70853700345475	9.39424613089844	0.000100762745185947	0.00151491683873848	2.28496112831124	3.88874782836414
LIMA1	0.383275734655026	6.08083050209282	9.12556651342593	0.000100933322684062	0.00151491683873848	2.10298193270338	3.88833723341244
TMEM132A	1.0596673224907	2.92369213471454	10.5412045823902	0.000100966889057443	0.00151491683873848	2.91123360576414	3.88825651335148
TONSL	-0.650472607173458	2.59672611513248	-9.58860368647266	0.00010118857883811	0.00151491683873848	2.42370328087898	-3.88772403134516
CALU	0.307831847104578	8.63186821684124	9.06551707436828	0.000101277592776875	0.00151491683873848	2.06325047615846	3.8875105364136
H2AJ	0.402822467250861	5.38700209363417	9.19164520072851	0.000101302159605843	0.00151491683873848	2.25063153311658	3.88745164544144
ATAD3A	-0.486394223036608	4.48176959344244	-9.23856219668904	0.000101328316925788	0.00151491683873848	2.17750885271141	-3.88738895660137
GTF2IRD1	0.534277096471501	3.44433046988436	9.55651499084237	0.000101346432957503	0.00151491683873848	2.36314612335384	3.88734554852883
KDM7A	-0.36570104937386	4.995588591655	-9.14471162340488	0.000101535641659236	0.00151602820617677	2.11151230125874	-3.88689262015908
PNRC1	-0.412974188170654	6.43810996647859	-9.07342553757553	0.000101956391714731	0.00151862779819804	2.06759698300498	-3.88588827622668
FEN1	-0.385392324199807	3.9024919291636	-9.17346961380634	0.000102118417250298	0.00151862779819804	2.12915969722382	-3.88550255905873
MYO1B	0.475654949244133	5.27072395657406	9.22629169691978	0.000102136239247544	0.00151862779819804	2.16151745699734	3.88546016737183
TUBG2	0.387465411325003	3.11814953782686	9.36235491104191	0.000102226451454004	0.00151862779819804	2.24543330946393	3.88524569423601
EIF4EBP1	-0.335887710034465	5.26642023293274	-9.10597501682967	0.000102434892382245	0.00151862779819804	2.10427629840764	-3.88475082312437
RBM23	-0.36361708440422	5.6493371786473	-9.08464265078175	0.000102709066582342	0.00151862779819804	2.07695855884122	-3.88410133634446
MEPCE	-0.404957214130163	5.4989784608274	-9.10349242105479	0.000102714658418068	0.00151862779819804	2.14274704252264	-3.88408810697119
RGS19	-0.392079063518612	5.85903749178787	-9.08934888629991	0.000102832828022397	0.00151862779819804	2.07784174901908	-3.88380869576965
TSC2	-0.297277675449273	5.36382125788339	-9.07838046230617	0.000103017132728606	0.00151862779819804	2.14331993859847	-3.88337351291628
HMGA1	0.308599779774515	8.55329007206554	9.03791735368867	0.000103043124220785	0.00151862779819804	2.04606253666699	3.88331220057163
FKTN	0.343593989005501	4.2414740961976	9.23592465907267	0.000103052350024451	0.00151862779819804	2.17873970475255	3.88329044097354
LINC00888	0.505720307064513	3.30804780978232	9.4400385523573	0.000103090424061326	0.00151862779819804	2.30071957131446	3.8832006605747
MBD4	0.348755696432359	5.52373869205526	9.1201676690769	0.00010336140209374	0.00151904293515304	2.09893388399561	3.88256258391179
PLPPR2	1.04424098788568	1.25259766132291	11.5580038259767	0.00010341656180423	0.00151904293515304	3.43154578035434	3.88243289180781
AK1	0.613635014853528	4.54801719445684	9.44146848494097	0.000103547571778246	0.00151904293515304	2.29375784495028	3.88212512123307
C19orf38	0.925091720680532	2.47774772279983	10.7190791062424	0.000103578956105594	0.00151904293515304	3.00418102446544	3.88205144727155
C17orf58	-0.530571084672299	3.34530158182608	-9.34149380545263	0.000103778768873056	0.00151936046030084	2.29015052338431	-3.88158288502046
VPS37B	0.314640395706499	5.44768470294128	9.10800722935212	0.000103832075807174	0.00151936046030084	2.09231966872685	3.88145802378527
MSH2	-0.403534913533244	4.06273556250737	-9.15778547529753	0.000103945942545015	0.00151936046030084	2.13002700743544	-3.88119151537167
LRFN3	0.491972328460324	3.97004547732663	9.37678403228811	0.000104314200709427	0.00152238663669578	2.26512108810212	3.88033147892762
SLC25A6	-0.34713148045841	8.50530000766787	-9.01546162508187	0.000104383658323334	0.00152238663669578	2.10693366057815	-3.88016958767113
MORC2	0.31499303384337	4.57313814021064	9.16256300673078	0.000104589911858068	0.00152260777015413	2.19214662817677	3.879689452034
ENSG00000290596	1.1151803360846	1.86028787923843	11.3727111806804	0.000104629536141359	0.00152260777015413	3.47869817902362	3.87959731337532
OTUB2	0.839067443739952	2.03462804905316	10.3459869898208	0.00010521586962761	0.00152826175747134	2.8060113661155	3.87823774262621
RELB	-0.719704771256759	5.38479447698067	-9.2284539293466	0.000105249635392185	0.00152826175747134	2.18782077263656	-3.87815966558312
KIF2A	0.309235396645336	6.52846747304264	9.02410389051407	0.000105423232170717	0.00152910026529812	2.03772973872119	3.87775862814006
CCNDBP1	-0.294563393034573	5.62761228646443	-9.02290925557482	0.000105928498563515	0.00153026573035005	2.03929808917528	-3.87659491524746
SMARCB1	-0.40469572427239	5.58876768619022	-9.05613291809919	0.000105941077939423	0.00153026573035005	2.05895552890282	-3.87656600972243
UPP1	0.540294035029805	6.14590987769574	9.083600091823	0.000106018353351592	0.00153026573035005	2.086894608967	3.8763885134059
ALDH1A2	-0.278083979050136	9.73624868532495	-8.98696628991775	0.000106098962099064	0.00153026573035005	2.01270000689208	-3.87620349069587
FBXL19-AS1	-0.839926482544979	1.11955071548556	-9.91115530514697	0.000106153280826164	0.00153026573035005	2.65563266655268	-3.87607888673785
ACAP3	-0.348490981535373	4.0182303048937	-9.10991851330986	0.000106199212743439	0.00153026573035005	2.09650898897705	-3.87597356856702
TXNIP	0.611061548340691	7.60088541725339	9.0103373502494	0.000106559432105315	0.00153378183681358	2.02993760513492	3.87514910191686
SIRT1	-0.417720288493207	4.40149524489313	-9.11850236717708	0.000106726336639481	0.00153451080316396	2.12039949347611	-3.87476798361131
WDR45	-0.261245155382864	4.63412147547485	-9.03301936922129	0.000107286827872593	0.00153928874534704	2.04167394156475	-3.87349223201529
PPARD	0.513429322083961	6.30106850338801	9.03491571634953	0.000107410030237849	0.00153928874534704	2.06880918117258	3.87321265051462
OSBPL9	0.339153359406116	6.49103440000681	8.99689520571509	0.00010751862333019	0.00153928874534704	2.1671329749285	3.87296647242565
COG7	-0.390538871795056	3.76894049477601	-9.11393556056208	0.000107525132450183	0.00153928874534704	2.10917320707583	-3.8729517238512
PTPN18	-0.276510774535107	6.98933699076816	-8.96699940622226	0.000107888779563712	0.00154191190019902	2.00097084401616	-3.87212909574655
ICAM2	1.24597086333977	1.41950948288412	12.2219303876009	0.000108013285257271	0.00154191190019902	3.74551390169586	3.87184804500767
SARS2	-0.722415277873726	3.5989040701486	-9.46383494142394	0.000108253402822146	0.00154191190019902	3.32963968327258	-3.87130688197491
FUOM	-0.410520641062376	4.78944089420517	-9.06508251307509	0.000108438837180943	0.00154191190019902	2.11499875553129	-3.87088973526249
NEO1	0.74022110720912	2.76140144627404	9.60716663070849	0.000108486225219201	0.00154191190019902	2.39016448754027	3.87078324074926
EHD2	0.950709958505928	-0.0398139485240634	10.9767233112844	0.000108486823703644	0.00154191190019902	3.1350336875312	3.87078189606374
INTS6L	0.425878647617569	3.07703064592604	9.35166943891963	0.000108633084342427	0.00154191190019902	2.23897636229877	3.87045348472943
COL5A1	0.357766083778101	2.36195933589019	9.02288296950609	0.000108642932584672	0.00154191190019902	2.03530943856659	3.8704313866349
ENSG00000255310	0.711911988830779	1.50085325805131	9.92526825422544	0.000108978781700493	0.00154501712101483	2.58723673693162	3.86967891659539
TBL1XR1	0.364432873731356	6.75772311665752	8.96382643608256	0.000109199610651462	0.00154504263148075	2.0062953895288	3.86918534059242
TTC27	-0.447524238879763	3.55637399929103	-9.14327212784959	0.000109230089249128	0.00154504263148075	2.12176083641969	-3.86911729168006
ACSL3	0.390499376287522	6.79654365547874	8.96024938678205	0.000109350283322461	0.00154504263148075	4.78211029901519	3.86884911145047
N6AMT1	-0.827852718348047	1.62547748369466	-9.8205104003649	0.00010957269669187	0.00154504263148075	2.65773870353024	-3.86835358942197
PLCD1	0.368121507749271	3.7794353287209	9.13421707402862	0.000109729738924693	0.00154504263148075	2.1048196521204	3.8680042811237
ZNF580	0.577054406762703	4.28885691539415	9.36587767279281	0.000109761420655413	0.00154504263148075	2.44550432683052	3.86793386877539
STARD8	0.315668934094975	5.19324189845655	9.03530754046059	0.000109855778965011	0.00154504263148075	2.04358742781625	3.8677242718577
SPINT1	0.400684487148145	6.98761341096534	8.9529243603203	0.000110024378211687	0.00154504263148075	2.00071061519448	3.8673501869939
ANAPC15	-0.388845217720547	4.19703183572508	-9.0512171543187	0.000110149000459863	0.00154504263148075	2.10396055107244	-3.86707402492135
GRIN3B	1.00530370332845	1.40488081969614	10.7428129532673	0.000110190664185975	0.00154504263148075	3.02053952172291	3.86698176412497
IGFLR1	-0.582521577614278	4.96386214415013	-9.11286795183756	0.000110452720710482	0.00154504263148075	2.11691750118159	-3.86640221549676
TPI1	-0.315656286726366	8.57303922960163	-8.92361262556773	0.000110535502551606	0.00154504263148075	1.99615017021874	-3.8662194096887
PCYOX1L	0.747257576934978	4.333347545874	9.530245807144	0.000110647267488497	0.00154504263148075	2.5065767042644	3.86597280576953
SPTBN1	0.522576022311401	5.24000563394877	9.1001464284748	0.000110768557151487	0.00154504263148075	2.08405287328277	3.86570545174609
PITRM1	-0.489246546642707	5.98151776970407	-8.9701716048783	0.000110865457513334	0.00154504263148075	2.13914069752557	-3.86549205647811
CLBA1	-0.556960184819504	0.909185698166826	-9.37916999905815	0.000110868466645743	0.00154504263148075	2.25594108129777	-3.86548543254385
ABHD8	0.385388592160709	4.72553952933154	9.09845342282719	0.000110970559485093	0.00154504263148075	2.40798272721277	3.86526079834548
HECTD1	-0.315258586972394	7.31105367114853	-8.90773034154409	0.000111838159336832	0.00155232198424162	1.96250651536922	-3.86335965385875
ACO1	0.356980277618902	7.41699025612114	8.92604690346604	0.00011188004003089	0.00155232198424162	1.97414125007626	3.86326823440089
RAG1	1.56691844625315	1.08410481792291	13.6576416027012	0.000111956715638953	0.00155232198424162	8.62028838089339	3.8631009463324
CD1B	0.826645535904769	1.65715670631554	9.62041603243236	0.000111963825213882	0.00155232198424162	2.39801303962773	3.8630854403945
C1RL	1.09923620736403	4.87666131144044	9.93851791590623	0.000112129532679186	0.0015529881446302	2.62654622865255	3.86272429631693
TNFSF14	0.926018377726323	3.12161596504957	10.0861776829643	0.000112496644859053	0.00155643942923967	2.66461508576501	3.86192599912744
COPRS	-0.497901301221433	5.05324624062521	-9.02352539490828	0.000112945738167147	0.00156101654247976	2.4205414212302	-3.86095276638223
COPS3	-0.392858122178737	5.34626270279819	-8.95780244402949	0.000113158865584271	0.00156232622055104	2.06162836021967	-3.86049217322343
CASP8	0.390507508494141	5.15253036119666	9.01791188998351	0.000113691338592943	0.00156544770627143	2.19872390886628	3.85934500327508
ATP2B1	-0.385231295154143	6.51973927187804	-8.89757599197286	0.000113723560302862	0.00156544770627143	1.95906014532064	-3.85927574692748
P3H3	1.27432749932987	1.58738453186623	11.8169084326933	0.000113794850489371	0.00156544770627143	3.55500539723417	3.85912258375493
RBFOX2	0.449244155997384	4.47973780559689	9.14961976001083	0.000113859367983982	0.00156544770627143	2.12289488825677	3.85898404934612
BRWD3	0.509771847560435	4.35750983942095	9.18548143419482	0.000114324851559251	0.0015702119830703	2.14338915772825	3.85798673394619
MRPL48	-0.482714837084389	3.00684681628561	-9.13091240099432	0.000114695036541049	0.00157226101219379	2.11258647807701	-3.85719632951185
GLYR1	-0.305071180106982	6.84702958444977	-8.86790811048811	0.000114712277804578	0.00157226101219379	4.68946145334257	-3.85715957531187
TBC1D8-AS1	0.563025836775618	0.48972668199912	9.25718087924794	0.000114904799704076	0.00157326602831339	2.18181926184426	3.85674951876217
FAM131A	0.283307187831435	4.05299801601267	9.01092426581844	0.000115064345166121	0.00157381791901309	2.02783094927048	3.85641019014701
PARM1	-0.932619563495202	3.05186416529162	-10.0416377566943	0.000115389496719818	0.00157663143602989	2.63955746343123	-3.85572001442991
USF3	-0.353071263441723	4.86180197324342	-8.93330139634185	0.000116003282913955	0.00158080219643053	1.98018064869996	-3.85442215928462
THNSL2	0.481914967896072	1.7119644938455	9.42943597829035	0.000116019923922995	0.00158080219643053	2.28429127609567	3.85438706200593
PKIA	0.653337076316682	2.51492939793781	9.6483291883715	0.000116054044120099	0.00158080219643053	2.41547578208447	3.8543151145031
ECHS1	-0.328532916779139	5.97873065540264	-8.8662604751131	0.000116280733357455	0.00158182417652543	1.93655896896672	-3.85383761251138
MAML3	0.511503750318093	3.96979097523963	9.26639640139003	0.000116638491298527	0.00158182417652543	2.18694962784717	3.85308580829482
PRR5	0.355082846886413	4.18041393066643	9.01978353593663	0.000116653904574503	0.00158182417652543	2.03354820900133	3.8530534672195
TLE3	0.36114916354991	6.50979166637719	8.86896829458639	0.00011667710080966	0.00158182417652543	2.07543305605126	3.85300480305982
WDR11	-0.380653368301527	7.72873773742552	-8.84064381052392	0.000116728293653744	0.00158182417652543	1.92128942372343	-3.85289743615451
ASPSCR1	-0.490551900077717	3.73216374548972	-9.05935807708683	0.000117063948970477	0.00158214404563881	2.19863491087412	-3.85219456336673
CCDC88C	0.555018057563471	3.6960544972311	9.27671132460553	0.000117069038596239	0.00158214404563881	2.19278137504486	3.85218392016498
KAT7	-0.318847743475532	5.32838960889764	-8.88045057368021	0.000117111503340338	0.00158214404563881	2.01166614744329	-3.8520951367625
ZNF589	0.717870561318081	4.27165795070504	9.41711483805789	0.000117637291797119	0.00158762230514333	2.33337353277406	3.8509983495207
SYNGAP1	0.628287223548279	3.45304284146403	9.45572894775048	0.000117886341782547	0.00158935835054938	2.45041081429378	3.85048044728135
RNF145	0.36951633738331	5.68065924242154	8.89669536283251	0.000118259794942039	0.00159276636065303	1.9697981249978	3.84970577753703
NANOS1	0.405065869631491	3.45553304404154	9.01270423008539	0.000118618270257683	0.001595965901255	2.02889678381775	3.84896434382164
SRP72	-0.27385913878203	6.72783912013833	-8.81516717327873	0.000118921520777036	0.00159807404177077	1.90320913751927	-3.84833877926666
ANG	1.80913832990685	1.16831352418415	14.595757405292	0.000119104271447178	0.00159807404177077	4.98754908521732	3.84796251547903
ARHGEF17	0.424619144077885	4.00120609364353	9.06055371321897	0.000119138181460902	0.00159807404177077	2.0591712215491	3.84789275832507
DDX54	-0.322316244116745	5.71770220276012	-8.83359877451511	0.000119569513996893	0.00160223148755837	1.94500948328181	-3.84700708302372
CARD8-AS1	-0.571322218205312	3.8486816706241	-9.07337933153259	0.000119925290285313	0.00160536907350491	2.13909822069098	-3.84627881518728
CD52	0.796592918280376	7.42213961833299	8.87578239012201	0.000120517467662729	0.00161166165722427	1.94239671999251	3.84507114360411
IPCEF1	0.834307621025614	3.48206293580435	9.88493692600709	0.000121492745872633	0.00162305946636931	2.5501821022447	3.84309432781135
NR4A1	1.58999937681001	0.14993593006885	12.3357860490813	0.000121802109776147	0.00162554706464647	3.83999014700666	3.84247039527063
CCT5	-0.342619505791796	7.30255871680338	-8.76680974992686	0.000122431240163804	0.00163229286759803	1.9281624654286	-3.84120614527871
THADA	-0.312057827003027	5.17491516935549	-8.81102142671003	0.0001225883195778	0.00163246479131702	1.90149475231071	-3.8408914466513
MXD4	-0.334221510204539	6.23885151181684	-8.77558936987136	0.00012270917295907	0.00163246479131702	1.88087105552158	-3.84064958322803
HEG1	0.566218522946624	5.51768071246799	8.90024012439982	0.000122815178254246	0.00163246479131702	1.95795102732461	3.84043762002833
TRPM2	-0.399420663199077	5.81286063508943	-8.79772343993745	0.000122958696623671	0.00163272820597167	1.89194846823719	-3.84015092211125
MAP3K13	0.519815604618552	3.99936277887499	9.12936092980088	0.000123363406164698	0.00163645587735462	2.17190506106349	3.83934415430144
UBN1	-0.329135155284954	5.85698075922179	-8.77194160746808	0.000124206629974946	0.00164598725807159	1.87964733547487	-3.83767121484838
KCTD11	0.356052504449264	3.26115781157504	8.97989781929271	0.000124435317851609	0.00164649485679712	2.01409642281832	3.83721934816366
GABPA	-0.290800737962566	5.30027821929659	-8.77728678539821	0.000124579769237448	0.00164649485679712	1.95853573183619	-3.8369343284412
HDAC8	0.270916566790459	3.94943367997024	8.88742557459237	0.000124691594629076	0.00164649485679712	1.94990603262201	3.83671389752638
TRIT1	0.434269449636564	3.20631841672685	9.09832135726358	0.000124743909144414	0.00164649485679712	2.10470543189558	3.83661083879805
APH1B	0.316033668285486	4.90016355542801	8.84920511192177	0.000125317914480749	0.00165241873449692	1.9286754478846	3.83548272591843
NQO1	-0.311105344557508	5.40135053627124	-8.74425999597329	0.00012591116193286	0.00165844281553744	1.85728794945314	-3.83432190260585
NAV2	-1.18431693327217	0.582014335166044	-10.7583488750281	0.000126075169684905	0.00165844281553744	3.02595844355657	-3.83400189382315
FANCE	0.462009721610596	2.08269955314144	9.17998795212998	0.000126224724515566	0.00165844281553744	2.133818000949	3.83371042715867
CIP2A	-0.529521801803272	2.93696115814632	-8.96144459907934	0.000126277371741429	0.00165844281553744	1.99788311953807	-3.83360790069911
CDA	0.669896005942522	0.894517094661217	9.29688302707769	0.000126936302053829	0.00166432959311524	2.20548835230202	3.83232808068954
CAMK1D	-0.387429515926959	5.1551177217029	-8.78574889752141	0.00012709247547216	0.00166432959311524	1.88563002321829	-3.83202566792165
LYN	-0.397520153508272	8.24366703785136	-8.7068127281194	0.000127103888920385	0.00166432959311524	1.83669394130363	-3.83200358076168
TMEM51-AS1	0.651367881841517	2.39597114882226	9.39178882346722	0.000127248122032558	0.0016645668609591	2.26430671424016	3.83172462363467
MOB3A	0.406007523405521	6.50462943051916	8.73195382196533	0.000127764136697341	0.00166966221808733	2.08717108798596	3.83072904886398
ZMYM4	0.30902878250126	5.62484727468248	8.75695904087116	0.00012821980915756	0.00167395970432307	1.87281153512327	3.82985304137136
RFC3	-0.541043632479536	2.73810015667475	-8.98709023600072	0.00012850011633928	0.00167596149759107	2.01596719798422	-3.82931562128953
DAZAP1	-0.338111090635357	6.15818465156146	-8.70854750540429	0.00012882829917021	0.00167856353796144	1.83522413291935	-3.82868781366449
ADCY10	0.74416442481743	2.21597002172575	9.41498109129729	0.000128953968292515	0.00167856353796144	2.27798565069055	3.828447809992
RABIF	-0.527409779108908	3.83697926007069	-8.89944276237124	0.000129131442659724	0.00167921764696128	2.74416527141207	-3.82810924352313
RNASEH2A	-0.571544653129683	2.54395167511066	-8.97456802414401	0.00012926585005584	0.00167931097921952	2.00599544421038	-3.82785312726585
APOC2	0.541515280535508	5.40974917101185	8.76763134416217	0.000129412249342258	0.00167955976309583	1.87252092488123	3.82757444559319
CEBPB	0.627959034989015	8.10973835429742	8.68637092063392	0.000129847139958979	0.00168172897844914	1.83887129479853	3.82674834842087
CBS	0.721041031169086	4.08904358246795	9.34292899441178	0.000129912925923972	0.00168172897844914	2.23275815327081	3.82662361168824
HCAR3	-1.33581038910282	1.43816565364681	-11.3024767003775	0.000129961630276394	0.00168172897844914	3.30906395588396	-3.82653130173391
ULK1	-0.330135153485465	4.0616385650512	-8.76103010230974	0.000130784681872884	0.0016891355743625	1.87023510994553	-3.82497627252006
RXYLT1	-0.37862376729357	2.99498753806413	-8.8209702121498	0.000130892167941407	0.0016891355743625	1.94146333347331	-3.82477387534906
MTCH1	0.257483945797593	7.44620647817899	8.66321216440477	0.000130993840220531	0.0016891355743625	1.80452127723959	3.82458256968262
CCNC	0.314464267438208	5.06312265179568	8.76860577889413	0.000131045899548996	0.0016891355743625	1.87340064585618	3.82448466946503
RND1	-1.53657330633101	-0.229727802137122	-10.9854715428283	0.000131197096951935	0.00168943461723765	3.24877688520038	-3.82420054269855
FAM135A	0.460349797334719	5.00688090362817	8.84448390729616	0.000131602523494652	0.0016902732702603	1.94282505774471	3.82344019444561
ALOX5	0.457511939782356	6.2855446602015	8.69287884028918	0.000131633902961778	0.0016902732702603	1.82387396054814	3.82338143658336
ZC3H14	-0.320892728915214	5.25711556848322	-8.70069128609614	0.000131680930427408	0.0016902732702603	1.82897593840362	-3.82329340264639
GPRASP3	1.0787029113067	1.22185556825831	10.5847263867449	0.000131810013475579	0.0016902732702603	2.93668890249339	3.8230519154119
AGAP1	-0.390451771635886	3.99166782849698	-8.76764465476245	0.000132015119696929	0.0016902732702603	1.91065506318856	-3.82266866278071
MMP1	0.499040105045379	1.22026267293309	9.1987030828053	0.000132030588805089	0.0016902732702603	2.14441021133775	3.82263978063133
USP16	-0.390691188381691	5.17446124673674	-8.71601823585678	0.000132463006681095	0.00169416591587575	1.95971084089857	-3.82183370707885
CTNND1	0.28683988992141	7.70974786700636	8.63893269418886	0.000132969403324688	0.00169781567967148	1.78841325963843	3.82089287514851
AGRN	-0.419762392913809	7.11846280662994	-8.6413876522149	0.000133005637758944	0.00169781567967148	1.79023445856887	-3.82082568485608
THAP4	-0.26331621436348	4.65033734009309	-8.68748701292283	0.000133262130140887	0.00169944623741987	1.83503085357213	-3.82035055806034
SPSB3	-0.356307198797827	3.81292265666917	-8.75518845070234	0.000133660703862578	0.00170210822812064	1.86993562729856	-3.81961394668297
ARAF	-0.276474864080317	5.73677428457021	-8.64979274655227	0.000133804373534824	0.00170210822812064	1.79645614470724	-3.81934893550793
ACBD4	0.814149797896466	2.01543858535364	9.77547985381664	0.000133857742312995	0.00170210822812064	3.39500089496941	3.81925056045477
APEH	-0.360900367608341	6.19711971352204	-8.63599287048278	0.000134638036927146	0.00171038253070394	2.06122893357804	-3.81781644214811
MCM3AP	-0.282118425240705	6.81338711294865	-8.61887886263355	0.000134802295504515	0.00171082259458086	1.77518601943147	-3.81751554613872
FAM172A	-0.316329545284435	4.5050892526952	-8.69261354771428	0.000134998856370763	0.00171167137871057	1.82504504393704	-3.8171559310698
IFT81	0.463997293383845	1.99083386777566	9.08665983406848	0.000135262889995372	0.00171250259994954	2.0805970116949	3.81667364779039
SLC25A38	-0.471815228442077	3.6556623081106	-8.80286284176811	0.000135323904216029	0.00171250259994954	1.93709059269372	-3.81656232550602
KIF22	-0.557848541586247	3.60074739205599	-8.87686279528878	0.000135735232765966	0.00171466165737108	1.95497336003409	-3.81581307579057
CRAMP1	-0.351077899135827	4.33811837585007	-8.69840677312462	0.000135858517140965	0.00171466165737108	1.90544965576867	-3.81558892549547
UBR1	0.352096204419399	5.03003561368312	8.72978257383576	0.00013588424074628	0.00171466165737108	1.96858828731721	3.81554218011762
LINC01270	1.10533964315582	1.01042063673932	10.4075420767432	0.000136061170040773	0.00171525442537552	2.98228933824957	3.81522088684593
ENSG00000289298	0.858055713545137	1.57686494842686	9.62328690785562	0.000137241928443137	0.00172651637465028	2.40839212823019	3.81308672269481
TP53	-0.399979709734186	5.66994380376568	-8.63201121037298	0.000137296730591337	0.00172651637465028	1.78603295324991	-3.81298809100624
PRAF2	1.35985057290219	2.02429346877074	12.2778351363513	0.000137346934872551	0.00172651637465028	4.08788750409235	3.81289776700088
CHCHD4	-0.550101100281541	3.33206148962759	-8.83509091448903	0.000137945846940809	0.00173239508446407	3.45950346765696	-3.81182263860704
PEBP1	-0.324626583479548	7.47212749389844	-8.57861369105578	0.000138169369183574	0.00173355276031748	1.75831543491567	-3.81142251230931
DSC2	-0.388729484855701	6.74593019393357	-8.58532933555328	0.000138313841630301	0.00173371737481324	2.00370290605754	-3.81116421703589
PPM1F-AS1	0.771387735223616	0.751524295434627	9.41416498757167	0.000138779196721402	0.00173790001662788	2.27967592737281	3.81033395551588
KCNIP3	-0.624022941865464	2.76158807445222	-8.78773941411975	0.00013907559221178	0.00173953416958736	1.88581944261127	-3.80980650862352
PCBP1-AS1	0.668521608515835	3.87710767924443	9.12486325209214	0.000139173276997064	0.00173953416958736	2.21773128705255	3.8096329068531
YIF1B	0.330813433788783	5.55902136748317	8.63581518665575	0.00013944369225856	0.00174126517892217	1.82128584105575	3.80915293285304
SLC28A3	0.801816754720396	4.45279544465908	9.01944419321663	0.000139894580539877	0.00174524439371062	2.03433319970135	3.80835457423855
ZNF544	0.425749097347824	3.93119974748971	8.79589134535373	0.000140468171591888	0.00175074541722505	1.89662732777712	3.80734244926776
ALDH16A1	-0.442372725200228	5.9944391957221	-8.58613095069061	0.000140627914695261	0.0017510828736441	1.76964026218809	-3.80706126901059
TBC1D5	-0.330982070750893	6.53668583581961	-8.54826675573358	0.000141760417209237	0.00176333873107118	1.80077733537401	-3.80507641834569
HPGDS	0.336926446878099	7.15343767444308	8.54550354932037	0.000141879364527433	0.00176333873107118	1.7266102862558	3.80486881587576
CREBBP	-0.393182341728785	6.27645243823909	-8.55355583215972	0.000142293032752468	0.00176371835166728	1.88934104193094	-3.80414810190073
ABCC10	-0.284879044519294	5.21609504715859	-8.5745186713639	0.000142297899659227	0.00176371835166728	1.74778888419637	-3.80413963427689
ENSG00000291105	0.999912609865295	1.00864398566087	10.1109025093589	0.000142497934268792	0.00176371835166728	2.69978201238102	3.80379184245962
PFKFB3	-0.336701685571856	5.42589837770949	-8.57535141113276	0.000142594800985149	0.00176371835166728	1.74941291575754	-3.80362358955575
RND3	-0.649841248443225	4.80301793182799	-8.80389341829103	0.000142663523427538	0.00176371835166728	1.89688032136065	-3.80350428718507
MYCL	0.694847244823811	3.71651154085787	9.10982487321585	0.000142711659942469	0.00176371835166728	2.09604315023608	3.8034207542757
CCDC50	0.354403506325211	6.03552308694464	8.55336224200103	0.000143690344347991	0.00177227266469484	1.73175823320298	3.8017281393504
DCAF11	-0.325250219068018	6.11313188908941	-8.53205093083172	0.000143738633845211	0.00177227266469484	1.71816467418799	-3.80164490498033
C1QTNF6	1.1613776349971	1.17964027350006	10.7866432139267	0.00014380665382894	0.00177227266469484	3.04818430245686	3.80152770674422
EFEMP2	0.682506462694325	1.27051860061735	9.3562115664622	0.000143954996211415	0.00177244589085304	2.24080639350864	3.80127229421082
LINC03070	-0.535883425349138	4.33154855287226	-8.65527081113373	0.000144189729254624	0.00177368148782085	1.79924770114313	-3.80086864217211
SPRYD4	-0.27555551718975	3.28818920022524	-8.59284906825564	0.000145250020129609	0.00178501095205134	1.75806491893401	-3.79905301916066
VBP1	-0.393917494354531	4.55504323212013	-8.59419093253022	0.00014538950132845	0.00178501095205134	2.07020834597133	-3.79881510359129
EFTUD2	-0.265123089821832	7.34101041719224	-8.49830166127431	0.000145556091928424	0.00178501095205134	1.70169034172432	-3.79853122852179
PPP1R3B	0.504480811866697	3.15511400413461	8.96995979264377	0.000145651700534835	0.00178501095205134	2.00209430285686	3.79836844691205
ENDOG	-0.672973842927799	2.75687064756886	-8.93093255478974	0.00014592156297579	0.00178525728281852	4.75246096296204	-3.79790952586383
EFCAB2	-0.517653955663579	1.55106898293419	-8.8596841519395	0.00014594231442997	0.00178525728281852	1.93173907289077	-3.79787426957812
TNFRSF1B	0.357423204223997	8.27475134900528	8.49572048369111	0.000146100136036309	0.00178534878857961	1.69413194039148	3.7976062883408
BRCA2	-0.380953286107259	2.79489327509521	-8.64746668380616	0.000146224587835074	0.00178534878857961	1.79853584169449	-3.79739516122249
QPCTL	-0.459668568153013	3.22069353533293	-8.69383572629432	0.000146511870501728	0.00178534878857961	1.85019931541996	-3.79690844391389
TRPM8	-0.420495670400926	1.45434993816616	-8.60709671106882	0.000146633070343705	0.00178534878857961	1.76751366043131	-3.79670337535073
GPATCH4	-0.370501518955087	4.55976426708289	-8.57423290378473	0.000147051797436072	0.00178534878857961	1.7505225241537	-3.79599612063665
MYO1C	0.279916774357191	7.09446177072174	8.4946602710941	0.000147094975309553	0.00178534878857961	1.69252332690489	3.79592329854942
CENPW	-0.687078062663503	2.05063040232016	-9.02230293672337	0.000147187008800885	0.00178534878857961	2.0714047788262	-3.79576814566526
KANK3	1.22267456860596	-0.143729056673831	10.3147558443197	0.000147191082360764	0.00178534878857961	2.78982113776582	3.79576128044425
ENSG00000289273	0.540106687711513	4.34142828144993	8.76342444996135	0.000147199677134262	0.00178534878857961	1.8699194756331	3.79574679615272
PTGS2	1.10802835689603	1.18506637283009	10.3364528374509	0.000147302434333146	0.00178534878857961	3.48679129923227	3.79557368683239
G3BP1	-0.359566177201869	7.80463191909871	-8.47298243881981	0.000148065744617786	0.00179295391120197	1.74681580174966	-3.79429132846412
FLOT2	0.367460789203447	6.67816414000431	8.48936844322482	0.000148314709209294	0.00179329431595781	1.69214607358308	3.79387441483385
DPY19L3	0.271047464916137	4.42085090109131	8.59065091643146	0.000148469591786555	0.00179329431595781	1.75668500031825	3.79361538234905
ANGPTL6	0.742666855821484	0.817254233064015	9.32985679093019	0.000148501453696635	0.00179329431595781	2.22805965532722	3.7935621266328
PSD	0.766310856130178	0.991319247588727	9.21757613824111	0.000148846887717513	0.00179467300563797	2.15750254584312	3.79298543912321
MTIF2	-0.276048375003825	5.18481278024196	-8.50407676973473	0.000148887562783057	0.00179467300563797	1.70468088612071	-3.79291761675994
MFSD13A	0.65010919116827	3.02604680544835	9.19729250869077	0.000149172838748474	0.001796193879585	2.15546472375865	3.79244243193061
HYI	-0.362069309612209	2.62448233366298	-8.61653275291667	0.000149330945191025	0.001796193879585	1.77400578533995	-3.79217944202501
RHBDF2	0.272250952105665	6.73250777473652	8.47098907892982	0.000149421992558855	0.001796193879585	1.6766432321819	3.79202811526209
IL2RG	0.413587503756658	5.00818682818164	8.57196591162678	0.000150540348236005	0.0018079909521083	1.74420548503289	3.79017638263637
NUCB2	0.515746813391255	3.40917182514643	8.88993527858009	0.000150678555018815	0.00180800567972122	1.98883446570973	3.78994844465414
SAMD9	0.295391817421086	4.69036665493411	8.56262570595265	0.000150904920963519	0.001809077249589	1.73790299759714	3.78957553473769
OSBPL6	0.334506827446778	2.86423446551092	8.68981683543192	0.000151670119016128	0.00181526065221111	1.82168525918207	3.78831885259653
COX20	0.341475742067522	4.55036889047031	8.59023000953946	0.000151695772360698	0.00181526065221111	1.76891820097293	3.7882768256798
TCN2	0.659648643858007	3.59088868797728	9.07281323034718	0.000153311705763741	0.00183208699898167	2.07547234709074	3.78564289454954
STX6	0.362271278068372	6.00342363601717	8.46483500345281	0.000153643560826734	0.00183208699898167	1.74386979124442	3.78510521508226
CD200R1	0.707580856545122	4.03619821697065	9.06628660185383	0.000153924592666098	0.00183208699898167	2.06308638402373	3.78465073478069
SCN9A	0.432592070047163	5.32955579271553	8.50892563790661	0.00015397542848203	0.00183208699898167	1.7021433150004	3.7845686073236
ELOVL1	-0.25432074828511	6.6298030549099	-8.41720289243776	0.000153987376477742	0.00183208699898167	1.64045172912095	-3.78454930852456
SBF1	-0.277410248981554	6.25674981177144	-8.42089511819289	0.000154010573278261	0.00183208699898167	1.6428215291035	-3.78451184430714
STS	-0.472183760098396	4.30668362558415	-8.55636488461633	0.000154073533515391	0.00183208699898167	1.73544012686784	-3.78441018653195
PSMG1	-0.514704287497172	3.73443850786392	-8.62895496529668	0.000154348381210374	0.00183370322555871	1.80441476620026	-3.78396686537246
CBFA2T3	-0.41574173840259	3.35952321593085	-8.56329743589298	0.000154787839027371	0.00183727040226823	1.7388403820649	-3.78325957447956
ABLIM3	0.526407810355847	4.91404584552371	8.63012445310452	0.000155091118239028	0.00183894014601381	2.02356394507519	3.78277255939586
SLC36A1	-0.359446399810439	6.9878306422276	-8.40624798115789	0.000155207161350055	0.00183894014601381	1.63547523319801	-3.7825864508762
BLVRA	0.345540853148134	5.83485928974942	8.457381464371	0.00015550780612887	0.00184084980546633	1.6831064993188	3.78210488898586
PWWP3A	0.306859462515178	4.37678272757095	8.52357434796697	0.000156446933826406	0.00185030741897377	1.7118591033982	3.78060625204542
NIPSNAP3A	-0.509059186091162	4.8770177289738	-8.52843214450938	0.000156897525393999	0.00185397532468701	1.7286657213788	-3.77989021245984
CENPF	-0.347673442881706	3.47555064262089	-8.43247741291686	0.000157287291228233	0.00185558088838988	1.65063901447683	-3.77927239106878
TMSB4X	0.25510682795204	12.0644603432328	8.37775337149298	0.000157314570354441	0.00185558088838988	1.61352832839715	3.77922920464545
FEM1A	-0.257913450546656	5.50813993163515	-8.40480359413549	0.000157465480714766	0.00185570257138768	1.67930562460251	-3.77899042108155
RABAC1	0.516997225246187	4.40814217021339	8.6563913602731	0.000157986908177939	0.00185958313621316	2.9946113721953	3.7781670273814
TGFBR3L	0.389354603903744	1.58212055242492	8.65559531256616	0.000158212489860138	0.00185958313621316	1.79924269057453	3.77781160035706
EML2	0.474485509986786	4.58871756196774	8.60498597156057	0.000158420008010251	0.00185958313621316	1.77227624558499	3.77748505519362
U2AF2	-0.314895901092845	6.90649011745488	-8.37223397529283	0.0001585359867243	0.00185958313621316	2.15687789686996	-3.7773027294224
PIM1	0.579839239267942	7.3810349365624	8.38544811898001	0.000158674805741611	0.00185958313621316	1.63864708614931	3.77708466223676
PRDM10	-0.543075281057999	3.19620956063587	-8.59423281018451	0.000158772503338468	0.00185958313621316	4.40944162624549	-3.77693129923597
CNST	0.33380184423253	4.03292977233326	8.54819376585335	0.000158780982992062	0.00185958313621316	1.73494031733418	3.77691799229785
CLDN12	0.405304711724027	4.71782398440338	8.53679601385699	0.000159159954272612	0.00186071721176473	1.72508572093731	3.77632396260408
PPM1N	0.976508945449947	2.77502874378689	9.90103928068209	0.0001592363634591	0.00186071721176473	2.56874465715013	3.77620435403421
ATF5	-0.740128921490271	6.32342898151183	-8.42879747938359	0.000159524662937724	0.00186071721176473	3.28701969082546	-3.77575354479784
TREM1	1.83068877252793	0.374661670246008	12.7357931263719	0.00015952962464665	0.00186071721176473	4.01591688623713	3.77574579296681
NIN	-0.435075772129889	6.42906520990665	-8.37508323957359	0.00015972081860986	0.00186071721176473	1.61928672111501	-3.77544725741958
LINC03014	0.535299722099635	5.00024798683368	8.56665279609285	0.00015983778002372	0.00186071721176473	1.74111648860078	3.77526479637343
ST6GALNAC4	0.434258428839982	4.93927327172525	8.52100216333835	0.000159956673408747	0.00186071721176473	1.71061914918936	3.7750794501596
STARD3NL	0.268809173066714	5.77070828124989	8.39589968591212	0.000160082317461756	0.00186071721176473	1.62736788110901	3.77488372097917
SNAPC5	-0.304672314430629	3.87033037009167	-8.43829546162324	0.000160146583268788	0.00186071721176473	1.66935329163181	-3.77478366313236
KLK4	0.426899340833845	3.23749858070925	8.62269990768454	0.000160302563334985	0.00186089141025371	1.77758093349175	3.77454096897
TRAPPC8	-0.221091740335362	6.00707382845524	-8.35099657451685	0.000160739669790059	0.00186333898395198	3.86416779509393	-3.77386204367855
NUMB	0.269390151615104	7.40678974186055	8.35812143527268	0.000160795749884181	0.00186333898395198	1.60015398144128	3.77377506437241
ZNF892	0.709549075059947	1.65057051021156	9.27272787568286	0.000161355064923145	0.00186818026484263	2.20417582689865	3.77290913456607
PCGF5	-0.358273964789106	5.48896786985339	-8.38049001864842	0.000161781383800394	0.00187147457036056	1.67843905922465	-3.77225100381036
CASP10	0.333708314166451	4.0656415755174	8.49779382566765	0.000163233900283604	0.00188662368637766	1.74000499822766	3.77002086460209
RINL	1.14245646041218	3.19125213987979	10.2363755152622	0.000163509929906702	0.00188816059915884	2.88724947012304	3.76959917143736
E2F1	-0.641757325228754	2.27851507007341	-8.71968737561768	0.000163720484231156	0.00188844519333078	1.8418133707523	-3.7692779556114
NAGK	-0.313967329634951	7.3326127978141	-8.32108831733858	0.000163820724779433	0.00188844519333078	1.72652519356167	-3.76912516796157
ABCA7	0.426774253271007	4.72049619447455	8.49607335626927	0.000164077648656196	0.00188975644381599	1.69364767816131	3.7687339632952
MAPRE2	0.402164429612568	6.67382139570385	8.33837943856979	0.000164358675005245	0.00189069386281056	1.61920936065051	3.76830671847989
CENPC	-0.356717693179298	3.82641758934152	-8.38028545745399	0.00016467986947073	0.00189069386281056	4.18508744780752	-3.76781924688839
HSPA1B	0.625450470830737	4.56272583884936	8.66912712326883	0.000164720965580871	0.00189069386281056	1.82236702130563	3.76775694055349
DVL2	0.339998711763616	4.18033151328251	8.46691100694389	0.000164830133953871	0.00189069386281056	1.67397021319095	3.76759149999444
GGT7	0.706604361498272	2.66634829798782	9.06990218252787	0.000164875266012195	0.00189069386281056	2.07279362317442	3.76752313417654
DUSP13	-0.25011820052025	3.50645596779341	-8.37937332761997	0.000165035412097878	0.00189088750371518	1.61461731989318	-3.76728068767962
TGFB1	0.301376067543782	8.04524810311045	8.30687664421082	0.000165498533377889	0.00189454912580638	1.56738422881361	3.76658080802543
MS4A4A	0.486797810972761	6.53036771152339	8.34927567143207	0.000165655330962595	0.00189470079148639	1.59514329923025	3.76634426933873
C16orf89	0.784404794110694	1.26991655726053	9.25770491472219	0.000166150937298582	0.00189796174710816	2.20389056331073	3.76559799968955
SPON2	0.39915740461565	3.28330368498993	8.55536639917922	0.000166229256531443	0.00189796174710816	1.73308059240726	3.76548026052128
SBNO1	-0.244899154500864	5.93072509639721	-8.31198953923056	0.000166371826759916	0.00189796174710816	1.56894037635795	-3.76526606520622
RHOF	0.62117188152645	4.43066603126721	8.68090015694812	0.000166583109872908	0.00189814936833282	1.81664046699508	3.76494895407001
CDK9	0.295795625377974	5.47555808094248	8.35557142204941	0.000166885210917586	0.00189814936833282	1.76269867729455	3.76449619255289
UBE2D4	-0.390818382208211	4.70444331010826	-8.38281528716389	0.000166919542388049	0.00189814936833282	1.64614937417955	-3.76444478847277
ANGPT4	-1.22555016257403	-0.209439883916538	-9.59490010930578	0.00016696351364758	0.00189814936833282	2.3957263847086	-3.76437896538276
TIMELESS	-0.542920483903836	4.35052751920618	-8.46592914597162	0.000167757134824627	0.00190553048412242	1.67541574138749	-3.76319374335158
PGAP2	0.504916975793547	3.54253961610059	8.64174581187953	0.000168124684425304	0.00190756227247067	1.8591279217321	3.76264661778583
RHNO1	-0.3777642144388	4.602718060439	-8.36549486780608	0.000168347882534551	0.00190756227247067	1.70783213589897	-3.76231491924746
ENSG00000255422	1.07090107223831	1.76322307393934	10.6155465527406	0.000168369577045862	0.00190756227247067	2.95771411050931	3.7622827007245
TTC13	0.410438150067662	3.73438044872996	8.53372845463191	0.000168826878091433	0.00191077499945692	1.72990901821641	3.76160447001579
NEU1	-0.31286812226709	6.9970629064616	-8.27704011160458	0.000168942679321632	0.00191077499945692	1.54892773118287	-3.76143299752702
MYCBP	-0.549368115827545	3.96106008829554	-8.50394164349462	0.000169667615432468	0.00191414897722912	1.72957274134872	-3.76036205535384
SAMD1	0.31820200999286	5.45159882901296	8.34247031850272	0.000169669784942562	0.00191414897722912	1.6017886001018	3.76035885681903
TREM2	-0.275694231236879	8.90689423525751	-8.26500906976149	0.000169734287926917	0.00191414897722912	1.53627455618022	-3.76026377686488
CDC37	0.25527955710268	7.85107623963693	8.26829708135362	0.000169840988759862	0.00191414897722912	1.53909469260403	3.76010657019718
SAV1	0.36248194278143	5.38729613738337	8.35401058584018	0.000170123415972435	0.00191414897722912	1.5978587119753	3.75969090667025
MFSD2A	0.401843763477876	4.76500443105388	8.41433762979762	0.000170259414837745	0.00191414897722912	1.63848950326271	3.75949098120426
TAX1BP3	-0.288791994702167	6.18456471465586	-8.26984175761752	0.000170352164329553	0.00191414897722912	1.53959938248052	-3.75935472072099
AKAP8	-0.376178589094055	4.70424434114347	-8.34785353869032	0.000170401170410199	0.00191414897722912	1.61073608491605	-3.75928275289639
MORF4L2	0.360603168248764	6.92618195907571	8.27167647983318	0.000170567963888774	0.0019143933293945	1.54140013304816	3.75903795432499
CREB3	0.330523248799517	5.14217458252378	8.35214259783829	0.000171888982578064	0.00192598840306358	1.59700577765655	3.75710704380753
LINC00900	0.723919887117207	1.29067837532037	8.92598947909673	0.000171892896341306	0.00192598840306358	1.97809166919832	3.75710134389167
SLC25A5	-0.31749405377209	7.88363012604408	-8.24193663589306	0.000172641846642809	0.00193273938408688	1.83948854564872	-3.7560128300158
ZNF48	0.535239631454269	2.69967209643038	8.77735529961949	0.000173098408432628	0.00193493134998631	1.90455115381478	3.75535144639033
GLYCTK	-0.437392797786497	2.99659084184174	-8.45048489302306	0.000173130837512981	0.00193493134998631	1.67291784578527	-3.75530453146854
SPRED3	0.907716352293302	0.883922222610513	9.40949933638986	0.00017354567738366	0.0019379267307842	2.29137467555448	3.75470511353233
MYC	-0.420950841536772	5.02713557814185	-8.3186498938789	0.000173977444526358	0.0019400874434952	1.57500071649917	-3.75408266619645
SEMA5A	-0.651000109209719	0.532715566187558	-8.60892223498993	0.000174033148958126	0.0019400874434952	1.76882989388278	-3.75400246699364
DTYMK	-0.325848180464412	3.77856480328253	-8.31073412693959	0.000174922163949973	0.00194778785057233	1.57121968080427	-3.75272578421521
NFATC3	0.270350844225478	6.06835583935329	8.25094589949429	0.000175219358926121	0.00194778785057233	1.53134334449131	3.7523003537353
CCDC112	0.306196617806675	3.9746954131331	8.38173276395689	0.000175292243253604	0.00194778785057233	1.61680401188843	3.75219612445185
SGCB	0.96398608796599	3.04357526638118	9.08528016918643	0.000175314187929383	0.00194778785057233	2.07994622022083	3.75216475013452
PCCB	-0.346305765125401	5.60228446278134	-8.25106963891018	0.000175501049623357	0.00194806191174286	1.53185211910248	-3.75189774336505
TMEM255A	0.522104672106533	2.1112613674971	8.45735194509303	0.000175634038561558	0.00194806191174286	1.66747554182093	3.75170787819805
DENND1B	0.333836058013563	4.86444115176895	8.33447027640614	0.000175890418304235	0.00194926753249168	1.72142396753058	3.75134223213093
RALGAPA2	0.450210519518009	5.04051434548203	8.35602792535703	0.000176565679416172	0.00195427051083677	1.59951738293165	3.75038157503085
SENP8	-0.465658807178133	0.907864202948239	-8.39685569572705	0.000176781816766529	0.00195427051083677	2.05942081771474	-3.75007481804031
GCLM	-0.530575385819498	4.45558986486757	-8.375432949482	0.000176786043635056	0.00195427051083677	2.4704462167373	-3.75006882249455
KDELR3	1.04738191784536	1.14052548326322	9.99058810784126	0.000177463266629563	0.00196011519350929	2.65896168693229	3.74910996114915
AP4M1	-0.527615928266305	2.56606938763056	-8.4746747655531	0.00017813773467174	0.00196591969894005	2.36612625879653	-3.74815841421474
ECSIT	-0.602734363595816	3.5563163334176	-8.49009311567067	0.000178844260988376	0.00197206800399797	2.1938012631173	-3.74716526529645
DNASE1L1	0.268730927633601	5.68873262060512	8.23620212118318	0.000179728098362038	0.00198015957452466	1.51634317359128	3.74592805512758
WARS1	-0.255701506522541	8.43712317513649	-8.17894758495441	0.000179976227933361	0.00198123956004373	1.47652811395396	-3.74558174767423
NINL	0.394410712939202	3.7990786379253	8.31694310751226	0.000180494977439239	0.00198529433935043	1.57197707153009	3.7448591915538
MTUS1	0.397490312146069	5.51491512180532	8.26882418437701	0.000180846010455334	0.00198749916069938	1.57792064659774	3.74437135130558
ZC3H12A-DT	0.587027299274231	2.46340013686268	8.69858765281102	0.000181258524234844	0.00199037542543736	1.84013386907449	3.74379920611246
STRIP1	-0.286775119795994	4.90272834401976	-8.21213227408756	0.000181921079799743	0.00199538723443755	1.54843270029231	-3.74288281705589
CCDC9B	1.15284422088184	1.8584925145071	10.435767160643	0.000182017291481385	0.00199538723443755	3.00923079662344	3.74275000643755
CYP27B1	0.88655446758124	2.85498050354619	8.81186516243672	0.000182385531297878	0.00199580033393641	1.90177138224272	3.74224229712816
ABCG1	0.604155723388027	3.95317112674272	8.57604790580279	0.000182517887868957	0.00199580033393641	1.74665565666126	3.74206004640687
TAP1	-0.33565806669671	5.75226301396586	-8.18356280756692	0.000182767669635838	0.00199580033393641	1.4813821363981	-3.74171644323127
ZNF383	-0.268741637008757	2.84889281980131	-8.24865816282167	0.000182784033772218	0.00199580033393641	1.54674537382842	-3.74169394791565
HMGN4	0.445482286264285	5.67164284144862	8.24048926422603	0.00018281101626859	0.00199580033393641	4.03564438122555	3.74165685997524
ARMC5	-0.71991378829472	3.38407333887711	-8.6091373369106	0.00018371299889912	0.00200329044207273	1.97735259622148	-3.7404200202289
BTN3A2	0.35274889265553	4.541571266037	8.29656572039267	0.000183808627497659	0.00200329044207273	1.55859545838744	3.74028922481993
ARHGAP31	0.31810602216041	7.38283875223718	8.15352691506403	0.000184063187800271	0.00200329044207273	1.46412064820702	3.73994136312667
ABCC6	0.894318232714464	0.424730551967067	9.16038356258065	0.000184104197759999	0.00200329044207273	2.12681559596086	3.73988536450856
FCSK	0.322061401234232	3.89325202130175	8.30088884542927	0.000184407331247374	0.00200369149853184	1.56099297042611	3.73947180261054
TRDN	0.914130780537922	0.602877807675477	9.2044358199718	0.000184515270023687	0.00200369149853184	2.14760118700695	3.73932469713092
PSME4	-0.277093960560774	6.32475215241872	-8.15524780155843	0.000184596474143095	0.00200369149853184	1.46070118148468	-3.7392140805688
SEL1L3	0.514040779243879	6.30442354924566	8.22664474269552	0.000185150750454467	0.00200679703990895	1.50979666129376	3.73846026270132
BOP1	-0.415023164477361	3.91884207985609	-8.27000360173775	0.000185297091382066	0.00200679703990895	1.54343759825286	-3.7382615924772
NCOA4	-0.306100600607061	9.08321768316648	-8.13594847630896	0.00018533870684514	0.00200679703990895	1.44745609641678	-3.73820512289094
GPS1	-0.281906885276908	5.62633016561006	-8.15668505950627	0.000186183292373567	0.00201241178617955	1.47020286398321	-3.73706164117428
CENPO	-0.603112512973515	2.93445947826931	-8.4979683373881	0.000186251841982447	0.00201241178617955	1.70794206149161	-3.73696904613129
LINC00526	-1.12467629892774	-0.105118138676785	-9.14497053240067	0.000186314660406956	0.00201241178617955	2.37683528081286	-3.73688422074913
BAZ2A	0.269934128058526	6.32408899072028	8.14347997286195	0.000187085169978671	0.00201869674052872	1.45308107193029	3.73584596271741
CMTM6	0.255047093384278	8.49023177525057	8.12281443502419	0.000187282750031117	0.00201869674052872	1.43781657418702	3.73558037204418
RGMB	-0.471968465934872	3.18074944475177	-8.32569684460047	0.000187488421088591	0.00201869674052872	1.58041504055292	-3.73530418491933
ATAD2	-0.475188782049777	4.01510483773587	-8.25879622755636	0.000187549354931124	0.00201869674052872	1.53249760985007	-3.73522241407487
RALY-AS1	0.378791342025116	0.814752483579063	8.41330573149189	0.000187744512959673	0.00201869674052872	1.64211498224131	3.73496068756153
CERS2	-0.244079039982538	7.20432077649705	-8.11603225126383	0.000188184336836387	0.00201869674052872	1.45004277138122	-3.73437177590448
LINC00504	0.592829513144299	3.91316406539627	8.50259636220974	0.000188286276441447	0.00201869674052872	1.73748421762918	3.73423546636001
TCF25	-0.275515524996437	6.72016119860341	-8.11777213581498	0.000188377767257045	0.00201869674052872	1.45635127558108	-3.73411318756912
PCNT	-0.362002679776992	5.23819951645274	-8.16964228385148	0.000188379186711323	0.00201869674052872	1.47714008708338	-3.73411129088784
SEMA4A	1.41092512537626	2.2953667563292	10.0472362825505	0.000188475638154149	0.00201869674052872	2.6471447608626	3.7339824434868
RAP1A	0.316411737784181	7.65159350388876	8.11476934823974	0.000188721714100623	0.00201869674052872	1.52784147463359	3.73365399648885
HEXIM1	0.332987103293094	5.71309583269086	8.16824723039423	0.000188731856793124	0.00201869674052872	1.6457517282922	3.73364046728773
PHF8	-0.327287163707091	4.47850681596828	-8.17385579557497	0.000189442142413103	0.00202465330988709	1.47417477914941	-3.73269472235283
ARHGEF37	1.23362769643561	2.59791774857296	10.6477712544877	0.000189657710347873	0.00202531724828606	3.0163601993061	3.73240835294233
ALOX5AP	0.521626972137837	7.3351731823104	8.11208841977215	0.000190406668771994	0.00203167148029228	1.43000567518532	3.73141577767275
GLO1	0.383572133086042	6.5087550226702	8.121878692146	0.000190787786971105	0.00203409369970244	1.81462289667763	3.73091209942537
ATG9A	-0.237365073310092	5.41634643270341	-8.11110105178412	0.000191729798891743	0.00204031014785566	1.42897661935905	-3.72967120082777
HCN2	0.448722770014549	0.495409466287469	8.33477856750077	0.00019181348842862	0.00204031014785566	1.58421470243463	3.72956123511709
CITED2	0.429138489220938	7.71719522467829	8.0951455094374	0.00019183460061284	0.00204031014785566	1.43769816131119	3.72953350141975
PAXIP1-AS2	0.328611699231997	1.1358172274361	8.25775112902869	0.000192276056159779	0.00204222333260788	1.53117042864869	3.72895424621016
SHLD2	-0.263345702493507	4.83398442173643	-8.12957670050788	0.000192323933815562	0.00204222333260788	1.44211548765038	-3.72889149876358
GSTM3	0.410758863238347	2.45207524372833	8.42573818724204	0.000192665556553647	0.00204420633517008	1.64586549745235	3.72844420080065
COL26A1	-0.662128823444634	2.18810472672691	-8.52034607255299	0.000193189597064845	0.00204812007362159	1.7230036513944	-3.72775950371832
GHITM	-0.245216224066255	8.01081854812466	-8.07496632078476	0.000193367839561602	0.00204836445776371	1.40375123783587	-3.72752701466463
ARHGEF40	-0.302019647003426	6.48702684621446	-8.08065174277584	0.000193682168662978	0.00205004887264045	1.40760574686636	-3.72711751251917
RYR1	1.27523893605142	0.27528070385425	12.5878477893665	0.000193918401720736	0.00205090463486538	3.92419868085327	3.7268101633076
SLC25A12	0.473461851695489	4.08586833449395	8.33297700567785	0.000194085390290793	0.00205102727497853	1.6523524272883	3.72659311629636
ZNF428	-0.452262569882001	4.09262437829277	-8.21782232592611	0.000194253548067156	0.0020511337946215	1.58981706489886	-3.72637472684554
TLCD2	0.992917846569803	2.52666413514647	9.45666867859165	0.000194406271465376	0.0020511337946215	2.34289036026113	3.72617653618011
C19orf47	0.281119419499772	3.36554337577781	8.22457114431692	0.000195267929178162	0.00205857939075284	1.50878410514512	3.72506108831068
TIMM44	-0.388929090813474	3.87003937524735	-8.15986835163389	0.000195788155023761	0.00206144076339157	2.20065209144816	-3.72438987376753
SDCCAG8	0.339316576169925	5.52699555321464	8.12715236500426	0.000195851709772939	0.00206144076339157	1.44863935334978	3.72430798799356
BCORL1	0.675007711237758	3.53569829950569	8.64003372607594	0.000197463099686308	0.00207348250393652	1.80732169210955	3.72224012492822
PRADC1	-0.305198906851708	4.11908794378112	-8.12069121406542	0.000197467743954758	0.00207348250393652	1.45558332928184	-3.72223418798337
CENPV	-0.609223812389402	1.86395500055016	-8.425312740742	0.000197692621710779	0.00207348250393652	1.64906807567248	-3.72194687506208
AP5B1	-0.303110541189829	6.50165712053926	-8.04974896016738	0.00019776894041693	0.00207348250393652	1.38629525870216	-3.72184943698353
TCEAL4	0.442617551211063	5.50774887860152	8.15501315469138	0.000197781231339956	0.00207348250393652	1.4626978073181	3.7218337481453
ENSG00000215014	-1.15504140940955	0.574998837704637	-9.25461197724034	0.000197984643726396	0.00207396770836881	2.95081122752048	-3.72157423386928
KIF13A	0.255150952836303	5.70036979129589	8.06298207480597	0.00019905680283209	0.00208292723247234	3.84270339048083	3.72021049575226
SDS	0.825871932569276	4.31155587083794	8.55513616153403	0.000199155554767793	0.00208292723247234	1.73464629478336	3.72008523505531
MPI	0.359773909271202	5.09682943692773	8.1444760203297	0.000199400097769141	0.00208353734595804	1.52879944331419	3.71977529844766
ID2-AS1	0.530665392181123	1.32835992366968	8.52234265379739	0.000199613806756997	0.00208353734595804	1.71925423817821	3.71950473349818
POLK	0.249477073112661	4.88334985231883	8.10935887366739	0.000199687456825283	0.00208353734595804	1.42784851694547	3.71941155233611
BRD9	-0.38454955685125	4.43603143706849	-8.11324658239735	0.00020017670788063	0.00208699239124521	1.62524584845755	-3.71879337633842
PLS1	0.933591922573695	1.23870738527637	9.40149036654334	0.000200530380335267	0.00208902958961736	2.28158884615462	3.71834738923806
PRXL2A	0.251012503674638	6.60433391928202	8.04540390914327	0.000200835502933508	0.0020897504678353	1.38253671295661	3.71796321773229
HEBP2	0.374889000703327	3.54974518264938	8.25295487599901	0.000200998947562586	0.0020897504678353	1.52820366336098	3.7177576545516
FBXO31	0.310576905925224	4.36045053435137	8.14745142602683	0.000201074558235535	0.0020897504678353	1.45909147328834	3.71766261265251
KDM1A	0.256322326253457	5.31792581170216	8.069486949124	0.000201989926374839	0.00209565980814205	1.39995701443394	3.71651465962783
CCNE2	-0.603001546260557	1.0345133142781	-8.14355638115755	0.00020208832023087	0.00209565980814205	1.45198100066989	-3.71639155602745
USE1	-0.548699088302554	2.57577800009696	-8.30853029692012	0.000202461943011201	0.00209565980814205	1.77293139091535	-3.71592461727432
ARHGAP5	0.339414314754207	7.06460797310161	8.02709549235396	0.000202811198474854	0.00209565980814205	1.36956896390313	3.7154888632568
ANK3	0.332359219765797	2.51970492045668	8.21814115091966	0.000203019598899215	0.00209565980814205	1.50368154814753	3.71522918491381
TRIM46	0.702869120904966	0.400269133154989	8.71874116893844	0.000203055944617324	0.00209565980814205	1.85060851985432	3.71518392180433
EXD2	0.405248011865222	4.21250618627659	8.18565170257498	0.00020327494259296	0.00209565980814205	1.48622668014767	3.71491135383934
GIMAP5	0.530260826889537	3.93450194174238	8.33379210524122	0.000203312177742956	0.00209565980814205	1.58365247934124	3.71486503788751
AGPAT2	-0.325596172233589	5.52473392078488	-8.03460883371946	0.000203324858289897	0.00209565980814205	1.38495086104561	-3.71484926666393
RHOC	0.365862663057967	7.52403642969563	8.01017845982574	0.000203510160362609	0.00209565980814205	1.36020829134658	3.71461890557503
CD300E	1.01813178262799	1.37086556331097	9.32358919535162	0.000203510937285509	0.00209565980814205	2.22080739694545	3.71461794014637
CENPX	-0.636096729881788	3.19970307192981	-8.36016891607584	0.000203548441096909	0.00209565980814205	1.62005211281062	-3.71457134085617
PSMD8	-0.283660915102021	6.83575783646051	-8.00246228867854	0.00020381295384702	0.00209674760547686	1.62980938220466	-3.71424290695227
SLC12A7	-0.387104728362764	6.23160758538193	-8.02145095639711	0.000204015496098499	0.00209719667679447	1.36998391720199	-3.71399168967607
NADK	-0.335999356564112	7.01984886049655	-7.99725477177934	0.000204612198268464	0.00210055458136713	1.35253343312376	-3.71325294729447
BBS5	-0.567422473747713	2.79085838784617	-8.27241842716696	0.00020480460391131	0.00210055458136713	1.54340354077907	-3.71301517245259
RNF19B	-0.404601299626373	5.58371540567479	-8.0519387781096	0.000204819588318774	0.00210055458136713	1.38753952732191	-3.71299666353394
NECTIN2	0.341850369676252	6.95489739409687	8.00327096789557	0.000205205217501926	0.00210287551693161	1.35719576665155	3.71252076682441
LPGAT1	0.291557760051595	6.24074303596737	7.99990613935886	0.000206481526062151	0.00211431315942152	1.35018754144453	3.71095167088904
HGH1	-0.408416495523311	4.28338094667047	-8.07194801293796	0.000208063106481029	0.00212885654452954	1.48429655183145	-3.70901986376595
MSN	0.311722223940381	10.2470967893584	7.96477962108498	0.00020848851265555	0.00213155683852874	1.34313710536833	3.70850260911762
PPM1D	-0.322326199703446	3.89248800717546	-8.0449500339486	0.000208881671482028	0.00213392351539574	1.38396725317938	-3.7080254449166
ANXA5	-0.239616732603307	9.58927759630181	-7.9605343138878	0.000209064811686195	0.00213414265231716	1.3219794199271	-3.70780346146294
SLC7A7	0.340924139186977	7.27106121081028	7.97158301747911	0.000209424212218729	0.00213544120268707	1.33044765204456	3.70736836399104
ENSG00000276649	0.396133609918221	0.606479255481303	8.18460018389529	0.000209515596445167	0.00213544120268707	1.48280168739863	3.70725784424751
FHL1	0.567816409047055	3.17897374813174	8.35677811786185	0.00020996810658126	0.00213751377817128	1.59913997157326	3.70671124642607
PHF7	-0.337133722539688	1.92750255740865	-8.08487001299563	0.000210042834327461	0.00213751377817128	1.45456172399068	-3.70662108744538
TBC1D13	-0.297620974983375	5.36015209947102	-7.98365239894842	0.000210894988407477	0.00214346658731607	1.35593604921897	-3.70559508906048
RGS3	1.08575478542734	2.9135540381253	9.69959281546738	0.000210952579507809	0.00214346658731607	2.46927908504932	3.70552588957767
ABI3	0.384354203527947	5.43243549073428	8.02815377402117	0.000211303073421464	0.0021437334027811	1.37027710357163	3.70510513032006
RBBP8	-0.397532369024864	3.96103712130114	-8.06493539814117	0.000211343935806464	0.0021437334027811	1.40069181780216	-3.70505611870818
GIMAP1	0.633742188895922	3.78264491173079	8.47636006430309	0.000211734118762796	0.0021437334027811	1.68633607212672	3.70458856884364
NLRP2	0.409405453166034	2.19582268285789	8.08309654000043	0.00021175382612844	0.0021437334027811	1.4091946264631	3.70456497530095
TOPBP1	-0.268578806586866	5.26731552582306	-7.97960528372336	0.000211859677220369	0.0021437334027811	1.3358023400141	-3.70443828626542
BMT2	-0.305807084500652	5.99312896544039	-7.95963908353722	0.000212039134188674	0.0021437334027811	1.32277043246919	-3.70422363698675
DHCR24	0.255518333807039	7.25490490669258	7.9484406840068	0.000212168482999524	0.0021437334027811	1.31331259040594	3.70406902807125
PDIA4	0.329109745296469	7.8004966983545	7.94439194369981	0.000212321757867941	0.0021437334027811	1.31443964676104	3.70388593520622
CXCR5	1.06169934427554	1.14064182918482	9.51728203753799	0.000212440585713893	0.0021437334027811	2.34210402409881	3.70374407606047
ZNF134	0.335896301231933	4.53982261594194	8.07223919944615	0.000212807215535095	0.00214423735632295	1.40849742475936	3.70330685492995
ADRA2B	0.3680517088427	3.4187970140209	7.99712347832635	0.000212921569198636	0.00214423735632295	1.34818526173429	3.70317062820263
RAB42	-0.35878180069645	5.72227032536289	-7.96453855566231	0.00021297789030528	0.00214423735632295	1.33125060380848	-3.70310355949372
HP1BP3	-0.258500307552147	6.99784698529892	-7.93751963601732	0.000213149538738698	0.00214432984894213	1.30666110864889	-3.70289925854156
CNP	-0.297658627471566	6.10266536984042	-7.94547306819088	0.000213678924960053	0.00214801837817802	1.31971794578847	-3.70227013927424
GNL2	-0.2461956871029	5.26627957605061	-7.95715799172786	0.000214355725054506	0.0021524266838518	1.3198113256286	-3.70146796256767
SLC35B2	0.486248934701819	5.10283643371627	8.09211285343867	0.000214451190905855	0.0021524266838518	1.49476862829558	3.70135500320227
SLF1	-0.496111355126843	1.59836609393433	-8.12876078789807	0.000214730426488881	0.0021524266838518	1.45198468259212	-3.70102487030279
PKIG	0.631256414778578	2.03547424932245	8.63308178487859	0.000214769750938163	0.0021524266838518	1.78999640918021	3.70097841042541
EXOC7	-0.322726101764836	6.68541844448298	-7.92636377292073	0.000215295284129405	0.00215605649106526	1.52548942707382	-3.70035828464502
PUF60	-0.311835325881599	6.10693474298531	-7.93222936655541	0.000215976165313506	0.00216081109378755	1.31495148444941	-3.6995569595269
TMEM52B	1.2342132925913	3.52870073220801	9.8371288670341	0.000216157742835139	0.00216081109378755	2.64646835325024	3.69934366263995
NMRK1	0.838248241495241	3.81765154057312	8.79129763332319	0.000216261190612422	0.00216081109378755	1.89618132442135	3.69922221901996
TSC22D3	0.39264437918496	4.11790869745694	8.08822962347721	0.000216873432402311	0.00216528928462791	1.41288454113181	3.69850458600098
NR2C2AP	-0.668904676696918	1.64179217778403	-8.33462910822478	0.000218425523301685	0.00217913717464772	1.63199108839153	-3.69669380681844
GPD1L	-0.423069167472123	4.67282843314814	-7.98776754932083	0.000218724968541195	0.00217963283392266	1.6755502737861	-3.69634584353047
CC2D2A	0.757113832780002	2.88935336677571	8.70410142758621	0.000218805478062544	0.00217963283392266	2.04478134424166	3.69625236562911
FDXACB1	-0.337085646905859	2.22230154075834	-8.02666616273183	0.000219494442924118	0.00218356991465946	1.38881344973123	-3.69545374110436
ARL5A	0.262483485742207	5.93807613988558	7.91991400205829	0.000219531576388598	0.00218356991465946	1.29278141126511	3.69541076413353
ZMYND8	0.470531259134249	5.55171918962258	8.00001058299153	0.000219853091510031	0.00218512120093441	1.48028097742987	3.69503893890467
PRKAR1B-AS1	0.28923146442465	3.77012444921965	8.0371773444561	0.000220357680016369	0.00218848835104293	1.37665042440313	3.69445642132608
FBXO32	0.425080747222654	4.06553092361603	8.09892149913758	0.000220781750250727	0.00219105136959349	1.42056815300444	3.69396782499883
KATNAL1	0.561543972353221	3.58350782173092	8.2572758737713	0.000221083636270087	0.00219239888439435	1.54677856551301	3.69362054086657
GPI	-0.243557933608153	8.30427055945333	-7.87506073580145	0.000222128899086797	0.00220111061489987	1.26041764201933	-3.69242151933477
BDP1	-0.364449328649696	4.97029010880819	-7.94040638398902	0.000222636770251784	0.00220448816995746	1.31856074442137	-3.69184085082474
KYNU	-0.342937669213696	6.62875019546369	-7.87615731256939	0.000222997338373212	0.00220640320029087	1.26125438003397	-3.69142935381576
PRMT3	-0.399557664772779	3.35676742250058	-7.98688722326543	0.000224326044727175	0.00221788723921647	1.79613174132263	-3.68991834516666
PDCD7	-0.404451075697098	3.73050924836465	-7.97022072014242	0.000225257774526843	0.00222543216016453	1.45051767041458	-3.6888637823607
TAP2	-0.278045081828399	6.29002306187621	-7.86271707344324	0.000225626957308504	0.00222617678105474	1.26640104008315	-3.68844706122554
MMP2	0.305765656277277	7.45947807247856	7.85808890270661	0.000225670469963728	0.00222617678105474	1.24798954107636	3.68839798777077
VAV2	-0.365147912657923	4.18037080460696	-7.93563374975229	0.000226120154616363	0.00222894691619221	1.30612659480855	-3.68789135417017
PI4KB	-0.295355607343175	6.12759039193225	-7.8599074224582	0.000226555081906697	0.00223156755678097	1.30269535880429	-3.687402245704
TYMS	-0.706516366716329	4.17266343889793	-8.1512162051209	0.000226807187518603	0.00223238483822374	1.45813563704835	-3.68711913731346
FPR1	1.12280250808007	3.90631258285595	9.18310289450129	0.000227039917323793	0.002233010334394	2.13598095469126	3.68685804954505
NR3C1	-0.242337810165703	6.72010134848786	-7.84601643609238	0.000227372536807475	0.00223387365380979	1.23923887030981	-3.68648533634191
ST3GAL2	0.250806513595064	6.50057682980175	7.86270246841287	0.000227466186129279	0.00223387365380979	1.25133459303811	3.68638049092261
ANKRD22	0.877688506758554	1.1720492950207	9.92927628554202	0.000227970562683403	0.00223716242145594	2.57379946363878	3.68581651018088
MXRA5	-1.02748332431992	4.21324187903572	-8.49577549905983	0.00022880112278822	0.00224364488832222	1.69664937990136	-3.68489034660364
KIAA2013	-0.300722788898045	6.07642934770714	-7.84456243399252	0.000229454982847071	0.0022466374882755	1.24719795186423	-3.68416343973817
SLC35D1	-0.342348460669405	3.83036761609928	-7.91423805806706	0.000229469690367977	0.0022466374882755	1.29721121359329	-3.68414711151472
TLR10	1.76869895165603	0.455850815179955	11.6928131495194	0.000229688624995761	0.0022466374882755	3.74802442567434	3.68390416734063
PSMB9	0.587132692368845	3.36576524083537	8.29779114134144	0.000229787151236603	0.0022466374882755	1.57423239819095	3.68379490708627
DAZAP2	-0.236827622554999	8.31885802329488	-7.8190941666548	0.000231082888131423	0.00225763363467554	1.22720125890778	-3.68236208188395
NDRG1	0.304623268369247	6.1836477604873	7.85514029958204	0.000231368745378602	0.00225875448983148	1.24588269286498	3.6820469964861
DUSP4	0.573588241137557	2.02485193812859	8.38568260812509	0.000231606025646335	0.00225939980229562	1.61963573112489	3.6817857323002
IFTAP	0.401519131383047	2.44889380142646	8.11984300036644	0.000231922513890792	0.00226081629309052	1.4535911633278	3.68143764461356
TFCP2L1	0.429987815219151	4.39389201623274	8.01874122336472	0.000232214799725571	0.00226199493843381	1.36607639630135	3.68111657152012
DPP8	-0.243692541723748	6.00693926250615	-7.8184100437918	0.00023355048575111	0.00227220042615298	1.21923388269498	-3.67965414335358
EPC2	-0.288775755364692	4.59112286134798	-7.85722326686445	0.000233606786748208	0.00227220042615298	1.26662999347529	-3.67959267253736
MAP7	0.635594147233107	3.10232929056266	8.33151836926984	0.000235701103919277	0.00229088282078831	1.5937049400727	3.67731586595344
EIF3J-DT	0.525099514603199	1.8359097027543	8.21045832013626	0.000236262701108075	0.00229465150252059	1.56221182136616	3.67670856155936
SETD1B	-0.390996685943798	5.10377650128939	-7.85405090167809	0.000237183303398487	0.00230053400716551	1.26031188789315	-3.67571595738603
TMEM120A	-0.397309023826939	3.71921646294742	-7.90568757535407	0.000237216969751668	0.00230053400716551	1.28816682852591	-3.67567972648761
ASH2L	-0.373933442429039	5.39054089975963	-7.82790601774238	0.00023787697516621	0.00230433382641047	1.26377866448274	-3.67497041763921
ARL4D	1.35977320173195	-0.111719160122635	9.48991081279376	0.000237957951768881	0.00230433382641047	2.33922473305694	3.67488351916811
SGK1	0.258208152043591	8.84593170427841	7.77739415324221	0.000238164606025026	0.0023046441605017	1.18928031240962	3.67466187785299
CISD2	0.385923570656826	5.37287735413719	7.873846995764	0.000238794203258854	0.00230904372806858	1.26380195377807	3.67398773129979
PSENEN	-0.380091755072672	5.1011563149772	-7.83486002249992	0.000238972775739414	0.00230907881916876	1.25594976913038	-3.67379682688317
ZNF219	0.346589862623694	5.82010740646408	7.83112196578301	0.000239149091366296	0.00230909206799103	1.22840579350843	3.67360846644592
PTPRH	0.793777679130977	0.669280948486535	8.66070110884293	0.000239399227030971	0.00230981754209195	1.80932246341686	3.67334146645337
B3GNT7	0.592163140367715	4.08908728780323	8.12030253202564	0.000240045314467941	0.00231306640319873	1.44007286163565	3.67265302859117
COL9A2	0.746137196189242	4.06735056903514	8.26697557792573	0.000240086443850462	0.00231306640319873	1.56647473242778	3.67260926209457
AXIN2	-0.519345516874785	0.115732439348685	-8.12450158361442	0.000240516809759796	0.00231343171168551	1.43806106509961	-3.67215172360762
BIRC7	-0.364486920893215	1.99811318187378	-7.84497754865372	0.000241020671461577	0.00231343171168551	1.23842210636316	-3.67161702396084
C5AR2	0.721827140706642	4.06598625207645	8.21439446908862	0.000241239274154545	0.00231343171168551	1.55770879311879	3.67138536820539
SLC9A8	-0.384789525852219	4.54377901981832	-7.83803670604038	0.000241278601715577	0.00231343171168551	1.3913074296537	-3.67134371324578
WDR36	-0.284832714335672	5.21329734851228	-7.7912683609731	0.000241352985540185	0.00231343171168551	1.32495356294871	-3.67126494481313
FN3KRP	-0.428845259337925	4.48233028041569	-7.8604419431927	0.000241409476331	0.00231343171168551	1.35528816383416	-3.67120513934666
SPATA18	-0.387169840956438	3.4061342732066	-7.92442503964577	0.000241538562513472	0.00231343171168551	1.29593111006505	-3.67106852811696
DBF4	-0.234837865075486	3.23641510789687	-7.81729182772713	0.000241545874096337	0.00231343171168551	1.21821719981392	-3.67106079235701
ALMS1	-0.331618173848959	3.61146000982616	-7.83531801327077	0.00024170182062386	0.00231343171168551	1.23257730920001	-3.67089585097424
HLA-DMA	0.382224064301816	6.46820390900205	7.78643908085294	0.000242877009433098	0.00232058858726502	1.19607291929995	3.66965607967167
ACP3	0.857436594546973	3.57474759954463	8.53651815918243	0.000242988018758566	0.00232058858726502	1.72556829122165	3.66953926089595
KCNC4	-0.422092769012254	1.99599174203853	-7.93352334366302	0.000243148946651602	0.00232058858726502	1.3140501846817	-3.66937000003232
DPCD	-0.558388078816215	2.32209276733453	-8.02824066872228	0.000243210772689278	0.00232058858726502	1.40577724985632	-3.66930500053643
SPOCD1	0.456264464314212	5.68675733872351	7.83171095361683	0.000243339789344518	0.00232058858726502	1.23103878378314	3.66916941151524
DCLRE1A	0.386910720062668	3.381386205582	7.98180400397089	0.000243660045421362	0.00232058858726502	1.33933299065154	3.66883313220426
TMEM143	-0.309471213708222	3.07440961468346	-7.84675096095798	0.000243680262288758	0.00232058858726502	1.24083090127558	-3.66881191775096
CD300LF	0.485373539234673	5.15455926238161	7.89490290762401	0.000244243748296649	0.0023242777460472	1.32559126815251	3.66822129030942
ADAM19	1.23411255658355	2.56601914957911	8.98010574232308	0.000245132079003847	0.00233079968670409	2.00861374962479	3.6672927623247
RFC5	-0.453982595603531	2.49841484252934	-7.87814000776406	0.000245282276296082	0.00233079968670409	1.26425316153198	-3.66713608059023
NCAPD3	-0.359404308320064	4.56533303872497	-7.81132394861636	0.000245613095096781	0.00233226420300893	1.21453142763893	-3.66679129658324
PPP3CA	0.277532589387063	6.03533351161563	7.75736454648466	0.000246344205817889	0.00233713632094054	1.17548900210773	3.6660308652663
SLC30A3	0.458703570116678	3.29645161140775	7.82586213445659	0.000246480321141695	0.00233713632094054	1.22460465401639	3.66588952494127
PAFAH1B2	0.236051475142965	6.57724579312338	7.73687119059787	0.00024698597440144	0.00234024973160417	1.1600561365239	3.66536510178511
MAPK3	0.311730716905139	5.83707056604175	7.77001115973123	0.000247959327182417	0.00234657383869499	1.18482154609018	3.66435844697029
STRADA	0.279860714934883	5.6261060095406	7.76954237068894	0.00024800897833014	0.00234657383869499	1.18806500225252	3.66430719648469
TXNRD1	-0.272363934607507	8.51025355336726	-7.71573096996341	0.000248608689887683	0.00234905323714814	1.14351049521471	-3.66368892628707
BCL2A1	0.419066949303046	6.24130668198006	7.75721310934291	0.000248626969641333	0.00234905323714814	1.22795538942251	3.66367010282724
EVI2B	-0.358767524887211	7.65256705265049	-7.71663423466726	0.000248938589817744	0.00235031505508183	1.14834613052254	-3.66334941345806
NFE2L1	-0.276430121672058	8.15355273663863	-7.71327864553316	0.000249223303718259	0.00235124304080126	1.18278988967992	-3.66305674241959
CILK1	-0.328454814128109	3.63867352776048	-7.794566379055	0.000249393155324022	0.00235124304080126	1.20806724149736	-3.66288229313781
ENSG00000258875	0.857297997091948	0.862959712493275	8.52301324531689	0.000250110615652964	0.00235546209539676	1.71147882985815	3.6621466393898
SLC41A2	0.415643046106198	6.00516625657158	7.77007087985473	0.000250197579948955	0.00235546209539676	1.18487394612187	3.66205760437753
ACSS2	-0.239570760223138	6.20320454040003	-7.71174828889064	0.000250554263454839	0.00235713879069168	1.1405573087395	-3.66169273123898
CD302	-0.392194840220842	5.98439981261074	-7.73634342796475	0.000250843976832155	0.00235765886075204	1.16091536751964	-3.66139672426784
ITM2C	0.569929025048383	4.06324360482516	7.95657784262411	0.000250966792890114	0.00235765886075204	1.31924514804436	3.66127133697629
ACP6	0.644466221034556	1.77241745969537	8.24049942748925	0.000251180870588221	0.0023579916862688	1.53209293837962	3.66105291494172
COPS7A	-0.286812290434516	5.96987988642417	-7.70822897586735	0.000252660772016725	0.00237019867082357	1.22825641976865	-3.65954773925191
KCNN4	0.436439176076357	5.52924654943902	7.76690969622599	0.000253308227552464	0.0023726166868224	1.18130509730998	3.65889182459893
MEN1	0.256857226906533	4.51236888034884	7.77281150685319	0.00025357918548092	0.0023726166868224	1.56998898866014	3.65861779312343
ZNF569	-0.604220450727387	1.79575179873628	-8.00147066874986	0.000253588150517364	0.0023726166868224	3.77451796153773	-3.65860873108808
PLK4	-0.627960742030434	2.06040327585783	-7.98442638334753	0.000253637559292856	0.0023726166868224	1.33977367492283	-3.65855879311513
MAOA	0.556107100188703	5.07722037443198	7.89209610532122	0.000254629801521255	0.00237869708694624	1.28135647974773	3.65755784979175
MRNIP	0.609998033560228	1.96999750263765	8.17845963582172	0.000254692199684929	0.00237869708694624	1.49540165406766	3.65749502676077
LINC02975	0.461537054855676	3.74732241013243	7.92527357503865	0.000255023970327571	0.00237869708694624	1.29677352817579	3.65716123929937
ZNF33A	-0.52739320280603	4.00182758812796	-7.86057696173737	0.000255158658527684	0.00237869708694624	1.25862236358337	-3.65702584853651
TOE1	-0.445316717597792	2.93147015136517	-7.85508807754291	0.000255188656346381	0.00237869708694624	1.27938272957836	-3.65699570336837
SUSD3	0.766186428999786	3.95579811339058	8.28296520732624	0.000256225557214781	0.00238667687344947	1.59450499574796	3.65595574653086
PSMB10	-0.342656810161637	5.76376128067138	-7.69637947751463	0.000256845693219762	0.00239005041444938	1.19231087463245	-3.6553356671773
ZNHIT3	-0.348660864432652	4.10617208626653	-7.73700395957077	0.000256949885453722	0.00239005041444938	2.03483751426228	-3.65523162223679
TMEM167B	-0.270592499854467	5.96445722422028	-7.68403453801646	0.000257433227767722	0.00239285998120153	1.12045471822209	-3.65474948005876
LINC01588	1.24046681535243	-0.0955177043471652	9.01825852549749	0.000258404301359041	0.00240019589981561	2.14470545132202	3.65378337806221
DYNC2I2	-0.508062464380088	2.54520732592078	-7.87858388926455	0.000259108248695173	0.0024024276935282	1.26558069762203	-3.65308516077778
BEX4	0.414196074431444	5.48632026886253	7.75264287306591	0.000259149269547636	0.0024024276935282	1.17147515895072	3.65304452869435
METTL25	-0.710953676445833	2.1835069548441	-8.1925337722088	0.000259190623197526	0.0024024276935282	1.58539354646417	-3.65300357307126
DHRSX	-0.284536901454927	4.85524642391243	-7.7002882071269	0.000259653938466208	0.00240418709945281	1.13442959592884	-3.65254513557709
ARL2BP	-0.246559892302342	5.82377663894058	-7.67175386804089	0.000259744738527139	0.00240418709945281	1.11209361132329	-3.65245538135265
NUBP2	-0.352687130477622	4.2703798922694	-7.72954289536472	0.000260084393875989	0.00240564394868197	1.22084944159065	-3.65211989880291
PTCRA	0.550561273405045	3.25229505803785	8.04838620675967	0.000260428172596532	0.00240579950816952	1.49762642878509	3.65178076157831
POLDIP2	-0.267964645388717	6.09499170834316	-7.66260774272755	0.000260522452305247	0.00240579950816952	1.10892926622529	-3.65168782811975
C1orf109	-0.260242796681123	2.72645214015844	-7.72573641567575	0.000260648026114282	0.00240579950816952	1.15108706999545	-3.65156409637723
TTLL12	-0.392825843255208	5.20184533339746	-7.70486630250347	0.000260972749794991	0.00240711343434248	1.33929343913077	-3.6512443950807
RCC2	-0.255141288530918	6.74157693949999	-7.64886292348919	0.000262084614504	0.00241568074499881	1.09382864056545	-3.65015254492851
AXL	0.802303537967988	4.69375731463893	8.10710863947974	0.00026318987943632	0.00242417530961618	1.45479078193388	3.64907147152141
SMC2	-0.474937013295014	5.157353864376	-7.72114693721063	0.000263891751421154	0.00242860995514888	1.15956445597245	-3.64838716928248
SYNCRIP	-0.228808896257415	7.63697531886824	-7.63308208475176	0.000264039342801625	0.00242860995514888	1.08207956883436	-3.64824348966428
N4BP1	0.321309574378113	6.19429597678293	7.66027631286335	0.000264267379219135	0.00242901472027393	1.21382507723972	3.64802164509348
CACNB4	1.26276182114594	0.438911474769033	10.0754101795664	0.00026456179248465	0.00243002860056012	2.65647166875344	3.64773549127271
GLE1	-0.267019050616407	5.42647549933208	-7.65560945496611	0.000264828047829546	0.00243078261703906	1.10820446192768	-3.64747696238889
KIAA0040	0.954800812285743	2.68450355792312	8.97001551480837	0.000265283103512983	0.00243176638899913	2.00337854459676	3.64703567554899
RNASE1	1.14038346946323	5.24484382716757	8.18308303104565	0.000265303704838151	0.00243176638899913	1.47958354265764	3.64701571436304
SLC12A2	-0.460521388244404	4.13691838728191	-7.75511556202385	0.000266539950426274	0.00244140236341179	1.17562804478685	-3.6458205341911
SHFL	0.299703143297027	4.79590177287058	7.70765299990861	0.000267817427290562	0.00244828775581973	1.15499830745206	3.64459093941572
TRABD2A	1.7688174671361	1.36274082547561	11.8855703234015	0.000267842763355617	0.00244828775581973	4.22467301013908	3.64456660863682
F2R	0.528603507923255	4.03465707486718	7.90851893418808	0.000267848133904363	0.00244828775581973	1.32677992242523	3.64456145145821
ANTXR1	-0.820817839295675	4.58834402821093	-7.85647308554785	0.000268144035889019	0.00244929628352883	1.2479404515486	-3.64427745525333
RAPH1	0.252323034828811	5.94862162287996	7.6294305376084	0.000268702154944525	0.00245269691778201	1.07922972330671	3.64374259112303
NPTN	0.256212625416892	7.50905545351619	7.61098362878533	0.00026892628827253	0.00245304635722814	1.07457874638833	3.64352808969707
FEM1B	0.247006834750058	7.42823085634348	7.60900437259024	0.00026970131745123	0.00245652688298172	1.06393605925539	3.64278765598262
ENSG00000287126	0.537567338348609	1.08277445156332	8.0152017861806	0.000269840236199317	0.00245652688298172	1.36625653252957	3.64265514906018
CEBPZ	-0.265380310962188	5.13131335139858	-7.6341904726296	0.000270018311788965	0.00245652688298172	1.12526948534879	-3.64248538607539
ATP6V0B	-0.257216809211698	7.67889728381693	-7.60209542994613	0.000270052315115272	0.00245652688298172	1.06363178686313	-3.64245298196418
CCNA2	-0.519312048296282	2.61750063894002	-7.74740464768101	0.000270608459950913	0.00245923587588775	1.16702779145377	-3.64192353534717
UTP15	-0.354789837145969	3.24390144723891	-7.69809157030911	0.000270722761395931	0.00245923587588775	1.13292645271903	-3.64181484740241
MMP15	-0.308129214750731	3.43054358932491	-7.67165397195589	0.000270921355906137	0.00245934730165413	1.11089857439953	-3.64162610838816
MYO18A	0.301571808045414	7.24418727734936	7.60158085061768	0.000271287307606357	0.00246097675126894	1.11240540561331	3.64127865688446
H2AC6	-0.490181722242703	3.70188597901714	-7.8055875834532	0.000271691425405582	0.00246224071282451	1.20998463745032	-3.64089547876914
AMDHD1	0.420142284557651	1.67609552001367	7.90620857304442	0.000271799736236481	0.00246224071282451	1.2825785231698	3.64079287092552
CD72	1.33249654583041	0.762397897774703	9.40461021014477	0.000273049836710275	0.00247025621746209	2.38583443723606	3.63961135888688
RIN1	-0.415109283381779	2.67187476983173	-7.73789098301806	0.000273216708739735	0.00247025621746209	1.21677885482343	-3.63945402622973
INCENP	-0.407622533912825	4.39737631540663	-7.67304160973858	0.000273271224599198	0.00247025621746209	1.11411125474798	-3.63940264633009
SLC39A13-AS1	-0.524869769951257	5.45592527908469	-7.66056514923818	0.000273433164157293	0.00247025621746209	1.10741462716998	-3.63925007878512
NDUFA5	-0.247489530098282	5.55987441812248	-7.59930069460802	0.000274313799954918	0.00247651699425784	1.05707392997327	-3.63842188801647
PDK3	0.433142307051252	5.43498669289582	7.64986341458418	0.000275159512901255	0.00247707007693844	1.09465307664067	3.63762888256177
IRF2BPL	0.374607193236274	6.14273634413741	7.61609949505966	0.000275196133069953	0.00247707007693844	1.09073676746696	3.63759459629794
EDA	0.385033223478168	2.76850274452003	7.83731023884212	0.000275324039011764	0.00247707007693844	1.23326784000247	3.63747487569631
ENSG00000284691	0.560952095424836	1.6915223007992	7.98486210603399	0.000275325077588772	0.00247707007693844	1.36628168315649	3.63747390379639
LIN7C	-0.280475646494202	4.3258024808764	-7.62536254064842	0.000275489821799873	0.00247707007693844	1.12680672040729	-3.63731977971688
FGD1	0.746468397473481	0.869474002115128	8.60167824241981	0.000275501088942012	0.00247707007693844	1.76316624256713	3.63730924205997
ZFYVE21	-0.345590143542043	4.38986869560486	-7.64822424712725	0.000275881630156518	0.00247850276115872	1.09355115610588	-3.63695357575696
PIGF	0.274630491088844	3.15958697138081	7.71974382207505	0.000276060100353469	0.00247850276115872	1.15244803372203	3.63678693000709
SELENOM	0.785196319830503	1.05058444955074	8.56375769831961	0.000276670837183439	0.00247850276115872	1.75595953366061	3.63621742015098
CHD9	0.249744927633672	6.09886885303713	7.58985274541691	0.000276741784317381	0.00247850276115872	1.21698471988208	3.63615133860667
LY96	-0.296595340757949	4.90965013082193	-7.61367326923215	0.00027680165295002	0.00247850276115872	1.070433172429	-3.63609558814461
PDCD1LG2	0.561994841113272	3.84847553368541	7.91975015709971	0.000276830795157807	0.00247850276115872	1.3206770555778	3.63606845462447
MCM9	-0.437200275767145	3.90029985121896	-7.68513558814121	0.000277117392337837	0.00247850276115872	1.77830175781038	-3.63580175427134
TMEM254	-0.299965798181861	4.4077536345304	-7.62417118588157	0.000277162669556047	0.00247850276115872	1.08024437666929	-3.63575964404085
CBX6	0.312608886459948	7.28992200860159	7.56969227896778	0.000277511576246263	0.00247994265055817	1.03479684310817	3.63543535826913
COPA	0.245964134080274	8.21588738058871	7.56294823278856	0.000278045860699773	0.00248303607264973	1.03914064872011	3.63493951584577
ACOT2	-0.417071238732865	5.72424894334512	-7.59463405747213	0.000278314877142599	0.00248375798742743	1.05320317670315	-3.63469019314143
DENND4A	0.286079209254704	4.88179934099188	7.6368015609191	0.000278620892294691	0.00248480889013353	1.08487230825028	3.6344068546866
XPO5	-0.250738840932505	5.21714966651631	-7.58687035616626	0.000278937267282181	0.00248595070280723	1.05265543279871	-3.63411423052661
AGPAT1	0.240149030846761	6.01911956038471	7.57890019317556	0.000279405107547305	0.00248843995581436	1.04468147340169	3.63368208136662
RAB13	0.289724878955783	7.48262622044423	7.55556959492089	0.000280406953968419	0.00249567861458474	1.02462928160323	3.63275894101843
RGS16	1.52482103369004	3.39014116222505	10.2769553267197	0.00028083278252366	0.00249778429685296	2.78082179055205	3.63236750166817
ATP6V0E2	0.336871818884223	4.9290680136876	7.64532886704092	0.000281424689175531	0.00250136328109618	1.10693742221367	3.63182431924654
COQ4	-0.429863872245204	4.10524038658841	-7.65932221049299	0.000281688488678203	0.00250202312386514	1.18936112257505	-3.63158257982592
SSX2IP	0.291148723118028	2.90784167613655	7.72387865707512	0.000282503221291499	0.00250653078942171	1.14952873974484	3.63083731575612
MICALL2	-0.494200974122998	3.9445296288518	-7.72037676441172	0.000282790072754995	0.00250653078942171	1.14715749052604	-3.63057540209697
JUNB	0.431887377360947	7.87886456141574	7.54366573421044	0.000282998151003352	0.00250653078942171	1.03675166023303	3.63038556913526
TRIM44	-0.297203429845055	6.770235872178	-7.5414951843644	0.000283223276836377	0.00250653078942171	1.03742721678852	-3.63018033063801
HVCN1	0.313551871252719	5.68853873833804	7.58693714448114	0.000283228574994063	0.00250653078942171	1.06094472576176	3.63017550235422
ITPK1	-0.242168407740496	6.54923634829084	-7.53934160445799	0.000283335399486112	0.00250653078942171	1.011358656481	-3.63007816977962
PAPLN-AS1	0.328706332900097	3.07994330445275	7.68729785475758	0.000283731233604131	0.00250805169375788	1.12235755813199	3.62971780710976
EIF1AX	-0.347275720947298	6.46204989660591	-7.55085873721935	0.000283887357411491	0.00250805169375788	1.02027778692089	-3.62957580337502
SIN3A	-0.445417795861272	5.24113469800155	-7.60202870237496	0.000285143668338524	0.00251746573806032	1.09452146150519	-3.62843577117521
FAM104B	-0.484067628791525	2.11366129619585	-7.71588738063547	0.000286200812628154	0.00252497565698446	1.61752001554208	-3.62748011183704
RNF144B	-0.575426407442804	5.47372133932932	-7.60112279970297	0.000286475713179688	0.00252497565698446	1.05880417550484	-3.62723214334691
COMMD6	0.399072773004141	4.70671345001049	7.65115836747708	0.000286568189572143	0.00252497565698446	1.7095766727693	3.62714877699426
THAP7	-0.355122640518019	3.59515591981109	-7.60610409587331	0.000287114811995281	0.00252664000959814	1.06238773934162	-3.6266565176731
LTB4R	0.616452392160326	2.94993447000131	7.92677788143355	0.00028713993593433	0.00252664000959814	1.30150665851706	3.62663391349023
PSTPIP1	0.701740291629642	4.35911412158571	7.89200679965982	0.000287369024666892	0.0025269711902587	1.27355417115169	3.62642788619876
CYB561D2	-0.553185985901439	4.00703009958179	-7.68536432664129	0.00028756533358332	0.00252701387347953	3.41968591302352	-3.62625146129784
ANKRD13B	1.0723158127488	0.742267920405332	9.03766076337711	0.000288486250327899	0.00253341983904054	2.09162636770859	3.62542532696255
GRK5	0.545211714296786	1.9240877677283	8.10724675493199	0.000288950005777728	0.00253369819562425	1.42550637195997	3.62501023697452
DENND2B	0.272363061455908	6.45072532597953	7.52524661052858	0.000289169844003849	0.00253369819562425	1.00923338176053	3.62481368608872
SLAMF8	-0.312671449196227	8.732882597592	-7.50689978878934	0.000289200139529756	0.00253369819562425	0.986883710263675	-3.62478661072645
CYP1B1	0.402721974923199	8.32156828630039	7.51827018762745	0.000289285792924142	0.00253369819562425	0.995383100834695	3.62471007595229
NR1D2	-0.385533443827512	5.22738100450441	-7.55948833399398	0.000290342948408857	0.0025412709390242	1.03710881245003	-3.62376720863744
GRAMD2B	0.356272124787978	3.52282455508319	7.66623840620854	0.000290906596256846	0.00254451700728569	1.10696225164476	3.62326580995064
HS6ST1	-0.328847418551564	5.88646993301998	-7.51451089004045	0.000291355680876433	0.00254675737211129	0.99286261982046	-3.62286697312922
AXIN1	-0.226540877469795	5.05937601560376	-7.52311226512587	0.000292018266681988	0.00255056642147871	0.999049974701824	-3.62227957400498
TRIM8	-0.25321961999897	6.94802873175819	-7.49516719099914	0.000292289712361071	0.00255056642147871	0.979193399079315	-3.62203929096446
CYP2R1	0.50210512194123	2.93840775866861	7.83766405324392	0.000292435738206272	0.00255056642147871	1.37766267331774	3.62191011570678
TRIM32	0.323070504324879	3.40646106258627	7.63924130663599	0.000292591118012434	0.00255056642147871	1.08653269161962	3.62177273221899
ING3	-0.579958745796162	3.23734837888919	-7.75181308014048	0.000292757642892661	0.00255056642147871	1.26029434112333	-3.62162557034523
CENPH	-0.396109643781022	2.01799565150319	-7.63315413044266	0.000293191749592963	0.00255120625292184	1.08593581884199	-3.62124230856862
RFX7	0.271621133445129	4.71398558790571	7.57627109999152	0.000293217659344073	0.00255120625292184	1.04271188587323	3.62121945032089
HYAL3	0.249321813927814	1.86754468439032	7.59754015067551	0.000293605949420985	0.00255290179605242	1.05523581605922	3.62087711729179
POPDC3	-0.416724481407144	2.25123735220925	-7.77352179814145	0.000293993459056115	0.00255458832526772	1.1858317087201	-3.62053589486937
HNRNPAB	-0.324842707627873	6.89150533462946	-7.48996411369179	0.000294199778594731	0.00255469926162622	0.978840463057918	-3.62035439159395
NDUFB2	-0.318699316828505	5.54278838827675	-7.51175928191637	0.000294419138441358	0.00255492321386423	1.03231243868934	-3.62016154723098
IDH3A	-0.295517490211412	5.49217581774236	-7.50805595659585	0.000295173762265356	0.00255720067460938	0.994721595832992	-3.61949916608689
LPCAT4	0.219362623999467	4.49520603481388	7.55314567858402	0.000295192210706817	0.00255720067460938	1.02178705502942	3.61948299259169
ASB2	0.648893552759575	1.25074956524019	8.08667819102868	0.000295262809917774	0.00255720067460938	1.45550066624575	3.61942110797611
ZNF658	0.354519357484084	1.47768604543499	7.68878478161114	0.000295512057488995	0.00255768107986705	1.1266525988543	3.6192027377054
FAM110A	-0.368868604300926	3.7923705570965	-7.56588093115164	0.000296249283234792	0.00256238157890958	1.04018267143281	-3.61855784929008
IRF6	1.67768763201799	1.8548923187936	11.6365101808565	0.000296720914278415	0.00256421354726764	3.65357124032399	3.61814607784642
ATP1B2	0.806310478293041	1.30299705550495	8.25904349257315	0.000296849632564963	0.00256421354726764	1.53538725187437	3.61803380302067
NSMF	-0.348297563963354	4.91505867349912	-7.51527732565236	0.000298963712174019	0.00258078615891751	1.00167845700355	-3.61619628723431
SCD	0.251568990337901	8.78982512458807	7.45611344698322	0.000300467487924623	0.00259207213929222	0.947954202007087	3.6148966275755
CRNDE	-0.68186781795939	-0.270596896628374	-7.71514901733949	0.000300822919046019	0.00259344331057375	1.14514740214232	-3.61459033134207
SULT1C2	0.47199713380979	3.88467427819941	7.64825539624214	0.000301272513099988	0.00259562395587907	1.09358167568186	3.61420337441906
LIMD2	-0.299535685021009	6.65435314256573	-7.45549812260185	0.000301536479274872	0.00259587496619971	0.94795851685081	-3.61397643571877
VEZT	0.321042008184774	5.76970897647013	7.49382034315531	0.000301694991904717	0.00259587496619971	1.03756430209813	3.61384024760915
ICA1L	-0.971044754533913	0.0755981383125099	-8.09831445897809	0.000302025092911752	0.00259590627514454	1.77619163793164	-3.61355685214343
C17orf75	0.702801867190226	2.09503688607975	8.07653112839713	0.000302091979591031	0.00259590627514454	2.27228184051723	3.61349946451309
C5orf24	-0.257617587297732	5.09705600575489	-7.47982649372169	0.000302502344949448	0.0025977413474221	0.972397467366948	-3.61314763826653
PLEKHA8	0.450199423565638	3.97728058249241	7.67240873607801	0.000303052556005976	0.00259950910853799	1.15625313703609	3.61267661620836
S100A13	0.549209232150568	3.07739808005549	7.83836079998585	0.000303102092434273	0.00259950910853799	1.23759973476588	3.61263424860351
SH2D4A	0.768451960832864	1.64921344528791	8.18921592987392	0.000303552765066267	0.00260168373124004	1.51483964028366	3.61224909407823
LMTK3	0.954225448904579	1.28123516990524	8.7618844957476	0.000303805782811027	0.00260216257451184	1.8796401587277	3.61203309431402
GEMIN5	-0.308579742390218	3.46275997437663	-7.51199963284368	0.000304431660059576	0.00260583234833096	0.997871309800734	-3.61149950946314
ADAMTS12	0.414265995098714	2.54259718107757	7.72307170456253	0.000304772263908781	0.00260705710390927	1.14868845101634	3.6112095628267
POGLUT1	-0.30164265710674	3.62715103147331	-7.50064522290651	0.000306522099000106	0.00262032719216477	0.985505786589059	-3.60972474357296
PRR12	-0.295801419921627	5.07450126208507	-7.46722831013645	0.000306816783572763	0.00262114869021158	0.960445211520838	-3.60947547073076
RTEL1	-0.615733395852037	3.71347366018742	-7.67376213477022	0.000307034343210028	0.00262131067013529	1.81986026219486	-3.60929158146072
DDX10	-0.329436751300398	3.56716757810095	-7.50171169802626	0.000307800969895749	0.00262566209272856	0.983536518584909	-3.60864457187118
TMEM250	-0.293164040187489	5.70252570688448	-7.4425789984483	0.000307941883441458	0.00262566209272856	0.940254535650549	-3.60852580931699
GALM	0.422628801184982	7.82457721777537	7.42947577265531	0.000308294870704026	0.00262697482144766	0.928304124621906	3.60822853334452
ARRDC3-AS1	-0.490691463431014	-0.4889583392158	-7.57345763673322	0.000309138507534176	0.00263246397480231	1.04464332112861	-3.60751933510601
NDUFAF6	0.271287382019375	3.49638271377452	7.53536732407147	0.000310181230945147	0.00263959706922065	1.00851233895396	3.60664527573448
DHX40	0.309968683729078	5.08125570541163	7.4898789364202	0.00031037613845219	0.00263959706922065	1.02554806255856	3.60648220041416
CDCP1	0.65960487267865	4.58007649350425	7.6330120939278	0.000311433520014624	0.00264640547406198	1.08229623736571	3.60559917735434
MMP24OS	-0.235795544469702	6.46495471547355	-7.41027380019841	0.000311634103952293	0.00264640547406198	0.912868050529658	-3.60543198580367
MYBBP1A	-0.278037414731038	4.77647177981639	-7.44948988167615	0.00031191036121673	0.00264640547406198	0.943305536777826	-3.60520188357192
CDC23	-0.261266757157791	4.97747706345032	-7.43936537324189	0.000311978704268538	0.00264640547406198	0.947873457249091	-3.60514498821566
DGCR6L	-0.297146817904008	4.53221488139381	-7.4448314380321	0.000313911734913287	0.00266020965294596	0.939427452743713	-3.60354056029354
GMNN	-0.339631971448577	2.69705954417003	-7.47557360597704	0.000314009140032563	0.00266020965294596	0.962990796532705	-3.60345995841964
STK11IP	-0.417640753535085	4.19485147617673	-7.48883748512273	0.000314350049550572	0.00266135664540131	1.56032535728766	-3.60317804301471
ALDOA	-0.223720893033189	10.1976051360394	-7.3907497436874	0.000314816782417857	0.00266135664540131	0.897672105643617	-3.60279254170774
BEND3	-0.390755666080081	1.68823312017527	-7.52662721510788	0.000314991707170462	0.00266135664540131	1.12290868210873	-3.60264819920114
HBP1	-0.258119193235606	6.17733369429736	-7.39818443003263	0.000315247162158118	0.00266135664540131	0.903679204067277	-3.60243754038568
ZNF287	1.03283040020827	1.09728555804877	8.72158252872299	0.000315500066106531	0.00266135664540131	1.84334946332117	3.60222914262391
COL6A3	0.382780079000624	2.37747806774703	7.47781298971546	0.000315683276330721	0.00266135664540131	0.964519542136387	3.60207827150027
MTHFS	0.356407145728903	3.6895715665919	7.54745161482778	0.000315697531589324	0.00266135664540131	1.01861314268533	3.60206653592632
SPN	0.370305024007325	8.2911891207498	7.3912652611131	0.000315902619815975	0.00266135664540131	0.900379955687712	3.60189775290301
BCL7A	-0.41133911586625	2.79448203603675	-7.51484064671693	0.000315959228982791	0.00266135664540131	0.992882791181972	-3.60185118288966
KMO	-0.306594998518112	5.76293565280852	-7.40129466393312	0.000316564063457949	0.00266475068468206	0.905871588944729	-3.60135409762732
PTRHD1	-0.949773341309469	3.51373034210824	-8.00612663135531	0.000317312087787938	0.0026688966795063	3.72398627766858	-3.60074055955395
MPV17L2	-0.291721905808376	3.25607193429983	-7.45325149335984	0.000317461003623373	0.0026688966795063	0.950741539243165	-3.60061857870831
NDUFAF4	-0.240172809541478	3.57673177725258	-7.43287725748097	0.000317779878077803	0.00266987690054037	0.935477420577739	-3.60035756036788
BAK1	0.318339849062556	5.8264172627704	7.42216623447189	0.000318380510204743	0.00267322159935903	0.925754585650063	3.5998665712118
VPS36	-0.304744848936527	5.74288756491758	-7.39207586031478	0.000319794081902001	0.00268338339925271	0.915988885369261	-3.59871445419987
HOMER1	0.505820035118109	4.7143364280143	7.55578921982956	0.000320536561256532	0.00268581983256045	1.04903194321115	3.59811121221578
PCDHGA11	0.433852144478502	2.86582966432403	7.63411307000009	0.000320539950849552	0.00268581983256045	1.08307975809653	3.59810846127451
ENSG00000273314	1.11243179860908	0.651524801524429	8.72068085280218	0.000320826613502168	0.00268581983256045	2.11404611500821	3.59787590876975
SRR	0.456212241330792	2.70922933837798	7.66844729122615	0.000320898391995441	0.00268581983256045	1.10892220054169	3.59781770955877
UNKL	-0.451166431334833	2.74634829889511	-7.5496618975217	0.000321594143364481	0.00268993732463104	1.05345097715494	-3.59725421325131
ABCB6	-0.770059117584913	2.63259693896809	-7.91090719685599	0.000322105457077904	0.0026925078707861	1.30368992108309	-3.5968408218972
SELPLG	0.398988655389444	6.51519911738043	7.3821171501684	0.000322690283572387	0.00269550779571647	0.899872293778755	3.59636874864629
NMT2	-0.308180308864861	3.83418430675343	-7.43695365676255	0.000322951063767858	0.00269550779571647	0.933226611993235	-3.59615850439064
FHAD1	1.30102590059939	1.17087926352896	9.48377684155632	0.000323077000744257	0.00269550779571647	2.37544428871961	3.59605702931598
PCSK6	-0.546410852982303	4.53674131700506	-7.50473442878728	0.000323713692996419	0.00269816955721429	0.989039683990863	-3.59554457372094
CBARP	0.956424687740988	1.30322752788484	8.56180589642537	0.000323804877538255	0.00269816955721429	1.85085983565416	3.59547125910083
CCL17	-1.13950455081647	1.4697177043218	-8.3255906384915	0.000324202883980337	0.00269922033650907	1.57883169542585	-3.59515147818193
SF3A1	-0.284526352356207	7.06603895864474	-7.35501708465752	0.000324393126987943	0.00269922033650907	0.88335697041433	-3.59499875594096
PLEK2	0.39894880625187	4.30271869996421	7.51434272143822	0.000324544486251981	0.00269922033650907	0.992856271612233	3.59487730844505
FCMR	0.397268683195692	7.64638546931342	7.35851511031103	0.000324850310291299	0.0027000624971882	0.873098756062356	3.5946320833345
TSPYL2	0.535387520300734	1.70569771495099	7.73558303170195	0.00032547086055683	0.00270233921695992	1.16704695809719	3.59413515820637
VPS28	-0.240703096716681	5.86451392020371	-7.35887658578838	0.000325533703687118	0.00270233921695992	0.873201891784113	-3.59408488405176
CCNJ	-0.342872212342383	3.53289152732942	-7.42844705451898	0.000326243602080558	0.00270653004642444	1.02249833196371	-3.59351759926439
TBC1D17	-0.367054851841621	4.70618989281308	-7.39959915042077	0.000327130145128313	0.00271118728222275	0.905595814930309	-3.59281077649844
TMEM161A	0.278268172286056	3.42165962377441	7.46843960104458	0.00032724811108244	0.00271118728222275	1.01420810407889	3.59271685981392
IGSF3	0.763939601350192	1.96171583288363	8.15041967808144	0.000327611300575914	0.00271118728222275	1.4550335353056	3.59242791118335
CTBP2	0.276925438262896	5.70883372323979	7.37388137567974	0.000327759030616197	0.00271118728222275	0.885197786452824	3.59231046492955
DENND2D	0.346418257708683	5.28804201071161	7.414197805404	0.000327832025337337	0.00271118728222275	0.926612903345935	3.59225245198104
S100A6	0.241310881769462	7.75564828489942	7.33903168434586	0.000328426607203	0.00271440374982617	0.857552984181738	3.59178035459268
MFSD12	0.487774757564605	9.62417014313625	7.33546139652908	0.000328711397838232	0.00271505740930339	0.855561589002964	3.59155451435748
AGTRAP	0.321205904311926	5.55226460705581	7.38734540529377	0.000329758700134031	0.00272200442968672	0.913512781206347	3.5907255708307
ASXL2	-0.24858931447428	6.15740824129059	-7.34015739042909	0.000330044954704041	0.00272266459821165	0.859181579884549	-3.59049942803736
NPC1	0.257837111829241	7.68505299152614	7.32997452157485	0.000330402297743073	0.00272391001118727	0.859257886157032	3.59021738237327
ZZEF1	-0.32067959875066	6.85640826990397	-7.32865785851718	0.000330959738166767	0.00272680248693081	0.849821979921283	-3.58977797221692
HCAR2	-1.46744763604404	0.12592929265895	-9.37623971828559	0.000331260247507934	0.0027275757996614	2.26848559509613	-3.58954137878809
COX18	-0.289126572958463	4.5009510691128	-7.3706084740036	0.000332083908301005	0.00272957720147061	0.900279015634356	-3.58889393217355
LTC4S	0.543549622156427	0.604468570111026	7.86446775284424	0.000332266549142465	0.00272957720147061	1.25143278953576	3.58875056912038
PDXP	-0.293752888301599	3.62595620991345	-7.3820822686159	0.000332297163886339	0.00272957720147061	0.89150948097843	-3.58872654544043
POGLUT3	-0.606596867160948	4.29964296578257	-7.51091793434228	0.000332330522218598	0.00272957720147061	0.999418545371128	-3.58870037119835
AURKAIP1	-0.339045262383685	5.28185520267839	-7.35347742776818	0.000332569791515763	0.00272984370535855	0.994988967593712	-3.58851270324799
FANCD2	-0.419868650355014	3.00221995699966	-7.44081773185231	0.000333529549853542	0.00273602021660466	0.936460004673613	-3.58776119611535
AP4S1	0.463562462023558	2.62735014821672	7.54856356882353	0.000334976819990771	0.002745396658664	1.019116202635	3.58663177651066
MNDA	0.836533971971759	6.34416004118845	7.43049707742451	0.000335088568611842	0.002745396658664	0.931437375953842	3.5865447601924
ZNF664	0.319472336748817	6.54500746686336	7.32041954793497	0.000336090845412884	0.00274897529145765	0.852139834936014	3.58576551978412
SNRNP40	-0.298914693056958	4.1651426981574	-7.36011270672692	0.000336393936588227	0.00274897529145765	0.884020319588832	-3.58553030356123
ZNF773	0.370855095478215	2.04825291933055	7.52762288251681	0.000336498632849018	0.00274897529145765	1.01025383174845	3.58544909930409
ATAD2B	-0.553712358051666	3.94374684537274	-7.47834838237594	0.000336637600040181	0.00274897529145765	1.24060485115529	-3.58534135041728
ZMYND11	-0.264437994671578	6.0289081178289	-7.31617161742142	0.00033664128920954	0.00274897529145765	0.840906012757027	-3.58533849056901
NUDT22	0.225111210223811	4.32433710027713	7.37912201348807	0.000336915033442133	0.00274897529145765	0.889073127990899	3.58512636550067
MPND	-0.39235930867262	5.00868080308572	-7.35915948790239	0.000336985587331096	0.00274897529145765	0.878373333553926	-3.58507171925884
QARS1	-0.302435205785445	7.0798281060652	-7.30311792339762	0.000337191529424193	0.00274897529145765	0.83762577855596	-3.5849122717304
ENSG00000261211	0.764154964916731	0.121930032131419	8.00653572110018	0.000339264485789645	0.00276339332253857	1.36003866023325	3.58331237167519
C1QBP	-0.283442955168801	5.79445090360414	-7.30711504543889	0.000339431670269532	0.00276339332253857	0.832901366109024	-3.58318373817851
TES	0.323457967382032	2.80636340067682	7.50619851109062	0.000339588148280745	0.00276339332253857	0.986009066192671	3.58306339604342
MIR223HG	1.24881660866833	1.66429248136035	8.78625887917154	0.000340860011120025	0.00276779861738882	1.88182822354148	3.58208716787667
ARL10	0.332861594854655	3.92047250038697	7.41576493376146	0.000341310459977614	0.00276779861738882	0.918619654925969	3.58174223941638
SLC35F2	0.671909279967691	2.67173237080336	7.86541836261108	0.000341441449809397	0.00276779861738882	1.25224986611134	3.58164201468129
LPAR5	0.533232158544267	4.97727610661302	7.45697383697559	0.000341458545796377	0.00276779861738882	0.950337532384361	3.58162893661928
GEMIN4	-0.250670464065828	3.76795812076837	-7.33349260285788	0.000341713580745556	0.00276779861738882	0.853326081825756	-3.58143391306941
C3orf18	0.794438833210741	3.07110965641519	7.97697324673463	0.000341808346196453	0.00276779861738882	1.55130291703158	3.58136148124949
CHCHD7	-0.334118596092915	5.43040852855773	-7.31769837796711	0.00034192879355877	0.00276779861738882	0.841253841682471	-3.58126944715259
VPS26B	-0.266793520745137	5.8819613320483	-7.29559792287544	0.00034200728328465	0.00276779861738882	0.841577098541564	-3.5812094892992
STT3A	0.269841200227705	7.10285254517864	7.28688131687056	0.00034203592721703	0.00276779861738882	0.823279089738861	3.58118761156889
SIPA1	-0.237782422799669	6.72095084887715	-7.28449588634763	0.000342226482580389	0.00276779861738882	0.8151610739812	-3.58104211235785
ETFRF1	-0.297754926161908	3.40788600720081	-7.34628023591924	0.000342748551703361	0.00277032341330842	0.931326150288401	-3.58064387258728
CYTOR	0.333037585707741	4.45739412906771	7.39221454710732	0.000343262729773587	0.00277262260672515	0.965265515366871	3.58025220647377
ARV1	0.323456526601276	4.02351211954682	7.40654437484863	0.000343453137510085	0.00277262260672515	0.943482252841656	3.5801073059649
BRIP1	-0.381611303474641	1.36601213259967	-7.35482422856552	0.000344055639747339	0.00277578874634787	0.869883684743566	-3.57964929566472
PEX13	0.277968145095454	5.04303738670441	7.34302800664879	0.000344390699474555	0.00277679465019222	0.871920271296752	3.57939491442177
DUSP7	0.361084680663375	5.82086188168244	7.31868951045325	0.00034462620172037	0.00277699709188472	0.857463608228162	3.57921625688955
TTC30B	-0.471383264107767	1.62114100388374	-7.46349196912304	0.000344980692028967	0.00277815750707159	0.960379911986529	-3.5789475474416
FBXL2	0.624794012213847	0.409947173794595	7.72288619432792	0.000345342215245577	0.00277866640054117	1.14817966597627	3.57867377283345
CSRNP1	0.603577093507001	4.47863428228574	7.55568637584873	0.0003455528813222	0.00277866640054117	1.16810417265315	3.5785143630538
DDIT4L	0.394454434051532	7.87116147456823	7.27064203022062	0.000345785775820176	0.00277866640054117	0.804493152641172	3.57833823892797
BORCS7	-0.433950808643758	4.31422237382322	-7.37151852003982	0.000346062989867021	0.00277866640054117	0.887621172487768	-3.57812874317847
FAM107B	0.33415672281453	6.36667049217537	7.2859597105651	0.000346096489316591	0.00277866640054117	0.816361547444076	3.57810343766085
ENSG00000272405	0.737793641764371	1.33316917117601	8.07292963362351	0.000346895159860454	0.0027833855410323	1.40489095688871	3.57750079861604
GIMAP6	0.866012863404812	5.70749091712398	7.48695609825788	0.000347232254854849	0.00278439764995696	0.981924405100537	3.57724683207696
LACTB	-0.39438775647563	6.70453470460073	-7.26426135832712	0.000348409569117956	0.00279122307838428	0.800637275859204	-3.57636165203926
PRKACB	0.376547291824214	4.71747086987971	7.37751420118439	0.000348506374208447	0.00279122307838428	0.888034123625721	3.57628899232773
TAF9B	0.670488090411827	2.79051384697693	7.87267004582602	0.000349213289704944	0.00279444802504471	1.27031800613224	3.57575896910306
FAM199X	0.277882415615461	5.97977801186306	7.27392201669497	0.000349604587688524	0.00279444802504471	0.806712858735191	3.57546601740027
TP53BP1	0.308106363673295	5.18831546823807	7.32113579387448	0.000349705688533774	0.00279444802504471	0.851190400076811	3.57539037643893
DTWD2	-0.355797062203966	4.95577675243916	-7.30237850671827	0.000349835864391397	0.00279444802504471	0.961027818922495	-3.57529301244479
MPDZ	0.299083515883669	5.09035333668068	7.30970470836461	0.00034996761765277	0.00279444802504471	0.834692834472275	3.5751945031434
CENPJ	-0.59166981335174	2.51321655493135	-7.54860566272884	0.000351464689498584	0.0028047052217	1.04498919637126	-3.57407760200131
VAMP3	-0.265780715012642	7.05533425753109	-7.24548295162295	0.000351806032199618	0.0028057328211497	0.787526699048387	-3.57382356386781
NASP	-0.35995948943521	4.998124601912	-7.2966267522119	0.000352521920917354	0.00280639600015866	0.824659220534397	-3.57329152453077
ACTRT3	0.619576172994094	0.317238612368495	7.70788003243899	0.000352524727506991	0.00280639600015866	1.1468758048067	3.57328944069857
BLOC1S6	-0.291051276697705	6.728796251112	-7.24570535416232	0.000352527052675435	0.00280639600015866	0.79950461994861	-3.57328771432296
GLIS2	1.09431529391745	1.65759891632507	9.29644575247761	0.00035339356732378	0.00281159836956393	2.21075213064628	3.57264509061359
ACSF2	0.32226947646158	5.54105280142575	7.29787291281508	0.000353657121865807	0.00281200021175107	0.825661919717434	3.57244992583085
TMEM147	-0.238171380289311	5.45460063663644	-7.24697091152229	0.000355020862456313	0.00282114410810408	1.10829064845206	-3.57144223004292
ELOVL5	0.29041788033058	6.75815819610324	7.24058256899168	0.000355690360574633	0.00282469175832432	0.783882297267718	3.57094884835044
LOXL3	0.53628709697942	5.78657094402557	7.32936627453439	0.000355895324955932	0.00282469175832432	0.851183751155099	3.57079797500123
GPD2	-0.233750243159027	6.31896109125318	-7.23099966739318	0.000356650006990806	0.00282898043405748	0.773431470102617	-3.5702431565236
RUNX2	0.856157307908987	0.284233280740528	9.18841059385415	0.000357021782517175	0.00283022853299951	2.12955919046543	3.56997024239229
PDCD5	-0.315349598535951	4.50317749651751	-7.27586561536079	0.000357618101608705	0.00283325409551818	0.811198834641726	-3.56953304915032
TENT5A	-0.468416559585172	3.76569148889902	-7.37264981500786	0.000358250678902246	0.00283426553928721	0.890667909058255	-3.56907001764246
CLIP1	-0.219978721092359	6.65266809607769	-7.22211387004134	0.000358357564863151	0.00283426553928721	0.780163913617773	-3.56899185518385
CYC1	-0.36401090593604	6.27865035856164	-7.23209752877865	0.000358389967805921	0.00283426553928721	0.789669638890244	-3.56896816420177
TRIM3	0.236798304817275	3.0244498175979	7.3292622325052	0.000358605795660589	0.00283427418977492	0.850376797920235	3.56881041561162
PEX16	-0.301629777339345	3.41537547517647	-7.28546521278805	0.000359045099314387	0.00283604803462034	0.842675626939717	-3.56848960263198
OSBPL11	-0.276041507764035	6.51233917167079	-7.22073979047275	0.00035956546379564	0.00283845966306139	0.781269122337298	-3.5681100674301
CEP104	-0.266663064752417	4.51928820711669	-7.25469990374172	0.000359815246733173	0.00283873367700607	0.80315876634928	-3.56792806712189
SPINT2	0.409344286380652	6.38536532384346	7.23848049171122	0.000360974203470702	0.00284521235491259	0.791763572231765	3.56708515479495
PKD1	-0.321425653959141	5.11299543740333	-7.24960478832998	0.000361403960852969	0.00284521235491259	0.796371478619259	-3.56677323415775
CSF1R	0.221383255097157	10.0770293426284	7.20631279168765	0.000361525247663074	0.00284521235491259	0.75338475606986	3.56668526617515
ST8SIA5	1.38584612355006	0.11292818408756	9.3252099012213	0.000361580050239204	0.00284521235491259	2.23536457285272	3.56664552752371
MR1	0.409376733177012	6.36797980001337	7.24265341272354	0.000361894709249602	0.00284521235491259	0.783781464269958	3.56641746973424
C11orf68	-0.273262267367688	4.375076355316	-7.25352093545035	0.000361929808614156	0.00284521235491259	0.792226070101845	-3.56639204199838
DUSP3	-0.256839487636306	7.37256556132242	-7.20617997014689	0.000362354393113591	0.00284527044880156	0.753299535082573	-3.56608463425767
CEP68	0.398027011141155	4.30308154134899	7.35538929315401	0.000362633658183144	0.00284527044880156	0.876698077547873	3.5658826242828
NUMBL	0.350653592086339	2.72832184359744	7.36814261209369	0.000362817473880544	0.00284527044880156	0.880224747183449	3.56574973820606
RUBCNL	0.493530247161671	4.1709681811343	7.42737912331725	0.000363025364213881	0.00284527044880156	0.930506578189316	3.56559952366491
ISOC2	-0.304544745879681	5.11384294893872	-7.23831148446309	0.000363110180033661	0.00284527044880156	0.781078379830973	-3.56553826171594
HTT	-0.296656251096645	7.94688375837447	-7.20124971028938	0.00036330060650722	0.00284527044880156	1.21659170590729	-3.56540076656549
QKI	-0.264232928156723	8.40313632095748	-7.20021760136651	0.000363446168397563	0.00284527044880156	0.86011258376242	-3.56529571078423
MAGT1	0.339161308237645	7.0594178050035	7.20788918372157	0.000363673044809455	0.00284535893209247	1.02367306912941	3.56513204662981
ADAMTS15	-0.506418485790265	4.83684605348152	-7.26195373614268	0.000364617570985971	0.00285105883853308	0.797475676723863	-3.56445170857476
IDE	-0.387614128959327	5.53632773170276	-7.23642047260405	0.000365698838166542	0.00285782058316175	0.783773133912669	-3.56367489659444
ST6GALNAC6	0.243116058669578	7.07720424172824	7.20058740421633	0.000366297257346554	0.00286080325427051	0.748843675776691	3.5632458985053
NUDT19	-0.308245109684392	4.76076038277393	-7.23680923956539	0.000366831760855078	0.00286328350770323	0.782095523300899	-3.56286327431169
ZBTB7B	0.265360307689262	6.21229892375947	7.20634901628534	0.000367204112019656	0.00286449590694293	0.766285371834518	3.56259703474877
NCBP3	-0.280761509966122	4.73573271887302	-7.22999503622613	0.00036760560355863	0.0028654841535996	0.77238905182711	-3.56231024181918
PFKFB4	0.589711190446474	3.57346063272672	7.49409716238239	0.000367764994029678	0.0028654841535996	0.978159178065297	3.56219646742001
ASB8	-0.323730700998199	4.9737223524374	-7.22787521804962	0.000368190595171809	0.00286710776735853	0.815945314401935	-3.56189289511904
TLR3	0.618771029526287	3.4261783345699	7.68351061183438	0.000368664856747166	0.00286870531192725	1.12190077911449	3.56155500059941
SYNGR2	-0.258572315674415	8.24281774045161	-7.1807874231047	0.000368830435210284	0.00286870531192725	0.733303016628707	-3.56143712753102
OBSL1	-0.274569256054385	3.46418636130214	-7.24941030158468	0.000369189670076355	0.00286980827758411	0.787514941398968	-3.56118156309695
ZNF367	-0.728002180423414	1.02021442936802	-7.3739914610346	0.000369638674455238	0.00287148907408122	0.885982223687265	-3.56086246213384
TBC1D30	0.379106287450909	3.84055823476012	7.3429258106687	0.00036984100507145	0.00287148907408122	0.86950154895699	3.56071878709522
TTF2	-0.622916203713287	3.91282134901883	-7.41926524016933	0.000370426831594657	0.00287434670794702	0.939397486113843	-3.56030320549839
WASHC2A	-0.273535988499416	5.95369251906374	-7.18879359267579	0.00037068729438351	0.00287467778999292	0.747888368563873	-3.5601186321464
HDAC1	0.316580302621579	5.62552371442521	7.21810634045335	0.000371146437906423	0.00287654834640451	0.765802399030092	3.55979356148605
EP300	-0.274363981151338	7.16611572917569	-7.16045204446333	0.000375348355239547	0.00290520980769673	0.721256589169999	-3.5568359715051
WDR13	-0.332361685897005	5.29975420095185	-7.19184008433852	0.000375461946995654	0.00290520980769673	0.744954768350387	-3.55675644847676
C17orf49	-0.324082020132526	4.54059130225178	-7.21225113425839	0.000375763109792038	0.00290520980769673	0.76039754978797	-3.5565457199947
MTPN	0.24235952515034	8.32892261969675	7.15612850243404	0.000376213710889227	0.00290520980769673	0.71965176277689	3.5562307217466
TIMM21	-0.315054276850958	4.39091291401405	-7.2130258079157	0.000376232529993548	0.00290520980769673	0.75955429766031	-3.5562175736933
OFD1	0.263911738243433	3.54219929971706	7.26773609281473	0.000376291219799987	0.00290520980769673	0.802363890962318	3.55617657373938
LYRM9	0.240012128028668	3.55005670581718	7.24309614503801	0.000376385239121253	0.00290520980769673	0.782385242999594	3.55611090549102
NOMO1	-0.276788189885528	7.20855755251315	-7.15447021912732	0.000376917109363217	0.00290761480215377	0.713996489546647	-3.55573970662298
FAM222B	0.261543749034876	4.51815370449532	7.23404247137238	0.000377339935534022	0.00290917629037007	0.784670807178038	3.55544496014122
PPP1R3E	-0.371744710468127	1.69628569267842	-7.31879358125741	0.000377633134201131	0.00290973715021642	0.842407733255545	-3.55524075646727
INTS15	-0.40879662015919	3.81240243352831	-7.23475879200254	0.000378223647495896	0.00291218304302725	1.31991462311631	-3.55482993189546
TNFAIP6	-0.652703472533665	1.41616214711823	-7.66329600167658	0.000378391841714655	0.00291218304302725	1.10343746591021	-3.55471302760387
TRDMT1	0.31185954756192	2.81331887616823	7.31463468344405	0.000378680473099283	0.00291270603988195	0.884764367366661	3.55451252596135
DCTN3	-0.323892545239387	4.40945850906972	-7.19878426525901	0.000379600691072057	0.00291808358850325	0.83015077690374	-3.55387423658985
GRK3	-0.210667945139819	7.16972940239553	-7.14213736646913	0.000380310145034841	0.00291889996368483	0.702341414854247	-3.55338312569069
KIAA1671	0.354932682103551	5.07448885437183	7.22382938691835	0.000380462214655851	0.00291889996368483	0.769391232151435	3.55327796879219
FUNDC2	-0.299006986780833	5.25176208818215	-7.16870949107507	0.00038063937125196	0.00291889996368483	0.775176337156881	-3.5531555136549
SLC16A3	0.219818530830747	9.23536549010435	7.13905561067499	0.000380755343815141	0.00291889996368483	0.699882716818227	3.55307537932123
TNS1	0.506399769691864	4.92552365753563	7.26781123967293	0.000380812617430508	0.00291889996368483	0.80190887324251	3.55303581300482
PIK3CG	0.333930771330361	7.32285434936467	7.14375921610833	0.000381173237007355	0.00291974934783155	0.726061688205705	3.55278681396425
RRAGB	0.347499339076522	3.30502389227443	7.29555205065962	0.000381589150787218	0.00291974934783155	0.89620709396547	3.55249990888137
PRRG4	0.545056633993821	3.02849505055234	7.57033763067322	0.000381680489351263	0.00291974934783155	1.03535911549339	3.55243694097881
GMEB1	-0.268630952039645	4.34108375020746	-7.18094426064432	0.000381808271411263	0.00291974934783155	0.735044474095024	-3.55234887292018
ZNF286A	0.59960931779591	2.25034816737756	7.57405992020311	0.000382117017890464	0.00292041836661044	1.04957029346615	3.55213619688429
BANF1	-0.314657607610866	5.89522177664727	-7.14922992770898	0.000383222279300427	0.00292631139960094	0.750554587873829	-3.55137616610117
SLC52A2	-0.304167599035688	5.3692821752423	-7.15804467119577	0.000383477223535177	0.00292631139960094	0.745027701037298	-3.55120114501652
C2CD5	0.207466812527993	5.79538699503435	7.1526866690127	0.000383553202614563	0.00292631139960094	0.710757569549894	3.5511490058558
ITFG2	-0.471268226110809	3.99801498243713	-7.24219314943854	0.00038426643540411	0.00293005931883238	1.35768516059901	-3.55066003383399
SPTLC2	0.255067988611528	5.16314426852219	7.17816673994506	0.00038491053884763	0.00293327609829669	0.731244476181066	3.5502191832411
RABGGTA	-0.355365451966121	4.64716067751851	-7.18935527017489	0.000385519262257734	0.00293390600277173	0.740483910342332	-3.54980318140197
CLEC4A	-0.74236274203681	4.71831912980251	-7.36366288377925	0.000385728354683661	0.00293390600277173	1.26327923639122	-3.54966042918311
PRKAR2A	-0.288783449893953	6.72161818168788	-7.1272336709475	0.000385816827750102	0.00293390600277173	0.692566179252615	-3.54960004835377
RNF19A	0.324606007903448	5.51767038885221	7.17699581302766	0.000385882325995282	0.00293390600277173	0.736048836993774	3.54955535564582
ENSG00000255750	0.75544915204381	2.24173194789995	7.78110269852369	0.000386470738606827	0.00293668812830829	1.19209825164476	3.54915417009747
LRPPRC	-0.245855758245039	7.12881929327049	-7.11672975948862	0.000387783808123861	0.00294497035870359	0.68559939551957	-3.54826096055938
ATP6V1B2	0.335624597453331	9.81816769151578	7.11270923802597	0.000388371189109383	0.00294773509203838	0.681112571123583	3.54786231195745
SET	-0.250211249577221	7.99028035323983	-7.10584617460979	0.000390659095332371	0.00296339620648964	0.689348834774642	-3.54631488925463
MAFB	-0.422634844356488	7.4601823546683	-7.10423321664904	0.000392161241020332	0.00297133032494784	0.811830007373325	-3.54530351346562
NXPH3	0.991921270086565	1.01151592505712	8.38490247779688	0.000392321280354458	0.00297133032494784	1.82249984891248	3.54519597446643
MS4A6E	1.4004261364746	0.434974311251943	8.39508714266818	0.000392380389149488	0.00297133032494784	1.62566395231073	3.54515626646698
PNP	0.325915698015852	6.07631956378662	7.13234524701682	0.00039275771031044	0.00297248223531393	0.697691027755797	3.54490292198149
RNH1	-0.271075672822767	7.28165527121403	-7.09490068767317	0.000394191069505332	0.00298162058819535	0.664627491050778	-3.54394259097501
LDLRAP1	0.250492958724082	5.04399662850841	7.14364657933792	0.000395635723250519	0.00299083385520252	0.703698737394629	3.54297798858303
ZNF81	0.30671578209898	2.91183584839066	7.25513907189228	0.000397025667241841	0.00299882505125226	0.793237718375175	3.54205301753468
DOCK6	0.685353039938216	1.60640918785722	7.52415814426742	0.000397467217867097	0.00299882505125226	0.999637510045837	3.54175981042011
XYLB	-0.390354198288763	2.80593881894034	-7.19829807546343	0.000397702452237657	0.00299882505125226	0.942854534351331	-3.54160372970456
LIN37	-0.327076901900371	2.4265901666718	-7.18453790692318	0.000397992351301769	0.00299882505125226	0.812837371304086	-3.5414114969404
NAPEPLD	0.528793391958157	1.72023705877283	7.39214186401739	0.000397993453085242	0.00299882505125226	0.905562924106607	3.54141076659472
APRT	-0.24528618685008	6.06211356684215	-7.09059001428975	0.000398063548572792	0.00299882505125226	0.662144761755007	-3.54136430586963
H2AZ2	0.240747110403465	6.76364043862486	7.08529529227717	0.000398891049765855	0.00299882505125226	0.657293497544119	3.54081639812758
CNTLN	-0.323347946025849	3.81872239766925	-7.14971612303325	0.000398918591884199	0.00299882505125226	0.720387893080615	-3.54079818011855
MAST3	0.239824960295506	5.11966397361527	7.12696858129238	0.000399206081141145	0.00299882505125226	0.691756468492805	3.54060808760069
ZFX	-0.271189078835266	5.0509581144152	-7.1120057879478	0.000399334484160681	0.00299882505125226	0.678271135072477	-3.54052322677547
KMT2B	-0.317720466075398	4.97802968345221	-7.1214575599636	0.000399654556671115	0.00299882505125226	0.691713105523785	-3.54031180359738
CCL8	1.34867370015512	4.56536333707212	7.96643158457219	0.00039982310278532	0.00299882505125226	1.33299695262627	3.54020053441568
ITGA11	0.43254469904397	3.02551712726664	7.27708423402786	0.000400248219540482	0.00299882505125226	0.809005125308426	3.5399200793907
DCAF1	-0.255764976144469	4.63426047970002	-7.11099150531062	0.000400314804630232	0.00299882505125226	0.67836132674383	-3.53987617755532
TSC22D1	0.306769288387015	7.52085133342498	7.08450799773822	0.000400410913781098	0.00299882505125226	0.656165272780665	3.53981282152162
AMT	0.823299164165869	1.07430819423784	7.83579580908667	0.000401120243327283	0.00299882505125226	1.23690023472195	3.53934566386311
METTL23	0.246638928562665	3.94824331279477	7.15608605922305	0.000401205206411347	0.00299882505125226	0.79533874787916	3.53928975975534
POMT2	-0.358180640200793	3.63529275803132	-7.15278428794588	0.000401426645316554	0.00299882505125226	0.713331378201977	-3.53914410909074
SMARCAD1	-0.241087663522557	5.30435495281548	-7.09487835199962	0.000401475896654758	0.00299882505125226	0.66571951260366	-3.53911172439953
SDC2	-0.287828852768245	8.77572577372297	-7.06843444653346	0.000401701600591062	0.00299882505125226	0.643215715068409	-3.5389633626486
ABAT	-0.545219991976722	3.14413963222835	-7.26880901645091	0.000401859351237696	0.00299882505125226	0.863180791551368	-3.53885971479729
TAB2	0.290610494583181	7.45168439392428	7.07346825980867	0.000401917250683656	0.00299882505125226	0.65509052011291	3.53882168231341
BTN3A3	0.55902608270999	1.90697484263228	7.55590479229248	0.000402335756466751	0.00299882505125226	1.0247569820252	3.53854692998849
ENO3	0.830253579209101	1.30361350787375	7.82147822817312	0.000402533866149811	0.00299882505125226	1.28002035761149	3.53841696252482
RUFY1	-0.250548643497115	5.88947996681549	-7.07849033166611	0.000402625309298085	0.00299882505125226	0.652196889396772	-3.53835699250773
PIGU	-0.288863952788882	3.72105764920598	-7.09644087884495	0.0004026596750039	0.00299882505125226	2.72521202218255	-3.53833445816582
MYLK4	-0.910848841363189	-0.391315698287932	-7.55637607556527	0.000402827245690603	0.00299882505125226	1.48585316884528	-3.53822460414944
DST	0.356013508874989	3.77330228762874	7.2121422962194	0.000403243331743004	0.00300023040342498	0.757907140695646	3.5379520158549
REEP2	0.893125019681135	0.381963899755136	8.19398194324409	0.000403962273761526	0.00300117286077358	1.48449327620928	3.53748163774828
TNFRSF18	-0.704997495773611	-0.180211346166005	-7.8342945113303	0.000404291866776706	0.00300117286077358	1.22766394197276	-3.5372662581852
ENSG00000253227	0.758387955191745	-0.690551168790833	7.68246002008746	0.000404525015369716	0.00300117286077358	1.11733179041543	3.53711400131073
FAAP100	-0.300788647365681	4.74538693874454	-7.10338482998656	0.000404654538850473	0.00300117286077358	0.7360566875874	-3.53702945187064
FKBP8	0.245150656561469	7.91281284838005	7.06176319433479	0.0004046847161445	0.00300117286077358	0.638268824366201	3.53700975657707
CCL1	0.581753958055475	5.07449929671144	7.12822731132979	0.000405029074389007	0.00300117286077358	0.691265780936494	3.53678510732742
CLDN7	1.68153927400109	3.24730691997209	9.97879395356804	0.000405181576711859	0.00300117286077358	5.7302136505776	3.53668567627012
IMP3	-0.213696290155653	4.87893444034413	-7.08533468706056	0.000405189032343248	0.00300117286077358	0.661975127423975	-3.5366808161172
TKFC	0.327995853794846	3.93731486432423	7.18503352351101	0.000405499380012199	0.00300118025165165	0.799853191894522	3.53647858175792
FCGR3B	0.792412138222943	-0.244127665458424	8.08658600236708	0.000405654058983128	0.00300118025165165	1.40730002910475	3.53637784103365
THEM4	0.280887272129608	3.58665467308931	7.16551491087947	0.00040590150547865	0.00300118025165165	0.721515398693864	3.53621675642724
MYL6B	0.574949816957997	3.76062041718784	7.36606737373856	0.000406099547651326	0.00300118025165165	1.42136296403799	3.53608789949837
ARHGAP12	0.291517846080529	5.28211739125324	7.10818541526499	0.000406430609700158	0.00300194606459562	0.676009015898079	3.53587262368193
PLPP5	-0.272622100628079	4.38778380383494	-7.09655115856518	0.000407216847637144	0.00300607112525876	0.666305501353774	-3.53536202172344
CNOT1	-0.24818397105812	7.71023263193656	-7.04987996250726	0.00040788302737992	0.00300731923655671	0.629396300217454	-3.53493010864807
PDF	-0.57095277766191	2.28718196493524	-7.30912828926926	0.000407928486129753	0.00300731923655671	0.885497319660608	-3.5349006598005
ERAP2	0.409270957430128	3.81253026993981	7.19635823488232	0.000408069456221915	0.00300731923655671	0.745415257134133	3.53480935678732
PKN3	0.984073779521889	0.387135454990156	8.09287658380573	0.000408721521862675	0.00301044384322849	1.47764178510472	3.53438741215979
RCC1L	-0.233258377897589	5.48345011671986	-7.0612482985385	0.000409483971990764	0.00301437754952933	0.640334382783238	-3.53389483564926
IARS1	-0.27536456448993	7.13446015689395	-7.04265014807696	0.000410585756902622	0.00302080345895078	0.623453182096042	-3.53318454518217
DNAJB12	-0.280200249221243	5.92165343951885	-7.05288823594232	0.000410877731928072	0.00302126751182096	0.64162456161178	-3.53299661531426
MAP3K10	0.426312279966613	3.61920361485127	7.20381586928646	0.000412068151968987	0.00302721873164786	2.85491649547936	3.53223168964225
MAP3K11	-0.305981766034868	7.09182679207745	-7.03832067771922	0.000412145773223063	0.00302721873164786	0.675884180150064	-3.53218188442473
TBCB	-0.288116892205256	5.42922692829632	-7.05748587218818	0.000412697266648392	0.00302735463603131	0.663983236244071	-3.53182827397921
PRELID1	-0.311087153025565	6.12913134685732	-7.04866987488041	0.000413036677790474	0.00302735463603131	0.628822068844692	-3.5316108672788
CH25H	0.310770011311491	5.44145599219826	7.08448056598704	0.000413042535044087	0.00302735463603131	0.656148812396603	3.53160711693342
PROCR	0.56899356489716	4.67494278177568	7.21866235450913	0.000413298924001133	0.00302735463603131	0.763218956480728	3.53144300210786
RRBP1	0.20486625991261	8.47261972201363	7.03296910756032	0.000413311088273993	0.00302735463603131	0.614534515537549	3.53143521810767
MAML2	0.260978838318716	5.79980142481154	7.06081913826233	0.000413603137684583	0.00302781354093112	0.639902064086455	3.53124839792919
TMEM14A	1.06218776542768	1.63621260734274	8.68242310832115	0.00041411035902525	0.00302984624654893	1.82325434185395	3.53092422770037
KPNB1	-0.242356675600983	8.41104888603392	-7.02729806972042	0.000414841939748974	0.00303351732008128	0.621681841233895	-3.53045731971381
CCDC191	-0.38075841490124	1.23061653973716	-7.16600582814749	0.000415657078030305	0.00303779500161794	0.727729177777258	-3.52993798870958
TFAP4	-0.611175828852734	1.5114527866803	-7.30780299942687	0.000416076491434116	0.00303910418694529	1.10524912906055	-3.52967114763314
PPP1R11	-0.236639658296705	5.99077730687631	-7.0329745916395	0.000416296717175322	0.00303910418694529	0.615419113406532	-3.5295311351912
GATM	-0.286888889518913	7.11586223034113	-7.02463380694574	0.000416605882618652	0.00303967995836572	0.644708596220669	-3.52933469442252
MDK	0.272918065816701	3.28112730189782	7.08731610003693	0.000417672657494444	0.00304577978246916	0.658369632352141	3.52865791962925
SMO	0.552239688398473	1.81705384800599	7.46100495670833	0.000418993624780394	0.00304777353523901	0.951391059390019	3.52782211566664
TBL3	-0.362271616767632	4.32134254471035	-7.0581060380067	0.000419075760546365	0.00304777353523901	2.67843695332809	-3.52777022792616
AKT1	-0.239603267304737	6.53395465038519	-7.01771464144465	0.000419143149781371	0.00304777353523901	0.60222222078731	-3.52772766312401
RUVBL2	-0.295889682842669	4.51832226302978	-7.05824447790289	0.000419365389983583	0.00304777353523901	0.682550482814396	-3.52758733568109
PPHLN1	0.235173977503356	5.30439932856446	7.05411561802345	0.00041941900320415	0.00304777353523901	0.631649041258349	3.5275534934901
IL10RB	0.287507981037833	6.67473951032886	7.02325676421656	0.000419519806889034	0.00304777353523901	0.680364711742999	3.52748987427186
WDR5	-0.339501326094769	4.48249018648955	-7.06864080205481	0.000419660631973575	0.00304777353523901	0.671786443780097	-3.52740102064735
ERGIC1	0.257676855726343	7.26778232061808	7.01665469032459	0.000419793339424541	0.00304777353523901	0.620454612164087	3.52731731432527
DLD	-0.302832016654105	6.55519253891983	-7.01461826466827	0.000420734104451999	0.0030529243785937	0.603745841502356	-3.52672462653262
LTA4H	0.453896498078533	6.29553985589451	7.04092814101451	0.000421606088282325	0.00305757074683429	0.628160479500915	3.52617637544071
USP35	0.951256705058064	2.31947224641334	8.13301919561281	0.00042190051633998	0.00305770939615856	1.62061702301187	3.52599149585875
BBX	0.409286293898781	5.53223850451452	7.072486395325	0.00042208853093423	0.00305770939615856	0.651199601561614	3.52587349927833
SYT9-AS1	0.500016140876214	1.05465975514305	7.25944437390191	0.000423293501636329	0.00306379676122686	0.794926388937328	3.52511843171315
TMEM123	0.253685843910563	8.12122736015981	7.00190692167778	0.000423393082239396	0.00306379676122686	2.60954943550765	3.52505612160744
COL3A1	0.323181107347834	4.32999206775369	7.02878503659446	0.00042406748369724	0.00306699546154513	0.611133207896211	3.52463449134497
ACSM5	-0.347268542505671	4.0666008120389	-7.06896361142443	0.00042482341107322	0.00307076979400847	0.643674972653633	-3.524162635327
FAM174C	-0.339950068368593	4.76342354400273	-7.04735886242731	0.000425054656690163	0.00307076979400847	0.635153957291537	-3.52401844652633
QTRT2	-0.339654577423863	4.68151189076829	-7.04917844000319	0.000425444737112515	0.00307190650172215	0.672782224113215	-3.52377538521745
DRG1	-0.230976379326268	4.89408887907909	-7.02188100360862	0.000426213576778995	0.00307478803007461	0.605783047940768	-3.5232969255415
EIF3K	-0.280591057028503	6.53546807106482	-6.99727875710747	0.000426309727633649	0.00307478803007461	0.61845189017078	-3.52323714622425
NAP1L5	1.24405085780562	1.07631423143396	8.54712160380769	0.000427334943457747	0.00308033679322604	4.34840620876524	3.5226005262608
LINC01134	-1.41569824413029	-0.161062712323936	-8.35272643612478	0.000427545799317381	0.00308033679322604	1.88973117862044	-3.5224697696359
ANXA3	1.19721644229853	-0.70824367036154	9.1704661031002	0.000428760280895715	0.00308577214812186	2.11458006474967	3.52171781144901
TACC3	-0.306888732615375	5.05030449749242	-7.02154890374996	0.000428977675758526	0.00308577214812186	0.605517367086636	-3.52158341917552
HSPA5	0.373548764132629	9.62200378521783	6.98279188373097	0.000429368643436246	0.00308577214812186	0.58334777199449	3.52134188510496
ZCCHC8	-0.242189813371663	4.2677392087463	-7.02318305877076	0.000429466934554107	0.00308577214812186	0.611672697932332	-3.52128119460256
MEF2D	0.30565066024557	6.56965695606678	6.99438697568363	0.000429843098541755	0.00308577214812186	1.06177904229534	3.52104904937844
FCHO1	0.377014337833937	3.6952455322392	7.14524386938572	0.000429882877010377	0.00308577214812186	0.704914210775605	3.52102451165036
CAPN11	0.896554829336569	0.542210400484533	7.81308250188374	0.000429936736146383	0.00308577214812186	1.21819107535025	3.52099129150631
LDLRAD3	-0.226000082734612	3.1272021560682	-7.02940111902983	0.000431016824780693	0.00308918810408471	0.611639630991446	-3.52032591520336
OSER1	-0.27706942401423	4.79687437801951	-7.01598110261506	0.000431104639989937	0.00308918810408471	0.608031975956263	-3.52027188609425
ZNF41	-0.396504794248628	3.28008801285886	-7.0508478489951	0.000431114818374426	0.00308918810408471	2.66952490539778	-3.5202656244148
MYBPH	0.530882312360776	3.96971859912901	7.17468006870385	0.000431700820005677	0.00308989755608897	0.728459899426185	3.51990535234045
FABP4	0.5645834734368	8.54984109650006	6.99966628994316	0.000432011139074949	0.00308989755608897	0.587522041237363	3.51971475396165
PDE3A	1.27176757301852	-0.206846002142671	9.88211023910412	0.000432126089610777	0.00308989755608897	2.53234501690751	3.51964418363417
STX10	0.290504668343111	5.18848162431409	7.0349914488655	0.000432150230209883	0.00308989755608897	0.621557023829695	3.51962936548657
TWSG1	0.256371412953441	6.76869667743216	6.97585233585286	0.000434329197731093	0.00310379592899442	0.568359621216126	3.51829502940201
GPN1	-0.35037908660663	4.93364562667922	-7.01830338213823	0.000434579893281091	0.00310390693258502	0.624234354921308	-3.51814191185297
MCRIP1	-0.502302203376855	5.41801859230375	-7.03701392474919	0.000434832627866896	0.00310403237166855	0.650812845564586	-3.5179876323668
BID	-0.459935690158391	6.42374589494006	-6.98593520000681	0.000435275029951361	0.00310551087585298	0.577408843383754	-3.51771777352318
ANKEF1	0.543442980196292	0.924413828792389	7.42193921360601	0.000436430986770023	0.00311207595590359	0.920518591738268	3.51701386339881
ZNHIT2	-0.323837972656769	2.09731931151467	-7.0386619835022	0.000437026142034013	0.00311336102689783	1.19138959914123	-3.51665212710027
SLC1A3	-0.368719614468606	6.75211749158787	-6.96654459482068	0.000437082959530394	0.00311336102689783	0.563448683168928	-3.51661761738803
SPRY2	0.332895905449188	6.27472997698737	6.98890697818637	0.000437712660547733	0.00311616472846253	0.579527174433681	3.51623543082079
ZNF813	-0.63896373939709	2.6945942547655	-7.25444878665676	0.000439516319100595	0.00312470090253764	0.944444446168435	-3.51514356394438
COX8A	-0.259015361152138	6.68873883375681	-6.95590381005	0.00043955764974926	0.00312470090253764	0.824963800016418	-3.51511859298198
SNU13	-0.266214545319247	5.39601503097868	-6.97626778510202	0.00043965316765168	0.00312470090253764	0.573005426055921	-3.51506089179698
MBOAT1	0.238528880043793	5.2861129803088	6.9928863501959	0.000440093218446344	0.00312470090253764	0.581965688953415	3.51479521359465
TMEM97	-0.517680715293215	2.6320054627208	-7.14499941504599	0.00044009538433347	0.00312470090253764	0.70787974401119	-3.5147939065658
TGFB2	0.38554085077412	1.7348083724955	7.29662955946358	0.000440660447837596	0.00312635273031154	0.823631969711579	3.51445311762078
NOP2	-0.23757096907129	4.82874648902174	-6.98010660373622	0.000440801760065897	0.00312635273031154	0.572604793794692	-3.51436795619276
PTCH2	0.625950964106031	0.0418771650076313	7.26605939434216	0.000441253891054159	0.00312787868314922	0.813690411081716	3.51409565179238
FAM110B	-0.614734743006496	2.59980926235745	-7.21757986561201	0.000441647657766782	0.00312898949804818	2.87102428988003	-3.51385871047704
CFH	0.828767366479516	1.78576502546467	8.01066580203055	0.000442252843213496	0.00313033102874788	1.35814152119946	3.5134949362735
DFFB	-0.37178627505436	1.74428840325721	-7.03318082548386	0.000442311339390469	0.00313033102874788	0.616102280640626	-3.51345979911978
HACD2	-0.23456888077371	5.9472048137654	-6.95312394784913	0.000443238986853071	0.00313521510582727	0.552310767874997	-3.5129031641026
RNPEP	-0.237648492657284	7.15625718288307	-6.94187953965437	0.000443774432308817	0.0031364437755441	0.541505306870856	-3.51258236473087
KLHL5	0.285521901457388	6.35732933852366	6.95608051504029	0.000443887943989422	0.0031364437755441	0.562088520303424	3.51251440333127
MIS12	-0.220194849231726	3.36388238215282	-6.9852685562826	0.000444541401091669	0.00313938039219312	0.575747168095718	-3.51212348249775
SLC2A13	-0.234766428820054	4.77589036383739	-6.96731653259756	0.000445081693582737	0.00314151511957142	0.566472405579317	-3.51180066553876
SLAMF9	0.469661083262278	-0.0377254944269195	7.09577135269584	0.000445652389674716	0.00314386204773735	0.665728818902836	3.51146007983766
LAMA5	0.77343975204608	0.884349846484709	8.01451605647378	0.000445977393932573	0.00314447415732694	1.35534222836096	3.51126630243926
TRIM72	0.621567583695608	1.336279062099	7.11280918592392	0.000447176208876464	0.00315057546433132	0.679064937437856	3.51055267049481
FAM104A	0.21300610939152	5.01113896680815	6.97980380545254	0.000447320131840056	0.00315057546433132	0.572947055860921	3.51046711595143
RREB1	0.264229294065939	6.71266575318842	6.93346191832824	0.00044851784870528	0.00315485828724804	2.52505856439803	3.50975613186147
UBTF	-0.235974581174466	6.36796461812494	-6.93195496631363	0.000448557171353305	0.00315485828724804	0.533421971168591	-3.50973281935783
CROCC	0.324013374285895	3.40404187202093	7.06614222712079	0.00044864527654857	0.00315485828724804	0.646046348304789	3.50968059295568
RNF44	-0.287769890495236	6.17027162546731	-6.93690640460998	0.000448986399214081	0.00315557586966275	0.538461263330968	-3.50947847480268
PGAM5	-0.34297448632992	4.87169775949985	-6.96542789008357	0.000449589243453843	0.00315813114653926	0.914971417582767	-3.50912163451617
KRT79	0.554527239893019	1.82783195740138	7.26229761646299	0.000450033786223599	0.0031595723108326	0.801611657098499	3.5088587832211
MBD6	-0.362068186898344	4.8644331166671	-6.97623272046914	0.000451543518773579	0.00316848639249998	0.573619397426262	-3.50796790691268
ANP32E	0.327717083850301	6.00482859113993	6.94401067983699	0.00045232821282758	0.00317230610048418	0.544533710731218	3.50750596503336
CCDC171	-1.1203721466514	0.493411958332298	-7.82830622756258	0.00045263598710449	0.0031727787540054	3.57579051097874	-3.50732498542511
TYMP	-0.339614319569768	7.64705330060863	-6.91433092496164	0.000453513257744045	0.00317724070539472	0.518624664598324	-3.50680975601304
TNFAIP1	0.289267848534798	4.78409209710628	6.98159891767793	0.000454721174943678	0.00318275057552247	0.602781501117561	3.50610185460635
HSPBP1	-0.287897428032143	3.84658177625997	-6.9599157269771	0.000454903632058987	0.00318275057552247	0.582746615166876	-3.5059950779688
ACOX3	-0.441056857510793	3.88780143055644	-7.0069462122637	0.000455023133268497	0.00318275057552247	0.732028971515833	-3.50592516572804
NCAPG2	-0.331718514062712	3.70892743866955	-6.96409644457429	0.000455302680101405	0.00318289547564664	0.558630859670484	-3.50576168829336
GPKOW	-0.213319884033511	3.72494062553813	-6.94513239788023	0.000455925807874626	0.00318289547564664	0.543327017675391	-3.50539762346037
MCOLN2	-0.583474037809251	3.1358889990972	-7.20186464950203	0.000456011969966478	0.00318289547564664	0.749762121487315	-3.50534731946698
TMX3	-0.212855456384492	6.35707358129304	-6.91071090529836	0.000456013645468045	0.00318289547564664	0.51481628781092	-3.50534634134721
NEK6	0.226632618206038	8.79677030609092	6.90514546544163	0.000456445792407678	0.00318289547564664	0.510098993330184	3.50509417568971
ZFPM1	-0.269499088899458	2.76125813880912	-6.9821966381548	0.000456490729252148	0.00318289547564664	0.573440917470722	-3.50506796700641
MAPK8IP2	0.785943267006036	-0.465278820405569	7.45271650150611	0.0004569629626237	0.0031845058836696	0.961021851873561	3.50479269006885
H6PD	0.228187813079205	7.20471192571819	6.90918465633838	0.000457470849699199	0.00318636292621621	0.513391758749036	3.50449692579114
ANKMY2	0.320822008993601	4.23863159166184	7.00279283992981	0.000457947502906835	0.00318800057535196	0.685370701917226	3.50421962891037
CLIP2	0.212278726688679	6.77601899495876	6.9056741541795	0.000458266755923015	0.00318854133443747	0.593985788839226	3.50403405143421
CCND3	0.278037172100647	5.72433340590326	6.92450865452753	0.000460947108753439	0.00320387064805638	0.528003259581892	3.50248073921232
PUM3	-0.284766583439509	4.0141048332416	-6.94189925649932	0.000460955402731954	0.00320387064805638	0.543966687402453	-3.50247594579725
RRP9	-0.308215402985364	2.52512969905329	-6.96700131669993	0.00046126323623155	0.00320432287106328	0.56385261075233	-3.5022980936578
TNKS1BP1	0.309370793175443	5.2601007125752	6.94782005226534	0.000461707606094501	0.00320572261590811	0.545245668284032	3.50204155226743
BBC3	-0.397578886188453	3.41184200508988	-7.00272380167511	0.000462115094231371	0.00320686494677175	0.590107971262388	-3.50180650566086
NDRG3	0.254120141365941	5.96061411149047	6.91192439775513	0.000462360518418406	0.00320688201923517	0.544378999541597	3.50166503379721
EHD3	0.757869720833051	2.34502856961409	7.55456661011718	0.000463016200366474	0.00320843439036982	1.02134056683723	3.50128741707397
SBF2	0.265632792971474	5.59210271771888	6.92219808694343	0.000463070498799493	0.00320843439036982	0.537405958949912	3.5012561681943
ANAPC2	-0.353088714296402	4.51257683570752	-6.9455005185431	0.000463667034447843	0.00321017298932966	0.596961758308599	-3.50091308539936
ECPAS	-0.228375131363008	6.95925445315656	-6.88621686562041	0.000463807855947547	0.00321017298932966	0.500399122540984	-3.50083215546668
FBXW5	-0.259243496154817	6.7981962837897	-6.88593733877536	0.000464081152536702	0.00321038109661003	0.494589321657457	-3.50067515767229
H2BC12	-0.271210329950653	4.37239787557961	-6.91927080115984	0.000466961260783124	0.00322773289412586	0.521684102732257	-3.49902587656764
LEPROTL1	0.344305942182673	5.74584835378421	6.9177071569446	0.000467078553510144	0.00322773289412586	0.564357328303949	3.49895891072303
ZNF131	-0.308715839470682	3.85205108027676	-6.93192648673765	0.000468157844950833	0.00323349837546104	0.536620410642496	-3.49834344702556
ZSCAN20	0.615282556913628	2.26814452288069	7.35954060820082	0.000468929375551023	0.00323653638720434	0.917752892576311	3.49790429413409
PKDCC	1.08666866194435	-0.453270288703361	8.06315814043732	0.000469088120972945	0.00323653638720434	1.39076285710536	3.49781402033982
ATXN2L	-0.266487071804293	6.89097781550213	-6.870454943802	0.000469777229403757	0.00323959751875663	0.693299452278604	-3.49742247499269
GGT1	0.752777637375128	3.20923918864338	7.47243636807232	0.00047015030477387	0.00324000585074707	0.975491175506443	3.49721072036056
ZBTB14	-0.221170871004546	4.13490969523487	-6.90293376173613	0.00047032738919853	0.00324000585074707	0.511530205980543	-3.49711026349706
EPN2	0.431189657089363	4.19751007351309	7.02564668701381	0.000471475738718116	0.00324622236585311	0.611561436870823	3.49645968013836
PRPSAP1	-0.255009675247913	4.51992636887415	-6.89151748862264	0.000471991032980257	0.00324807593550908	0.842356379435179	-3.49616822683901
RHOB	0.288609728904937	5.24601847404591	6.91133251562632	0.000472729297754431	0.00325146117824947	0.831971992659091	3.49575117703698
SNCA	0.358007935574907	4.92897292319617	6.94391384003439	0.000473396942498867	0.00325435741877216	0.542166520971479	3.49537454372188
PODXL	-0.361156659538729	3.80314269037317	-6.94779697306176	0.000474228614472277	0.00325837765872961	0.545095888660266	-3.49490607143068
RHOQ	-0.314507661641095	7.83929309509599	-6.85500150812223	0.000474923484018546	0.00326145424847075	0.471191117667051	-3.49451524583219
GUF1	-0.207603224257733	5.33981212742369	-6.86654721359767	0.000476495190321122	0.00327054603070644	0.484906339849978	-3.49363321219352
ZDBF2	0.507793876965845	2.17800085801013	7.21875849324159	0.000476976192056988	0.00327214592461548	0.771984328410195	3.49336381876852
MARCKSL1	0.345891388296207	3.16660534763943	6.99722770993112	0.000477688365222341	0.00327532921172451	0.585351343562015	3.49296541873174
CLDN1	-0.504035190828213	4.31793135187454	-6.92761483405598	0.000478318170141399	0.00327695827733213	0.528750704569662	-3.49261355803826
ZDHHC13	0.578983132554761	2.66429054805357	7.28523103357772	0.00047842250173642	0.00327695827733213	0.853842882690691	3.49255531157758
TOM1L1	0.541278885864511	3.01066356488141	7.16748941887295	0.000478910982397719	0.0032773871758948	0.726675369236171	3.49228275907081
BLTP2	-0.291990299754247	8.79791250789814	-6.84286329825423	0.000478981730608461	0.0032773871758948	0.49197918397587	-3.49224330592194
FXYD6	0.53931551920435	2.12797166277987	7.32303571368409	0.000479547418406619	0.00327955770753832	0.845280522857067	3.49192804218853
VDR	0.263983982864975	5.82091753370904	6.86655734961677	0.000479825706041028	0.00327976151943839	0.47833306177407	3.4917730768511
SQOR	0.222501439543789	7.84303201710054	6.83794052208379	0.000481669909892842	0.00329066311629173	0.454743521785124	3.49074823967876
GTF2I	-0.212295242976929	7.73594049422373	-6.83515134891424	0.000482144989811617	0.00329220471832568	0.452317196761427	-3.49048482725026
FIZ1	-0.338757810767435	3.0393146707382	-6.91300352320167	0.000482764769522882	0.00329330768378664	0.593841587306012	-3.49014154836144
IARS2	-0.26141329533894	7.14338362099463	-6.83472449763238	0.000482805543459894	0.00329330768378664	0.469714448287615	-3.49011897921479
BMPR1A	0.234973763454618	4.80180586327459	6.88944473320026	0.000483427835486433	0.0032937185123088	0.508377174995484	3.48977474920929
LBR	0.302971818641993	6.52679614960354	6.8445638204925	0.000483466235791082	0.0032937185123088	0.465147375125049	3.48975352105515
CTBP1	-0.251743876849636	6.43898754662022	-6.83605334570729	0.000483614400852675	0.0032937185123088	0.469674982491525	-3.48967162834884
RANBP10	-0.283770253784523	4.77513440333431	-6.86594430711476	0.000484737605291501	0.00329751427648762	0.483680081546789	-3.48905157899339
EIF3C	-0.268722586615454	8.00774096950516	-6.82856481291415	0.000484796657871431	0.00329751427648762	0.44687013351882	-3.48901901692838
MEGF6	-0.33986867983994	3.82930353389754	-6.8983905313951	0.000485140578275468	0.00329751427648762	0.504493942704667	-3.48882944994104
POMK	-0.238287713653051	4.69726480561945	-6.85526777449831	0.000485171052726642	0.00329751427648762	0.54167871292312	-3.48881265864072
TSPYL1	0.275850539662875	6.7925032668772	6.83539522231254	0.000485421034130843	0.00329751530081987	0.493973619535306	3.48867495700631
RFTN1	0.226776938515473	6.44232452381593	6.83855027009613	0.000485686328635324	0.00329762029406257	0.454999311525913	3.4885288925063
TOR2A	-0.261959957268678	4.51966990836335	-6.85938378713889	0.000486576662709137	0.00329811604176549	0.561356836616581	-3.48803924018936
TSPAN7	-0.574472928846395	2.00413411293501	-7.03262719545966	0.000486647723238677	0.00329811604176549	0.614162982610699	-3.48800019542112
PLXNB3	0.931187094392224	-1.00763805946236	7.66281341669464	0.000486715032085998	0.00329811604176549	1.10035505615832	3.48796321694735
ATP6V1F	-0.270103280080053	8.19264468259276	-6.8231292485537	0.000486758849106687	0.00329811604176549	0.452330333356012	-3.48793914709447
TUBB4A	1.37059700687575	1.2435211501045	8.2832430127813	0.000487473702565985	0.00330126495647431	1.55428549460813	3.48754674424111
WDR91	-0.325080568211161	5.7031467327326	-6.83580103681421	0.000489940347093886	0.00331626802117549	0.461519974745272	-3.48619684302652
ZNF154	0.496549202872079	0.470113396444396	6.9746580703817	0.000491820892035225	0.00332617338639442	0.567110084047831	3.48517194304703
SDF2L1	0.269245298892124	4.17412913111217	6.90461883594834	0.00049190775439366	0.00332617338639442	0.509656864764791	3.48512469127069
IPO13	-0.3247955106073	5.23418751184143	-6.83758775199457	0.000492194020515743	0.0033264049548322	0.866296158059945	-3.48496902199427
RAC2	0.229814136414308	9.26315655771321	6.80339237974088	0.000494323543621739	0.0033375299227725	0.425661387568318	3.48381364695495
MTCH2	-0.228083238166583	6.5018757966162	-6.80720192822543	0.000494345859460583	0.0033375299227725	0.462278610039089	-3.48380156406404
ATP13A3-DT	1.02859432756438	0.726234664779334	7.79008796529018	0.000495249080546108	0.00334191851438041	1.41758313642032	3.48331294220851
PHPT1	-0.353199999226557	4.96380160602817	-6.84644054314542	0.000496085820822275	0.00334444438889292	0.461627744804402	-3.48286102582652
CD164	0.318702470261085	9.60058582560371	6.79763207864911	0.000496503996874912	0.00334444438889292	0.426784216408648	3.48263543875808
ZDHHC9	0.359824988335827	4.04958694597288	6.91844688663366	0.000496760018537717	0.00334444438889292	0.966380040365863	3.48249741406793
ACTR3	-0.276650615088465	9.40817753379376	-6.79604105984287	0.000496889372156211	0.00334444438889292	0.537230645316034	-3.48242770302852
LIAS	-0.217456350485523	3.42515561510981	-6.84406707439815	0.000496890328556634	0.00334444438889292	0.459561188550628	-3.48242718766979
SCARB1	-0.228149789286829	6.43324969413225	-6.79624786799352	0.000499025012935708	0.003357030408738	0.420107361848284	-3.48127920625403
SIGMAR1	-0.285886066630476	5.83410948242549	-6.80479011450534	0.0004992689364613	0.003357030408738	0.45226592336852	-3.48114832172752
DUSP10	-0.314553688802392	4.44111208929	-6.84203335364358	0.000500061769293478	0.00336064933447282	0.459882100765539	-3.48072331479928
LINC02245	0.377033743828934	1.86250088398031	6.97779524084453	0.000501093606499676	0.00336586998075788	0.587880406366406	3.48017112681003
ALDH3B1	-0.211242839309013	6.8849662417614	-6.78646950895742	0.000501595090329756	0.0033675247188517	0.411459125052805	-3.47990314030372
ZDHHC6	0.317157002431909	5.23008686172369	6.84171192010645	0.000501924856142926	0.00336802550901397	0.763256936063007	3.4797270538023
IL1A	1.56227246162668	2.67482159297488	9.20498662827819	0.000502798455761266	0.00337217317967121	2.13740699957289	3.4792610948021
S100Z	0.278390605942105	1.99784902854939	6.88495364396383	0.000503154855976932	0.00337284964146243	2.464668607522	3.47907121544172
WLS	0.556379952731027	3.89166514873204	7.02942156617628	0.000503578062537006	0.00337397301899794	0.612031192101346	3.47884590644786
THUMPD2	0.367176572936224	2.84294510965708	6.96187661508241	0.000503944966060149	0.00337471821767017	0.63265295835701	3.47865071518855
RRM2	-0.4557384064591	3.67034367803035	-6.83864813476823	0.000506343561846497	0.00338906119310949	0.455069038752969	-3.47737792612053
CSE1L	-0.27512199575994	5.92233221428563	-6.78265841286446	0.000508336650615185	0.00340065627930574	0.413351574183612	-3.47632458359495
UQCC4	-0.237666925321068	2.11960288303292	-6.82484273386506	0.000508591218679409	0.00340065627930574	0.444535134537526	-3.47619032238261
FBXO38-DT	0.43283160634533	-0.125891739841887	6.95562287374572	0.000509517678064952	0.00340272493956384	0.579424404265822	3.47570222866722
ARL11	0.362224173460744	4.3744166434428	6.88252071537418	0.000509580893921792	0.00340272493956384	0.506613604002146	3.47566895433127
CBX4	0.225772275392741	4.57169951416722	6.82838769118019	0.000509674006024526	0.00340272493956384	0.446526919684229	3.47561995079688
MSI2	1.03754884263582	3.2254495290778	8.00876839759735	0.00051125896583036	0.0034115809352856	1.37369023060844	3.47478708724149
FUT10	0.265655605947428	3.41140502879852	6.85631490214579	0.000512994230772285	0.00342143044566113	0.490682963671491	3.47387799698254
SLC1A2	0.232109859432918	2.4179651693027	6.84092632645615	0.000513313839602359	0.00342156772232018	0.456826116299384	3.47371086935041
MT1F	0.324033376289702	3.34692902600832	6.89159481463451	0.000513533272059722	0.00342156772232018	0.499729201947426	3.47359618140194
GINS2	-0.782275900517188	0.329650876578676	-7.18250770035368	0.000514040113826497	0.00342173178854332	0.733901428168413	-3.47333145142776
MEGF9	0.28285363271161	5.28812660491357	6.8071440110373	0.000514190304794039	0.00342173178854332	0.430460308293363	3.47325305148446
NUDT1	-0.256340327285366	3.25860979616172	-6.80589327331371	0.000514504220043934	0.00342173178854332	0.435050853224562	-3.47308925609269
STARD9	0.559028503874172	3.31833284354254	7.09347790228529	0.000514594863266799	0.00342173178854332	0.665833776517377	3.47304197740415
VCP	-0.241875455802404	8.75787391895155	-6.75112459431484	0.000515131791670135	0.00342357730022866	0.389713655663478	-3.47276207946167
ATAT1	0.338465015720724	1.76762831660735	6.92840121014383	0.000515557919011286	0.00342468493861598	0.587958499827804	3.47254013501024
XXYLT1	-0.338048254964615	3.68714467027205	-6.81326915826724	0.000517630659388804	0.0034367238799159	0.451110706751287	-3.47146300019434
TPM2	0.559354514999491	3.49294885898968	6.90177127286714	0.000518686901716336	0.00344181454450314	0.507758476910853	3.47091565125266
SEC14L2	0.525186609461916	3.67458000526879	7.02417893077997	0.000518918928976532	0.00344181454450314	0.607402324803428	3.47079555299303
CYCS	-0.219771930193034	7.27338956863957	-6.7388680494501	0.000520701081767218	0.0034519003406557	0.371834191042728	-3.4698747684297
ZNF70	0.410595735359167	2.29694848758057	6.97142784972616	0.000521722489134397	0.00345587678302512	0.567371867815504	3.46934836132389
TBC1D9	0.258371923560917	6.79139568601149	6.74337032609099	0.00052182456463134	0.00345587678302512	0.436977896643994	3.46929580703866
ASF1A	0.377037883238331	4.36489111884798	6.86073149732668	0.000522371618290783	0.00345719820050995	0.499719068506958	3.46901431579175
PELI3	0.566141119558786	3.37970599432099	7.03429016024905	0.000522885616306213	0.00345719820050995	0.640973468138466	3.46875008384487
XPR1	0.24259090056425	6.16335218395629	6.74919300157053	0.000523074466076987	0.00345719820050995	0.398572961801311	3.46865306228639
GDI1	0.258118638376701	6.83321670439286	6.74198776287308	0.000523422723638647	0.00345719820050995	0.374337645842139	3.46847423056327
PICALM	0.270958514562331	8.83460104289736	6.73156092247368	0.000523540275931535	0.00345719820050995	0.811931545089936	3.46841389199803
PLOD3	-0.234286870471198	6.22585852850318	-6.73695952936091	0.000523595666551966	0.00345719820050995	0.463645370548899	-3.46838546485268
[truncated: 11,200 more rows]
