# Supplementary material for: Integrative analysis reveals generalizable human neurodegenerative disease-associated glial states
Source: bioRxiv. 2025 Sep 25:2025.09.25.678630. Preprint. [Version 1] doi: 10.1101/2025.09.25.678630 (PMC12485690; doi:10.1101/2025.09.25.678630)
Supplement: Supplement 12 [file media-12.zip › iMG_DE_results/Vorinostat_0.1╬╝M.csv]

	logFC	AveExpr	t	P.Value	adj.P.Val	B	z.std
HCAR3	-1.77260720455245	1.26767419997542	-55.2442927867431	1.56421997566727e-07	0.000693916354210891	8.78566828936585	-5.24483529658632
IL18BP	-1.36746823470663	5.04377194082094	-29.3699876339624	2.19419914796494e-07	0.000693916354210891	7.23198477683981	-5.18208437007015
LANCL2	-1.12045785513937	3.90606798074859	-30.5298236511802	2.29110550231272e-07	0.000693916354210891	7.3517834024906	-5.1740197830703
SLC25A23	1.11234553682314	4.42691838821716	33.9637811117758	2.42899377226689e-07	0.000693916354210891	7.625428972408	5.16309531419147
ATP8B2	2.48616006396262	3.32150028534208	25.7903370675436	2.62867018035795e-07	0.000693916354210891	5.98729194058889	5.14829345810626
ASIP	-1.38575501115132	-0.688348317256148	-29.3193371724361	4.96864073262407e-07	0.000761422430558417	7.2609114642683	-5.02751984821752
MSRA	-0.82269107437314	4.57707118346256	-23.7777414771415	5.0591039064891e-07	0.000761422430558417	6.59713857227937	-5.02405765343204
PARM1	-1.27332532521619	2.97183261983695	-29.0148664368975	5.22603765975391e-07	0.000761422430558417	7.23194998539329	-5.01782268432876
DUSP13	-0.807791549107276	3.29185175097704	-23.9162482196229	5.43727943906337e-07	0.000761422430558417	6.61401917620817	-5.01020249084537
STK38L	0.815602127302159	5.37791035863073	23.4236520951842	6.75660841518374e-07	0.000761422430558417	6.54538916286512	4.96823203859752
PFKM	1.01544831257652	4.66029237255969	26.4503509388277	7.44018930135894e-07	0.000761422430558417	6.96349270803432	4.94950650030107
CCL4L2	-1.06796428949647	3.54849168809883	-23.782600582555	7.8754337044985e-07	0.000761422430558417	6.60124443630736	-4.93842925796952
PTRHD1	-1.04639229810393	3.49598828116291	-23.300077009571	9.72316731599845e-07	0.000761422430558417	6.82858366364842	-4.89715998781443
DUSP16	-0.69192835098329	5.00307433062234	-20.5335977597961	1.01553250998225e-06	0.000761422430558417	6.07398488191173	-4.88860456786863
SLC39A13-AS1	-0.884335331148168	5.32451589824834	-19.8778398971133	1.28420466049915e-06	0.000761422430558417	5.94219494965754	-4.84218291079869
TMEM63C	1.61443197643978	2.51857339598899	45.0915181960357	1.28457952581829e-06	0.000761422430558417	9.19849512902197	4.84212493214496
CYP27A1	-0.711689031000481	8.4532934438593	-19.0625747366164	1.34782444916267e-06	0.000761422430558417	5.77265419761984	-4.8325688960042
ING3	-0.727944092533131	3.20162896390299	-20.1095276537634	1.41804501942148e-06	0.000761422430558417	5.98801061236257	-4.82245151980862
LINC02154	0.821899096467601	2.48595313671567	23.4429312091938	1.44966731244337e-06	0.000761422430558417	6.57110572889431	4.8180518113991
ATF3	0.593675412545807	8.15626677237627	18.8713657859568	1.46049503752189e-06	0.000761422430558417	5.73150375794052	4.81656650290212
SLC2A5	-1.09901769857201	3.34471650333732	-21.9171226975775	1.47970206271703e-06	0.000761422430558417	6.32085567507098	-4.81395761261714
TP53BP1	0.682831713936074	5.41763216872204	20.1089976178029	1.5080832459985e-06	0.000761422430558417	5.98957172314719	4.81016159443264
PMF1	-0.87112794670199	4.2847357022815	-19.965182565549	1.5124672245851e-06	0.000761422430558417	6.02541459171719	-4.80958136462036
DGKA	1.28324225051867	4.16490522271153	26.4622626034193	1.66488353681324e-06	0.000761422430558417	7.02664149336107	4.79035276250529
CNNM3	-0.909042808383627	3.74965961119371	-20.0966407301327	1.66549714596287e-06	0.000761422430558417	6.01027123285659	-4.79027882637205
GMIP	-0.654646893057654	7.10779206832081	-18.4060491014673	1.66774807464973e-06	0.000761422430558417	5.63627001274352	-4.79000782729014
GBE1	-0.701614072178322	4.97944584207485	-18.8224079197941	1.69772995375092e-06	0.000761422430558417	5.83515554240356	-4.78643132385402
FUT11	-0.732747168434698	4.30638317126652	-19.0692379237653	1.73469268736418e-06	0.000761422430558417	5.81381969410677	-4.78210471454057
MEPCE	-0.655375152803921	5.4136518943808	-18.5126208852797	1.75064874458863e-06	0.000761422430558417	5.66402938357638	-4.78026432192148
ATF5	-0.943596356971886	6.25908158711577	-18.4325600747697	1.77402001262136e-06	0.000761422430558417	5.7789583237976	-4.77759754085206
TIE1	0.678151641812442	4.26601630320146	19.8380677675874	1.87335568481159e-06	0.000761422430558417	5.93623261931708	4.76662710110782
OPA3	-0.674957471564942	5.23409444075984	-18.1850474180931	1.98575237286953e-06	0.000761422430558417	5.79880368712013	-4.75486889695744
SPAG7	-0.79824008232145	5.24570975755052	-18.260847537433	2.02395156288629e-06	0.000761422430558417	5.59552495132415	-4.75101795657176
QPRT	0.609141664694973	6.40496058006825	17.9901951948858	2.14197554900832e-06	0.000761422430558417	5.53219115797224	4.73954604791259
CERCAM	1.21945979134358	2.98586836594441	24.9556734133508	2.23792819457749e-06	0.000761422430558417	6.83798011145561	4.7306584070884
AP5S1	-0.810705556181017	4.06664480541692	-18.5224263580024	2.28757924328338e-06	0.000761422430558417	5.66480985466561	-4.72620215049179
TCEAL8	0.612801873014541	5.53565088680989	18.3653767840026	2.33116383851898e-06	0.000761422430558417	5.62037594994279	4.72236625806539
ZNF710	-0.66508524655648	5.84301492144029	-17.5355217167952	2.33181407446075e-06	0.000761422430558417	5.4586617400384	-4.72230955355678
PRXL2C	-0.737123931815122	4.15943116027245	-18.0373921701508	2.43969921026769e-06	0.000761422430558417	5.57684446737961	-4.71310540063771
AP5B1	-0.581737764543966	6.40315110410798	-17.0986931010313	2.59715141665869e-06	0.000761422430558417	5.31260248826799	-4.70035065093637
SLC2A3	0.610580201975942	5.69735642124507	17.6436163114451	2.62801450885485e-06	0.000761422430558417	5.44931279340094	4.69793778574915
MCRS1	-0.574209428203752	4.98998062991545	-17.2538144201663	2.64031582249443e-06	0.000761422430558417	5.80046554268546	-4.69698364621752
STS	-1.01316423997077	4.07337322546683	-18.6260099424286	2.71076546439548e-06	0.000761422430558417	5.68418565755729	-4.69160013010938
STK17B	0.874114017890652	3.41233874154307	21.2591795507261	2.9013152341993e-06	0.000761422430558417	6.22888620993157	4.67768518230952
RNASE4	1.55991266710732	2.30064104712152	33.5362765586101	2.92909569220477e-06	0.000761422430558417	8.17144942190099	4.6757301483025
IFT80	1.1062722991028	3.27669979229638	24.3665097150074	2.95946542221535e-06	0.000761422430558417	13.0620245179032	4.67361314660183
ACOT2	-0.92998632576423	5.51618737099572	-17.0319638029719	3.02684252070384e-06	0.000761422430558417	5.29554865412742	-4.66898990365209
CHCHD4	-0.59243061904629	3.34339144969925	-17.1093496333525	3.02787216627636e-06	0.000761422430558417	6.97784475090086	-4.66892002075603
LRFN3	0.645537752250979	4.09058842224744	18.8154495151758	3.18995741631815e-06	0.000761422430558417	5.72802706074245	4.65819386267662
H2BC12	-0.551363862515755	4.27955968816509	-16.7312741404655	3.26210101670052e-06	0.000761422430558417	5.21628969914855	-4.65358685474616
DPP3	-0.647837488224057	5.75584784991643	-16.5356759552842	3.31234470072898e-06	0.000761422430558417	5.18031893235485	-4.6504357231693
IGLON5	1.83599353301199	1.98865385366277	45.7001259137606	3.35181487297456e-06	0.000761422430558417	11.1214148669046	4.64799226018239
TSPYL4	0.943040564929533	4.06695092726495	20.5222775041989	3.36862099582943e-06	0.000761422430558417	6.2391225386893	4.64696021664922
XYLT2	0.738291786206836	4.27116255093042	18.8054362984967	3.44936869020566e-06	0.000761422430558417	5.85560224895244	4.64206945169454
ZNF784	-0.847971789115591	1.51398045075903	-17.9261608446682	3.48391568523737e-06	0.000761422430558417	5.69708265976242	-4.64001044508169
NHEJ1	-0.979921349561839	2.59379890449749	-18.5261596240505	3.52978910539125e-06	0.000761422430558417	5.70626177729346	-4.637306433423
NFAM1	-0.527768257939974	6.42719952852799	-16.1397416657402	3.63280727399204e-06	0.000761422430558417	5.05381126313291	-4.63135479785623
RABEPK	-0.60169672344143	5.07542511025215	-16.2922301171727	3.74263546807636e-06	0.000761422430558417	5.09758673396772	-4.62518536049152
NUDT14	-0.815331516058502	3.44134814448282	-17.2313726172036	3.77706796711018e-06	0.000761422430558417	5.35116986252672	-4.62328687127817
NYNRIN	1.65633375565275	1.51253555281121	31.6639391424383	3.8126039067427e-06	0.000761422430558417	8.01605796809305	4.62134486006523
ABI2	0.880336247772095	5.10188417054064	17.9024494770203	3.88720591212777e-06	0.000761422430558417	6.29785845015195	4.61732374525197
MARCHF9	1.25618077362149	4.07752050688765	22.6531272938981	3.90448980492349e-06	0.000761422430558417	6.76150372734784	4.61640268693894
FAM131B	1.06645987046589	4.8246560428843	18.1523839951542	4.06978507565891e-06	0.000761422430558417	5.57844332805965	4.60778635539802
SLC39A14	0.714712938852708	3.25044955645877	19.3661131581279	4.11455123674621e-06	0.000761422430558417	5.85799227919166	4.60551055017086
EIF3J-DT	0.663722028969699	1.9488674599084	19.4072257086322	4.12823552112022e-06	0.000761422430558417	5.86846357187629	4.60481960779876
FNBP1L	0.778027693483482	4.68025741262791	17.8632812643191	4.18535633390899e-06	0.000761422430558417	5.60242569586507	4.60195898613164
ITGB7	1.03031096583344	5.77592785092069	17.0233798717716	4.21384128098004e-06	0.000761422430558417	5.29557038712664	4.60054640576609
CCL17	-2.16668161617926	0.96992202580365	-33.2626813219717	4.28652145761482e-06	0.000761422430558417	8.37851423164312	-4.59698321049679
DCXR	-0.914015237699769	4.17907160832799	-16.7267800704108	4.30669027749459e-06	0.000761422430558417	5.22165179650514	-4.59600468053374
ADI1	-1.14866132779518	6.63379346887838	-15.7845384693217	4.3557736982328e-06	0.000761422430558417	5.24924924363897	-4.59364152667875
RELB	-0.826446170470047	5.37772923570193	-16.0013178809944	4.40931854510194e-06	0.000761422430558417	5.02243378855027	-4.59109249817882
SLC41A1	1.00870067663333	3.55719752851749	21.013553275826	4.49690674202982e-06	0.000761422430558417	6.21520915986349	4.58698606946127
ACSS2	-0.525930870436987	6.10057300251977	-15.542010800451	4.55669113242557e-06	0.000761422430558417	4.87978092219323	-4.58422694732235
DUS3L	-0.754268190368625	3.78817060976753	-16.3051771753208	4.56010397478296e-06	0.000761422430558417	5.17796528437637	-4.58407048874902
CYC1	-0.530474096166156	6.23716711102093	-15.4859385609622	4.66084258310036e-06	0.000761422430558417	4.86379665351125	-4.5795020331482
GTF3C6	-0.611655769714477	5.38683716784198	-15.6468014501553	4.66431771521057e-06	0.000761422430558417	4.91815647091523	-4.57934613061732
NAAA	-0.663685844282232	5.69317823335346	-15.5381162322723	4.76525520800312e-06	0.000761422430558417	4.88948758186689	-4.57486571920999
TMEM132A	1.46177205118842	3.14724217093796	23.2451192224007	4.88537735331365e-06	0.000761422430558417	6.65117350808208	4.56965071475687
ARMC5	-1.03614838215379	3.27037224410464	-17.3247805729497	4.93444005079321e-06	0.000761422430558417	5.46193622696833	-4.56755594348071
MBLAC1	-0.654600387613819	0.577961179728582	-16.0661307416065	4.94753316987759e-06	0.000761422430558417	5.03481279822223	-4.56700029417118
NRSN2	2.1863203736992	3.71395014447778	39.3898093821583	5.0338905973336e-06	0.000761422430558417	10.3145915728714	4.56337032853504
IGF2BP2	0.544285786978187	6.28885832222624	15.3959639893606	5.13857319219701e-06	0.000761422430558417	4.83568559725092	4.5590492046801
RRM2	-0.827261231547648	3.53679306379536	-15.8235702239159	5.15795777491541e-06	0.000761422430558417	4.96366028408618	-4.55825830144878
IDH2	-0.679056700879476	7.03692503390662	-15.1599518865237	5.22991431921205e-06	0.000761422430558417	4.78462651060856	-4.55534711225515
IFT57	0.732349122850339	3.29159426681259	18.4329984377429	5.24743197760675e-06	0.000761422430558417	5.66184078529434	4.55464419597528
ERMAP	-0.921242486396181	3.85997238887841	-16.3371094023456	5.27531569554737e-06	0.000761422430558417	5.84160965351179	-4.55352995075685
GPD1	-0.837857940190641	4.49961497359907	-15.6340068220397	5.30466665936761e-06	0.000761422430558417	4.90768639678496	-4.55236314930441
HCFC1R1	0.630701003887117	5.82231796247501	15.7187519233929	5.33944387542877e-06	0.000761422430558417	4.93350260021196	4.55098861036041
GPRASP1	1.28161212376011	0.104616250802782	21.8249221766125	5.42909499805201e-06	0.000761422430558417	6.39164926024975	4.54748437349481
ASF1A	0.807490474426838	4.61878920017852	17.1774596239305	5.58989506595317e-06	0.000761422430558417	5.36764345315361	4.54133566033247
BDH2	1.52270654672612	3.85230125806953	24.5926007639206	5.65310156087032e-06	0.000761422430558417	6.95634170763355	4.53896500651235
WDR81	-0.540391811948917	6.65845779849205	-14.9506716994103	5.67568427690523e-06	0.000761422430558417	4.69727586674016	-4.53812415608686
SIRT1	-0.5450719670784	4.38079218293734	-15.2111140982207	5.68694023596502e-06	0.000761422430558417	4.78316946247652	-4.53770624412391
PTPN18	-0.538200770704554	6.89898590583841	-14.9258860005626	5.72177232681459e-06	0.000761422430558417	4.69733318845688	-4.53641799389107
SQSTM1	-0.75358430382364	9.10728859112757	-14.883963406111	5.78645172248773e-06	0.000761422430558417	4.67647291776979	-4.53404563988513
DUSP7	0.539743338143796	5.9507293443933	15.2691551104159	5.81415133903735e-06	0.000761422430558417	4.79921589724208	4.53303740827833
PAQR5	1.02689374230954	5.34479398142317	16.4884020906434	5.83783181125597e-06	0.000761422430558417	5.15502850882073	4.53217910712358
ME1	-0.516400681163698	5.44132164200148	-14.9486365578106	5.8425695211824e-06	0.000761422430558417	4.69625034517431	-4.53200778844483
STXBP1	0.661482340386561	4.89560066699993	16.1432195495312	5.8994184328439e-06	0.000761422430558417	5.05759087095676	4.52996240059392
EBI3	-0.670346049769808	3.80572483150838	-15.372603097712	5.91314485563204e-06	0.000761422430558417	4.82905260790916	-4.52947136037719
PDP2	0.839056206447836	3.35182293314005	18.2312232557847	6.0023799493218e-06	0.000761422430558417	5.61365753375142	4.52630547171634
RABGGTA	-0.598738586217952	4.57525015040443	-15.0789105062056	6.02593008441826e-06	0.000761422430558417	4.73784312598445	-4.52547747111583
CD1C	-1.17177083016236	2.73234713088521	-17.9740173250329	6.10013164598583e-06	0.000761422430558417	5.54882323553123	-4.52288871657671
PTGER2	-0.887754755413818	3.51264860610606	-15.8546438300513	6.3368650060788e-06	0.000761422430558417	4.97451427559163	-4.5148264116554
ZNF428	-0.601536364046534	4.06477859000677	-15.0364781214709	6.37596823088033e-06	0.000761422430558417	4.74216975736401	-4.51352249849475
ITM2C	0.913381372101261	4.31427385129495	17.0261993647939	6.38072284985674e-06	0.000761422430558417	5.30339038651342	4.51336447579832
CDC25B	-0.583896493202854	5.04106749215714	-14.8470906259974	6.41068787069832e-06	0.000761422430558417	4.66601358548903	-4.51237115470767
PLA2G4C	-0.759738388841649	4.82546164207565	-14.9655153726371	6.45130321851572e-06	0.000761422430558417	4.70187768726041	-4.5110318500173
CARD9	-0.577115594105786	4.59758794137523	-14.8454070462728	6.5123393308457e-06	0.000761422430558417	4.66328046426794	-4.50903425823117
FAM81A	-0.80140434641092	1.22773141495219	-16.0483523866978	6.5908986752849e-06	0.000761422430558417	5.03176461060812	-4.50648936631873
RNH1	-0.551162446030963	7.18457660855925	-14.5250400223643	6.69386629239713e-06	0.000761422430558417	4.55854605435561	-4.50319737213798
NADK	-0.561359564462183	6.94844770025865	-14.5277589394613	6.7005646953559e-06	0.000761422430558417	4.56496027575518	-4.50298489804693
UST	0.721444792217127	3.95052376321196	16.765485750088	6.73427609947794e-06	0.000761422430558417	5.23437774982685	4.50191864355004
DYNLT5	0.976770788995014	2.62274870001661	19.4184643478844	6.76145889562125e-06	0.000761422430558417	5.89762617663769	4.50106259365879
ENSG00000291105	1.0521655696944	1.07223596549792	20.7411854330717	6.82555445330062e-06	0.000761422430558417	6.19454391015104	4.49905703672009
HMGN2	-0.69787561618848	7.64829291736625	-14.4762364113569	6.83485691583752e-06	0.000761422430558417	4.68978186001199	-4.4987674598267
FBP1	-0.71542448073357	6.87644288354125	-14.486226776247	6.84435379444241e-06	0.000761422430558417	4.55836615390157	-4.49847221958263
TMEM9	1.00079060993868	3.77278037661256	18.7699267174618	6.88795895821358e-06	0.000761422430558417	5.74943925926106	4.49712162693683
RAB39A	-0.609085618278997	3.34455920807834	-14.8829420456641	7.07975435935753e-06	0.000761422430558417	4.68798952847708	-4.49127657528798
ANXA5	-0.538528269680052	9.48032246988368	-14.3649835925052	7.12022219489389e-06	0.000761422430558417	4.50560055297438	-4.49006266848799
SCUBE2	-0.792756793289792	2.01533003874569	-15.3231961374915	7.16519633340084e-06	0.000761422430558417	4.81484909607384	-4.4887213042461
CORO1B	-0.594290933534415	7.71971839309937	-14.3467864419626	7.19246760434375e-06	0.000761422430558417	4.52238180041723	-4.48791184842397
KAT5	-0.642811821490633	5.41437935518988	-14.5102851892673	7.21468670706099e-06	0.000761422430558417	4.57624850978085	-4.48725451621247
GLDN	1.27904437025073	3.2074715395473	17.2873696728699	7.31151163897996e-06	0.000761422430558417	5.37742430973966	4.48441245403008
SULT1A1	0.765200000817798	4.25608870450918	15.7526116865881	7.48126079290604e-06	0.000761422430558417	4.94590102139466	4.47951564208511
NFKBIA	-0.726244852656799	7.19178081959719	-14.2601499000227	7.48640143646062e-06	0.000761422430558417	4.46929723927653	-4.47936901154169
PLD2	-0.727853812468689	4.53024068984547	-14.6813552193679	7.5135168886008e-06	0.000761422430558417	4.61090026711948	-4.47859716626518
TNFAIP2	-0.958086515782877	6.49534531052617	-14.3185594384055	7.54044358741682e-06	0.000761422430558417	4.49432986872885	-4.47783332513765
SLC37A1	-0.787607657339297	3.28571115366649	-15.1742615901231	7.56743029641035e-06	0.000761422430558417	4.77373232649339	-4.47707039407671
SMPDL3A	-0.775523664418966	2.01833966971167	-15.1742232457157	7.60337413978611e-06	0.000761422430558417	4.76987137636853	-4.47605826925579
AGFG2	0.653015883777639	3.27021115856352	16.6238897706012	7.6531254739676e-06	0.000761422430558417	5.23216846332604	4.47466486881072
SLC66A1	-0.578296364514914	4.81583909566094	-14.4034910380286	7.6598507647875e-06	0.000761422430558417	4.79128819747875	-4.47447717647067
ARSD	-0.826630948470021	5.90472318982397	-14.3961237284306	7.67248907222286e-06	0.000761422430558417	4.51702646147384	-4.47412488696008
ATG2A	0.458396582962213	5.64729508741453	14.5774921511706	7.8700469552956e-06	0.000765242037073734	4.5759525016807	4.468688965866
DSC2	-0.707138253057321	6.62531871492196	-14.117562459031	8.00930641228561e-06	0.000765242037073734	4.614053807153	-4.46493499904494
PDCL3	-0.63433712923712	4.17634781834721	-14.4658715540787	8.05140063793449e-06	0.000765242037073734	4.54196880091364	-4.46381255668627
RBM3	-0.630441905219734	7.65305828863568	-14.0702535530691	8.06513004580358e-06	0.000765242037073734	4.4380722802795	-4.46344767506838
NCAPH	-0.597336914209947	6.64516243061592	-14.0760535299303	8.10159754971663e-06	0.000765242037073734	4.40518112897431	-4.46248136665174
WDR13	-0.452473362963721	5.28518956130283	-14.1317259688979	8.14841590270634e-06	0.000765242037073734	4.42460929628652	-4.46124686105525
ALDH3B1	-0.647583337815205	6.70625197657981	-14.0518928966289	8.16978594072217e-06	0.000765242037073734	4.39746891377405	-4.46068562836783
HERPUD2-AS1	0.632308286484831	3.86333436657714	15.9372238941662	8.17479560780335e-06	0.000765242037073734	5.00378296289261	4.46055426455443
NECTIN4	-1.22481735494003	3.88820232053197	-16.4422331998828	8.36780723248903e-06	0.000775945247207476	5.15354153208267	-4.45555081418913
LILRA6	-0.615658600120644	5.4208176549619	-14.0756091393118	8.40671038341307e-06	0.000775945247207476	4.40505136359162	-4.4545556972077
CARD8-AS1	-0.88657627588387	3.72788034835347	-14.9557957582215	8.56177354427697e-06	0.000784769784797999	4.76632109850716	-4.45063253339628
MAGED1	0.612666459479041	5.7954936718042	14.4382694240806	8.69689975591989e-06	0.000789275183799105	4.52983338809224	4.44726876424951
SLC35E3	-0.629773046159512	5.03557048188709	-14.056596261475	8.78605754155727e-06	0.000789275183799105	4.39868855911503	-4.44507655381459
TTLL4	-0.570150697477285	5.97601351371367	-13.8682667443478	8.9344027014595e-06	0.000789275183799105	4.33224159847903	-4.44147572582425
TIFAB	-1.10583456419213	4.4982623698062	-14.9993909276656	8.94755175326303e-06	0.000789275183799105	4.71535000820596	-4.44115931662584
ADCK1	-0.918304451615814	2.71670564256286	-15.3790129831063	8.95863735304533e-06	0.000789275183799105	4.83794359043375	-4.44089290583932
SNRPN	0.444794956388837	6.19399250365199	14.0374258633212	8.96971570345222e-06	0.000789275183799105	4.39176389698581	4.44062698378095
RUFY1	-0.531414799212327	5.79226518793452	-13.8461346361326	9.07576324884371e-06	0.000790728810161349	4.33081369143789	-4.43809720655201
GALNT12	-0.484097220101939	6.1837709474447	-13.7998849369613	9.10605190882074e-06	0.000790728810161349	4.3073892063384	-4.43737985166187
ACP5	-0.483166932593987	10.2068155293945	-13.7529455308715	9.18348675997283e-06	0.000791698254575063	4.29047407011031	-4.43555620266641
TLE2	1.64500232933341	0.420556530241031	25.38428050492	9.237179423029e-06	0.000791698254575063	7.25183283667594	4.43430030543713
EPOR	0.774078023407937	1.69811550049997	16.6912648395099	9.40291749465135e-06	0.00080070392265744	5.22331992150662	4.43046714066242
ATG7	-0.4217486948035	6.96277086009059	-13.6604101960002	9.58200164789663e-06	0.000810723331734536	4.25689938228021	-4.42639719556941
NIPAL3	0.812463175117326	4.42913716399575	15.6643217893831	9.88720245663085e-06	0.000822600070106456	4.93585585069032	4.41962564370541
MPDU1	-0.606920812365022	5.76458415277492	-13.579574586471	1.01972965177053e-05	0.000822600070106456	4.22755552395312	-4.41294700270081
RASGRP3	-0.423306991337562	6.84451513813122	-13.5091623711138	1.02326662963545e-05	0.000822600070106456	4.20227228101759	-4.41219758948559
ARMCX2	1.48778865927618	2.46313802921962	23.9480642004106	1.02893886762124e-05	0.000822600070106456	6.97665449641705	4.41100090776021
TMEM18	-0.813265153576614	3.73471620519315	-14.2427240333567	1.0297619223293e-05	0.000822600070106456	5.09473263769915	-4.41082779014262
KDM5B	0.805362165473394	4.69561112889073	15.0054785187909	1.03381405392372e-05	0.000822600070106456	4.71836690728497	4.40997740512439
GIPC1	0.43134957036056	5.92981110239866	13.6797716328842	1.05195103038172e-05	0.000822600070106456	4.26411263395701	4.40620975221179
GAS2L1	-0.505732847725636	5.00709365826401	-13.5727890545728	1.05355581455024e-05	0.000822600070106456	4.22658334148753	-4.40587937842134
ZNF37A	0.518378362944809	4.20688060793965	14.6020658345932	1.05751200050519e-05	0.000822600070106456	4.58637566419116	4.4050669741946
SH2D3C	0.797638628238195	2.05726277704374	17.0053719537018	1.06045456144535e-05	0.000822600070106456	5.32174277684993	4.40446459811082
DMAC2L	-0.748107279575116	2.95055721018415	-14.1690574570903	1.06753765793239e-05	0.000822600070106456	4.968026940296	-4.40302112649208
MLLT11	1.93679946870496	3.91622189093082	26.2765435835837	1.08047663158962e-05	0.000822600070106456	7.7165578315181	4.40040773293727
MTUS1	0.539606023305917	5.62397303509206	13.8345669161941	1.09823075131346e-05	0.000822600070106456	4.32698762085022	4.39687000092791
FFAR4	-0.800384758649659	2.96162300452396	-14.2536174950862	1.09860006089915e-05	0.000822600070106456	4.46865463420739	-4.39679699259671
JADE2	-0.547609850967702	5.4671090146881	-13.4263632752905	1.10557218057627e-05	0.000822600070106456	4.28466698105125	-4.39542306234987
NDUFB2	-0.563181402709567	5.46075624173636	-13.4267763719918	1.11301341342194e-05	0.000822600070106456	4.20040788776205	-4.39396578430242
KBTBD6	0.563378918728334	1.59819713272944	15.3110849283073	1.12544061148419e-05	0.000822600070106456	4.81726465583742	4.39155267583263
ARAP3	0.621659670515699	5.39944169876798	13.9824767747963	1.12798489876435e-05	0.000822600070106456	4.44424422941423	4.3910617656909
SNRNP25	-0.705009725996877	3.87661109664992	-13.7896902092217	1.12981877029164e-05	0.000822600070106456	4.30440236802702	-4.39070858256288
LAPTM4B	0.522269504268786	5.87699474092954	13.6035074659476	1.13848628984318e-05	0.000822600070106456	4.23643588699066	4.38904668632557
SUSD1	-0.55269178798045	6.36187044011631	-13.2656347890457	1.14384505978721e-05	0.000822600070106456	4.10994221078448	-4.38802523600958
SLC29A2	1.10023136547912	1.28298934415166	18.2724739514926	1.14832298558611e-05	0.000822600070106456	5.66189254815272	4.38717518329482
KBTBD3	1.18826327571971	1.50041679212185	20.1472587758336	1.15274768504285e-05	0.000822600070106456	7.44296192000012	4.38633833698996
CGRRF1	0.512063665442415	3.38782230239767	14.5219911469668	1.15586596812923e-05	0.000822600070106456	4.5600170992633	4.38575041392745
GGT1	1.04795509972531	3.38847325851668	17.7444720748698	1.16317449202072e-05	0.000822600070106456	5.52411288548384	4.3843783712364
RABAC1	0.790350216274895	4.58331059897766	14.9131357403694	1.165400937381e-05	0.000822600070106456	5.01236049029416	4.38396203153487
C17orf58	-0.76682282659207	3.26661097959036	-13.9913270764149	1.16620513394692e-05	0.000822600070106456	4.49916480720511	-4.38381183541325
KLF10	0.52884435847898	5.75362184776195	13.5966290756343	1.16854716744788e-05	0.000822600070106456	4.23380761626204	4.38337498702871
ANPEP	-0.625131193948765	8.56343042621418	-13.1816899657616	1.17682921623667e-05	0.000822600070106456	4.07783387997342	-4.38183685026844
EIF5	-0.505788639062201	7.98625136159025	-13.1570040774926	1.19062415998889e-05	0.000822600070106456	4.06841034624459	-4.37929765335494
MBD3	-0.582811527112667	6.37728079722569	-13.1801774934189	1.19177828173331e-05	0.000822600070106456	4.36454698519635	-4.3790864920335
MLST8	-0.51695509711861	5.06279090245199	-13.279895183625	1.1941165582896e-05	0.000822600070106456	4.127522914712	-4.37865927206444
ANTXR2	0.656868372947217	6.34753007185355	13.3735393312384	1.19834829019742e-05	0.000822600070106456	4.15182298837068	4.37788813019691
C3orf14	-0.51680343560218	2.23248644410831	-13.5354735895759	1.19931393552667e-05	0.000822600070106456	4.21354205920951	-4.37771252639458
CCDC102B	-0.677155062609299	3.40721010141831	-13.6600564316521	1.20185090412028e-05	0.000822600070106456	4.25739840686847	-4.37725181767872
SDC1	-0.828850980453795	2.94082206863451	-13.7932485249139	1.20442207712524e-05	0.000822600070106456	4.30598614693283	-4.37678584353777
CCNB2	-0.647600206520111	3.2847052718635	-13.621857649846	1.21027188594107e-05	0.000822600070106456	4.24881171289494	-4.37572920889651
ACOT1	-0.908716197544203	3.55875954558356	-13.9163939593148	1.21194257341626e-05	0.000822600070106456	4.35038430138625	-4.37542833203292
ITPRIPL1	0.914814037574089	3.07543483597047	16.8911709579901	1.2176352836316e-05	0.000822600070106456	5.36056946052395	4.37440608636928
GSTP1	-0.435610277161356	7.14805419893282	-13.0874986850571	1.22831139779429e-05	0.000822600070106456	4.62596363616021	-4.37250120360745
JAKMIP2	0.884674111992939	3.99929834184705	15.4590389197184	1.23053653481217e-05	0.000822600070106456	4.86610505776608	4.37210617455275
CDC37	0.463547804149343	7.99509248163871	13.0919079582393	1.23399358952253e-05	0.000822600070106456	4.04837667403234	4.37149379307397
ACYP2	-1.09006747613324	2.89643646479985	-15.0892706234916	1.25880968106076e-05	0.000834926079413113	5.82882528049584	-4.36714533784639
CD36	0.506760926253889	10.515092060432	12.9527114410684	1.30299913565294e-05	0.000855609187585959	3.98907750716913	4.35960081696441
HERC6	-1.22699985525947	3.77650423808866	-14.9670245233686	1.30452464076781e-05	0.000855609187585959	9.28188295228266	-4.35934474765047
OPLAH	-0.989592370047124	3.52717270980004	-14.2409531994891	1.30944053255825e-05	0.000855609187585959	4.49606739727057	-4.35852151170212
INAFM2	0.546049293425452	6.46638574181284	13.0544487249472	1.3215368348376e-05	0.000857408950130773	4.03325614749018	4.35650830114681
ARL3	0.644046792243693	4.07765794051751	14.4873952106629	1.32518695224394e-05	0.000857408950130773	4.75452405956929	4.3559042572935
HAUS4	-0.569561354162221	5.02275311217996	-13.0451273028584	1.3436456682174e-05	0.000865111179258608	4.02854768082769	-4.35287369745671
RNPEP	-0.562739284384657	7.03442825075527	-12.8607250380109	1.36350507744397e-05	0.000873636093067135	3.9860933144693	-4.34965720463234
FZD1	-0.916886818310042	3.99415376697123	-13.7787827892699	1.37464577777607e-05	0.000876392071096419	4.34759416603715	-4.34787233367868
RABIF	-0.664117197191676	3.80643926559912	-13.1777186337995	1.38108607309686e-05	0.000876392071096419	6.54039395333059	-4.34684680617828
CYP2S1	0.642518184275295	5.02723121402894	13.7198726879844	1.39537369576641e-05	0.000880786127072888	4.28223169588831	4.34458788954246
AGPAT5	0.503757464010765	5.26748993683568	13.346986372671	1.40659413883045e-05	0.000880786127072888	4.16552641781342	4.34282931566176
DDIAS	-0.578519704830747	2.76068003413081	-13.1681852005587	1.4080299478171e-05	0.000880786127072888	4.07292929259899	-4.34260524840297
PER3	-0.686536728954029	4.52456954409979	-13.0926384074204	1.42353948126981e-05	0.000886287623267933	4.04937729648084	-4.34019867963891
SERTAD2	0.497973998710262	6.31043362436811	12.8724465022012	1.46116531778916e-05	0.000897161776205279	3.96130217704509	4.33446274176622
CYB561D2	-0.599309719301148	4.02542164244529	-12.9920105768204	1.46749563648063e-05	0.000897161776205279	4.27308062976032	-4.33351157118805
GGT7	0.68331717261362	2.67199385651033	14.6086109239025	1.48557455305241e-05	0.000897161776205279	4.59326253900798	4.33081648677374
HSD17B12	0.488911492871106	6.92632961000975	12.7253963678653	1.48754369978071e-05	0.000897161776205279	3.89990304815834	4.33052483060714
JARID2	0.497315038834561	6.26660338822834	12.8603896009101	1.48808150812946e-05	0.000897161776205279	3.95270438026494	4.33044523821858
FAM217B	-0.653213203348816	4.19932522022356	-13.01625594487	1.48980596715327e-05	0.000897161776205279	4.03201454713792	-4.33019021354133
LRRC32	0.942956279743127	3.6555695384682	14.5599225645309	1.49466133145425e-05	0.000897161776205279	4.57682615084879	4.32947367842114
STX6	0.401910850568849	6.06419859818332	12.8182103786051	1.50352378110696e-05	0.000897161776205279	3.93608070449739	4.32817149768978
ZFAND2B	-0.478642083351127	3.39266978428224	-12.8721706281924	1.50498638921171e-05	0.000897161776205279	3.95891069392816	-4.32795729706778
TAPBP	-0.552571058789329	8.23380624905915	-12.6316432433733	1.50897730371674e-05	0.000897161776205279	3.87327229803591	-4.32737383121036
SOX12	1.49247354388767	4.45214231569009	17.7504927172426	1.51880287077998e-05	0.000898954219346413	5.7124625449285	4.32594359436272
B9D2	-0.862721186420114	1.91815094817746	-13.7339209165044	1.5266825364979e-05	0.000899584053537313	4.54651264308571	-4.32480296815093
ARL6	0.821656929245637	1.9064318711468	16.131183477635	1.54514573418952e-05	0.000906416824247445	5.12041187544933	4.32215214758105
TCTN1	0.473184566926678	3.70659258200894	13.7110067242788	1.55767872913217e-05	0.000906495553637532	4.27856309014633	4.32036989738161
NES	1.13671531871803	6.91974230257406	12.9528362509219	1.58145947117485e-05	0.000906495553637532	3.98985999042789	4.31702542648385
ZSCAN30	0.742620563857675	3.38601837326425	14.6767787034283	1.60081363407954e-05	0.000906495553637532	4.62313865736876	4.31433869886867
DNPH1	-0.432637842002361	5.57203072394277	-12.556994667003	1.60177302858353e-05	0.000906495553637532	3.83041675330051	-4.31420632346074
CC2D2A	1.13987357979805	3.12090017379982	17.7509648032535	1.60332511112634e-05	0.000906495553637532	5.60931239221747	4.31399233004676
GTDC1	-0.62675813756652	4.24176975867456	-12.779856124584	1.61871055558207e-05	0.000906495553637532	3.94074121175725	-4.3118816771775
MAP3K13	0.708580604634415	4.13425169687861	14.1183495854831	1.62918831889002e-05	0.000906495553637532	4.52567814422519	4.31045520229203
ANXA6	0.579573343838795	6.06265326928522	12.764269419009	1.63438050943991e-05	0.000906495553637532	3.91426286722245	4.3097515586353
PLPP3	-0.654074788662899	2.93347504251352	-13.0017814086129	1.63801386611715e-05	0.000906495553637532	4.00858787564706	-4.3092604335357
TMEM150B	-0.649939412077114	2.15887774826126	-13.0572259811657	1.64694449951195e-05	0.000906495553637532	4.03164881664953	-4.30805766795233
WAS	-0.447821175368466	6.24534546006472	-12.4637009776226	1.64898511905576e-05	0.000906495553637532	3.7914298241546	-4.30778371266492
PEX1	0.417412901920013	4.03947379499205	13.3066194883685	1.65710998796695e-05	0.000906495553637532	4.12665388297182	4.30669613543404
RAB42	-0.720273171640307	5.58251999544016	-12.5424494498823	1.67955316812705e-05	0.000906495553637532	3.89000353353652	-4.30371813986533
ALDH18A1	0.538916532348991	4.55720169006566	13.2832221227329	1.67965821725855e-05	0.000906495553637532	4.11789141095181	4.30370429022645
NF1	0.448081348644033	6.15205371268205	12.5554050371816	1.68155762370815e-05	0.000906495553637532	3.83072304232342	4.3034540154736
VAMP8	-0.551575254047349	7.66007788735272	-12.379265252762	1.69813499217881e-05	0.000906495553637532	3.8079123478837	-4.30128106893832
FNDC5	-1.37607394721483	-1.50943319589225	-14.2899245295224	1.7089403271285e-05	0.000906495553637532	4.48897948516392	-4.29987557137097
HOMER1	0.518057331993142	4.76768711224087	13.1330830785835	1.70966453366856e-05	0.000906495553637532	4.0657641604821	4.29978167369828
UFC1	-0.579487599035823	5.95423327456426	-12.4121938873776	1.71804414016589e-05	0.000906495553637532	3.8006230121332	-4.29869795595915
SLC29A1	0.486388876966412	7.47123383884087	12.3819590152347	1.71883360726916e-05	0.000906495553637532	3.758338351466	4.29859611552533
BRD3OS	0.655521031146561	3.44332960518548	14.268409445021	1.72347700390251e-05	0.000906495553637532	4.48013378738383	4.2979980227498
ACO2	-0.425642021842851	8.01418532061622	-12.3311479163086	1.73498351417394e-05	0.000906495553637532	3.7378500075464	-4.29652251789681
H2AJ	0.496761621516231	5.47429859041138	12.7522468878295	1.74051480945364e-05	0.000906495553637532	3.94242381624719	4.29581654338257
PRKACB	0.635788513489831	4.88663827059473	13.1917120556202	1.74086338852667e-05	0.000906495553637532	4.08358260367293	4.29577212490845
MAFB	-0.490194177239984	7.46817453111046	-12.3160321319631	1.74904318659721e-05	0.000906495553637532	3.73884098754558	-4.29473222113752
HIVEP3	0.712573523184452	6.05399737418839	12.6504369892014	1.75723132904175e-05	0.000906495553637532	3.8998245885791	4.29369588728507
GGTA1	-0.878455551261569	5.93077061727516	-12.4489186060485	1.75772147691945e-05	0.000906495553637532	3.80925803198045	-4.29363399767343
TIMP3	0.777577547660847	11.0585981197544	12.307234481976	1.76077493362438e-05	0.000906495553637532	3.72570983036373	4.29324881607367
ETV1	1.73087496526127	2.66965116457841	27.1510936739528	1.77109730734807e-05	0.000906495553637532	8.22675070336215	4.29195138498663
OSBP2	-0.562628740294425	1.79652367012483	-12.6224628005848	1.78633743824894e-05	0.000906495553637532	3.85672160781893	-4.29004894624385
KLF11	-0.680597102734542	5.08550200807627	-12.4887282283428	1.78732592165763e-05	0.000906495553637532	3.8123122523225	-4.28992608763377
PSMB10	-0.613896359946143	5.66829569921228	-12.3548237400447	1.79228633145921e-05	0.000906495553637532	3.89190193960033	-4.28931053412514
FBXW5	-0.429872767537682	6.75479703719819	-12.2661031070638	1.79391621587591e-05	0.000906495553637532	3.70855792577995	-4.28910863066557
SBF2-AS1	-0.442008966059785	3.04321316192425	-12.4776195716437	1.79978683857801e-05	0.000906495553637532	3.79705221840209	-4.2883828473534
CHMP3	-0.429089497939802	6.76377440816645	-12.2573205959132	1.80162305129308e-05	0.000906495553637532	3.70631138313236	-4.28815629994289
STAT4	0.43706883556201	2.70195211625851	13.1940762275952	1.80826908339937e-05	0.000906495553637532	4.08397740967328	4.28733816372792
GPER1	-0.820801081654503	2.3758035229111	-13.2384846927133	1.80969366518567e-05	0.000906495553637532	4.10181717346944	-4.28716316852373
KITLG	-0.712575792615325	4.04221183868281	-12.6839272232863	1.81303261595732e-05	0.000906495553637532	3.88246038361555	-4.28675352652712
ISOC1	-0.418010586952784	4.05457687290076	-12.3837613890586	1.81312846549215e-05	0.000906495553637532	3.75808850910159	-4.28674177776104
PPT2	0.63432666940732	2.36065198735779	14.5234920175843	1.83839860373547e-05	0.000908140018803122	4.57353276317859	4.28366474444287
LMAN1	0.462358533699654	6.73594972079506	12.2655502099813	1.84606329423069e-05	0.000908140018803122	3.72597715393039	4.28273941049363
OGG1	-0.584726227574134	2.89617117622544	-12.5767779556272	1.84786539446566e-05	0.000908140018803122	3.84156395713963	-4.28252238005646
SLC35A5	-0.482520735975221	5.12323395862524	-12.2799129064227	1.85792054314453e-05	0.000908140018803122	3.75096886993547	-4.28131510752527
TYMS	-0.794970350327908	4.20179681696793	-12.6076009152573	1.86525191083422e-05	0.000908140018803122	3.85122841335633	-4.2804387830665
ANAPC16	-0.419217751569606	5.43585475743228	-12.231832331552	1.86845319226633e-05	0.000908140018803122	3.69401861912638	-4.28005715992255
FKBP4	0.516120546088279	6.59768661671025	12.258611446763	1.86933216128131e-05	0.000908140018803122	3.7055081942549	4.27995248744938
SPPL2A	-0.469801490941234	7.19157916172993	-12.1734175523907	1.8714606039431e-05	0.000908140018803122	3.67322540221004	-4.27969921485772
COL22A1	1.65932696188709	4.1221304531326	17.8728756736587	1.89161651292068e-05	0.000912686031804496	5.60812754626568	4.27731428601631
FANCE	0.653059385462774	2.21873542033715	14.2777641832545	1.89939441850392e-05	0.000912686031804496	4.48439764779026	4.27640043997402
CRYZ	0.518463946134238	3.93007503305796	13.2210539486962	1.90634270475169e-05	0.000912686031804496	4.09481413144478	4.2755870773449
COMMD5	-0.480293737635475	4.6468584227108	-12.2487559855624	1.90848810347784e-05	0.000912686031804496	3.85948792490584	-4.27533650859978
RNPEPL1	-0.504505661646784	6.901066506064	-12.1247509950974	1.91880171971245e-05	0.000914305555901973	3.67837800494469	-4.27413567717785
NIPSNAP1	1.11765237333467	4.99967113078098	14.0363959654317	1.94218145153874e-05	0.000922117013628053	5.38597515636245	4.27143614133899
SLC26A11	-0.692667167117005	6.24622653710225	-12.0998606034959	1.97487758356021e-05	0.000932073045769984	3.63745300566515	-4.26771234072581
PHPT1	-0.46879401492084	4.96176555698186	-12.1175535871465	2.00499170581001e-05	0.000932073045769984	3.64479227160863	-4.26433418744363
INHBA	1.59211829832175	6.03745818721885	13.3013339869854	2.00802564390341e-05	0.000932073045769984	4.25741979965806	4.26399652873013
TMED1	-0.653714882757927	4.08624728725766	-12.3499264794005	2.01839767879704e-05	0.000932073045769984	3.74803043702018	-4.26284584274262
B3GALT4	-0.578177463830223	3.70249590451595	-12.3117607833105	2.02027749514893e-05	0.000932073045769984	3.72959194176542	-4.26263789655221
RABEP2	-0.749773189114705	4.10976331617391	-12.460068993301	2.02569259135674e-05	0.000932073045769984	4.00783364017031	-4.26203990417374
ZC3H6	-0.556432454126653	3.30679100450375	-12.3045863503707	2.03762266091337e-05	0.000932073045769984	3.72578330084483	-4.26072781203425
PI4KB	-0.40177455464836	6.11396324834495	-12.0001358103844	2.04917352979589e-05	0.000932073045769984	3.65346583261289	-4.2594643763105
ALDH2	-0.732869945234135	3.10358920662205	-12.7381417930126	2.0519206633494e-05	0.000932073045769984	3.90461452112936	-4.25916489269666
MEN1	0.470231739184433	4.66033673659747	12.6248907629533	2.06182548241503e-05	0.000932073045769984	5.15333388145224	4.25808826178905
ZNF888	-0.590071133882114	2.66229147240377	-12.3820319151961	2.06819858568319e-05	0.000932073045769984	3.82726582655548	-4.25739812081394
DHRSX	-0.586655663194159	4.74680134686793	-12.1375052443094	2.06975315160259e-05	0.000932073045769984	3.69809421709635	-4.25723008465528
EXTL2	0.518495747745553	4.00448506538154	13.0216480802151	2.0724268809709e-05	0.000932073045769984	4.03538058986104	4.25694135673601
TNFSF9	0.760821054339185	3.68872643871839	13.8563393379389	2.07991324548343e-05	0.000932073045769984	4.34195617271367	4.25613480968917
DEPP1	-1.14451619884669	0.515367844589056	-13.1867283166434	2.08085684438921e-05	0.000932073045769984	4.08476282875399	-4.25603334682017
LST1	-0.479212073673406	6.49228883839761	-11.9629620902158	2.08115681866801e-05	0.000932073045769984	3.58687365171439	-4.25600110050029
ZNF512B	0.464944680896159	4.08871440863309	12.8107325102526	2.08319985227779e-05	0.000932073045769984	3.93454892609899	4.25578159824919
CLSTN3	1.65502165983038	4.33714176464865	16.3953984204706	2.11650253885217e-05	0.000939723648531146	5.18468905698433	4.25223218502146
CLEC4A	-0.931091318519894	4.66513530236285	-12.4972668283847	2.11734736898477e-05	0.000939723648531146	3.96775372684952	-4.25214283595666
OTUD7B	0.509846795541262	3.18972664809476	13.2126805047347	2.12165805941572e-05	0.000939723648531146	4.09423295078488	4.2516874659324
KDM8	-0.896385591875075	1.47800819742798	-13.1553998911128	2.15183631396109e-05	0.000942294657144083	4.22718084706302	-4.24852396380192
COQ7	-0.61722472136973	3.90858361178075	-12.1825524935228	2.15487399755558e-05	0.000942294657144083	3.75919975252409	-4.24820787511218
CA2	-0.737243476156341	6.2742479577174	-11.9194133242952	2.15784899707924e-05	0.000942294657144083	3.56049367860648	-4.24789871992122
DUSP10	-0.497645764183414	4.39475368379581	-12.030039703829	2.1583129059796e-05	0.000942294657144083	3.61035993063967	-4.2478505481333
MPZ	-0.569730456925128	1.92390567443438	-12.2880392182543	2.16315842953752e-05	0.000942294657144083	3.72118803291904	-4.24734798259904
KAT8	-0.470403008579418	4.71753357027067	-11.939164177357	2.20042145628566e-05	0.000945808381178994	3.75905039830673	-4.24351857945925
ATXN2L	-0.365967470631777	6.88219771009758	-11.833032067124	2.20677909196564e-05	0.000945808381178994	3.52019672919439	-4.24287139634019
DYNC2H1	0.828348837712955	3.49762487872734	14.297013118842	2.20804236730423e-05	0.000945808381178994	4.49493470848543	4.24274301109624
MAP2K7	-0.445263493623884	4.84741261978872	-11.896861761962	2.22736682542249e-05	0.000945808381178994	3.76211482342786	-4.24078775434469
CYSLTR1	0.50235515219724	4.74175712910724	12.3541275849365	2.2335658194308e-05	0.000945808381178994	3.74588321203758	4.24016395693318
IGSF6	-0.546156402975085	8.75885218235285	-11.7990585744096	2.23866446519953e-05	0.000945808381178994	3.50773099706325	-4.23965212002394
NME7	0.977360923376613	1.97278114192355	16.0626252653562	2.23930297967951e-05	0.000945808381178994	5.30019629765215	4.23958809976519
BAG6	-0.361902141715734	7.67981397876563	-11.7978313653604	2.24150195515281e-05	0.000945808381178994	3.5044665073083	-4.23936775372162
EPC1	-0.633414361226584	4.59562988890704	-12.0214508644643	2.24285831397462e-05	0.000945808381178994	3.73475706804669	-4.23923194376513
TREM2	-0.425937733806693	8.87164430355516	-11.7854191004102	2.25320143480735e-05	0.000945808381178994	3.49884456009289	-4.23819886759601
TMEM263	0.564366746886206	4.72297812654125	12.5876832618388	2.2598924395823e-05	0.000945808381178994	4.18599036351385	4.23753296815099
CLMN	-0.486337582779999	3.52128885961723	-11.9353539588603	2.27717956139701e-05	0.000945808381178994	3.56541093674441	-4.23582117415437
ENO2	0.713596279916646	4.24351853760321	13.131385773937	2.27742364569474e-05	0.000945808381178994	4.07006520806031	4.23579709325319
CALCOCO1	0.535275149974372	6.01664143650755	12.0182582091762	2.27841820744237e-05	0.000945808381178994	3.61043072960357	4.2356989970348
DDX59	-0.728702392785765	3.49462874950753	-12.2639069222138	2.29305797557153e-05	0.000945808381178994	3.76266719075837	-4.23425973398822
C1orf53	-1.65717268130646	-0.689687577051678	-15.1389389334521	2.30668274841654e-05	0.000945808381178994	4.90345325654901	-4.23292809165814
NIPSNAP2	-0.724075587861198	6.13708039361572	-11.7886912219301	2.32082948270068e-05	0.000945808381178994	3.61072864038865	-4.23155333178016
TFRC	-0.401847901914868	10.1713514050106	-11.7183402899196	2.32823553301865e-05	0.000945808381178994	3.4686866019583	-4.23083679905307
PNRC1	-0.575127782818118	6.40112256705384	-11.7441256493314	2.32837783407177e-05	0.000945808381178994	3.48217083968932	-4.23082305272521
ZFP90	0.652249226661802	4.06273841309326	13.0343751891092	2.33802069658054e-05	0.000945808381178994	4.02689067952904	4.22989340665943
PKDCC	0.972957822305674	-0.43409636283961	16.1362367274071	2.33962932158191e-05	0.000945808381178994	5.10892318803048	4.22973867803017
NT5DC2	0.44406769071201	5.30767710985325	12.0565176849996	2.34692605531758e-05	0.000945808381178994	3.61857116992049	4.22903809653254
HAAO	-0.809137443182389	3.70117821014611	-12.4298878523612	2.3640318365215e-05	0.000945808381178994	3.77834550632338	-4.22740380938909
TRAF4	0.711768590417383	3.1635394290726	13.7278131659912	2.36797871118489e-05	0.000945808381178994	4.35431891083126	4.22702832272954
NXPH3	1.22286884959211	1.12926993311181	16.9182936620083	2.37000966484945e-05	0.000945808381178994	5.35916331399676	4.22683533956374
MREG	-0.571178588097789	6.30523153033221	-11.6985803780648	2.37004030480954e-05	0.000945808381178994	3.4597715271442	-4.22683242933037
CENPV	-0.764751203670465	1.81529314144017	-12.592706671543	2.37287376584145e-05	0.000945808381178994	3.84720156667922	-4.22656345718875
AMT	0.993108919668586	1.1796684578343	15.4891491883095	2.37352372149439e-05	0.000945808381178994	4.9036787178434	4.22650180189747
DAPK1	-0.484702578536548	7.46143167387839	-11.6782991147997	2.37903161263297e-05	0.000945808381178994	3.45171237558189	-4.225979963065
LACTB	-0.436988563142199	6.72787867466599	-11.6603189645596	2.40635115308487e-05	0.000953796662749764	3.44268605684317	-4.223408476697
BBX	0.673292644702872	5.70295049387951	12.0684982863836	2.41631785460544e-05	0.000954879621644828	3.6291389399104	4.22247725862968
ADAP1	-0.500812900252698	5.15102864502447	-11.7030618900168	2.46020874532263e-05	0.000966353567933837	3.46270291497393	-4.21841940886073
TRMT2B	-0.517849559436239	3.84422755670773	-11.8168359769039	2.46364308011981e-05	0.000966353567933837	3.51604778432757	-4.2181048057266
CENPN	-0.622058265782644	3.60737764594864	-11.9365169779663	2.4673168603205e-05	0.000966353567933837	3.58673861601945	-4.21776872965593
CASC3	-0.360911965523466	5.79675101982607	-11.6250364226602	2.4776264415169e-05	0.000967520455668094	3.42640781748624	-4.21682814910931
CENPF	-0.547549399009843	3.39838327146234	-11.7656985340361	2.48568252246168e-05	0.000967803056459343	3.49002654224119	-4.21609575140102
MAP1A	1.4358189431469	4.95764292726492	14.2443970249301	2.49570665824388e-05	0.000968848005357677	4.48325976458096	4.21518757949977
OGDH	-0.522115184481446	7.40212211922509	-11.5536096078725	2.53182915638686e-05	0.000979988652057191	3.49040872381785	-4.21194346756816
LINC01278	0.648197023115627	4.36789473487988	12.6787270956481	2.55293067232973e-05	0.000985267015908775	3.94072765461428	4.21006868179008
MMP25	-1.7626799173396	3.14705675429358	-16.0212779639763	2.56431504448027e-05	0.000986313759802529	5.08533929510971	-4.20906333783189
INTS7	-0.75372661348214	3.18395756615585	-12.1458000605153	2.57058817616539e-05	0.000986313759802529	3.68669802905725	-4.20851117568808
KCNMB1	1.39854702976403	1.72809434132253	18.9072333646999	2.60499669633891e-05	0.000994078493910987	5.95954480500266	4.20550513859581
FKRP	-0.702743063619173	3.33550091648524	-11.9628119178649	2.60588801343436e-05	0.000994078493910987	3.6158193261784	-4.20542777315416
KDM1A	0.393035455268999	5.42620038304532	11.7752841435905	2.62226204888442e-05	0.000997441982225518	3.49473559579985	4.20401098295101
POPDC3	-0.62917252217805	2.19223797079022	-12.0677751620329	2.64296418442352e-05	0.00100163789298572	3.62380465624709	-4.20223169182937
IL2RA	1.01630392430439	-0.160807800775767	17.7165410636733	2.64847052543386e-05	0.00100163789298572	5.60724315035951	4.20176066865223
MACROH2A2	-0.633571589268295	3.23128012268791	-11.7193837045777	2.67100358554745e-05	0.00100727360930402	3.46931983636246	-4.19984279996436
ZDHHC2	0.519141360601182	4.34379976959784	12.2365052087126	2.69041868867308e-05	0.00100955268413341	3.6967185487357	4.19820261152077
RASAL1	-0.726365665413864	3.51773247117468	-11.7153989085629	2.70128494376468e-05	0.00100955268413341	3.46762558588776	-4.19728953584616
APBB1	1.07037960805448	1.74396709417509	13.393630319636	2.70305620369745e-05	0.00100955268413341	4.16652187153746	4.19714103059217
PRR11	-0.417168387226203	5.12708467519958	-11.4892763170894	2.70764186819629e-05	0.00100955268413341	3.36426001776053	-4.19675699064069
C2orf76	-0.365529709906762	2.52892601658745	-11.5828067113447	2.71608631438785e-05	0.00100984854263677	3.40712872660326	-4.19605140096035
TINF2	-0.464627386803619	5.37370346642629	-11.4613393666073	2.73001670557308e-05	0.00101191394861414	3.35143294453384	-4.1948919702014
SERINC5	-0.386408795648397	5.47077922347214	-11.4428258720331	2.73697461667739e-05	0.00101191394861414	3.34307728545423	-4.19431496610579
ENSG00000259760	1.1153709130685	2.22985767419256	14.6309122008314	2.74571944085794e-05	0.00101231147765039	4.62073362446373	4.19359175208404
RAG1	1.12417871168386	0.898254397768883	15.7251007595718	2.77053006523889e-05	0.00101785636738222	5.03552087283245	4.19155172340728
MSANTD4	0.586206318860099	4.18849550462993	12.4486710660237	2.77618222787787e-05	0.00101785636738222	3.80469953590078	4.19108940987363
CNIH4	0.579476982138918	4.29298129362171	12.3097201587999	2.81454187840763e-05	0.00102882981343436	3.7556411735867	4.18797526083387
MCRIP1	-0.553417023924094	5.43605558529635	-11.425592689372	2.82170158696293e-05	0.00102882981343436	3.34383591878521	-4.18739848661439
KEAP1	-0.617013663356117	5.87059983909217	-11.3809275118045	2.83518161583713e-05	0.00102922804530033	3.3580927288058	-4.1863163236382
PSAT1	-0.75497006218201	2.95502333898425	-12.0304660770125	2.84496888879563e-05	0.00102922804530033	3.60814578800887	-4.18553367202959
BLTP3A	-0.44792048457199	6.77559714606828	-11.3255727603995	2.84618710913417e-05	0.00102922804530033	3.28876230916592	-4.18543643469086
CKAP4	0.435305481806121	5.312792427398	11.6553149265092	2.85635720235399e-05	0.00103008357141722	3.4402949584509	4.18462620670772
DUSP4	0.870112701410056	2.21029476513626	14.2715029427942	2.87402818401409e-05	0.00103322724989209	4.4956126142842	4.18322490037552
TM6SF1	-0.437265166287615	5.84927511518654	-11.324750000156	2.8807305701969e-05	0.00103322724989209	3.28869303224307	-4.18269554357108
ZNF41	-0.593001636529586	3.21509751570254	-11.5494482544173	2.88925332482291e-05	0.0010334757353479	4.87449718370208	-4.18202410179728
NR1H3	-0.453414577983899	7.60487599663542	-11.2814434468691	2.90549512794246e-05	0.00103571797498173	3.26666019931526	-4.18074973247665
PBLD	-0.643359120328288	2.38783858550562	-11.6657614038641	2.91121576421108e-05	0.00103571797498173	4.70298526553935	-4.18030249024719
ZNF586	0.397107174861777	2.69912674439421	12.3683701560825	2.93569463385134e-05	0.00103819816348857	3.75340491658506	4.17839810711574
ENPP4	0.595103367378343	4.3805458652756	12.1330308566806	2.94007128774609e-05	0.00103819816348857	3.65271474285775	4.17805920784511
FAM171A2	0.677886994824857	-0.0896893721857721	12.5467924079716	2.94178432566652e-05	0.00103819816348857	3.82843067350285	4.17792669202234
FAM199X	0.410231312008482	6.08736842494253	11.3682322337485	2.96125187020525e-05	0.00104228169159571	3.30763648000545	4.17642586864054
IKBIP	0.40775867811076	5.38865429854658	11.5638344984246	2.96946303143852e-05	0.00104239208914779	3.42451539846371	4.17579565064275
MYOF	-0.441656586643682	8.6064151522042	-11.224252661974	2.98653767795674e-05	0.00104434113010888	3.23969024908934	-4.17449043386986
TDO2	2.19984796547469	2.17591778932921	11.6907634888589	2.99469003453942e-05	0.00104434113010888	3.26169192067198	4.17386975261985
NEU1	-0.379562433145195	7.00299305291596	-11.2197574439056	2.9987520896376e-05	0.00104434113010888	3.23802711426003	-4.17356108645183
ZNF749	0.796645094620292	1.50515701911596	13.9892147505895	3.01338880944779e-05	0.00104576355573691	4.40275095126887	4.17245216196343
TBC1D8B	0.82832334499967	1.60610935348422	13.728556841836	3.01868258758818e-05	0.00104576355573691	4.29976675537615	4.17205234866127
NFKB1	-0.619630457281386	6.36143276336709	-11.2268073652932	3.02889016562321e-05	0.00104655291350944	3.24954003060177	-4.17128329760162
SP140	1.32104383088213	0.946409476743826	17.4332473195411	3.03903176307091e-05	0.00104731541098624	5.55049509027327	4.17052165301541
HIGD2A	-0.65057617497612	5.88131006776779	-11.2308337022772	3.06562542490195e-05	0.00105150943199262	4.77331975262915	-4.16853585447617
MMP2	0.361743503080283	7.52836496643326	11.1873757177705	3.06713486868064e-05	0.00105150943199262	3.22182562822144	4.16842363303534
SUCNR1	0.682394475639991	7.26887123649969	11.2147423555196	3.07623686636569e-05	0.00105189767873473	3.24027519973334	4.16774804427398
PLCL1	-0.385905523388609	5.35814331044935	-11.1962903421164	3.08826954935497e-05	0.00105328345689758	3.22609698480928	-4.16685783724165
SP2	-0.477453149438203	4.2641273756728	-11.2783572585987	3.11783676207676e-05	0.0010539566235285	3.27899438779149	-4.16468430620989
ANKRD63	0.613117854433526	2.42933240567141	12.0752276237832	3.12079227162652e-05	0.0010539566235285	3.62784385181239	4.16446812008524
PPP1R11	-0.496357194508575	5.90317415729203	-11.1730544313271	3.12265418436582e-05	0.0010539566235285	3.24100053462817	-4.16433202695208
HLA-DRA	-0.596343635437907	9.01819071164775	-11.1323695728224	3.13103589045004e-05	0.0010539566235285	3.19555556041348	-4.16372033463094
RCBTB2	0.963932984353096	6.62478463312244	11.4307143745977	3.14715886270509e-05	0.0010539566235285	3.33868795153898	4.16254805153611
TCEAL3	0.545482021009932	4.56841134333153	11.8840449275154	3.15339971162508e-05	0.0010539566235285	3.55233043799223	4.16209581778735
PLXNA1	-0.46785951542161	6.95153165131364	-11.1176406606162	3.16360957684114e-05	0.0010539566235285	3.19128142045038	-4.16135780566168
DNAJC18	0.965813570292471	2.89111486139415	14.4870731939579	3.16530030788462e-05	0.0010539566235285	4.74177187818314	4.16123581094651
DRD2	-1.51123269415658	-1.44120293448353	-15.0747783809524	3.1734545168995e-05	0.0010539566235285	4.78234826782061	-4.16064831192011
WSCD1	0.608098994530047	3.74979028447898	11.9087090401225	3.17384562245469e-05	0.0010539566235285	3.55462027484334	4.16062016938842
PWWP2B	-0.438598232126451	3.50797474678313	-11.2712015402567	3.17807967394759e-05	0.0010539566235285	3.26242824872723	-4.16031571320398
NUP188	-0.438329959421518	6.41010807340015	-11.0996876124213	3.20349875828127e-05	0.0010597238122946	3.19148905360166	-4.15849597550148
KIAA1614	-0.643942092651307	2.088212787258	-11.6238578297111	3.22139775739546e-05	0.00106298072499657	3.42757215791332	-4.15722280920221
GPR35	-1.03720483687354	4.37178849743236	-11.9190455749042	3.23332095129042e-05	0.00106425444479008	3.56095571729711	-4.15637842977819
PCLAF	-0.502751589154943	1.53204507874467	-11.2076150078255	3.24499755587798e-05	0.00106544086417994	3.23154913766987	-4.15555437557496
SCARB1	-0.478557968648191	6.34969610341143	-11.0689519589523	3.26169967883138e-05	0.00106775337834195	3.17986910614655	-4.15438053833759
PCDH1	1.21071818080073	3.01734254337039	15.3853328397899	3.28021983134356e-05	0.00106775337834195	4.89270989604338	4.15308558664243
SNPH	0.837111231179633	-0.0903096622797449	12.6847857788552	3.28230947503511e-05	0.00106775337834195	3.88720966202369	4.15293991250813
SLC9A8	-0.599111505404108	4.47496481108352	-11.1675954783236	3.28604392833338e-05	0.00106775337834195	6.74445898228022	-4.15267979398256
ITFG2	-0.485646555654922	4.03045990800346	-11.1325602876838	3.29248901420695e-05	0.00106775337834195	5.09858847654421	-4.15223152968751
MPND	-0.622641267717503	4.93069088377263	-11.1874141180484	3.30528830892188e-05	0.00106788266109217	3.23039652469052	-4.15134378775515
ID2	0.634655055067214	7.879054658794	11.0449336236638	3.31147007642672e-05	0.00106788266109217	4.01268381082041	4.15091619750163
KMO	-0.567308724216422	5.68229012996454	-11.080706003963	3.31715956548065e-05	0.00106788266109217	3.17111322744626	-4.15052332749603
TSEN54	0.501359008022807	3.07503593154556	12.2348215640326	3.3283774089767e-05	0.00106888694455191	3.70015001133381	4.14975058580975
PCGF2	1.06496955175663	4.43496530710533	13.1720187985604	3.34296684829427e-05	0.00106933259346875	5.71983017119079	4.14874928430894
TMEM87A	-0.48625349051547	5.64690987488956	-11.049838922645	3.34596833928778e-05	0.00106933259346875	3.41891783889381	-4.14854380109033
ME3	-0.987369681764923	0.425982393335428	-12.1458009532449	3.3557048303438e-05	0.00106985381777072	3.66047006256252	-4.14787844031675
FAM135B	0.760051760416994	2.33599210666193	12.6276672845648	3.37057078435536e-05	0.00107159771020287	3.8638948214519	4.14686607736421
PSEN2	-0.401896658583871	6.49175844043965	-10.9929593864958	3.38493154933019e-05	0.00107159771020287	3.1276786370744	-4.14589213686754
NR2C2AP	-0.548078315070255	1.75126523592451	-11.2687915383481	3.39846973210975e-05	0.00107159771020287	3.26842954556339	-4.14497757079648
EGR2	0.41380536907058	7.87573044577976	10.9952597356009	3.40092423406303e-05	0.00107159771020287	3.12878071793463	4.14481212863172
RPGRIP1L	0.889214486129632	1.38773409527997	14.159357183771	3.41585592192524e-05	0.00107159771020287	4.48550421022977	4.1438081165435
CBS	0.594642334932234	3.98704164610661	11.6251040587249	3.42086818196343e-05	0.00107159771020287	3.4270291064147	4.1434720246797
PKD2	0.462383296375864	5.05234691036046	11.3851703897865	3.42175068367652e-05	0.00107159771020287	3.3159846360586	4.14341289787734
TIMELESS	-0.600101560448712	4.36834296535801	-11.1521040972458	3.42961521669563e-05	0.00107159771020287	3.20632974784698	-4.14288662013373
CTSF	0.477399459719578	2.38486732078059	12.2234970312404	3.43679837969444e-05	0.00107159771020287	3.69283117275148	4.14240693879943
SAYSD1	-0.434895360590372	3.4740368897885	-11.0579396386983	3.44236252084262e-05	0.00107159771020287	4.08466437874649	-4.14203602743525
AVEN	-1.13432857178289	2.74212945707459	-12.6114747309752	3.45384476790845e-05	0.00107264228450879	7.17825468436457	-4.1412724055837
CFAP119	0.671384366726567	1.32850742298996	13.1822968852636	3.47692421870277e-05	0.001074797409213	4.0895122862252	4.13974478297987
MORF4L2	0.421460750778187	6.99693828265816	10.9609956647845	3.48126280217505e-05	0.001074797409213	3.11213875369431	4.13945868902113
PRAF2	1.33007501777981	2.0447336797826	17.5251257549023	3.48521320663053e-05	0.001074797409213	5.67575456178441	4.13919848665289
ATP2A3	1.1659308826301	3.87471652594954	14.1540476893133	3.5066895265339e-05	0.00107667486527479	4.48361402077963	4.13778878193692
ADGRG5	0.483496791942329	1.06459577364901	12.2944566493637	3.50940697196532e-05	0.00107667486527479	3.72354353727734	4.13761099362469
ENSG00000272839	-0.919985467973605	-0.0547716226124839	-11.6956113005375	3.52088697558034e-05	0.00107667486527479	3.46264804210019	-4.1368613566321
SLC25A5	-0.352859442198073	7.9056411649873	-10.9070231594542	3.52393015985083e-05	0.00107667486527479	3.10359058876641	-4.13666302782756
OLR1	0.948384067603853	7.37696155213388	10.9425198287372	3.57483406182628e-05	0.00108038539022699	3.10506390214807	4.13336943894221
DNAJB5	0.625039956329691	4.76722788691014	11.6455500086562	3.58619449364402e-05	0.00108038539022699	3.43688198712888	4.13264047648947
TOR2A	-0.436291920901239	4.47295403058393	-10.9608743005414	3.59591618901956e-05	0.00108038539022699	3.23549799024527	-4.132018405488
HACE1	0.470996107258848	3.69163461254638	11.7604559873465	3.61626993036755e-05	0.00108038539022699	3.49354594605846	4.13072116713417
HCAR2	-1.77090238982025	0.0317578736542753	-15.7467804231617	3.6173485114694e-05	0.00108038539022699	5.0326684399584	-4.13065261773453
SIGLEC14	0.554550034740883	4.92451890617896	11.3504918781267	3.63463396710954e-05	0.00108038539022699	3.29963598938757	4.12955667743313
GATM	-0.421536439194001	7.08852090835474	-10.8482580145545	3.64008025422887e-05	0.00108038539022699	3.06906869470958	-4.12921239459461
FAM241A	0.423107699183926	3.89509521527752	11.5840505960322	3.64295470682455e-05	0.00108038539022699	3.40853294051351	4.12903088542781
TRPT1	0.802170487166376	3.08278676775909	13.0679921062537	3.64620413515921e-05	0.00108038539022699	4.08145851886712	4.12882586185134
LIMD2	-0.418535727206666	6.63547827990451	-10.846217121924	3.65282527093748e-05	0.00108038539022699	3.05539598874254	-4.12840863579899
MORN2	0.448649139144129	2.48631357402234	11.976556193637	3.65419708627202e-05	0.00108038539022699	3.5890233503306	4.12832228165738
PILRA	-0.693123293234354	7.1377552875894	-10.8450964462424	3.65622162758951e-05	0.00108038539022699	3.05499277067195	-4.12819489540761
TNFAIP6	-0.939129383515659	1.39431793535185	-11.674310620279	3.65817051191975e-05	0.00108038539022699	3.45018352472433	-4.1280723328229
ICAM2	1.15893555280116	1.38433598643342	15.2327008488851	3.66223557110932e-05	0.00108038539022699	4.84924059660379	4.12781688637851
ARHGEF11	-0.346703014423231	6.7024152597993	-10.8320502028566	3.67521141911054e-05	0.00108038539022699	3.04823212691465	-4.12700328745579
LINC00623	0.556102659443361	2.71595306385511	12.3590159830986	3.68141778199313e-05	0.00108038539022699	3.75213583021171	4.12661510589278
NOL12	-0.570234269048193	3.3800399584912	-11.0740697796223	3.68391463877199e-05	0.00108038539022699	3.17624010609438	-4.12645911337216
DUS1L	-0.381526876705582	5.48690480441977	-10.8550387283802	3.69471613835628e-05	0.00108038539022699	3.08866839349181	-4.12578543799713
PSD	1.05017418103219	1.16090223933675	13.5326890106342	3.69575652776939e-05	0.00108038539022699	4.2291788748188	4.12572064902987
GLO1	0.454897613278391	6.58365486126918	10.88671776883	3.69978177424502e-05	0.00108038539022699	3.15894964140712	4.12547014476159
ARAF	-0.400694704075455	5.71556606448798	-10.8354782921284	3.71990382605439e-05	0.00108176047145502	3.0580836308457	-4.12422175040359
EPC2	-0.445616572503494	4.55174474015214	-10.8932091416088	3.72350191691686e-05	0.00108176047145502	3.22961365072126	-4.12399919677018
PRDX5	0.390056713454032	6.65829174557626	10.856441390624	3.73470625676741e-05	0.00108176047145502	3.06126089112406	4.12330747731658
KLF9	0.447870601708237	5.32234070783319	11.167469926982	3.73929680071506e-05	0.00108176047145502	3.21348200310738	4.12302464086728
ZFHX2	0.545207290096223	2.74186650307692	11.8461279788563	3.74805296225622e-05	0.00108176047145502	3.52786110290165	4.12248606172957
SARS2	-0.783027854007727	3.60905374027636	-11.2750319507048	3.77011165065725e-05	0.00108176047145502	3.81893315245549	-4.12113453981096
LINC02244	1.28356572745286	2.76106027832986	13.6502486795138	3.7712603095557e-05	0.00108176047145502	4.27483435042739	4.1210643680051
LILRB3	-0.652083787742033	6.01436109189194	-10.8232473816417	3.77519443237718e-05	0.00108176047145502	3.04375035035737	-4.12082418529306
ARMC6	-0.656875234121369	4.37823263144169	-11.013285704084	3.77825272627292e-05	0.00108176047145502	3.25433369280449	-4.12063763703263
ATP2B4	0.661383343642418	7.87130841553324	10.7926499064155	3.79679662427567e-05	0.00108471685376222	3.03070917453279	4.11950956606234
PTAFR	-0.503357132835455	7.80651360428108	-10.7538876076303	3.82499512606376e-05	0.00109041275742798	3.03365593964291	-4.11780416554487
LGALS9	-0.386596927706975	8.82865024701176	-10.7457563508563	3.83645517387502e-05	0.00109103827720675	3.00476982782239	-4.1171144885334
SETD9	-0.62204655966081	1.82949129331149	-11.1380240941471	3.85400888982865e-05	0.00109103827720675	3.23576284534334	-4.1160618710167
EMILIN1	0.807326043941315	2.03528005051165	12.6782840717179	3.86059556982761e-05	0.00109103827720675	3.88702887077097	4.11566807119178
MMP7	1.31723928244385	8.44635990033523	10.7578568929591	3.88342106541478e-05	0.00109103827720675	3.01361839894359	4.11430831323636
SAMD14	0.727825491058322	2.14151109037162	12.5986478240483	3.88913710067021e-05	0.00109103827720675	3.86707049816941	4.11396898600288
RBM23	-0.450574097478455	5.64555189507234	-10.7572822056044	3.89622468021076e-05	0.00109103827720675	3.01446860527754	-4.11354889504611
BEX3	0.96331726661708	5.13461240316071	11.7157038190389	3.90021236156846e-05	0.00109103827720675	3.47029525652755	4.11331285821267
HCK	-0.593138753117997	7.44236132533016	-10.7155406791659	3.91009396511306e-05	0.00109103827720675	2.99511425559726	-4.11272893692455
GTPBP6	-0.435231222335812	5.00525472428506	-10.7778902674141	3.91320257106811e-05	0.00109103827720675	3.04035411577227	-4.11254553353555
MRPL54	-0.605061445679178	4.38015644028678	-10.9144749259957	3.91407325530509e-05	0.00109103827720675	3.09682338255156	-4.11249418917674
ENSG00000291178	0.631127852030144	2.92999694537144	12.3700960638243	3.92080384385779e-05	0.00109103827720675	3.76233740590926	4.11209765092045
UBAC1	-0.345064834860293	5.92164917732237	-10.7245810199853	3.92638216283966e-05	0.00109103827720675	2.99422517657207	-4.11176948891344
MAP7D3	0.670880395603444	3.47926590937004	12.2318458356347	3.958585596326e-05	0.00109567197225278	3.71600033967319	4.10988362861849
COLQ	1.52329329113575	0.478034838723884	13.5718964625781	3.95966005579646e-05	0.00109567197225278	4.24676332894612	4.109820958684
HHAT	-0.861559426221311	1.80338428061008	-11.5406746490031	4.00871009657785e-05	0.00110692394486885	3.39112374391205	-4.10697706882918
NFE2L2	-0.527375046417435	7.5798281952711	-10.6590250456975	4.02563071907095e-05	0.00110807586374426	2.96169089001613	-4.10600367838681
TMBIM4	-0.539749049406848	6.47153620619729	-10.670372579109	4.02973824978841e-05	0.00110807586374426	2.98833143775867	-4.10576797070961
COPS7A	-0.374410872003017	5.96532185422489	-10.6697574666172	4.03806720555338e-05	0.00110807586374426	2.99628862255694	-4.10529071868433
TMEM191A	-0.844537208189966	0.205105860122704	-11.1010701766808	4.06081310728207e-05	0.00111018793019691	3.18235224143983	-4.10399211403944
GPLD1	-1.07743291340646	-0.567334700190414	-11.518675747149	4.07814731717236e-05	0.00111018793019691	3.38031423925998	-4.10300709887574
PIP4P2	0.518201740143709	4.20891517405623	11.4407902760622	4.07939544690754e-05	0.00111018793019691	3.34396572436758	4.10293632741506
UNKL	-0.428035170980547	2.80333238567189	-10.8039342716864	4.08587825485004e-05	0.00111018793019691	3.03710409374116	-4.10256906938846
RGS3	0.833426558316456	2.81245636525945	12.8439497840085	4.1011387530748e-05	0.00111018793019691	3.9578288469663	4.10170672388009
TXNRD2	-0.467120662573498	4.10820172880151	-10.7523912395246	4.10846010815165e-05	0.00111018793019691	3.01328955793178	-4.10129408646745
ZMYND15	-0.51721920186627	4.19022189820167	-10.7857501257182	4.11223468824404e-05	0.00111018793019691	3.0250187699023	-4.10108162063548
SLF2	-0.48194311424863	5.54622127963186	-10.6608026819704	4.1228938927876e-05	0.00111018793019691	2.97435719648329	-4.10048262654163
DACT3	1.1246861782249	2.92147038265244	14.2453935343061	4.12616824611289e-05	0.00111018793019691	4.54779361624067	4.10029891923224
RAD51AP1	-0.635871066198759	2.90750008836902	-10.9020676198868	4.1298755491074e-05	0.00111018793019691	3.08356447134717	-4.10009108821569
RECK	0.890040020596569	3.16130575402228	12.988734430471	4.14362941859907e-05	0.00111162123366035	4.27453888346229	4.09932159124637
C11orf68	-0.44231092966263	4.33238865668227	-10.7028085851325	4.15533191762238e-05	0.00111249951279306	2.98709551817888	-4.0986687695485
SLFN11	0.594042198567497	6.59174954660673	10.6713812006098	4.20592867153806e-05	0.00112194295954582	2.96804956453223	4.09586616691813
EHBP1	0.43961377974823	3.2535407680154	11.4996494283993	4.20878266313093e-05	0.00112194295954582	3.37113295339873	4.09570903624653
TMEM177	0.522740520235013	1.19622558439437	11.8267717521744	4.22503013697176e-05	0.00112194295954582	3.52715967448561	4.09481642914449
DGKG	-0.723646786173812	1.56394796108145	-11.1328692258899	4.23067164971866e-05	0.00112194295954582	3.19997090307603	-4.09450725609414
ITPK1	-0.50077911480851	6.46244308436049	-10.5681197048181	4.24705958737375e-05	0.00112194295954582	2.91466713845398	-4.09361135770718
PQBP1	-0.463363958734955	4.40156536082543	-10.603416211551	4.24825184492593e-05	0.00112194295954582	6.28507643201688	-4.09354630722579
PTPRN2-AS1	-0.44218904066912	2.77436712966306	-10.7323403678391	4.25010591539442e-05	0.00112194295954582	2.99825553167837	-4.09344518212813
KREMEN1	1.27143744663551	1.6478507441002	15.2126801736235	4.29819702898197e-05	0.00112840588628226	4.8567482294072	4.09083670237736
IL3RA	1.68659817191329	2.36810484863745	20.8905761654746	4.30679746066719e-05	0.00112840588628226	6.88518912918503	4.09037313222899
BEST1	-0.397439013202531	4.51544542564638	-10.6144352244061	4.31014619213281e-05	0.00112840588628226	2.93858558501177	-4.0901928704237
SETDB1	-0.340737903036307	5.21661850146566	-10.5736434920695	4.31222379667488e-05	0.00112840588628226	2.9242747312848	-4.09008109999713
ZNF287	0.723710068964108	0.97776903695125	12.2081630488257	4.32161159780276e-05	0.00112840588628226	3.68901595554936	4.089576693595
PPIC	-0.410193026693255	5.20835024354971	-10.5760553514486	4.32761226651798e-05	0.00112840588628226	2.91833881511345	-4.08925482201875
ENSG00000183154	-0.546063586323809	-0.244023784793187	-10.7166621192069	4.33443279297753e-05	0.00112840588628226	2.99260063935377	-4.0888894875506
GTSE1	-0.647023513137371	1.27300370131679	-10.8588195618565	4.36653770795002e-05	0.0011338482794009	3.06164860460728	-4.0871771126594
TCEAL9	0.709916993102981	4.54129187640757	11.3923362729898	4.38577864694096e-05	0.0011338482794009	3.32059260367862	4.08615657622696
BIRC3	-0.68273091229005	4.80541715699797	-10.7207629105117	4.39627200955289e-05	0.0011338482794009	2.99239946927658	-4.08560179810335
FBXO38-DT	0.924960610293731	0.16181418192273	12.6623558860682	4.40001205462741e-05	0.0011338482794009	4.38237980093329	4.08540436762292
XKR8	-0.64869185058095	2.96876416466809	-10.8666805551504	4.4017653937003e-05	0.0011338482794009	3.07574721633182	-4.08531186669783
ASPSCR1	-0.512341515193333	3.75939305551103	-10.670007850996	4.40688057680629e-05	0.0011338482794009	3.01331966308871	-4.08504220450936
STK26	1.06754433161382	2.76544233173735	14.1119221144634	4.42343805228955e-05	0.00113467564627624	4.45675557296373	4.08417135895396
BRD8	-0.352377916718076	4.31850201799799	-10.5614775070765	4.42728962673128e-05	0.00113467564627624	2.91105040240552	-4.0839692275035
WDR62	-0.522563090270074	2.15001538872185	-10.7248189142313	4.44161379300449e-05	0.00113614070647028	3.00528863228409	-4.0832189529537
FLOT1	0.528021700696298	6.32975147484984	10.5776465815165	4.45810593761231e-05	0.00113767693923259	2.92555402030634	4.08235796057116
DENND1C	-0.432800014219899	4.42887513294191	-10.5535368742059	4.48448391279318e-05	0.00113767693923259	2.90805413190691	-4.08098712641705
ZNF787	-0.351284172994524	5.15660046753686	-10.5004591112077	4.48825639979356e-05	0.00113767693923259	2.92432666366182	-4.08079169982737
PLEKHA8	0.53040780550686	4.05656143758785	11.2991887334515	4.48912453264041e-05	0.00113767693923259	3.29340039386045	4.0807467498898
SMC1A	-0.484554420909079	6.75965901755368	-10.464274430068	4.49071660989603e-05	0.00113767693923259	2.86178754992734	-4.08066433718229
ST6GAL1	-0.382595124826638	8.21903294349328	-10.4441710788199	4.518548899914e-05	0.00113856386823031	2.85004278929004	-4.07922807802005
ATP5F1B	-0.395314958077469	9.3252791340731	-10.4425563769156	4.51975732335728e-05	0.00113856386823031	2.85005695984602	-4.07916590869013
PRR3	0.709723629891416	2.45130731502282	12.3436953108173	4.52009596903312e-05	0.00113856386823031	5.68766923405541	4.07914848933466
NFATC1	-0.473437631124286	5.44101575264254	-10.4887909715509	4.55333808766919e-05	0.00114475256036468	2.8734199397407	-4.07744456676435
DPP4	0.342814942992088	7.23050837082774	10.4431803415168	4.5784321183025e-05	0.00114685862520878	2.84942260883995	4.07616609469296
RAB3GAP1	-0.356457981766016	5.95153104239773	-10.4385450963796	4.57909307890771e-05	0.00114685862520878	2.87002937566656	-4.07613251046017
MCM4	-0.442805372207005	5.04728723169319	-10.4816120672821	4.59890518591903e-05	0.00114915641924824	2.86959042480952	-4.07512796078558
KBTBD4	-0.611250402891577	3.52748599218372	-10.6459659913488	4.61193264851537e-05	0.00114915641924824	3.61330270117473	-4.07446965260641
MAGEF1	0.715830670021392	4.41236699671326	11.4537128867258	4.62311417226649e-05	0.00114915641924824	3.76143247825268	4.07390602881529
WDR35	0.552292803340233	2.98352228364937	11.5873379165392	4.62788956354954e-05	0.00114915641924824	3.50514366870566	4.07366571089839
IFTAP	0.644861784088329	2.61388394486763	12.0398542947363	4.63454514816558e-05	0.00114915641924824	3.74613240550968	4.07333116564691
GDF11	1.80881896751635	1.45656370012798	21.9201287263849	4.64050588271316e-05	0.00114915641924824	7.79183890670595	4.07303193376529
P4HTM	0.784363945034328	3.99188902423787	11.7037963832656	4.68964885420742e-05	0.00115915122147348	3.47221770328378	4.07057872922633
RILP	-0.564265734104791	4.33344423265756	-10.5350311079219	4.70375353132627e-05	0.00116046435252291	2.89773495880058	-4.06987912899778
OSBPL9	0.346477603042077	6.53407194604897	10.4198448473345	4.71934589285582e-05	0.00116119270102018	2.85150403528446	4.069108049894
ADAM12	1.02650235424767	5.14214337485819	11.3043897633637	4.73900288737071e-05	0.00116119270102018	3.27936820432338	4.06813939994585
ENSG00000255750	1.00366415248203	2.38629765879356	13.0925088139954	4.74777520900866e-05	0.00116119270102018	4.06297717294978	4.06770834961159
SLC43A2	-0.780413755722723	5.73859018975323	-10.4522986028255	4.74921982109724e-05	0.00116119270102018	2.86431561842423	-4.06763743734847
ALOX5AP	0.784109839284574	7.5109625705881	10.390637048539	4.75069367793693e-05	0.00116119270102018	2.82310165645835	4.06756511060977
KANSL1-AS1	-0.521363979445057	1.35569812860819	-10.6568937988804	4.77138247324817e-05	0.00116209693107202	2.95994791688307	-4.06655208621263
KIF20A	-0.811023777959895	1.29718683587833	-10.7039852858907	4.77746336275056e-05	0.00116209693107202	2.98406207295117	-4.06625512805584
MCM5	-0.699669963582764	5.90584423082263	-10.4263507607237	4.78231262087669e-05	0.00116209693107202	2.85138532861716	-4.06601857292233
LMBR1	0.383264200370094	4.93799104766352	10.6940492154274	4.78961080766102e-05	0.00116209693107202	2.97997156749261	4.06566298318869
FAIM	-0.537309182427925	3.34608621396544	-10.59244513719	4.83395561671808e-05	0.00116741459687525	2.92693957542968	-4.06351335038393
POC1A	-0.511950842294511	2.20177494560136	-10.5674693450423	4.83746632256199e-05	0.00116741459687525	2.9182004864687	-4.06334396703335
TNNI2	-0.878822090891337	3.0014875207786	-11.2792789497267	4.84295570325122e-05	0.00116741459687525	3.26885228919678	-4.06307935067947
CTSO	-0.726439079317774	4.88299110652923	-10.5191543354211	4.84690657691974e-05	0.00116741459687525	2.89661351804456	-4.06288907418757
PFKL	-0.348630094669857	7.88250374920734	-10.3006191016066	4.89332129421641e-05	0.00117498876142977	2.77430318126653	-4.06066465701254
PBDC1	-0.420889234967004	5.2069972042794	-10.3499548957078	4.89855067615507e-05	0.00117498876142977	2.80137826376794	-4.06041529475984
CKS1B	-0.369009773767169	3.53445758561024	-10.4020501685641	4.90936052916959e-05	0.00117498876142977	2.82807612063012	-4.05990062761807
LPL	0.397231484812111	11.2968227416355	10.2909900439006	4.91506042536797e-05	0.00117498876142977	2.76919495256167	4.05962968267433
H2AC6	-0.47492432751764	3.77994354102328	-10.4218484736101	4.92286374021262e-05	0.00117498876142977	2.83838689562984	-4.05925923420267
MPI	0.36560236300952	5.1378533160416	10.5950030149232	4.93231801141689e-05	0.00117505899178476	2.9304681835188	4.05881115455102
ASAH1	-0.416301364931551	9.97737863404709	-10.2784960468311	4.94813880481105e-05	0.00117505899178476	2.76325630419454	-4.05806315529105
OSGIN1	-1.11170740315915	3.57649872262829	-11.6097640248593	4.95616475619231e-05	0.00117505899178476	3.44073727914719	-4.05768455863438
TNFSF13	-0.465638683107171	7.01394002847487	-10.2759264408475	4.96680593477398e-05	0.00117505899178476	2.76999298610954	-4.05718349270501
PCYOX1L	0.74002151265651	4.37627803857515	11.359230118452	4.96767116763311e-05	0.00117505899178476	3.47715137634306	4.05714279584466
GJD3-AS1	-0.519550546732426	3.29586224455533	-10.4717530250606	4.97894990680043e-05	0.00117562003255561	2.87839008156533	-4.05661290586574
BRPF3	-0.570607160309385	4.60434159072163	-10.4080327821402	4.99446799367613e-05	0.00117621965320503	2.87643522850338	-4.05588570242547
PBXIP1	0.422998547280336	6.49749361454542	10.3467906127791	4.99931226189879e-05	0.00117621965320503	2.79974016204649	4.05565913053834
LAGE3	-0.444544681562723	3.27584613920746	-10.4042696758137	5.02597476111628e-05	0.00117991083548378	2.84249715796626	-4.05441580784702
FERMT3	-0.501954989631555	9.10704064737426	-10.2482974076724	5.03287976647754e-05	0.00117991083548378	2.74878011951674	-4.05409483364044
CYB5A	-0.43079104095597	4.30701810656964	-10.3344821343158	5.04597742712745e-05	0.00118088397270665	2.79235928485713	-4.05348714341382
ECSIT	-0.714839996018038	3.5385852957128	-10.623024226688	5.06653965563737e-05	0.00118292279185452	3.16234572498233	-4.05253613008846
ANG	1.72122320428275	1.17515964542221	18.6470886171051	5.07261383581831e-05	0.00118292279185452	6.15113545451451	4.052255896116
P3H3	1.16107774543575	1.60131004452137	14.2483773865557	5.08397320462948e-05	0.00118345637219035	4.52098559000779	4.05173268099674
SLC29A3	-0.405334544621743	6.94161235648731	-10.232809036983	5.09283445264124e-05	0.00118345637219035	2.73815504888483	-4.05132529861734
NEK8	-0.707092565668432	1.20122188206954	-10.7463469048721	5.1346051374157e-05	0.00118929350544637	3.01305573799859	-4.04941395707046
CSTA	1.18132828454463	2.32000662524807	15.2952443766257	5.13597468069119e-05	0.00118929350544637	4.90858473106077	4.04935153937641
NFKB2	-0.59824112983527	5.96434280589779	-10.2545782306849	5.1491941605737e-05	0.00119026644002473	2.76279792419058	-4.04874986390429
ALDH16A1	-0.64747050576163	5.93247827033106	-10.2550783958291	5.15914960646119e-05	0.00119048279118324	2.80274393919281	-4.04829771425943
SDHAF3	0.655469705700843	2.36001620355712	11.8533046051576	5.18142271279386e-05	0.00119353574844967	3.58749824228265	4.04728911655052
ABCB8	-0.410667957144166	5.44531084462802	-10.2238129843922	5.22058996691395e-05	0.0011940410164032	2.73651281604786	-4.04552542191584
CD58	-0.396743066937623	5.07546877036871	-10.2330092108835	5.2356058092361e-05	0.0011940410164032	2.73912387105428	-4.04485258450536
TMEM241	0.903256259004815	2.58041157677631	12.8163782138924	5.2391018624247e-05	0.0011940410164032	4.12204730117818	4.04469619405724
FBXO32	0.569481797999758	4.17867299897378	10.9622550771622	5.25010667770817e-05	0.0011940410164032	3.11364940399035	4.04420455571988
VPS37C	-0.38516225750702	4.93149613676069	-10.2312592824527	5.25170450579291e-05	0.0011940410164032	2.74948181314501	-4.04413325421101
SYT11	0.563408051112372	6.18586742350443	10.3431483462993	5.25682195620939e-05	0.0011940410164032	2.81672514365565	4.04390503128515
ENSG00000291233	-0.38414815050523	3.72928187580679	-10.2410646246032	5.26567710488179e-05	0.0011940410164032	2.74254658530012	-4.04351061512038
SF3A1	-0.344311872344989	7.07619524502061	-10.1669016251216	5.27583652960579e-05	0.0011940410164032	2.70470387603876	-4.04305887880906
IL1RN	1.11231660748177	8.26719637690383	10.3114101287111	5.28041536755604e-05	0.0011940410164032	2.78035085699907	4.04285555132423
CBFA2T3	-0.46189659645064	3.38064811131898	-10.2986408663349	5.29683649900902e-05	0.0011940410164032	2.77365962217667	-4.04212772739475
TMEM185A	0.385686551092372	4.54110901822816	10.59670348745	5.29847885627673e-05	0.0011940410164032	2.93124504329664	4.04205505183617
MAP3K12	0.703752668071827	4.2159182899471	11.2215480607283	5.30389276818262e-05	0.0011940410164032	3.30654786900198	4.04181563318309
HYAL3	0.745064469725319	2.14632128183851	11.8016077228032	5.30869258675463e-05	0.0011940410164032	3.51281544081479	4.04160356507249
TCEA2	0.641786318643396	2.76151166000598	11.5254782123498	5.31026650980136e-05	0.0011940410164032	3.38746682878783	4.04153406473109
EIF1	-0.344277203918218	8.59307963791132	-10.1473416846094	5.32631885444937e-05	0.00119561364897751	2.74619074290216	-4.04082634758766
NMI	-0.569631290315247	4.65473941978221	-10.2713932865807	5.34999926447573e-05	0.00119862065056387	2.90610255858801	-4.03978600473967
ANKEF1	0.697933060472795	1.07290714217326	12.6207825334004	5.35787698941345e-05	0.00119862065056387	3.87021217967769	4.03944088251583
CIITA	-0.823323893010942	5.31734808979533	-10.3344927639569	5.37735383165049e-05	0.00119900217676822	3.10472245156432	-4.03858966382629
GMCL1	0.4226925202123	4.25991800069275	10.6668769598723	5.38065139851445e-05	0.00119900217676822	2.96650082937172	4.03844583572526
CSPG5	-1.6303586023475	-0.75019792073681	-13.1031769233665	5.3868345391587e-05	0.00119900217676822	4.07351033100575	-4.0381763741647
SFXN4	-0.55583979319568	4.06643667212111	-10.2967328652129	5.40784850602665e-05	0.00120165307122973	2.81517079684774	-4.03726276980487
NUBP1	-0.602203952927235	4.99018870305128	-10.2406636118538	5.42566374879014e-05	0.00120358547597111	2.87898879445525	-4.0364908640755
ADCY6	0.939183756403835	4.21190434684998	11.8526669596136	5.45162120341768e-05	0.0012067260177997	3.54760158843184	4.03537045700666
CMTM7	-0.335092880036341	5.34924798873669	-10.1386540129941	5.4581061643035e-05	0.0012067260177997	2.71549375494261	-4.03509133441159
ANKIB1	0.367262272193089	5.65578130202538	10.2765685458268	5.50074418316097e-05	0.00121336797392356	2.77859741218958	4.0332639153299
ERGIC1	0.395527826219505	7.37621205277391	10.1051545025181	5.50653395242226e-05	0.00121336797392356	2.6873804924948	4.03301680765927
GPSM3	-0.415227880247624	7.15072311221986	-10.0717893168055	5.56343423925985e-05	0.00122386280873318	3.30852428157404	-4.03060131151776
N6AMT1	-0.432684211454844	1.87070139458315	-10.2166902602127	5.61011128070358e-05	0.00122959694896782	2.73997550481672	-4.02863721653473
HDHD2	-0.483887299186263	4.8857855804775	-10.1368699472359	5.61598911617041e-05	0.00122959694896782	2.6919739498222	-4.02839098491556
RPS4Y1	0.34466519648768	2.90111427160945	10.064872397521	5.63439200990941e-05	0.00122959694896782	2.6472529285848	4.027621634819
MPZL1	0.326795617700309	6.45054098184911	10.0929411391135	5.6523046139376e-05	0.00122959694896782	2.66411805260518	4.02687506432255
SLAMF6	1.02014770096696	2.95136317907686	12.6940197926288	5.65296082626544e-05	0.00122959694896782	3.91770796232724	4.02684775695049
CCL1	1.14751720935984	5.51949636261895	10.8355145641222	5.65740249441771e-05	0.00122959694896782	3.05065504878958	4.02666300195404
ZDHHC9	0.59405364847028	4.2063086213948	10.870002081119	5.66363665322777e-05	0.00122959694896782	3.47821851257288	4.02640391839462
SLC35G2	0.675117980775587	0.223416410434605	11.2170617636116	5.67410007939864e-05	0.00122959694896782	3.23818651272746	4.02596967852778
MYO1B	0.585486391483134	5.35255661787219	10.3934225362521	5.68078076731581e-05	0.00122959694896782	2.82352428503093	4.0256928216436
SRSF8	0.490735545766716	4.1201182011606	10.5080588247291	5.6902153970819e-05	0.00122959694896782	2.88341992784401	4.02530236246037
ARPC1B	-0.378356590326149	9.59870783997915	-10.024769101187	5.70739580059345e-05	0.00122959694896782	2.70932031583819	-4.02459291106358
ZNF580	0.49024980891929	4.28226554282461	10.6666221699698	5.72420050512495e-05	0.00122959694896782	2.98078333391518	4.02390092807166
PTPN23	-0.420770246400587	5.91494312704695	-10.0229715428596	5.73342886707618e-05	0.00122959694896782	5.78464862557161	-4.02352174122199
TOR3A	-0.532088716867663	5.65255646800659	-10.0654592981435	5.73521585905014e-05	0.00122959694896782	2.66693827017513	-4.02344838180152
SPATC1L	1.12192216456226	1.46421354575595	13.2596640847117	5.73560045655568e-05	0.00122959694896782	4.14449865256996	4.02343259617331
PDE3A	1.43532550390654	-0.0769425120715791	19.4087123464001	5.73855383411e-05	0.00122959694896782	6.39966789379154	4.02331140954463
RAPGEF3	-0.717135337867054	3.3771868375863	-10.3682146199505	5.75609659320426e-05	0.0012313568708866	2.8126061174253	-4.02259278867713
SHLD2	-0.408782817388117	4.80103685212555	-10.0695581034747	5.78452518349222e-05	0.00123393367770553	2.65146351676203	-4.02143263381236
USP53	0.564074803921035	4.30540556602951	10.7053178014537	5.78935913837842e-05	0.00123393367770553	2.98588991222798	4.02123590017184
RASA1	0.379061338368977	7.74360753041642	10.0089468495577	5.79618819741971e-05	0.00123393367770553	2.61727814199672	4.02095823420714
AKR1A1	-0.380865601576531	7.36307629857161	-9.99185306492756	5.82235214359218e-05	0.00123750766414289	2.61130377736079	-4.01989728157142
TMEM185B	-0.366660674621493	5.62057048904994	-10.0132193793456	5.84387715594371e-05	0.00123941851173055	2.62005683030871	-4.0190278184591
TLE3	0.42570960311819	6.5811531779965	10.0452069887538	5.85012298513622e-05	0.00123941851173055	2.66148383582532	4.01877609741357
CCNC	0.414841356654359	5.15171413254666	10.2721144729038	5.88860568573043e-05	0.00124162210323407	2.76036513306083	4.017230749701
UBE2H	0.372389319465213	6.64949790760599	10.0089682003113	5.89660128567354e-05	0.00124162210323407	2.61924274922384	4.01691087113793
KAT2B	-0.332707292797276	4.98514751186358	-10.0113012241653	5.9145192151045e-05	0.00124162210323407	2.62013011435758	-4.01619552074148
SMYD2	-0.347637423100297	4.06261990068067	-10.0339761829815	5.95114566253367e-05	0.00124162210323407	2.63425958912014	-4.01473961961137
HES2	-0.852280830856746	-0.466907635083601	-10.6933747433854	5.95514656380909e-05	0.00124162210323407	2.97953996264007	-4.01458109819487
ATP2B1	-0.470210685829854	6.51981472193687	-9.95955716425835	5.95702814618541e-05	0.00124162210323407	2.5987546104052	-4.01450658208084
BCORL1	0.721924774945982	3.59319208545866	11.2844576646586	5.96123433326219e-05	0.00124162210323407	3.2774334871325	4.0143400854531
WSB2	-0.453481599492101	6.86584704374469	-9.95052819973718	5.96929146478567e-05	0.00124162210323407	2.96314770526365	-4.01402146443914
MANBA	-0.461213994412561	6.82845193509366	-9.94894210929419	5.98012587564189e-05	0.00124162210323407	2.58440985142026	-4.0135936567041
BORCS7	-0.629571975417973	4.25355818625825	-10.1540055359823	5.98475887094123e-05	0.00124162210323407	2.70347202340654	-4.01341094215552
KIF13A	0.318960822481231	5.77097021241643	10.0777248596409	5.98872633372531e-05	0.00124162210323407	2.82831342355184	4.01325458108737
CZIB	-0.388791543782176	4.07340064634659	-10.0279822827938	5.98883540190945e-05	0.00124162210323407	2.65019377530796	-4.01325028400334
ABHD12	-0.397202964162673	7.61789616816639	-9.9344310304117	6.01619676460702e-05	0.00124162210323407	2.57654101812839	-4.01217463124848
ICAM5	1.4665971664349	1.60254642117328	15.1664157524256	6.02769994490888e-05	0.00124162210323407	4.88751852891607	4.01172379110822
INSIG2	0.370102019462463	4.99485618969794	10.197781550144	6.04798880619758e-05	0.00124162210323407	2.71941157948804	4.01093059877263
TMX4	-0.544606280504547	6.25984598515002	-9.93982343014805	6.05401411916325e-05	0.00124162210323407	2.60227847177126	-4.01069552456011
SRCAP	-0.379084254303607	6.83351072690246	-9.92035477178509	6.07425664717062e-05	0.00124162210323407	2.57409265784466	-4.00990739270158
AMD1	0.325594997652172	6.81729284084968	9.93932658433744	6.08168395262203e-05	0.00124162210323407	2.57819335446589	4.00961883808792
P2RX4	-0.361759522940456	6.79655174053575	-9.91743902792443	6.08504313470018e-05	0.00124162210323407	2.56655481646102	-4.00948844171073
ICA1L	-1.21690334126821	-0.0117621202196726	-11.2838793722224	6.09129296999609e-05	0.00124162210323407	3.51081865071243	-4.00924601752352
DZANK1	0.629638294664717	1.39921062282346	11.3457506906018	6.09208094925782e-05	0.00124162210323407	3.31306048482682	4.00921546940074
ATG9A	-0.405409477131405	5.37182970157492	-9.94882973758817	6.10362840476898e-05	0.00124162210323407	2.58424205973954	-4.00876823002065
HCLS1	-0.325929607148564	8.2061385589072	-9.90563568283844	6.11327939321694e-05	0.00124162210323407	2.56047903036068	-4.00839505601515
DAXX	0.352858344535759	5.33815180508416	10.1246690852067	6.12683851860311e-05	0.00124162210323407	3.19398735943947	4.00787170762574
IGFLR1	-0.462739697564357	5.06070071577451	-9.9578594837556	6.14988129605067e-05	0.00124162210323407	2.59133004359381	-4.00698482406235
CHTOP	-0.356309961118283	5.32885828075277	-9.93060012603228	6.15458022213492e-05	0.00124162210323407	2.58588342150098	-4.00680435537911
ARHGAP5-AS1	0.917565570481113	2.67944879255212	11.6099554121618	6.15492251001963e-05	0.00124162210323407	3.42558867876751	4.00679121444259
CCNA2	-0.400811870472514	2.75137034536834	-9.9900348316812	6.15706506350493e-05	0.00124162210323407	2.60617909516582	-4.00670897437224
THG1L	-0.432345694771388	2.36436025410505	-10.0360091174752	6.16731508968809e-05	0.00124162210323407	2.63210802078367	-4.0063159104285
CCDC80	0.362396508710789	1.75894757378693	10.1069738022347	6.17201286709245e-05	0.00124162210323407	2.67023039270249	4.00613596857012
NIPAL2	-0.835932516122732	4.57215160641305	-10.2350038301682	6.18445342382544e-05	0.00124162210323407	2.74643838935225	-4.00566007589961
SERPINB1	-0.396409960682912	6.5092513380204	-9.88743738196689	6.20585153768413e-05	0.00124162210323407	2.55236329280557	-4.00484364297564
ENTPD1	0.373360326078975	7.92652276358774	9.88751146126203	6.21049771906555e-05	0.00124162210323407	2.55010464914449	4.00466672276239
IL1R1	0.370505864157253	2.42912197802493	10.1543720556345	6.21122625098339e-05	0.00124162210323407	2.69595297681076	4.00463899263149
RASL11B	-0.505186018654111	3.23324394849449	-10.0651285914719	6.21733258903829e-05	0.00124162210323407	2.64753909952899	-4.00440668790661
ZNF773	0.371152196223735	2.0868349660595	10.5634970746979	6.22452767531629e-05	0.00124162210323407	2.91272501007386	4.00413324074083
GNL1	0.474296016714624	5.63050915218067	10.1110981424908	6.22462816715282e-05	0.00124162210323407	2.73942130128066	4.00412942369704
ZNF544	0.474653541455554	3.99743631336131	10.5151924813903	6.22643225634691e-05	0.00124162210323407	2.89148872350825	4.00406090778063
USP38	0.362289328386738	5.1819974902438	10.1363079984892	6.22956892579459e-05	0.00124162210323407	2.68929535446595	4.00394182770327
DNPEP	-0.439652533183573	4.87833126008824	-9.92936461413314	6.24537083930674e-05	0.00124162210323407	2.69290343189793	-4.00334278801849
MKLN1-AS	0.550262981718747	2.28067816285211	10.9932547074219	6.24620862601274e-05	0.00124162210323407	6.60728208571287	4.00331106816828
HYI	-0.821869745460925	2.43184039159398	-10.6105371072187	6.28532026014955e-05	0.00124751792652201	2.94958206094948	-4.00183470852423
PFKP	0.327358131747259	7.45497733611727	9.85309014504058	6.33065434930363e-05	0.00125462923057746	2.53002008638918	4.00013431131986
ANKH	0.60130733755658	7.03505520011108	9.87508992356675	6.34754650564122e-05	0.00125609094944466	2.54383241658999	3.99950366431898
LONRF1	-0.352194304581566	4.35236201003061	-9.90665647441499	6.35828970157903e-05	0.00125633331992727	2.56712790527299	-3.99910340682716
ZFX	-0.34216238725225	5.05780480788374	-9.87389674801226	6.38165690803703e-05	0.00125906561329119	2.54168338754802	-3.998235024532
ACADS	-0.567063837292732	4.20587303855763	-9.97569943781834	6.42911209624063e-05	0.0012665350829594	2.61404899214521	-3.99648069848765
DIS3L	-0.428673349340024	4.51972177327927	-9.88052592147695	6.49093035082519e-05	0.00127520412541887	2.54813779520425	-3.99421369028933
PBRM1	-0.347598708107322	6.57164183998154	-9.80607161995409	6.4950830479155e-05	0.00127520412541887	2.51291625405476	-3.99406213537802
TMEM254	-0.423249148792917	4.383161675525	-9.87756467750786	6.52102484717867e-05	0.00127520412541887	2.55279812920246	-3.99311744629705
SLC25A4	-0.448704473998709	3.93712721969531	-9.90700525884774	6.52862817347701e-05	0.00127520412541887	2.56159811751417	-3.99284123974621
C16orf89	0.656507085666475	1.24597174395047	11.0749524428861	6.53184733795603e-05	0.00127520412541887	3.17451018845979	3.99272438866591
ZNF334	1.05519886430215	1.30963661530569	12.955512905612	6.54065135881707e-05	0.00127520412541887	4.01898039252326	3.99240509340993
RARRES1	-0.671188472110415	4.80640906574377	-9.90085255818821	6.5407469725629e-05	0.00127520412541887	2.55696855669331	-3.99240162802132
DHRS4-AS1	0.368560978022127	3.80401007511674	10.2610857073032	6.55755912505163e-05	0.00127659620784006	2.75347391935838	3.99179303882644
HYCC1	0.534192589928201	4.91869485788467	10.1847853012199	6.59522764044022e-05	0.00128203843337512	2.71268886927321	3.99043480592083
HCST	0.448980559449822	5.92994028672077	9.94718154432671	6.62889581800751e-05	0.00128298515640127	2.58606052670621	3.98922701448483
ENSG00000272405	0.941749551600457	1.47568739892139	12.8934510974881	6.63272241171986e-05	0.00128298515640127	3.99594992640054	3.98909010921738
MICAL1	-0.506410019654885	6.58471433102146	-9.77035402207789	6.64090098820836e-05	0.00128298515640127	2.7606065608476	-3.988797752098
NCF2	-0.379039906836783	8.3268003518679	-9.76083553714336	6.64750968006174e-05	0.00128298515640127	2.47835294082459	-3.98856176197222
SIPA1	-0.399215842045119	6.6791939283888	-9.76666295760385	6.648699499799e-05	0.00128298515640127	2.48281662609274	-3.98851929822268
VPS52	-0.3293955397106	5.1953369431743	-9.79581697426419	6.66498372722965e-05	0.00128380957398884	2.49815383673076	-3.98793884830389
ENSG00000289047	0.498563226360475	4.28530615382193	10.3681351926767	6.68325051924826e-05	0.00128380957398884	2.81499017860658	3.98728932499407
SIGLEC15	-0.727947599708385	3.20879393355953	-10.1245045910923	6.69632876051147e-05	0.00128380957398884	2.68344261946088	-3.98682532526564
ZNF281	0.393925369322231	4.80749298723181	10.1115433205743	6.70031325005698e-05	0.00128380957398884	2.76080871335525	3.98668413096007
DTX4	-0.774035246678078	5.27179940956507	-9.88838998215526	6.71098135890438e-05	0.00128380957398884	2.55024045817099	-3.98630648682465
MCOLN2	-1.05498661887463	3.02171183008747	-10.546490837008	6.73159467210836e-05	0.00128380957398884	2.90650319300974	-3.98557839545437
NR4A3	0.420062549033189	4.99793905340859	9.94138047227328	6.75483865005471e-05	0.00128380957398884	2.57928135994981	3.98475991179852
KPTN	-0.843341390683038	1.71852978217348	-10.4998528544929	6.75758422226572e-05	0.00128380957398884	2.9111196996739	-3.98466340879063
INPP5B	-0.392473122288606	4.76144381966651	-9.79069525642006	6.77179273449113e-05	0.00128380957398884	2.49600391273706	-3.98416459158245
FKTN	0.500088116009966	4.35626670444104	10.3029187704205	6.77586595261298e-05	0.00128380957398884	3.15336692281661	3.98402177605451
BTG2	0.433002615013859	7.64533904408933	9.73984950660473	6.77698669619179e-05	0.00128380957398884	2.51411031293294	3.9839824946968
BBS9	0.361798752390655	2.75367135297209	10.4317444894643	6.77710416567951e-05	0.00128380957398884	2.84710421324948	3.98397837782104
CEP290	0.356802543285295	3.95262087185036	10.2117191309111	6.79454677023879e-05	0.00128380957398884	2.73912784870233	3.98336782648445
PEX3	0.430143802463061	3.37120182999257	10.4307291799154	6.7964027112944e-05	0.00128380957398884	2.95076763400678	3.98330294946654
UBXN7	0.31597717894531	5.84195642198967	9.84567892379975	6.80061737269124e-05	0.00128380957398884	2.53345952405482	3.98315568231422
NAP1L5	1.04891840821179	1.03997375718674	12.7688037246529	6.80859687697696e-05	0.00128380957398884	4.14990755324105	3.98287710177742
NNT-AS1	0.431571493640716	3.51535515958846	10.3816136034004	6.84046584198306e-05	0.00128685005477329	2.96234414512675	3.98176756416877
VBP1	-0.332124460539585	4.62238274829812	-9.76354418368365	6.85245997371457e-05	0.00128685005477329	2.48959881836429	-3.98135124748976
TEN1	-0.702555526149675	3.05266877211762	-10.0843618615793	6.85984656425592e-05	0.00128685005477329	2.79184400969174	-3.98109520162815
ATP6V1C2	-1.14356935444594	-0.575128337141649	-10.7670173006025	6.8788898961232e-05	0.00128685005477329	3.03874532402409	-3.98043629234192
SIDT1	1.30538779507115	2.31641956151692	15.3260223868076	6.88323399250654e-05	0.00128685005477329	4.98040165653017	3.98028622610145
LYN	-0.584208770172508	8.19052804437955	-9.70138938628785	6.88917814057391e-05	0.00128685005477329	2.4637977426018	-3.98008103141521
ABHD11	-0.361598622881878	3.28020797224643	-9.79833447001722	6.89296907890534e-05	0.00128685005477329	2.50964292848254	-3.97995025397046
CEP55	-0.500612318791524	2.56999057612664	-9.80378033763047	6.91404772062071e-05	0.00128763679806383	2.50233606006377	-3.97922433482075
TONSL	-0.393719855566636	2.76396832905078	-9.82060655767415	6.92487424439854e-05	0.00128763679806383	2.51326846503149	-3.97885229791017
CD101	0.671064952961432	4.99350504389924	10.3001398688996	6.92644993276248e-05	0.00128763679806383	2.77539326647612	3.97879819767275
STAT5A	-0.376354200974481	6.29836950284485	-9.69597328398616	6.94026969300131e-05	0.00128839127535759	2.4742288797602	-3.97832420346083
ST6GALNAC4	0.658423452342842	5.08138006564281	10.2015612865927	6.95182826825902e-05	0.00128872445663976	2.72292148252966	3.97792844930008
ST18	-0.571032841149426	3.01035476831153	-9.91475466279712	6.97560306573193e-05	0.00129131816079377	2.5663135345144	-3.97711637720498
DAPK3	0.419741783809277	5.14298373765649	9.98208649929073	7.01038144550338e-05	0.0012959387212773	2.61501854360902	3.97593316189973
STK11IP	-0.390129185924299	4.25010451769286	-9.73075444438763	7.07310976176897e-05	0.0013053214492848	2.49579061595749	-3.97381301767573
VWA8	0.396319975414861	6.15123575042009	9.74769844533356	7.08091641554598e-05	0.0013053214492848	2.47104321908886	3.9735504074979
DAZAP2	-0.330217428531184	8.31236635700967	-9.64982967260259	7.09374947841952e-05	0.00130586331053918	2.44081236510984	-3.97311930715637
DAG1	-0.463586415524465	4.67267657377113	-9.70674255493424	7.16624333367644e-05	0.00131617430643444	2.4483542971987	-3.97069779344129
LAMB2	0.8326498002205	4.23938537102411	10.4764525199137	7.1697047225272e-05	0.00131617430643444	2.86785915891436	3.97058275306571
SORCS1	0.905495752805478	5.03669457814028	10.4644553385434	7.18368134604555e-05	0.00131690847342299	2.8682706634833	3.97011876918918
RIPK1	-0.3958993130486	5.59848777199646	-9.65704924571345	7.1939684447726e-05	0.00131696518034055	2.42203549785433	-3.96977781218909
HLA-DPB1	-0.508511607942066	6.01426214981015	-9.6342049411759	7.25129397178991e-05	0.00132143316604315	2.40573888487758	-3.96788621134244
CARMIL1	0.912131322005012	4.17374210342376	11.1338389633714	7.25180910224574e-05	0.00132143316604315	3.26553567543866	3.96786927751973
SLC44A2	0.917187830831916	6.13749382431279	9.98208982328811	7.25233506531134e-05	0.00132143316604315	2.60344571028395	3.96785198877178
SERPINB8	-0.444357293026309	5.46547955136102	-9.64786795078838	7.26813714034462e-05	0.00132143316604315	2.48734225262947	-3.96733311657912
PEX13	0.317099823554453	5.10213155203723	9.84381579489102	7.27344703625002e-05	0.00132143316604315	2.52540435235925	3.96715900192273
PHYKPL	-0.560183276007774	4.41027574384559	-9.72670293827658	7.28044297309739e-05	0.00132143316604315	2.7139473325118	-3.96692978443676
TBC1D5	-0.347143765892062	6.56956985283648	-9.60754437566634	7.29410445551582e-05	0.00132143316604315	2.44690395988615	-3.96648277452486
PIK3C3	0.310343749369162	5.66847597808446	9.74581570221556	7.29967947438943e-05	0.00132143316604315	2.46981413039988	3.96630058484755
RAD9B	-0.707305784950572	1.28216243692944	-9.94413484534368	7.3084795152019e-05	0.00132143316604315	2.58798775039948	-3.96601327022471
C8orf82	-0.676974911700408	4.43174459786788	-9.7823759727971	7.33109062536591e-05	0.00132370814178118	2.66265167037123	-3.96527653249923
TUBA1B	-0.312427999055212	10.023085211111	-9.59078879681081	7.3421238020112e-05	0.00132388923582986	2.38088965060285	-3.96491781840174
TRAF3IP2	0.616360563142283	3.47607661343042	10.6541226696473	7.37468641475916e-05	0.00132468259166441	2.96698617554702	3.96386209749698
RNF144B	-0.844353907037422	5.39504734572624	-9.74419662713397	7.37539789602203e-05	0.00132468259166441	2.47123085046794	-3.96383907963059
SAMHD1	-0.385074376159205	9.79612595338337	-9.58289957735339	7.37663235755243e-05	0.00132468259166441	2.38880194006046	-3.9637991472709
CAVIN1	1.32295115471736	5.31417716102022	10.9161537917275	7.40936755878141e-05	0.00132875329359179	3.09806730540316	3.96274252840633
TNFSF12	-0.459374312201601	5.66048755757913	-9.60138485068833	7.42229651138497e-05	0.00132926582976622	2.38800817118189	-3.96232642658728
PPME1	0.372586871262205	5.07335255254047	9.8498731255811	7.45019239467478e-05	0.00132947969911435	2.52881271013387	3.96143096332306
SLC12A7	-0.485727052371925	6.22125073567822	-9.58680762244732	7.4538506294086e-05	0.00132947969911435	2.38299588697006	-3.9613137685372
PLPP4	0.861195116830136	0.985722402832044	11.3418369596387	7.4607159482643e-05	0.00132947969911435	3.30335485261781	3.961093978726
OTUB2	0.557074826335037	1.905134797788	10.4417026666074	7.46378102162083e-05	0.00132947969911435	2.84947765832927	3.96099591366007
ANKRD22	0.771357216404495	1.04914458431428	11.8315912340022	7.48721955177409e-05	0.00133131013409411	3.53045963539821	3.96024726950631
CCDC86	0.352152192345713	4.57624800120071	9.91265493669906	7.49423009040018e-05	0.00133131013409411	2.56894741799503	3.9600237782359
BCL7C	-0.35544215433946	4.5708501423697	-9.61005059228618	7.5129761096507e-05	0.0013328449920057	2.40533687714494	-3.9594271374564
CCL7	1.96109011047969	3.24126739065015	14.5275443029207	7.53970346885472e-05	0.0013328449920057	4.6668177902787	3.95857889975271
SLC1A5	-0.373028857749452	6.95233052640212	-9.54531733602289	7.55671080603054e-05	0.0013328449920057	2.35727046718021	-3.95804062241688
SH3D21	-0.486190380237236	2.33847992183714	-9.76679805343677	7.56244117971916e-05	0.0013328449920057	2.48153342756539	-3.95785951573396
BTG1	0.377428678032347	6.92340254190701	9.57266590873201	7.57031144410424e-05	0.0013328449920057	2.37116703421004	3.95761098986255
SKA1	-0.532369320016281	0.541294546869994	-9.66022480866411	7.57351769847051e-05	0.0013328449920057	2.42067486397468	-3.95750981334212
TAX1BP3	-0.494948651868721	6.12325225482702	-9.54770413801397	7.59532701076173e-05	0.0013328449920057	2.35577783116767	-3.95682267182639
IFRD1	0.473487766129513	5.02365265062735	9.90089102491245	7.59532857541734e-05	0.0013328449920057	2.55771007251954	3.95682262259607
LZTS3	0.547475329878328	2.3217989752384	10.4406785049701	7.62864464129524e-05	0.0013328449920057	2.8490707793488	3.95577653392305
MRPL17	0.44077668455608	5.01652118815463	9.82314175468324	7.63452951326202e-05	0.0013328449920057	5.60547936377904	3.95559220430736
TRMT61B	0.39554841833165	2.80797365117237	10.2624072268589	7.63941163222759e-05	0.0013328449920057	2.76118556958783	3.95543938547859
ACP6	0.932654500738707	1.99522312235941	12.0845068082483	7.64101188863458e-05	0.0013328449920057	3.87432321062471	3.95538931476007
LENG1	-0.918231319574654	2.08982105514518	-10.3133182487666	7.64253932633004e-05	0.0013328449920057	6.03927418543855	-3.95534153172778
LMNTD2	-0.580520278615143	-0.195659910645948	-9.68001658372874	7.64424319227451e-05	0.0013328449920057	2.4324263639127	-3.95528824012126
ADORA2A	-0.981894472710502	0.855285357726513	-10.1363231239149	7.68716356852087e-05	0.00133701340243802	2.68797240384665	-3.95394951639821
LITAF	-0.348685109133697	8.92425889443032	-9.51350032112436	7.68840951928522e-05	0.00133701340243802	2.33863275836466	-3.95391075976818
EPM2A	-0.484692940280622	2.75926574084757	-9.59517782539336	7.70123798441418e-05	0.00133748210731951	5.39646817284875	-3.95351206163609
TMEM205	0.592526883813934	4.16406331237464	10.2272576862966	7.74334932611108e-05	0.00134139617355369	2.74503175881321	3.95220767551534
DTWD2	-0.42497212620391	4.96008763348133	-9.55243488957874	7.74410094891971e-05	0.00134139617355369	2.54951121805946	-3.95218445520432
WARS1	-0.583306869313989	8.31654008538315	-9.49833947878852	7.76247449090806e-05	0.00134232641993607	2.32697994268494	-3.9516174926164
KIF3C	0.647565025476982	3.95757725930265	10.4768476638591	7.76981123442046e-05	0.00134232641993607	2.86982054772985	3.95139145305916
CNPPD1	-0.332304413274853	5.54699208351032	-9.5158325747897	7.80324796982434e-05	0.00134634078370865	2.34006727818528	-3.95036384123353
LIN28B	1.47970579235799	2.6574303577211	16.3787026853192	7.81487190233541e-05	0.00134656851413327	5.38573492859676	3.95000757767878
RANBP6	0.439245507124839	5.00061751243512	9.82379466847171	7.82497197015093e-05	0.00134656851413327	2.54914701540448	3.94969842581817
SPP1	0.770035391656848	13.9910236149468	9.47892472991235	7.84738106879442e-05	0.00134866644175804	2.31612710414494	3.94901385307878
CS	-0.357496658777136	7.69705631228012	-9.47710718268102	7.86327886901047e-05	0.00134964132369401	2.31975633643204	-3.94852931293705
GSTZ1	-0.591404060734105	3.48707877038329	-9.68879333583067	7.89376642852914e-05	0.00135180254633953	2.43852136045113	-3.94760268518124
ARL2BP	-0.354085222169661	5.80993348304761	-9.48916469670156	7.89635399066427e-05	0.00135180254633953	2.32723217106814	-3.94752419560001
PLOD1	-0.371096274933684	7.3742941250538	-9.46588760603606	7.9174538738666e-05	0.00135365898550732	2.32273512775252	-3.94688507023112
RRN3P3	-0.52599601096178	2.26467885462299	-9.68459540469376	7.92816557477731e-05	0.001353736835983	2.44236286204903	-3.94656122374686
GGCX	0.370426339219954	5.87529955468099	9.60282735572098	7.95398801004559e-05	0.00135639131452961	2.39010708051302	3.94578223223493
PWWP3A	0.428150636191341	4.4872538140273	9.88754106451742	7.97753842411525e-05	0.00135703050485346	2.54968029208698	3.94507386297988
IFT81	0.801861031355674	2.20224895232463	11.4814408215533	7.97829889966123e-05	0.00135703050485346	3.39433532094901	3.9450510217169
PLCD3	0.441731751745536	1.71779380328655	10.1197311109034	8.00150789193331e-05	0.00135727421273932	2.67752625795844	3.94435491607678
RPS6KA3	0.338296974456623	8.17949616467838	9.44976171332336	8.01152304566581e-05	0.00135727421273932	2.29833741338695	3.94405512163469
CCP110	0.792576055528142	4.00204540808645	10.7438856563792	8.01510520743614e-05	0.00135727421273932	3.12607680181572	3.94394797891885
LINC00888	0.511684078747353	3.36223976749247	10.2348765322378	8.02086435288027e-05	0.00135727421273932	2.75482364358848	3.94377581731591
B3GNT9	0.80620941825224	2.27530899514274	10.9691051303551	8.03227695236737e-05	0.00135746508955566	3.12201791572767	3.94343499854711
CCDC88C	0.630257879113813	3.75260337318116	10.2230378674791	8.04508655630904e-05	0.00135763760111829	2.73383183271755	3.94305300530979
PHGDH	-0.550445642977921	0.474939949009017	-9.64342924754772	8.05693581158488e-05	0.00135763760111829	2.41107174585446	-3.94270016203135
DHRS7	0.444984746987303	6.45168960667336	9.54394363247066	8.06415546084353e-05	0.00135763760111829	2.35359535037069	3.94248541806477
CD302	-0.403725326622078	6.02112941495376	-9.43758588259433	8.13463178018412e-05	0.00136775802377898	2.29200514950288	-3.94039863717084
TCF25	-0.35781348384444	6.71948215362946	-9.42104883464738	8.14537448893935e-05	0.00136782185597342	2.35729849180229	-3.94008205103372
KCNMA1	-0.339387269913317	6.13389456169572	-9.42696745439851	8.16554614292003e-05	0.00136946688107244	2.28483876409682	-3.93948865998206
RAPGEF1	-0.316626137688895	8.79071393437973	-9.40807151879278	8.19100229961158e-05	0.00137090724454207	2.27368330593703	-3.93874178871908
ZMYND8	0.661717784240144	5.68627453044287	9.72299617952139	8.20204359541928e-05	0.00137090724454207	2.61534505495039	3.93841852439281
LINC02993	0.892116315425194	0.225654327777824	11.1810684096612	8.20529375852896e-05	0.00137090724454207	3.24857070465575	3.93832344527625
CCDC85B	0.584229367885766	5.05898211636348	9.86443040894903	8.22841776714238e-05	0.00137303269416577	2.86724299082411	3.93764800948642
PRUNE2	0.671166026406087	2.65234708043494	10.5709353378999	8.24584285261209e-05	0.00137344526306237	2.91796489201271	3.93714021943437
TBL2	0.459382435833118	6.48188600388461	9.47221087185173	8.25170159563949e-05	0.00137344526306237	2.31560722352995	3.93696971571038
MCRIP2	-0.46029590583544	5.06626837588514	-9.45536186183381	8.26868809369135e-05	0.00137443723331735	2.30298742550169	-3.93647601313029
SLC25A42	0.849184772380886	-0.115415419478202	10.7294808796468	8.29029140320715e-05	0.00137443723331735	3.0006283434443	3.9358495085465
JAML	-0.933562132181721	2.13435848492354	-10.2504854995829	8.31172507043432e-05	0.00137443723331735	2.74949801658064	-3.93522944662585
ARHGEF17	0.615871103841423	4.12690597559247	10.0768503562939	8.34645596008751e-05	0.00137443723331735	2.65520255660586	3.93422790579719
SMG5	-0.323986342225092	6.79175464186952	-9.37924529416847	8.3519964218665e-05	0.00137443723331735	2.25844416706476	-3.93406849889903
CXCL16	-0.349115987714892	8.54243452919582	-9.37123896281853	8.37567265130808e-05	0.00137443723331735	2.25183295867345	-3.93338842446056
FAM174C	-0.438461708589446	4.75343643197737	-9.43850227456276	8.37613315985083e-05	0.00137443723331735	2.29808526124094	-3.93337521486418
GLYCTK	-0.504660463442815	3.01035956536487	-9.54442624529021	8.39379555394396e-05	0.00137443723331735	2.36899328914122	-3.93286908985284
TACC3	-0.430073834541154	5.01862549658596	-9.42505646350652	8.39640457058816e-05	0.00137443723331735	2.28399530653762	-3.93279441246497
RAB29	0.406711587291245	6.0352219772772	9.46423797395861	8.40444633641974e-05	0.00137443723331735	2.30955906099464	3.93256437241445
TM7SF2	0.517468696357495	3.43581541848282	10.0266922144136	8.41533364443817e-05	0.00137443723331735	2.62688208654637	3.93225326495671
CREBBP	-0.370071625241764	6.32722809414948	-9.37182191599329	8.41540971547998e-05	0.00137443723331735	2.26899084649309	-3.93225109254671
PKM	-0.363510123427021	11.0793812739323	-9.36153750932173	8.42182980521449e-05	0.00137443723331735	2.24720847506584	-3.93206781672699
TSPYL1	0.401600787733464	6.89501848248078	9.39058685557449	8.42524008947906e-05	0.00137443723331735	2.3009907571524	3.93197051622255
HIBCH	0.377623263563197	4.47244435155547	9.75014867691499	8.44041093283627e-05	0.00137443723331735	2.47338619215016	3.93153811995729
TNFRSF18	-1.0341046172838	-0.087911323774963	-9.98597268999619	8.44484972842125e-05	0.00137443723331735	2.60493215293623	-3.93141174519393
GCHFR	0.374304877409225	4.31936756427925	9.72907915328201	8.44963194649656e-05	0.00137443723331735	2.46012942638655	3.93127566324265
COQ9	-0.368545016193844	5.0547711464474	-9.39502636924466	8.45960293137316e-05	0.00137443723331735	2.32958965823188	-3.93099216457999
YAE1	0.607336091405072	2.09187483962439	10.5185047997559	8.45998112024336e-05	0.00137443723331735	2.92164283655749	3.93098141799325
HLA-DQA1	-0.980123589662293	4.60801482973023	-9.7447052173295	8.49318139991306e-05	0.00137443723331735	2.47132643992746	-3.93003976607802
KANSL1L	-0.487397020198754	1.88728462533606	-9.52854986969773	8.49461099030376e-05	0.00137443723331735	2.37861125156032	-3.92999929709262
PIM2	-0.484592144435164	3.22616250753619	-9.49502833011783	8.49689417382691e-05	0.00137443723331735	2.33754433828677	-3.92993467785408
RNF135	-0.332374214935912	5.71090872192841	-9.36891401706938	8.4971648032954e-05	0.00137443723331735	2.25550817430735	-3.92992701951802
CYRIB	-0.370872084643094	7.53991369278623	-9.34480965151646	8.51659011468906e-05	0.00137589318144163	2.23682316682262	-3.92937791863864
MBD5	0.410420864949919	3.79610205599206	9.90047659860249	8.53301250641066e-05	0.00137686102777646	2.57085707999065	3.92891462456449
MELTF	0.50818282684265	4.84225154858053	9.77667011271679	8.55089585334698e-05	0.00137806195809923	2.48862095859671	3.92841107263483
IFNGR2	-0.369116321211531	7.80990084465786	-9.33215143022178	8.58092314327601e-05	0.00137901508450095	2.22938294480173	-3.92756781047158
CD180	0.482386335435352	6.1466252329897	9.44511001566593	8.6131761178915e-05	0.00137901508450095	2.2989344550536	3.92666514423807
LSP1	-0.331339698916394	9.63137064545138	-9.32433026072206	8.61571112056449e-05	0.00137901508450095	2.22385171966736	-3.92659433238478
SMS	-0.434733067949287	7.66078370191015	-9.32565833314716	8.61736616989144e-05	0.00137901508450095	2.22536897694923	-3.92654811145325
CCNB1IP1	0.371711162042505	3.08224334521507	9.91945514910724	8.63691155163824e-05	0.00137901508450095	2.56820098833368	3.92600289674025
MS4A4A	0.402200858741578	6.52629305821701	9.38626089115448	8.64372138368975e-05	0.00137901508450095	2.26086187984087	3.92581321158355
CDR2L	1.35499963137059	3.63526135484816	12.9816566022703	8.65504309968864e-05	0.00137901508450095	4.74441089830737	3.92549816199702
MISP3	0.578278903162109	1.81269171940835	10.3904233801772	8.65961021520064e-05	0.00137901508450095	2.82344780882228	3.92537118300348
IL32	-1.76521539292533	1.91489272481267	-13.6309592355198	8.66676263651935e-05	0.00137901508450095	4.32299390944374	-3.92517245213112
TPD52L2	-0.294702392770525	7.6245847554863	-9.31477691002161	8.67124224751571e-05	0.00137901508450095	2.2188553609429	-3.92504806451346
ARPC5L	0.316733340237912	5.17612292474419	9.51894565145774	8.67173664774444e-05	0.00137901508450095	2.33902927099938	3.9250343399734
MRPL27	-0.528272179737502	3.87164945092577	-9.38274098242297	8.70359688085502e-05	0.0013823229678994	5.19725343495379	-3.92415145579199
PLEKHA2	-0.346698811895972	7.1487522028457	-9.30766679139186	8.71348366764375e-05	0.0013823229678994	2.22048781852574	-3.92387810215992
ABCC6	1.07430838863821	0.540062956101917	11.6799110975409	8.73574949345743e-05	0.00138419156739669	3.46829438794453	3.92326355971363
NAGPA	-0.294409025597602	5.59505255928049	-9.31867223446984	8.77351698415149e-05	0.00138850900088508	2.22048298354807	-3.92222454342876
RGS19	-0.401972515521474	5.89519030574325	-9.31184159083302	8.80104190002435e-05	0.00139119703040026	2.21720004546578	-3.92146996788306
CTCF	-0.330485378528051	5.5541255822317	-9.30867010953262	8.82663863296774e-05	0.00139206022043528	2.25201902805678	-3.9207702501243
KIF3B	0.365188847602367	5.40179028974448	9.47996389024294	8.83210380163059e-05	0.00139206022043528	2.32730163270951	3.92062110147902
CD2AP	0.392813571134461	5.65685327932498	9.43985767496942	8.84921369214077e-05	0.00139206022043528	2.29618506045876	3.92015472256893
MVB12B	-0.618036840933526	2.88575573148196	-9.56448034664429	8.86485830356638e-05	0.00139206022043528	2.36613702808111	-3.91972902900548
PCNX2	1.36545836045214	2.18607636073048	13.8847487376733	8.86623338080395e-05	0.00139206022043528	4.45332105589375	3.91969164676887
HRH2	-0.49446996030399	4.1800843134305	-9.38455745151524	8.87702761826385e-05	0.00139206022043528	2.26496189581058	-3.91939838954734
UBR7	0.494317737865846	5.49662641198551	9.53909288740121	8.88032961289874e-05	0.00139206022043528	2.35284661452249	3.91930874843284
SLC7A1	-0.382068114714388	4.90196264051368	-9.31610320265556	8.9371742005691e-05	0.00139660442567507	2.21921989888317	-3.91777047317702
PLAAT3	0.601986867722292	2.57541823920871	10.496921409367	8.95738476787228e-05	0.00139660442567507	2.87912594386999	3.91722578015319
MYL6B	0.663822732951521	3.84313760869408	10.2441126925994	8.96061857840077e-05	0.00139660442567507	3.03858135657906	3.9171387338018
TSC22D1	0.488528529156544	7.65194117131631	9.2985786492987	8.96094796314122e-05	0.00139660442567507	2.20853908282893	3.91712986922724
MPP1	-0.420537073593723	7.18919866102841	-9.26172930699917	8.96222402111361e-05	0.00139660442567507	2.20214545672512	-3.91709553019292
DCAF13	0.313126449585006	4.8269650284214	9.50494321192872	9.02011149707562e-05	0.00140352089998334	2.33069332266016	3.91554260089791
RIT1	-0.285942649440751	6.35428239903266	-9.25733176423388	9.02787517301201e-05	0.00140352089998334	2.18362241044622	-3.9153350435553
HAPLN4	0.465821059450045	5.89545384412051	9.45785740849118	9.04500711615877e-05	0.00140452998736682	2.30316350340479	3.91487762694703
ZNF827	0.674485561728217	3.01778545234527	10.5156196498079	9.10624976071063e-05	0.00140851906176253	2.89282555040194	3.91324913543336
NBL1	-0.3799495643002	5.53582689131464	-9.26160230625046	9.11488510948884e-05	0.00140851906176253	2.18640909526673	-3.91302034716369
COPRS	-0.397466069420421	5.14606818293514	-9.25559731619963	9.11877324215768e-05	0.00140851906176253	3.33346032401434	-3.91291740030991
UBE2D4	-0.549944947276911	4.66424996845281	-9.32611170971333	9.12099256450753e-05	0.00140851906176253	2.46473932395916	-3.91285865746074
DYNLL2	0.319159774098407	6.24227600900583	9.29169189178374	9.12405332075888e-05	0.00140851906176253	2.20830723793822	3.9127776649921
CNST	0.456624381580474	4.12957980524845	9.75845588589537	9.14960787142555e-05	0.00140891928754455	2.49946859639063	3.91210245083702
RUVBL1	0.433008312033801	4.34452008232762	9.68754990977744	9.1524719647186e-05	0.00140891928754455	2.43890122349594	3.91202688547755
POLR1F	0.407142894907144	4.43572443128426	9.63996511299775	9.16067717442426e-05	0.00140891928754455	2.41294506781272	3.91181052532327
EMILIN2	-0.333079561453297	8.50926195855146	-9.22253540349876	9.16934364725182e-05	0.00140891928754455	2.16279777657056	-3.91158220096605
UNC119B	0.387869317321777	4.28066154988422	9.63315395178022	9.23817328655255e-05	0.00141553820669226	2.41583203634479	3.90977603925674
PALD1	0.743261885229487	3.85805762393946	10.2730331161357	9.26341799730154e-05	0.00141553820669226	2.76093042313781	3.90911677584219
DNAAF11	0.967466486100445	0.00929160808528679	10.7477969599403	9.26437288262809e-05	0.00141553820669226	3.01656143816997	3.9090918724145
EHBP1L1	-0.363574318808408	7.69861231733278	-9.20515270679178	9.27242586448408e-05	0.00141553820669226	2.15270183494867	-3.90888194687164
PHF19	-0.44637401773708	4.92118771646709	-9.25857374845225	9.27386056388468e-05	0.00141553820669226	2.26336771971501	-3.90884456512628
RAB30	0.556103999038089	2.30811049440807	10.1336196006425	9.28368281678999e-05	0.00141553820669226	2.6861855382184	3.90858878845815
SMPD1	-0.346572555168443	5.81420591538014	-9.22053058971663	9.28749213573372e-05	0.00141553820669226	2.16155405395569	-3.90848966055039
TP53INP2	-0.604925145101914	4.69903138978629	-9.32571725592168	9.29873229836363e-05	0.00141561669672551	2.23722232526554	-3.90819738735087
FAM135A	0.47431534355855	5.05525709763185	9.53779530406782	9.32473952290221e-05	0.00141794051800445	2.36398826191633	3.90752240958218
HLA-DPA1	-0.456538364414041	7.38382692138498	-9.19491801608048	9.34418135275219e-05	0.00141836110869054	2.14587825943674	-3.90701898692328
TRPM4	-0.35395412387066	4.77975207155065	-9.23909820426389	9.35108406585045e-05	0.00141836110869054	2.17282872519624	-3.90684048744644
TRPV2	-0.320204979248491	7.77083676769146	-9.190821159899	9.36482288344619e-05	0.00141836110869054	2.14335695698918	-3.9064855809549
MEF2C	0.425732088383874	6.71966256055919	9.22594881108295	9.37048933084438e-05	0.00141836110869054	2.16467967318597	3.90633934628168
RPS6KA4	-0.45298341605184	5.78806333280757	-9.2057856198102	9.41171111133149e-05	0.00142296878532032	2.18185539091248	-3.90527803759477
SKP2	0.441310989718907	3.03772844867997	9.89505138070306	9.42306129803261e-05	0.00142305476055758	2.55414716737128	3.90498658292417
IGF2BP1	0.554458708573266	3.56259364717927	9.82784397810226	9.43640606082979e-05	0.00142344141253591	2.51606889055421	3.904644334456
SOBP	0.39113466373175	3.94366561805112	9.45806747274511	9.48324370789314e-05	0.00142707422467108	2.30317673179221	3.90344671228739
GPSM1	0.450824861505308	2.54776017780669	9.80049378412027	9.48840420888995e-05	0.00142707422467108	2.5007207502958	3.903315101883
EHF	-0.988290280400831	-1.15904711181317	-10.0047716141258	9.49292498872039e-05	0.00142707422467108	2.61539705904158	-3.90319986208562
ZNF701	-0.520380038185452	2.92111479156602	-9.33078752820665	9.51736802459608e-05	0.00142772991684264	2.31712856859184	-3.90257767759589
CARD16	0.465119598383637	4.40953636775813	9.64514693653546	9.51892057596425e-05	0.00142772991684264	2.41475785353118	3.90253820920826
TNIP2	-0.424140516817169	4.68098634971291	-9.19993274521314	9.54663728484909e-05	0.0014302618107006	2.95873151599217	-3.9018346262915
NLE1	0.37904858960899	2.77480902646981	9.83734408594753	9.58648945936443e-05	0.00143460401784752	2.52172102713648	3.90082636024943
INF2	-0.31935891377348	7.04407096480799	-9.14787971376799	9.62987304484978e-05	0.00143786720435523	2.11718744805509	-3.89973323850154
POLR1D	0.290582321284793	5.49924147922327	9.28166477875985	9.63008264754923e-05	0.00143786720435523	2.1982995458295	3.89972796850815
LAMP5	0.676623674856544	1.70578209582989	10.8597831550178	9.68643193842762e-05	0.00144329863774906	3.06692494079128	3.89831510453112
CWC25	-0.356230957216573	3.71219034188125	-9.2081633744077	9.69145077821557e-05	0.00144329863774906	2.17896676546545	-3.89818964217911
ALDH6A1	0.379358459767955	4.45049577397447	9.50479339990929	9.71540951372459e-05	0.00144329863774906	2.33172180300758	3.89759155919165
RCC1L	-0.35608479919444	5.46297373782625	-9.15463904581191	9.72464313717147e-05	0.00144329863774906	2.13817662419384	-3.89736143153231
CRTAP	-0.340260904467654	7.06738018900293	-9.12864311394538	9.7260387186773e-05	0.00144329863774906	2.10648709648978	-3.89732666769583
ITGA5	0.350301667884037	7.5067251569744	9.13436835921598	9.75140097385359e-05	0.00144329863774906	2.10933617186347	3.89669571487178
TRIP10	0.57023455161019	4.70311655923419	9.65608938123856	9.75920182856112e-05	0.00144329863774906	2.44928793605343	3.89650195963444
UBA7	-0.545537485226644	4.94867509371351	-9.20695931390072	9.76058915506246e-05	0.00144329863774906	2.17204394962815	-3.89646751695976
ADGRE5	0.305489894075265	7.37100070919096	9.12992571022158	9.76532980286163e-05	0.00144329863774906	2.1068903243616	3.89634985741032
IER2	0.632491971190179	5.57329289351668	9.4234200485214	9.7858646730208e-05	0.00144329863774906	2.38825662697635	3.8958408182859
FSBP	0.956122980164004	2.30121714925161	11.5316707305543	9.79544585055091e-05	0.00144329863774906	5.42598594086949	3.89560365532431
CRPPA	-1.16815441356835	-1.05286359886488	-9.99519094313175	9.80288721625835e-05	0.00144329863774906	2.62260217631042	-3.8954196101975
FBXO6	-0.556200019267198	3.48793589257876	-9.28464349534901	9.8086133651103e-05	0.00144329863774906	2.22087724207213	-3.89527807680717
MFNG	0.565413009974467	3.84810632605874	9.83931362932874	9.83051915807161e-05	0.00144491116222035	2.522927322647	3.89473734973826
DCSTAMP	0.531860429812627	8.10935103932309	9.13239639760218	9.84608450368963e-05	0.00144503891141882	2.10781454874293	3.89435382245947
HECTD1	-0.35372310996453	7.33122130584442	-9.10621799576217	9.86440861578962e-05	0.00144503891141882	2.09171756136499	-3.89390305257093
ZSCAN18	0.426452605786729	2.38978934917219	9.63205635085653	9.86726523421485e-05	0.00144503891141882	2.40452434857662	3.89383285150226
CREB3	0.43948633881638	5.23469507951425	9.38631508385494	9.87518068111052e-05	0.00144503891141882	2.26445457411057	3.89363843050069
MAP3K10	0.624427058075822	3.75949909393572	9.9463745363063	9.8916828458197e-05	0.00144551870130381	4.14016059567536	3.89323357322995
ITPA	-0.370267452120234	5.43342765645786	-9.12788019665485	9.90036295157697e-05	0.00144551870130381	2.12740398108687	-3.89302087494816
LINC01852	-0.836408167041323	0.588466509385072	-9.61662192768333	9.92464411069482e-05	0.00144601174945026	2.42415843489131	-3.892426820404
CACNB3	0.795515069184976	2.99855129587948	10.4291795915183	9.9256507690123e-05	0.00144601174945026	2.85151613417824	3.89240222147718
NAGK	-0.426647022315457	7.31698562077569	-9.08058156042287	0.000100153235931478	0.00145708267941657	2.44355876527126	-3.89022035082853
CMTM3	-0.29947728760352	7.89526888152899	-9.07714648201212	0.000100338137670552	0.00145708267941657	2.07441451605261	-3.88977275212284
LY6G5C	-0.654730744634986	0.705892194565385	-9.41204491791784	0.000100347613879056	0.00145708267941657	2.28658731087082	-3.88974983368298
RAB11FIP5	1.04820708702362	3.44078538853693	11.329366744773	0.000100531744472395	0.00145815219262762	3.31656740580359	3.88930491443247
MAPK3	0.318349792838886	5.87653061319664	9.19310619017379	0.000100876870953364	0.00145939808852657	2.14484197379895	3.88847304509992
RAB34	0.483735850312208	3.6055640952391	9.73175743131733	0.000100909566940264	0.00145939808852657	2.46411362437608	3.88839437628874
MMP24OS	-0.466206515567042	6.38939647029849	-9.07410990176509	0.000101078575292073	0.00145939808852657	2.0805872005303	-3.88798811371329
SYNGAP1	0.434429240160152	3.39234101517214	9.69535939358253	0.000101083173439395	0.00145939808852657	2.44461871891542	3.88797706964081
HLA-DQA2	-0.774253293828376	3.11837697432247	-9.21560927421542	0.00010142144275249	0.00145939808852657	2.15915662081379	-3.8871658944385
CTBP1	-0.373208530324577	6.41863204075594	-9.06458907192386	0.000101467605537917	0.00145939808852657	2.11492550629102	-3.88705539343428
MXRA7	0.510443258324575	3.49500208587012	9.61017564620447	0.000101475892211989	0.00145939808852657	2.39201908082136	3.88703556244086
PAK6	-0.505759033708177	1.09971235726451	-9.21647755697551	0.000101712130560083	0.00145939808852657	2.16199131010299	-3.88647085805135
SEC11C	-0.504370177728133	4.98522008646519	-9.11926397647538	0.00010184302170664	0.00145939808852657	2.22189280395613	-3.88615850848659
FYN	0.587535524723309	3.31346391288654	9.60235157069143	0.00010186309926386	0.00145939808852657	2.3874981153079	3.8861106303169
ODF2L	0.643094629740364	3.04432448820092	10.2257109492081	0.00010187510054031	0.00145939808852657	2.82364799200992	3.88608201559309
C19orf53	0.311542777936605	5.56529074021942	9.19497634278116	0.000101944468340139	0.00145939808852657	2.17825832875364	3.88591668380183
NAGA	-0.466206583181164	7.64957950712815	-9.0489302938587	0.000102170058714122	0.00145947334198102	2.09023553877201	-3.88537974304081
CNOT1	-0.298535405077559	7.72498298372022	-9.04767487859992	0.000102200905843926	0.00145947334198102	2.05577433438083	-3.88530640897922
ENC1	0.463571870776476	4.35751717072333	9.39748533701986	0.000102315061230348	0.00145947334198102	2.26744382676177	3.88503520460406
KIF2C	-0.711115644151552	1.74201543785111	-9.35105941319419	0.000102392023234671	0.00145947334198102	2.24009491436607	-3.88485252344791
PLEKHG2	0.60531368439042	4.80757768385479	9.56909502436783	0.000102839851305807	0.00145950745786243	2.39280020675622	3.88379209880764
PIK3C2B	0.751906841563784	4.79816742901296	9.74712409325231	0.000102941946596537	0.00145950745786243	2.47943383008295	3.88355095465381
POC1B	0.385889207709783	5.00679394930355	9.3077301025493	0.000103081659364928	0.00145950745786243	2.23777372382988	3.88322132537453
SEC61A2	0.531012009116909	2.30303715359762	10.0337247766349	0.000103161543957537	0.00145950745786243	2.64973738517253	3.88303304025399
HACD4	0.62823695406101	4.48904655380893	9.6256650079813	0.000103171875004231	0.00145950745786243	2.40188392630231	3.88300870039689
TUSC2	0.343570116968461	5.19239624838505	9.23259259836151	0.000103491261821473	0.00145950745786243	2.16984303241025	3.88225736035983
CCDC171	-1.33860130143759	0.423842920419135	-10.6716290007346	0.000103492691825321	0.00145950745786243	6.34623538050944	-3.88225400127759
PFKFB3	-0.455450721331379	5.40696075833341	-9.0689281511521	0.000103514388204893	0.00145950745786243	2.08098665557956	-3.88220304180685
YBX3	0.297081355092401	6.68905480656501	9.06169277870833	0.000103543969977664	0.00145950745786243	2.06432712926232	3.88213357772227
GRAP	-0.642935901572454	1.83982848945091	-9.33066542291903	0.000103555645775729	0.00145950745786243	2.22825288980317	-3.8821061657029
GPNMB	-0.429947127747448	11.3433051952233	-9.02449568870379	0.000103610765059254	0.00145950745786243	2.04128370443532	-3.88197679800443
ENSG00000290032	-0.599137693621572	2.2451317595618	-9.3629301493957	0.000103940753905949	0.00146259489424799	2.24737645146802	-3.88120365353956
CCNDBP1	-0.304121133492994	5.66310004374061	-9.03511136470308	0.000104298923429078	0.00146406523794896	2.05117962249782	-3.88036710074004
PPHLN1	0.291705802802887	5.37162978647059	9.14847197862165	0.000104325444620625	0.00146406523794896	2.11753919304203	3.88030526480853
TNFRSF8	-0.949400471355599	-0.735449805113231	-9.55127319471137	0.000104381525999466	0.00146406523794896	2.39405713765739	-3.88017455616193
MAPRE1	-0.321902457815965	7.50080844965397	-9.01046738776476	0.000104597678606814	0.00146406523794896	2.176393244773	-3.87967138935643
PSME2	0.349547367648179	6.06339792708955	9.11691479926028	0.000104599857518438	0.00146406523794896	2.09829517172397	3.87966632221526
SLC25A6	-0.344913339796885	8.54642440109667	-9.00016430830225	0.000105231667225713	0.00147042293311871	2.05669491125826	-3.87820121067925
PPIL1	0.403485237207527	4.70913513417573	9.34071401376199	0.000105276890052063	0.00147042293311871	2.23554001846301	3.87809666149539
ABRAXAS2	0.31658877435821	5.4059338735677	9.15408177631368	0.000105782260081616	0.00147574201034448	2.12351678027407	3.87693118733354
NEK3	-0.683188933102629	2.59798307899399	-9.3429012075491	0.000105988417197685	0.00147574201034448	2.23762172430874	-3.87645726020523
COX8A	-0.335667072059697	6.69102448506782	-8.99186134892439	0.000105993137798816	0.00147574201034448	2.13748853153735	-3.87644641837682
DCAF6	0.352980642106941	6.58426993112117	9.02722941811402	0.0001063234634764	0.00147817946892165	2.04642179544085	3.87568888694407
TRIM44	-0.393097944817437	6.76302931561849	-8.986549980123	0.000106392188459396	0.00147817946892165	2.05455614684071	-3.87553155999031
EXTL1	1.0793244227059	0.757685282912758	10.6527076567908	0.000106564007698838	0.00147900981873497	2.96317445010746	3.8751386462667
GSTA4	0.861808682002361	0.836863223601771	11.2065248227543	0.000106891286790041	0.00148096451390591	3.24172954949359	3.87439188020368
NAGLU	-0.338708161982811	6.31792700691377	-8.98358358817946	0.000106929250833573	0.00148096451390591	2.01610647470024	-3.8743053957871
MRPL52	0.536579262586145	4.41710890525907	9.51624294545898	0.000107090489100382	0.00148164294091818	2.42728294438609	3.87393840768108
CHD3	1.0085842327138	5.13092932165757	9.85406660124614	0.000107286089243736	0.00148279486065766	2.71719559675803	3.87349390908936
PTGIR	-1.27452169268523	0.940580858849132	-10.6822306969328	0.000107517092416341	0.001483307416103	2.98228917774807	-3.8729699413421
SLAMF8	-0.335379671656852	8.7629603214082	-8.96544755934393	0.000107547935238319	0.001483307416103	2.00448350366387	-3.8729000632009
ADAMTS8	-1.10570977796855	0.733899374869939	-10.8409060323475	0.000107842956189416	0.00148582377739467	3.05975129326778	-3.8722326113817
TMEM143	-0.338984668567003	3.10042052516788	-9.03913404455753	0.000108458132611425	0.0014927412850242	2.0507551211832	-3.87084636759765
AMIGO2	1.33546268924301	1.91846122752194	14.2094850513982	0.00010877928680975	0.00149560188187697	4.58834447589536	3.87012562067788
IBA57	-0.713920565624987	3.08034443769735	-9.25774507961316	0.000109595743441106	0.00150331058253476	2.53039075795314	-3.86830229708629
USP16	-0.382744891523574	5.21933745110723	-8.96759498160545	0.000109669200631535	0.00150331058253476	2.11683265548617	-3.8681388802666
METTL7B	1.90956510285441	0.845102283545853	14.8745318519856	0.000109755622231144	0.00150331058253476	4.85939150857094	3.86794675428512
CNPY3	-0.310519491571172	6.7055383854266	-8.9363388446479	0.000109795545235511	0.00150331058253476	1.9867593636153	-3.86785804866299
RNASEL	-0.3723324151498	4.76886725846122	-8.97437068144776	0.000110175433691452	0.00150694875574454	2.02449657642193	-3.86701548694953
TUBG2	0.480930173034947	3.2015071474046	9.59598541795124	0.000110627462057049	0.00151025664144982	2.38641930286059	3.86601648835819
ANKRD6	0.480839197440328	3.79783406228904	9.42615178643635	0.000110646122606408	0.00151025664144982	2.28465206492009	3.86597533070492
GPRASP2	0.786123024828735	2.76607526629723	9.89426397725041	0.000111500206060928	0.00151766744699019	2.55435103672643	3.86409854061808
PDCL	-0.297565196269084	4.4410672820304	-8.95787342266402	0.00011153906225595	0.00151766744699019	2.00285006982873	-3.86401347967148
SHTN1	-0.368615312855024	7.60471946196766	-8.90753979409114	0.000111600383693098	0.00151766744699019	2.11224850420713	-3.86387929642207
LINC00667	0.409579045992839	4.83775437787214	9.21470376775474	0.000111732462347048	0.00151766744699019	2.15871631911032	3.86359051867483
TOR1AIP1	-0.32519103311211	6.33163445403344	-8.90941051996666	0.000111763978973745	0.00151766744699019	2.34317453474001	-3.86352165807745
AHNAK2	-0.823416041820115	3.13168079625371	-9.52063816301699	0.000112006596594377	0.00151939883704952	2.34145428641364	-3.86299217588128
TLR8	-0.562198657446429	6.55335129962992	-8.912598933525	0.0001124518899725	0.00152387319891892	1.97166635257271	-3.86202318842375
MICALL1	-0.4736885454664	5.57318031613519	-8.91877772328293	0.000113056803433971	0.00152861574672382	2.01473150033927	-3.86071263921712
STK3	-0.428715498056807	3.37572763316256	-8.99227684439054	0.000113179750372686	0.00152861574672382	2.02559716152014	-3.86044708279411
PM20D2	0.51791880697127	2.66415259174163	9.69824670933923	0.000113214454112043	0.00152861574672382	2.44312594120937	3.86037217448919
NRM	0.84086893578427	3.37619544308103	10.3455866804616	0.000113265111015675	0.00152861574672382	5.33422705245257	3.86026287002091
ACOT11	-0.503462690072068	3.82909133636858	-9.01787463159113	0.000113539912966133	0.00152941699981683	2.03800422176601	-3.85967072098098
AFG3L2	-0.350156075096413	6.44340079600229	-8.88479812100024	0.000113579455631825	0.00152941699981683	1.98266198992001	-3.85958562488838
POLR2A	-0.455745192741842	7.45980681237113	-8.8793476620882	0.000113672102191098	0.00152941699981683	1.96024448487329	-3.85938635822884
NBN	-0.518092867138599	6.42802137001795	-8.88354748556868	0.000114049804584359	0.00153293622271787	1.95991402883714	-3.85857556805436
SPON1	-1.03687515184428	1.29725013222036	-10.9123913415063	0.000114274639793594	0.00153439569749303	3.0958797611159	-3.85809412999901
TOR4A	-0.312621309334368	6.01818562669007	-8.8750752474322	0.000114652606900733	0.00153632110520585	2.01877899991898	-3.8572868014293
MED16	-0.374334886398464	4.77706515136695	-8.91349403032243	0.00011473068014674	0.00153632110520585	1.97332760739791	-3.85712035172116
NDUFA10	-0.294615842855217	6.3874319254631	-8.86977711633009	0.000114767225527158	0.00153632110520585	1.9448003957955	-3.85704247482139
SLC2A6	-0.756952441818447	5.3299306683625	-8.96042922555901	0.000115090865810132	0.00153909254085911	2.00288071746113	-3.85635382783996
ZNF7	0.406757871205501	3.57104328188284	9.37905199222804	0.000115574013377545	0.00154360165398224	2.27196562433939	3.85532916958295
LMAN2L	0.454567287568925	3.806559002276	9.40252987334018	0.000115661946798124	0.00154360165398224	2.27604700820106	3.85514311522942
DYNC2LI1	0.383231329396623	3.08650922798536	9.4268987695357	0.00011585467407081	0.0015446119626875	2.30697266545667	3.85473579846223
CAPZA2	-0.377755111134386	7.54179720056476	-8.83632601251831	0.000116769581655225	0.00155523885798922	1.9860796087118	-3.85281087504973
C16orf87	0.508916170541884	3.39141187713104	9.5456988150324	0.000117048218339803	0.00155737846155954	2.53265517077057	3.85222746132919
LSM6	-0.323348679261409	3.63352698762393	-8.89863006620773	0.000117406824466617	0.00156057671312676	1.96411474585007	-3.85147853085944
ZC2HC1A	0.556355776815068	2.91087429149276	9.69519452493466	0.000118079190004029	0.00156793483789052	2.66336074118564	3.85008012553661
LRP11	-0.558668148837644	2.86949996840702	-9.07210126583368	0.000118453178494034	0.00157132010346006	2.07132029633774	-3.8493055399163
TMEM182	0.81073686030618	1.30718351341607	10.5267244297012	0.000118879645258748	0.00157398498648477	2.91499629218875	3.8484250731882
POLG	-0.529725541958545	6.0315036358742	-8.82490969854245	0.000118892570007222	0.00157398498648477	2.4183924776395	-3.84839843578006
ENSG00000204850	-1.21471790455601	0.134811447907347	-9.99800578300781	0.000119208735355253	0.00157474874853029	2.6396856008696	-3.84774768008873
IDH3G	-0.344874817659926	5.90334837373374	-8.81731111102283	0.000119292349277491	0.00157474874853029	1.91579215941372	-3.84757585163294
PCCB	-0.507714240389047	5.56179261599131	-8.83809732083763	0.000119308186114879	0.00157474874853029	2.03011729846587	-3.84754331937459
ERCC2	0.366294839263194	4.33117012918312	9.15840066841531	0.000119735073702151	0.00157880443336132	2.12818113869999	3.84666793139234
GLS	0.389247594236003	6.89800520988156	8.81508797064493	0.000120108639006736	0.00158147604936304	1.97395987877373	3.84590429861783
ASH2L	-0.419097038094718	5.40567771600012	-8.82319476889369	0.000120177322335869	0.00158147604936304	1.97585033568459	-3.8457641416498
FHAD1	1.26380239618712	1.21978439090445	12.7383646784405	0.00012121888318865	0.0015912757038257	4.02958727629324	3.84364791181433
MYO9B	-0.295011596048575	9.17943884967637	-8.77556659163948	0.000121295134684261	0.0015912757038257	1.88441435820814	-3.84349365925086
ANXA7	-0.410294524027214	6.66241910975014	-8.77955054303995	0.000121351084839852	0.0015912757038257	2.0159673627309	-3.8433805333191
GDPD5	-0.392761296168099	3.1258787509106	-8.88052323223668	0.000121454276251308	0.0015912757038257	1.95115589955558	-3.84317201895252
KMT5B	-0.48475753014378	4.75861547020168	-8.80484667269389	0.000121580956345812	0.0015912757038257	4.63246373038117	-3.84291627029579
NME2	-0.294349037754244	7.27078508264584	-8.77196714055752	0.000121682370976723	0.0015912757038257	1.88217287159543	-3.84271170993375
SFXN1	0.466296637724814	4.88540970011167	9.10715484396302	0.000121765926271987	0.0015912757038257	2.14877476994764	3.84254329382618
PSTK	-1.04653699591011	0.993114626780121	-9.62639876123906	0.000122356447744451	0.0015974112302463	3.15056178723794	-3.8413561209316
PPM1N	0.985557955416166	2.82598367158319	11.0947015894907	0.000122933749840504	0.00160218332062595	3.19466739823468	3.84020073412278
MCFD2	0.321381926603413	7.14040713190251	8.76722332687658	0.000122964747616795	0.00160218332062595	2.15300493522138	3.84013884134235
INVS	0.391225747129862	3.71303374852937	9.22720723686517	0.000123213663531006	0.00160333886024259	2.17110419583098	3.83964236739735
CD1A	-0.968691770742767	1.27465160650365	-9.56247622527816	0.000123296381782425	0.00160333886024259	2.36806346872726	-3.8394775914349
MPEG1	-0.797068116652803	7.74072286673218	-8.75268100156599	0.000123704317797498	0.00160564193608485	1.87694177778866	-3.83866649811446
CARNS1	1.39550059149196	1.69172228660037	11.126518471994	0.00012376980202464	0.00160564193608485	3.20673732197679	3.83853653168713
FNDC10	-0.454865112178327	4.74811673322546	-8.80106150979777	0.000123894244384312	0.00160564193608485	1.90179869707316	-3.83828972969745
LPCAT1	-0.46972236054887	5.17408041580533	-8.78943136674752	0.00012396008279949	0.00160564193608485	1.89562921284685	-3.83815924927904
TPM3	-0.334447385928651	9.20709700781169	-8.73873988789035	0.000124191947171447	0.00160706814776071	1.87084357619844	-3.83770025353462
PPP1R3B	0.392596075362604	3.12695837800824	9.30287597210428	0.000124320087006723	0.00160715066444832	2.21097490044202	3.83744693601621
CFL1	-0.312560946575036	10.3027808578043	-8.73517917270024	0.000124467091442283	0.00160747665356819	1.88550206625587	-3.83715662835265
AGPAT1	0.343231263856132	6.11192819174249	8.8064591120367	0.000124762418953148	0.00160770306897119	2.10823516327724	3.83657438453891
GEN1	-0.526002194063965	3.6981094453807	-8.86816508743024	0.000124978347674722	0.00160770306897119	1.95194179401128	-3.83614949857857
ZC3H12D	-0.710903366000762	3.25673715595968	-9.03695818225482	0.00012502275294076	0.00160770306897119	2.34171596943317	-3.83606220750618
NBEAL1	0.30485418010959	4.79035565132024	8.95996325317804	0.000125132858847989	0.00160770306897119	2.05497652602892	3.83584588930587
GEM	0.562182609736327	2.51236319784482	9.37649255456663	0.000125214251700756	0.00160770306897119	2.25510443438884	3.8356860971569
PARAL1	0.56400389526127	0.56432191057113	9.07418331771171	0.000125215452299597	0.00160770306897119	2.07195886570129	3.83568374084901
C1QTNF6	0.833354484773174	1.04638853675324	10.1336876058762	0.00012549121907118	0.00160967794025316	2.68806216164337	3.8351430815051
PVT1	0.714728409951652	2.40449295619862	9.98715310983319	0.000126358039803108	0.00161813203858173	2.62366032098904	3.83345088393281
LINC02345	0.872351892049538	5.65935180902251	9.15463973727922	0.000126395494490323	0.00161813203858173	2.1404722686499	3.83337801217913
LMTK3	0.844967276466235	1.27260882020357	10.8703212843214	0.00012694975725016	0.00162365295149696	3.07886556701157	3.83230201237025
ST6GALNAC2	-0.470994739874173	0.490174049020124	-8.8426286799699	0.000127253142995496	0.00162595763252426	1.9271094459381	-3.83171491810288
PLP2	-0.415095962888934	6.15941469573303	-8.71150700212099	0.000127399343022656	0.00162625138158224	1.87360839006712	-3.83143247129273
CILP2	-0.967919352004319	-0.183621286052048	-9.55613729306655	0.000127573366322939	0.00162689938366809	2.36161463698257	-3.83109667009392
VPS36	-0.310417863138633	5.77872365241982	-8.70670409431278	0.000128132091416488	0.00163244736931103	1.84359034291338	-3.83002144604836
TM2D2	0.292109226150194	6.89570399816208	8.70195301614686	0.000128465651701663	0.00163469087020947	1.83711796571712	3.82938163915134
GLE1	-0.298230957817304	5.45170578354485	-8.70937524547861	0.000128555884785016	0.00163469087020947	1.84457604746365	-3.82920883079864
EEPD1	-0.349385202256688	5.59371697159647	-8.70558286002358	0.000128692496403132	0.00163485299328676	1.83940504458739	-3.8289474188074
KIF2A	0.42738177692931	6.62733368707415	8.70430857349952	0.000130428405205485	0.00165531203875692	1.86219243539197	3.82564826717242
RNF125	-0.318871259572303	5.3453109213425	-8.68025875344754	0.000131269517553709	0.00166438651507339	1.82349849103418	-3.82406456080195
HACD3	0.29166072566606	6.94356809640956	8.66685538220436	0.000131528744526882	0.00166452642098394	1.83507054292979	3.82357839714336
USF2	-0.342659370919235	7.75905709920408	-8.64971645135856	0.000131629258085615	0.00166452642098394	1.80628053846316	-3.82339013325355
ENTREP1	-0.95619170097507	0.473107782914256	-9.18771336353841	0.000131658881999184	0.00166452642098394	2.14418609398025	-3.82333467292132
BDH1	-0.767850671975075	4.05035517384368	-8.92841878228414	0.000132201898087028	0.00166979220368487	2.03065122842607	-3.82232014453905
HS2ST1	0.451632293781334	7.4103486442048	8.65144299918884	0.0001325208940804	0.00167222110991128	1.81302118062549	3.82172598695702
ENSG00000255310	0.817844178881074	1.60494705481822	10.4082840229524	0.000132941652176896	0.00167508009767606	2.92133742615518	3.82094434636706
SLC39A13	0.443772663732936	6.06798683867631	8.76197666844467	0.000133001283609706	0.00167508009767606	1.87576883954444	3.82083375793707
HAUS7	-0.798194484605317	2.16562954765617	-9.1221247970319	0.000133292676456187	0.00167714970118705	2.1516908904692	-3.82029403145852
GPC4	0.733838575305092	9.84500832470367	8.62148186089695	0.000134096856159863	0.00168566133757527	1.85234088617667	3.8188102533831
ADRB2	1.01951683765273	2.85562959217265	11.1316008829077	0.00013439766847165	0.0016878352294551	3.2117041770869	3.81825738349873
MARVELD1	-0.360401014127049	5.63248115426745	-8.63430768279894	0.000134692269545735	0.00168992705868266	1.8070289096671	-3.81771705825156
ZNF654	0.39469054215022	4.13491120736662	8.96200552677758	0.000134830223805792	0.00169005139982208	4.78935102374496	3.81746442022352
RBP4	-0.767707043482901	-0.620008339293949	-9.0580300302345	0.000135149086496461	0.00169244097975976	2.06238255870025	-3.81688141217541
NPDC1	0.85915482887724	3.28509207709001	10.1649498865036	0.000135289698700903	0.00169259595559547	3.02523992467728	3.81662472867376
ENO1	-0.3008473662688	10.0367914631152	-8.60322034668918	0.000135565200050958	0.00169443662450056	2.07220178746518	-3.81612253677637
FBXO44	0.614739225331021	3.03252160929364	9.52256217063679	0.000135877264948953	0.00169518152563599	3.60158129146506	3.81555485583256
CAPN1	-0.306434701600245	7.32830471416752	-8.60100521475329	0.000135881661801869	0.00169518152563599	1.78493706830566	-3.81554686624372
TNFAIP8L3	0.706859119173772	4.06662316997505	9.3331634214201	0.000136086376183336	0.00169538407542488	2.23046123171051	3.81517514599729
CBX4	0.337039224193888	4.66906365675324	8.86173674204856	0.000136154793541205	0.00169538407542488	1.93962836481007	3.81505103124406
UTP23	0.289169741734508	4.00629173170056	8.91534404665669	0.00013641232084411	0.00169678864018515	1.97340382150898	3.81458438159383
PLBD1	-0.281421381379675	6.90899296481126	-8.59550436251533	0.000136524701558954	0.00169678864018515	1.76779224663353	-3.81438100335262
PCSK6	-0.713211518716895	4.48187852390243	-8.78955912734319	0.000136834484619173	0.00169903891108981	1.89805101957266	-3.81382119654164
GAMT	0.726674432448494	4.19720531659525	9.44742928259313	0.000137096393812526	0.00170069107324392	2.57267106149973	3.81334883289185
GLB1	-0.342139483939963	7.28125474312436	-8.57914462791062	0.000137840550769244	0.00170831683530821	1.78718926240087	-3.81201134053744
COQ8A	-0.667282436781502	5.4597365247452	-8.64265739628727	0.000138096980660642	0.00170945474923165	1.81596074222333	-3.81155202792173
GRPEL2	0.332341760318819	3.29517344087701	9.0375960899024	0.000138218079033603	0.00170945474923165	2.04963113863931	3.81133539791709
GPR180	0.387808869605659	4.11421635367376	8.96171386104684	0.00013832090856727	0.00170945474923165	2.02572427109078	3.81115158892316
ELK1	0.336567057649205	5.05544583476289	8.77985001383518	0.000138522188785552	0.00171034085105753	1.90527059876201	3.81079217044293
GON7	0.344333405670423	3.8497099407415	8.9397735049676	0.000138772046413835	0.0017107619212282	1.98927931511843	3.81034669285972
BCL3	-0.622706182261688	4.3322602807761	-8.7110263873911	0.000138815517663111	0.0017107619212282	1.85076012145188	-3.81026926402143
ALDOA	-0.306654458974362	10.1964531053938	-8.56207202534222	0.00013925880994397	0.00171358868444205	1.74645149572238	-3.80948099509892
RNFT1	-0.30358060833131	4.9896480167193	-8.59549620649877	0.000139389447362658	0.00171358868444205	1.77026874070637	-3.80924914457964
CEBPB	0.381065457990671	8.02873891148089	8.56789153801706	0.000139434369807619	0.00171358868444205	1.75176990627164	3.80916946515504
TWSG1	0.279370046561023	6.82129560003913	8.56780747019075	0.000140287692912506	0.00172225165926819	1.74951780887382	3.80766049093086
CD300C	-0.499189701049949	5.77555415236472	-8.57324554585454	0.000140675141208905	0.00172225165926819	1.75423294975753	-3.80697819838466
MFF	0.279183943693877	5.11949320905628	8.70810059050797	0.000140718323802819	0.00172225165926819	1.84089275611107	3.80690226393014
ASS1	-0.84865905070872	2.43831991545307	-9.11669345827436	0.00014083237831998	0.00172225165926819	2.10252347234493	-3.80670181019343
PCBD2	-0.422919494568367	4.14116621311011	-8.59749726300967	0.000140835670003497	0.00172225165926819	2.40035887979166	-3.80669602724568
CCDC97	-0.322917650073928	5.09487227890439	-8.56774621110515	0.000140922175317043	0.00172225165926819	2.08261117990092	-3.80654409722112
BRCA1	-0.381140889280496	3.68063937069055	-8.60401207856238	0.000142012378227331	0.00173239980152043	1.77330334638034	-3.80463685696521
GSR	-0.569941923894221	7.68532498841593	-8.53465775161334	0.000142026705585924	0.00173239980152043	1.76866135799603	-3.80461188408932
ZNF528	0.452257235839467	1.21998023880228	8.6231216655429	0.000142146297829125	0.00173239980152043	1.78576172509951	3.8044035248985
NEDD4L	0.45132246993278	3.83503536707912	9.06030312246186	0.000142319609840448	0.00173291192830634	2.06346611313734	3.80410186542481
TCTA	0.285138038261158	4.97710340183317	8.71186415040135	0.000142901921458376	0.00173799086432369	1.84361934661625	3.80309084658847
PRDM10	-0.467754061984488	3.26954043223202	-8.569722083313	0.000143000081722519	0.00173799086432369	4.3926463590476	-3.8029208014032
MAGI1	0.385174131261107	4.04770660305932	8.88758316753411	0.00014315169527099	0.00173823295849292	1.95555969117357	3.80265837381279
TPGS2	0.340998406077877	5.96386631600657	8.59855967148999	0.000143393151554602	0.00173828309996128	1.77021953217119	3.80224097749185
ZNF511	-0.531692917384567	3.58972518590184	-8.59892904879267	0.000143419220839293	0.00173828309996128	4.42275518710487	-3.80219595210472
PPP1R13L	1.13306099215151	0.147233343520712	10.7898447481354	0.000143944776328143	0.00174305238784877	3.0508158285308	3.80128988262136
B4GALT4	0.299701428580539	3.90316027486944	8.83891522276642	0.000144608154445987	0.0017477939824967	1.92553696820775	3.80015064137929
FUT8	0.352443595150651	5.05902932577194	8.72035536873073	0.000144692292860702	0.0017477939824967	1.84901639605004	3.80000649953137
ENSG00000291100	0.398953376480466	3.38904544076412	8.96748755075947	0.000144862815534433	0.0017477939824967	2.00554330076394	3.79971461029115
ZEB1	0.505415335329069	1.59307502369755	9.19002720852955	0.000145109505065893	0.0017477939824967	2.14331944156173	3.79929291584723
OIP5	-0.617813010867657	-0.363039029112551	-8.61242749599506	0.000145161172321092	0.0017477939824967	1.77895953601984	-3.7992046806448
LTBP4	0.688737672525976	3.12102267988919	9.37558579709135	0.000145166332612525	0.0017477939824967	2.25664115430929	3.79919586973682
MBD6	-0.58856845359623	4.79712513111426	-8.59569485802123	0.000145263277430024	0.0017477939824967	1.81255855025783	-3.79903039669658
MLLT3	0.951817109789947	2.90354667880004	10.4422150043196	0.00014551678817006	0.00174780353243054	2.87171605418347	3.79859817564595
PRSS35	-1.24125651154127	-1.26958854605517	-10.7328237220863	0.000145582443148937	0.00174780353243054	3.00673985358134	-3.7984863533272
MLF1	0.466732374760525	2.9713070465087	9.15176613157258	0.000145778835301768	0.00174780353243054	2.12264801683994	3.79815214517439
GTF2H4	0.364919241791664	3.40200600897992	8.92944653125395	0.000145793748708692	0.00174780353243054	1.9845895683613	3.79812678377343
ALG8	0.293465193423316	5.30606625660055	8.6462099524385	0.00014605514908277	0.00174934837817012	1.80667551949062	3.79768264844405
ULK4	0.287947813652048	1.81549609578891	9.00844073771119	0.000146256533198199	0.00174955110842627	2.03103440414074	3.79734099457968
EFCAB2	-0.698464815761793	1.53288639122526	-8.84507006763182	0.000146353565024406	0.00174955110842627	1.9291182698935	-3.79717653543928
HPS1	-0.302238530683624	6.69971564012451	-8.4889615032094	0.000146469730647097	0.00174955110842627	1.69788834801354	-3.79697978142752
CORO1A	0.407472307769091	6.98873847424255	8.50344656491526	0.000147024429749942	0.00175418237440079	1.70710845632785	3.79604228831507
TARBP2	-0.360236187448382	4.01588666553703	-8.53552341591033	0.000147123258463647	0.00175418237440079	1.82175505196089	-3.79587560821388
FAM53B	-0.306197570980119	6.06166656306004	-8.48433576339723	0.000147570721959385	0.00175699660154808	1.70347171877245	-3.79512225304872
CCDC50	0.281852111329074	6.03938219383119	8.52532732359502	0.000147625519442141	0.00175699660154808	1.721488159141	3.79503014318813
ZNF33A	-0.64529125891551	3.98334362396485	-8.65331263843248	0.000147846405437664	0.00175804027510966	1.81751977266564	-3.79465917893372
FBXW4	-0.326067595894437	3.84076718640915	-8.52944337306664	0.000148211456803126	0.00175938979481453	1.72896582692886	-3.79404724025753
PHF6	0.310901937743765	5.40943878482598	8.58187504966596	0.000148226490782162	0.00175938979481453	1.75873374749012	3.79402206910842
LMBR1L	0.381683249599663	4.86439245479055	8.72337729799782	0.000149165046042388	0.00176672615705685	1.86701960903884	3.79245540088846
CLCN2	0.671862218863007	0.80653922877408	9.47856026844551	0.0001491814467174	0.00176672615705685	5.28757091763853	3.79242810691856
PPP1R35	0.514790519073949	2.53480209278238	9.27244139241569	0.000149246129640002	0.00176672615705685	2.20936621658763	3.79232048926564
BAIAP2	-0.349255876212238	5.69921375676806	-8.47263474035726	0.000149604092776082	0.00176750395948975	1.68834028883769	-3.79172571289617
LILRB2	-0.519059092158873	6.34938662021786	-8.46856356710063	0.00014961060168303	0.00176750395948975	1.6922218512709	-3.79171491038013
ZBTB38	-0.283750094695223	6.04188773196233	-8.46480735740139	0.000149713571233392	0.00176750395948975	1.68176773721725	-3.79154407567018
USP22	-0.27527608812238	7.68279905352773	-8.45151213707055	0.000149875937823918	0.00176775516137577	1.67375124134505	-3.79127492113126
TIMM44	-0.449261353387503	3.88265816050117	-8.50486684918449	0.000150002710867555	0.00176775516137577	2.87476643215771	-3.79106496066874
SNAPC1	0.518192745590573	2.48401089189336	9.21451125466664	0.000151049898167815	0.00177850812303033	2.16031819622322	3.78933697925332
AKAP8	-0.337121721059468	4.76518151607547	-8.47002660400658	0.000151904346935012	0.00178697457682284	1.69625508768331	-3.78793537386573
ORMDL3	0.53490648531809	4.76127385086211	8.79466946593183	0.000152570405902374	0.00179101695935757	4.62202483244103	3.78684793407927
H2AC18	-1.05391724229547	3.21778189711624	-9.16571036368597	0.000152647640617247	0.00179101695935757	2.18093405997214	-3.78672212625636
TP53I3	-0.767211431790773	4.56632797835975	-8.60732005055525	0.00015265505563128	0.00179101695935757	1.77693693720918	-3.7867100510739
RGS16	1.71668840008921	3.54650546862393	13.2572737374285	0.000153101697886446	0.00179181260892079	4.22383336955475	3.78598372060641
ALKBH6	0.686296576306975	2.92784147785891	9.54748756631255	0.000153292830411606	0.00179181260892079	2.47978187838282	3.78567350976235
UQCRC2	-0.321155082800746	7.31140070376403	-8.41743196894597	0.000153381093683869	0.00179181260892079	1.65002679744957	-3.78553038006647
TMEM67	1.03503479911415	1.36602530346109	10.8372764471495	0.000153409336619569	0.00179181260892079	3.09206681812767	3.7854845970635
PITPNM3	0.761580265467859	3.35188375679995	9.38002550813736	0.000153623512472449	0.00179181260892079	2.26141436217529	3.78513766686255
PPIF	-0.339391281583172	6.46694767102616	-8.41945200394536	0.000153673115620333	0.00179181260892079	1.65150582590956	-3.78505738272968
ARHGDIB	-0.40643508986997	9.87216476144903	-8.41061815131841	0.000153889263068512	0.00179181260892079	1.64598862421289	-3.7847078263108
BANF1	-0.320790431613505	5.93265288024613	-8.42268994913861	0.00015399002254058	0.00179181260892079	1.67021012255934	-3.78454503470673
SAT1	-0.381152936049895	8.16167796788192	-8.41012391717745	0.000154032491720117	0.00179181260892079	1.64488903913472	-3.78447644959539
RFX7	0.4435552688194	4.84081036525488	8.7167707390437	0.000154080408449511	0.00179181260892079	1.96573391329314	3.78439908839375
TMCC1-DT	0.834977748314609	1.16455600344271	9.91301050565071	0.000154228793334335	0.00179195936903159	2.72696297846142	3.78415966566842
MAP4K2	0.375769879034684	4.68338462715817	8.6864554075765	0.000154399012548962	0.00179235933740875	1.82781419458899	3.78388527958649
PUS7	-0.421097317788821	3.03002152239987	-8.49390004817673	0.000155012133056172	0.00179755342839595	1.76097121379247	-3.78289930984614
KIAA0040	0.460975301705176	2.43894444067091	9.13812962724968	0.000155118823770208	0.00179755342839595	2.11099248472179	3.78272811369664
AIG1	0.438355815856361	3.31014986308846	8.9548810370896	0.000155988626419536	0.00180604726325566	2.01257964402352	3.78133654684884
NUDT15	-0.675751225673158	2.87371494280493	-8.67138053840005	0.000156398927270273	0.00180921072834385	1.936179515653	-3.7806826541237
GAS6	-0.342297543383813	6.16470176875815	-8.39161616453896	0.000156807521006683	0.00181234892273836	1.63250422966878	-3.78003308451512
SLC5A6	-0.391504706625671	5.25628991473879	-8.41264051881374	0.000157153577068547	0.00181475946082918	1.64916378270116	-3.77948418007946
HLA-DRB1	-0.391394783864347	7.43559372032121	-8.37707584677261	0.000157527210696206	0.00181748396326855	1.62425029992103	-3.77889280857088
CCL22	-0.623676373143622	6.39299911245897	-8.39019621084301	0.00015793805414156	0.0018206326433314	1.63145752009577	-3.7782440648299
NFE2L1	-0.273640374881059	8.19490954332932	-8.36798857806988	0.000158392284212018	0.0018234480997794	1.61858044569526	-3.77752865733588
TRIM47	-0.529162779210392	5.32568348876109	-8.4162705708341	0.000158458593109097	0.0018234480997794	1.66833598655943	-3.77742438307202
MLX	-0.337852102613669	5.9738402169517	-8.36350092401248	0.000158880243828916	0.00182569943896706	4.17732284380523	-3.77676227411439
CLSTN1	0.318016918415894	7.81357677879604	8.36758083247861	0.00015893087774628	0.00182569943896706	4.1816289739338	3.77668287601506
IL4R	-0.278090172334341	7.24617782643945	-8.35848282812855	0.000159483737831043	0.0018304572657669	1.61022859033905	-3.77581749201057
AFAP1L1	-0.486941838674219	5.2900863070716	-8.37932046786664	0.000159833461078845	0.00183147630961641	1.62414143288386	-3.77527153173881
SLC28A1	-1.16198480943238	-0.30743374185282	-9.26713194860302	0.00015989268717701	0.00183147630961641	2.20363249858705	-3.77517918396389
FIZ1	-0.39328379693887	3.05084607759016	-8.43261599531698	0.000160007932671951	0.00183147630961641	1.75346744059739	-3.77499958065673
WDR3	0.447082127348787	4.91638650783583	8.62898520461891	0.000160127559761902	0.00183147630961641	1.79212956107494	3.77481327760665
ATP6V1F	-0.368844151171175	8.18341577300043	-8.34961934220876	0.000160352256746354	0.00183245838683561	1.64574470187537	-3.77446369614388
IRF2BPL	0.499723967755071	6.2458097416298	8.43878778797516	0.000160799014423801	0.00183392644379022	1.72327827573	3.77377000200426
SIGIRR	-0.416502242874949	3.0922013704204	-8.44138739302017	0.000161045914908966	0.00183392644379022	1.66661578359881	-3.77338740987723
ATP6V0D2	-0.374951131199589	6.38196547109633	-8.34942511273826	0.000161097465142032	0.00183392644379022	1.60413745988729	-3.77330759830614
NPM3	0.43655557220814	3.60172807256257	8.86579354469664	0.000161097510817979	0.00183392644379022	1.97553152458381	3.77330752759996
TOR1AIP2	0.329959808099409	6.66514885935056	8.37631799799756	0.000161175443199989	0.00183392644379022	1.62426391883048	3.77318691606604
CUL7	-0.346397494272756	5.23337221585237	-8.36865235493291	0.000161361969438525	0.00183446738554616	1.6206457995869	-3.77289846267576
CYFIP1	-0.2879632170773	9.14767070803904	-8.33752277847244	0.000161588865268866	0.00183546594895332	1.59597874838045	-3.772548002417
RAP1GAP2	-0.352779455471147	4.51116138306496	-8.3787994849389	0.000161931062607517	0.00183777136316132	1.62378627443745	-3.77202032380549
P2RY2	-0.74661815761069	0.709273992610907	-8.97844766370099	0.000162854816953471	0.00184666729292858	2.01280068207842	-3.7706010886787
EID2B	0.52446601355878	0.632089534811555	9.06565325193656	0.000163244743833403	0.00184949989172282	2.08969627089958	3.77000428614814
UBE2C	-0.680429874145761	1.46847251648612	-8.53938319879094	0.00016376272324619	0.00185257543813608	1.73100788661015	-3.76921356375378
TRAF3	-0.324710122223894	6.33706783819194	-8.32604728854048	0.000163796919183635	0.00185257543813608	1.58819427460456	-3.76916144472374
SYPL2	0.843941569462363	2.06259833758095	9.93340627463104	0.000164840358044839	0.00186057644417181	2.6215778104012	3.7675760110494
FAM193A	-0.28816450179511	4.76063735853359	-8.34409691833842	0.000164846782753309	0.00186057644417181	1.60715119990565	-3.76756627842586
CCDC6	0.277189259231722	6.20301071356969	8.35979820298664	0.000164960595511256	0.00186057644417181	1.61753462199765	3.76739392557383
CNPY2	0.328543284071549	5.24752806869663	8.4676419364517	0.000165167923223826	0.00186057644417181	2.02197681311985	3.76708024526505
U2AF2	-0.282686272663686	6.96191113069382	-8.30658239822251	0.000165211659939674	0.00186057644417181	1.60963263861688	-3.76701412030812
CSNK1E	0.314720810336799	5.35822056088594	8.44480939607741	0.000165350115085501	0.00186057644417181	1.66913647907298	3.76680490035717
DNAJB12	-0.347209551350354	5.92796276807457	-8.31216503188996	0.000165779848800007	0.0018638230190045	1.60354073967495	-3.7661565766189
THOC6	-0.506715350973503	3.90960518466261	-8.36970525165915	0.000165940833326448	0.00186404515666025	3.31362801876805	-3.76591411209653
GPX4	-0.500006409507575	7.98221697873104	-8.29772174663612	0.000166122941013899	0.00186427452213319	1.61796235148905	-3.76564009983932
LSR	0.566864613175278	3.44940847630362	8.84363517749493	0.00016624373911287	0.00186427452213319	1.92762291718481	3.76545849422926
AKR7A2	-0.342487488422437	5.47695398836738	-8.30693926760151	0.000167517808594491	0.00187696736471875	1.57674016381486	-3.76355060517788
SWAP70	-0.298938097987088	6.88557131872015	-8.28510350482173	0.000167660277140075	0.00187697031210504	1.56160780245474	-3.76333811112321
TMEM192	-0.305607945912141	5.69679306779595	-8.29485175822407	0.000168234098687497	0.00188062544888257	1.56887388528076	-3.76248396364819
ARID4B	0.313235088085944	5.3671738291809	8.41706996075512	0.000168381381145179	0.00188062544888257	1.65611811658071	3.76226517209474
KCNAB1	-1.18232064373948	0.312058223318778	-9.55796239913289	0.000168414219302916	0.00188062544888257	2.36428213656253	-3.76221641478395
XPO6	-0.287387546611523	6.95585311464316	-8.27640979575357	0.000168592011991666	0.00188080457991791	1.56932671773894	-3.76195258763912
SPSB2	0.43270870025623	2.60271590781929	8.80494517267544	0.000168862076254673	0.00188080457991791	1.90374276837566	3.76155233869063
PCAT7	0.676448504116986	1.71667322037018	9.11584247109345	0.000168887562626937	0.00188080457991791	2.09778705279186	3.76151459769287
DNM1	1.04489583640725	2.84996338049345	9.61848798547194	0.000169000244850567	0.00188080457991791	2.39959814598399	3.76134779859783
PACC1	0.393780307073236	5.21131446904458	8.47527032494166	0.000169235911439254	0.00188184060243194	1.74683885240945	3.76099928847879
KCTD11	0.287984874094466	3.27233787786068	8.60505166648236	0.000169826321998031	0.00188530483954912	1.77427526864339	3.76012817382452
IFT27	0.394446989304244	3.21748510836726	8.73748775139003	0.000169922093774892	0.00188530483954912	1.89011113786114	3.75998713701939
PCGF5	-0.482868610976167	5.46601026184859	-8.28694506182269	0.000170136636531492	0.00188530483954912	2.34016052051331	-3.75967146515957
NDUFS6	-0.449908461705844	5.02927500298778	-8.30303475925267	0.000170204622411394	0.00188530483954912	1.74137451188674	-3.75957151087073
RBBP8	-0.678973070444821	3.85535623551031	-8.47791723156418	0.000170261638665244	0.00188530483954912	1.72190979655389	-3.75948771330954
SLC35F2	0.62360587047343	2.6730920309456	9.26746242224571	0.000170725035666715	0.00188885142142915	2.18953177770253	3.75880762981945
AHDC1	0.348449604234884	4.74096328761459	8.47952688312331	0.000171320888580636	0.00189285334945538	1.69118589529012	3.75793570056306
C3orf18	0.83832559548294	3.12497750270208	9.53857195133878	0.000171373570164344	0.00189285334945538	2.39276363321599	3.75785874733707
TXLNB	0.739197901406156	3.86864202993688	8.94565381113914	0.00017194619635968	0.00189657376168941	1.99250757608219	3.75702373110413
IGSF8	0.572664794813182	4.26685517035579	8.75139970222313	0.000172236687330649	0.00189657376168941	1.87222249770294	3.75660113018065
CENPP	-0.532507858168503	3.30950562675551	-8.36755712157401	0.00017227610294244	0.00189657376168941	1.61771513645676	-3.75654384073184
ZNF568	0.380666667285448	2.28395161502675	8.80546780088853	0.0001722851685935	0.00189657376168941	1.90847534976509	3.75653066581472
TRIM14	0.472456294929798	5.55252772393299	8.44799521471947	0.000172445889042287	0.00189676107455762	1.67688122146966	3.75629720240088
MAZ	-0.385635513187475	7.16700633175035	-8.23833032363293	0.000172955424264486	0.00190078155276183	1.53440824300989	-3.75555839920124
B3GALT6	-0.297635334569683	4.79048571068535	-8.26689252274558	0.000173397459944159	0.00190375441318562	1.56812838280641	-3.75491912368432
NRP2	-0.399929095845159	8.24903235835085	-8.23227706401792	0.000173514399504682	0.00190375441318562	1.52517546955635	-3.754750261135
FCER2	1.35205555697561	1.30899307155308	11.6420767431412	0.000173768309741846	0.00190458013262218	3.46968771956788	3.75438397898519
PMM1	0.641059542032614	3.0537912269771	9.20771383713386	0.000173953997088832	0.00190458013262218	2.3456258982248	3.75411643133948
CAMK1D	-0.604547193573703	5.0766157698697	-8.32035212542141	0.00017402370769341	0.00190458013262218	1.59231273426855	-3.75401605814289
IFI27L1	0.443162812160659	1.70920337739975	8.79066027070638	0.000174343825650068	0.00190458013262218	1.89697801101517	3.75355561952038
RALGAPA2	0.467769492405186	5.09029779859608	8.45880244019439	0.000174392292453022	0.00190458013262218	1.67814500968817	3.7534859770665
CPPED1	-0.351728552950759	6.55895587552239	-8.22923475038648	0.000174455442104722	0.00190458013262218	1.5223964062489	-3.75339526397833
FNTB	-0.351449292157646	4.1285167270986	-8.27313459218568	0.000174696643667393	0.00190563718988919	1.55220389581999	-3.75304906722522
EML4	0.498677302724041	8.01517600244271	8.2283657855119	0.000174925986551758	0.00190618668267873	1.56826102760817	3.75272030789987
PPAT	0.432368022312449	3.50768957580258	8.72895295683669	0.000175107303048182	0.00190618668267873	1.85769012050823	3.75246068041618
BUB1	-0.266592524946912	2.70752517958475	-8.29059550013609	0.000175180274724547	0.00190618668267873	1.56399883282027	-3.75235626345677
RASL10A	-0.713327101044288	2.28950077879467	-8.72263124381785	0.000175634999755863	0.0019086629905016	1.85084155821818	-3.75170650641581
COQ6	-0.410023917184701	3.07552019914164	-8.31652901090233	0.000175697062918361	0.0019086629905016	1.58238650064466	-3.75161794702429
PRDX1	-0.436353260967528	8.8440357569283	-8.20616752751124	0.000176566926367352	0.00191653524763379	1.58149696691923	-3.75037980425949
FNBP1	-0.445448827432933	6.39251288399146	-8.20852248687375	0.000177301578512818	0.00192292813047714	1.51443572816734	-3.74933857781005
ZNF555	0.508961759563834	1.81037734248683	8.9691440442618	0.000177699171090208	0.00192565793039381	2.04699054303438	3.74877675843165
VILL	-0.655033202401804	1.91978329536544	-8.47456936137974	0.000178070358506382	0.00192809734366344	1.77298367175686	-3.74825331680497
TGFA	-0.582833915778489	4.97361224346065	-8.25093476106669	0.000178779832868422	0.00193376037569953	1.53713307513892	-3.74725567751424
CLUH	-0.27737996098684	6.63109845929086	-8.19354589793588	0.000178886386751203	0.00193376037569953	1.49751432099875	-3.74710616661547
PANX2	-0.674826874140889	1.80350508600563	-8.56110769240179	0.000179124978223917	0.00193475498165097	1.74590483258509	-3.74677169084199
ENSG00000283839	-0.875602058187021	1.24422774137032	-8.69020657775096	0.000179364555482083	0.00193547947661571	1.84819389364742	-3.7464362543576
METTL23	0.287930109686033	4.0086761993357	8.4594048103012	0.000179659280627746	0.00193547947661571	1.68707055444402	3.74602418172887
CNOT8	0.302434489087607	5.95401696588732	8.2540149901239	0.000179691988576654	0.00193547947661571	1.6454446176555	3.7459784900038
CPSF4	0.326373766548083	4.19135875784136	8.46756476898679	0.000179778607343803	0.00193547947661571	1.75743032854011	3.7458575247401
COL26A1	-0.946338472685987	2.09175923512499	-8.83194997058752	0.000179940400602128	0.00193564250003871	2.05800981286597	-3.74563172313123
SAPCD2	-0.470602824592014	1.14469850443019	-8.28191780655603	0.000180494043441333	0.00193889914808905	1.55813148796532	-3.74486049074589
DDIT4L	0.470671414000597	7.95122607752149	8.18098570480162	0.000180564116342548	0.00193889914808905	1.48963402762379	3.74476303681257
HERC3	-0.346768933322161	5.71171447215034	-8.18420782965575	0.000180683836059515	0.00193889914808905	1.8377068091332	-3.74459661878124
SAMD4A	-0.439701539622801	5.56813227226212	-8.18160451264779	0.000181946350714373	0.0019488365407787	1.48944278467615	-3.74284792668854
ENSG00000267248	0.919659048274599	0.0192040629267702	9.38243160647479	0.000181981438283082	0.0019488365407787	2.28131146126992	3.74279949048074
SLC36A1	-0.353900369831359	7.02982507552569	-8.1634833062826	0.000182052841486487	0.0019488365407787	1.47817902806823	-3.74270094990422
ZNG1B	0.308982681072497	4.45363283521723	8.40582286419209	0.000182755883281129	0.00195477706922822	1.64348706218596	3.74173264677295
ZCCHC24	0.451414403746886	4.34242183470641	8.54607559857163	0.000182958103024403	0.00195535546706	1.7448618282075	3.7414547769536
RND1	-1.59198088111551	-0.235589745123912	-9.90760637004882	0.000183662761302352	0.00195776884580875	2.72333286938438	-3.74048875802955
ARL10	0.558158170391966	4.06928187518377	8.67223413670372	0.000183689405433934	0.00195776884580875	1.82876129762149	3.74045229988474
NCDN	0.62484161651847	4.52253233302042	8.6401284603405	0.000183744510636494	0.00195776884580875	4.46464871067298	3.74037691318096
ZNF81	0.501841844055636	3.05425698889453	8.85300350642083	0.000183777225544135	0.00195776884580875	1.96579211352869	3.74033216758697
NIN	-0.389458537666848	6.49010022299033	-8.15167286687707	0.000183958264827418	0.00195811704633636	1.47166949349608	-3.74008468762329
DYNLT3	0.294334859350691	4.96813489660971	8.30525765125859	0.000184240326925297	0.00195953914189121	1.57393776763674	3.73969956576278
NINJ2	-0.60415081664145	2.27889719967744	-8.40338430978525	0.000184623248000295	0.001962030797388	1.64665152634601	-3.7391776191454
ACTR2	-0.315066867014908	9.65790306705632	-8.13276913544876	0.000185590809063005	0.00197072653968029	1.45664207558788	-3.73786329050838
ID2-AS1	0.899339707730929	1.55109380649225	9.93585009612121	0.00018586460065541	0.00197150817454534	2.75626298172023	3.73749254298189
FZD5	-0.343669879420767	3.84160729070034	-8.18591991621056	0.000186207873192967	0.00197150817454534	1.49240440389313	-3.73702843435284
POLR1H	0.410619949967032	2.42306257010735	8.75777127876324	0.000186251309954206	0.00197150817454534	1.87790158712906	3.73696976465796
CFAP58-DT	1.33365395561801	0.0267029996200654	10.4209237149555	0.000186261890571864	0.00197150817454534	2.85998766675046	3.7369554754482
GATAD2B	0.31805013027639	5.47781462297231	8.25498130816673	0.000186501131887068	0.00197245868571908	1.62414826939098	3.7366325816236
SEMA3A	-0.626029105828176	2.37559805499883	-8.21453448069603	0.000187063500151691	0.00197682236869669	1.51235856217395	-3.73587510773204
CACNB1	1.08903243603069	1.07867305926983	10.1672330023589	0.00018740570233764	0.00197757645059301	2.7323516564829	3.73541523024423
TNKS	0.318232916229056	4.83510236374867	8.32357584935977	0.000187490284824094	0.00197757645059301	1.59336069012957	3.73530168348853
ZSCAN12	0.429474307986311	2.85398796535893	8.72853787503245	0.000187584340945712	0.00197757645059301	1.85590117216855	3.73517547548967
EFTUD2	-0.280704042041782	7.37312930188827	-8.11615055786782	0.000187847628883852	0.00197877163099597	1.48560847196712	-3.73482250198924
MCM9	-0.292311790823636	4.01786307161328	-8.1606945154139	0.00018817041809403	0.00197995019097722	1.50089260600255	-3.73439039287239
MYO1F	-0.314616753228613	8.2918014189082	-8.11226190106829	0.000188283826470877	0.00197995019097722	1.48769848904487	-3.73423874154863
RENBP	-0.278935951883821	6.06561936371824	-8.12209808251838	0.000188409534045563	0.00197995019097722	1.44866188628834	-3.73407074385457
EDA	0.549431398526524	2.90418404590778	8.8864762381137	0.000188960315184104	0.00198274811492519	1.95854436646439	3.73333591062645
RABL3	-0.28416213561962	4.84916495777152	-8.14008303619866	0.00018900415224339	0.00198274811492519	1.46077336485687	-3.73327751125465
TBXA2R	0.756532401408764	2.91410893402711	9.01689082502074	0.000189126439631095	0.00198274811492519	2.03975495041715	3.73311466826333
PLK1	-0.438891451937642	2.39960944934094	-8.17946714930291	0.000189354276375828	0.00198356118562266	1.48781984784426	-3.73281153512057
GSTM4	-0.600590264301828	5.86275272868857	-8.12490272235402	0.000189690866881482	0.00198551130211632	1.45119361978262	-3.73236433357209
ZNF443	-0.47840697790818	0.88610298810412	-8.20120522707133	0.000190278494512393	0.0019887323094955	1.50927864648877	-3.73158538316225
ADGRL1	1.22893626764766	2.23634373915823	11.3507642823114	0.000190299939911571	0.0019887323094955	3.3320468955727	3.73155699824332
CBFB	-0.300131769283545	6.01906454697296	-8.10542003528803	0.000190454308055843	0.00198877089559261	1.43659020284223	-3.73135276675073
C1orf74	0.511341938815365	1.76093400839424	8.86971103002952	0.000191399576808349	0.00199468555976968	1.99410663167737	3.73010554403239
SCAMP2	-0.308439330109293	7.92774815805037	-8.08797475460096	0.000191445225270022	0.00199468555976968	1.92020405617622	-3.73004546039152
TNFRSF14	-0.561167070309195	6.3419110231912	-8.10010954810277	0.000191496804371279	0.00199468555976968	1.44141683569496	-3.72997758689478
DLEU1	0.890019746512248	1.4070080600503	9.80479865052645	0.000191711390507495	0.00199468555976968	2.52883879077514	3.72969539498219
CD300E	0.680468511391842	1.28088539075125	9.15219903728183	0.000191776344825193	0.00199468555976968	2.11943786853945	3.72961003520681
INTS15	-0.408971329080597	3.85190807622943	-8.13352938374915	0.000192550874808606	0.00200116456425101	1.76847653586201	-3.72859427424021
ITGA2	0.981547320841008	1.42253025718624	10.0203163982561	0.000192824284229411	0.00200147943172819	2.62663742650244	3.72823662695186
SATB1	0.48066390422526	2.40447313160182	8.68288330970546	0.00019288444860658	0.00200147943172819	1.82453451703768	3.72815798981309
EML2	0.371336017608574	4.57502485267123	8.33000085411774	0.000194753448112113	0.00201928575147822	1.5918177773852	3.72572654538559
RTN1	-0.483997898824197	7.00266443575765	-8.0622442859288	0.000195265133416919	0.00202056235981722	1.4088335711736	-3.72506470004213
CSK	-0.306209866148315	7.63383256568113	-8.05971659090197	0.000195271491171061	0.00202056235981722	1.41296601449619	-3.72505648678577
MTMR14	-0.298665833843594	7.13920965611771	-8.05965792158523	0.000195335826284323	0.00202056235981722	1.43618007156221	-3.72497338968755
BBS1	0.611189338210757	3.57148207042497	8.81821688711962	0.000195662012654442	0.00202203566672729	1.97085973220837	3.72455247324849
NUDCD1	0.485987763510614	3.8928950207071	8.56355423163868	0.00019578464899443	0.00202203566672729	1.74996975371278	3.72439439176386
RFC3	-0.469944543226191	2.80305074537576	-8.17508186235648	0.000196248067158028	0.00202523709024144	1.48632053277748	-3.72379787240746
BOK	0.434324323767114	2.39593627006921	8.45155438954526	0.000196622813777167	0.00202751915550377	1.6723207842776	3.72331645963878
TRMT10C	0.391304188395263	4.56379440483865	8.33199901873858	0.000196904821563761	0.00202884210758789	1.66527787197815	3.72295475062717
RNASEK	-0.281991349774265	7.78860106876222	-8.04489229002298	0.000197324619595443	0.00203158163341673	1.39401716797371	-3.72241720959781
NUDT1	-0.380912929917549	3.23875705240241	-8.11236815217566	0.000197608256600544	0.00203276618257901	1.48260759557792	-3.72205462733183
MAP7	0.520533453500993	3.07664963564245	8.67190753192044	0.000198070683213508	0.00203276618257901	1.81874159881572	3.72146453975821
TFEB	-0.4443429590481	4.87797383362957	-8.08399769062258	0.000198108702558972	0.00203276618257901	1.440941900125	-3.7214160821098
ACVRL1	0.903647109016412	4.62030313987697	8.89607116090979	0.000198321316490087	0.00203276618257901	2.01046436318613	3.72114525546383
MOAP1	0.323923391016431	5.4358280417952	8.1826632243997	0.000198334708051635	0.00203276618257901	1.49004420959124	3.72112820648802
SLC46A3	-0.458375960057931	5.35076325409766	-8.06541720539861	0.000198462328612697	0.00203276618257901	1.41226539597759	-3.72096578529353
TPI1	-0.313283689500473	8.6143695782218	-8.0351127000398	0.000198517736900094	0.00203276618257901	1.45001156476485	-3.72089529836412
NUCB2	0.521251406888492	3.44798548090824	8.66675939596426	0.000198793434332608	0.00203335485225245	1.87006157785357	3.72054484804804
ENSG00000290596	1.33904189859894	2.02080941958929	11.5571575076847	0.000198951945277471	0.00203335485225245	3.71029212152373	3.72034356497466
RND3	-0.732069225443367	4.80681978636117	-8.19088040529154	0.000199037386855835	0.00203335485225245	1.49780179185535	-3.72023513058013
DNAAF9	-0.403607372369235	5.14237697524665	-8.06101407780024	0.000199360532326231	0.00203361695867691	1.41507780265179	-3.7198254199203
ZNF709	0.623328710795134	0.67891379401039	8.95492774025024	0.000199371190584735	0.00203361695867691	2.02617899980874	3.719811917127
FNDC3A	0.265904558136114	7.09037015657178	8.03385994392783	0.000200131302438184	0.00203979386940664	1.38644769358245	3.71885068700153
EVI2B	-0.380472547334175	7.68119778233688	-8.02165435748704	0.000200500895598639	0.00204198404398644	1.38170750771964	-3.71838454175526
PDCD11	0.281915202890883	5.56063871053	8.12113680314308	0.000200789958934853	0.00204323717840788	1.44906049273126	3.71802052610386
USF1	-0.289945749610432	5.51842262711678	-8.03554919940169	0.000201062268940669	0.00204323717840788	1.39257491675973	-3.71767805789431
MEGF6	-0.546187201503946	3.78644243989803	-8.11801281308935	0.000201088347204472	0.00204323717840788	1.44544994751019	-3.71764528366925
PPP2R3A	0.370821430730361	5.22785522265915	8.16081266996042	0.000202166877782613	0.00205261586142516	1.47485252120263	3.71629331065904
COMMD2	0.288096363901124	5.39532420337579	8.12845025725637	0.00020323731973203	0.00206189806544433	1.45824363210924	3.71495816015136
THEMIS2	-0.443594581649225	6.01070980024418	-8.01482106851341	0.000203418112919921	0.00206214721384795	1.37982681708138	-3.71473331111306
TRIM39	-0.278972465831595	3.43336573214414	-8.05462708187499	0.00020373939577554	0.00206381909811308	1.40659478566269	-3.71433420057923
FBXO31	0.439521567806596	4.4684128092089	8.33596131665927	0.000204080318499594	0.00206447484484954	1.67033569052833	3.71391133862008
CENPB	-0.31788234112114	6.3292015183982	-7.99967958697604	0.000204116953748666	0.00206447484484954	1.50566857936917	-3.71386593774647
RIMS3	0.510621129203778	3.87931850699765	8.37885039818534	0.000204319390377504	0.00206493999509393	1.62391088281239	3.71361520253576
MBD4	0.413045161417348	5.59441164428498	8.12317456606063	0.000205242088519306	0.00207112868605782	1.46892755352805	3.71247530910187
BAK1	0.293303299802815	5.85596265922049	8.0717659657088	0.000205338576939552	0.00207112868605782	1.41400015784948	3.71235638627335
NUDT4	0.400241255679315	5.96880099712064	8.07154366901772	0.000205402488828676	0.00207112868605782	1.43093394742686	3.71227764320273
GABRB2	1.04008419569308	2.9305494721797	10.1329143802215	0.000206118975845258	0.00207676668868821	2.70126008517518	3.7113964623026
FAM151B	-0.473825032936085	0.804230146877033	-8.07759673486392	0.000206603211662729	0.0020800578113931	1.41997827414244	-3.71080254643883
SRR	0.402461872958013	2.72081348878849	8.45901698776997	0.000207432353368124	0.00208681374398313	1.67726840560146	3.70978863252458
POMGNT2	0.388463534798265	4.10894063769838	8.30364729933037	0.000207955984581828	0.00209031246573605	1.62019091863102	3.70915027065959
LTA4H	0.496011463164612	6.35675361931774	8.02421902461181	0.000208096869458078	0.00209031246573605	1.38560331826673	3.70897877482961
ZDHHC3	0.282619317629228	6.48979469225573	7.99695110887717	0.000208298226446345	0.00209040793719847	1.36898745968338	3.70873385693717
CHPF	0.669716524786631	4.20469749374125	8.60282965217415	0.000208423126399968	0.00209040793719847	1.77590234107561	3.70858204826201
CYP20A1	-0.33306888045779	4.54087300285793	-8.00481311444941	0.000208639781704928	0.00209099201117945	1.36805604315742	-3.7083189187991
MOSPD3	0.508211023728708	3.47738109961329	8.52992796166819	0.000209345598542422	0.0020964738658281	1.76651358819814	3.70746347532602
ZDHHC16	0.485292662822269	4.64415040761649	8.28208495378986	0.000209841385660882	0.00209930979661897	2.04196887976462	3.70686420404344
PHKG2	0.341019559228477	4.1947611613734	8.24730813998876	0.000210079706969222	0.00209930979661897	1.54697377101929	3.70657661172419
SORBS3	-0.55681101331195	6.35836114988831	-7.96023458254537	0.000210105935399172	0.00209930979661897	3.7422524216595	-3.7065449794962
KBTBD2	-0.323765221954536	5.41160864768399	-7.97247109702432	0.000210469702293135	0.002100633306659	1.3537559396729	-3.70610664831225
PLOD2	0.609382955665525	1.61818525907722	8.75062427537012	0.000210628859917852	0.002100633306659	1.86766146137961	3.70591509054919
LEPROTL1	0.343516712732464	5.78506240401607	8.03853739771218	0.000210737894076528	0.002100633306659	1.40184927174248	3.70578393846575
SIGLEC16	0.507807164239024	1.29038487992874	8.82161602403085	0.000210875000479065	0.002100633306659	1.91281636867271	3.70561911001545
FN3K	-0.358146099194576	3.58939176565905	-8.00608062984738	0.000211337930212636	0.00210212172554477	1.37610406109647	-3.70506332144579
PLCG2	-0.272176528167684	6.82616511563331	-7.94766978417843	0.000211342944904759	0.00210212172554477	1.328815020525	-3.70505730712113
CRIM1	-0.881831900151106	6.47877922425876	-7.97221123661145	0.000211519280044914	0.00210229139857893	1.34439575666406	-3.70484590636633
PIGW	-0.610490641598386	3.65652887277999	-8.07519520122584	0.000212286115694622	0.00210600372049882	2.06296045969289	-3.70392850010714
PLCD1	0.34527089899625	3.81638635435818	8.23452964018924	0.000212409414426629	0.00210600372049882	1.52560008915703	3.70378128177831
IFI30	-0.296152007518527	9.92023290104682	-7.93745663713536	0.000212414484862285	0.00210600372049882	1.317997514046	-3.70377522941092
NIPBL-DT	0.327582031480918	2.82705923662079	8.38169786151697	0.000212531021721678	0.00210600372049882	1.62561225304318	3.70363616160654
POLDIP3	-0.284082967994103	5.78326984736104	-7.93779393777304	0.000212752146189325	0.0021066133364988	3.00851799821262	-3.70337248222189
WDR25	-0.465809861916859	2.51741539381353	-8.05707101259436	0.00021338231635529	0.00211126926054983	1.40300655795558	-3.70262244654549
PHF13	0.542208635623171	4.23503152851546	8.41954799500009	0.000213624562782947	0.00211194139027437	1.86561351589042	3.70233467547171
STRN4	-0.247813484148451	6.06918242813859	-7.93910381906322	0.000213770262702217	0.00211194139027437	1.31918651986607	-3.70216174214651
TAMALIN	0.876534718970642	0.718135185267127	9.36901900527416	0.000213985174477633	0.00211248340907276	2.28385465118042	3.70190686220326
GLIPR1	-0.24825949155686	7.95824050766339	-7.92258115464023	0.000214761044911332	0.00211855831971949	1.30751092025837	-3.7009886954738
BAIAP2-DT	0.397888263213028	6.10477361687514	7.98964062747218	0.000215352640864134	0.00212135128938457	1.3593581373274	3.70029069011953
ZNF623	0.300762087204401	4.26778336722756	8.14586243762185	0.000215365613135489	0.00212135128938457	2.25071219120813	3.70027540472914
MPST	0.52588131517308	4.52927347186813	8.30393979164897	0.000216167475038171	0.00212766182179629	1.5862551467035	3.69933223509128
RBFOX2	0.552339200786201	4.56920567839161	8.32913366985531	0.00021720552578167	0.00213628594246816	1.70042365714082	3.69811612144887
ADAM19	0.720199512431397	2.3564048358252	8.56984452963865	0.000218372426606752	0.00214616355828929	1.75038389959937	3.69675555332721
ZNF469	-0.596019340732503	2.82175664328047	-8.23127434021576	0.000219080746104021	0.00214635614800059	1.52361252953044	-3.69593300150654
SMYD5	-0.360547072339473	3.76232727793332	-7.94358469947918	0.000219237239325827	0.00214635614800059	1.43046925942058	-3.69575160705992
RUBCNL	0.642916076709314	4.29482964576185	8.48448662561354	0.000219243321266278	0.00214635614800059	1.71289186392459	3.69574455981449
OBSCN	0.841779090112665	0.668234245901541	8.70056359517487	0.000219339974720761	0.00214635614800059	1.8360911757208	3.69563259047979
FCRLA	1.07978294739694	0.4613873688883	9.57065117413663	0.000219385414772577	0.00214635614800059	2.3708698203752	3.69557996592307
VTI1B	-0.248026829064241	6.71666870234126	-7.8952788179132	0.000219673308559645	0.00214635614800059	1.28778648010649	-3.69524679099846
TXLNA	-0.25883299699196	6.16009394043118	-7.896981293297	0.000219684464304622	0.00214635614800059	1.28917800107814	-3.69523388888324
TCF7L2	0.257793612182231	4.65095034244604	8.0708803563648	0.000219692943097871	0.00214635614800059	1.41232759268303	3.69522408319316
ANP32E	0.346048332843536	6.05292717692505	7.93850561502319	0.000221111788537408	0.00215862019001867	1.31989385450224	3.69358817771267
ESRRA	-0.459354359684155	5.09172947348244	-7.90893789961719	0.00022138916170685	0.00215973063220157	1.98009847142345	-3.6932695229914
TP53I11	0.256356383118901	6.9357990349103	7.89080578702921	0.000221705037852547	0.0021612147670722	1.284673136987	3.6929070910101
ENSG00000290928	0.348628222112677	2.98308775834701	8.25328550499919	0.000221976102640233	0.00216226020571841	1.53855555387895	3.69259646124901
TUT4	0.302524167224328	4.35827751145845	8.10353617056589	0.00022225620323739	0.00216262828301562	1.43512863390922	3.69227585067657
PARP10	-0.576278976870247	4.85243723982824	-7.94310941673247	0.000222359516115704	0.00216262828301562	1.66089145444552	-3.69215769176265
HSP90AA1	-0.317079971163339	9.66587066084958	-7.87125369511807	0.000222505432861218	0.00216262828301562	1.27077370160711	-3.69199089458403
ADGRE2	-0.396378037544351	6.84000498150232	-7.87127108751484	0.000223053145308802	0.00216635648633618	1.27157000290936	-3.69136572018507
LINC01003	-0.65486997358515	1.2086758308162	-8.12427355635116	0.00022340384862178	0.00216816720438152	1.46341536145713	-3.69096617389925
ACTR3	-0.355640804906584	9.40868106279257	-7.86320732225742	0.000223758704055277	0.00217001552889464	2.29459356018075	-3.69056249605159
ALDH5A1	-0.716860645164584	4.76248750134131	-8.00494783059774	0.000224278109819931	0.00217345577937832	1.36797983093031	-3.68997271062869
AGPAT2	-0.439333969650007	5.50743584964555	-7.88056443465421	0.000224545371942751	0.00217444927679557	1.44474332498499	-3.6896697338206
TXNRD1	-0.330079060666928	8.52274514517159	-7.85432116352909	0.00022523798943085	0.00217955734787228	1.25839226123419	-3.68888613320791
MFN1	0.344243667847835	5.03483676531014	8.03443081450153	0.000225718332941018	0.0021826053307608	1.38774553493862	3.68834401829145
ENSG00000215014	-1.05363229508741	0.656843127469041	-8.53108655900514	0.000226353044323642	0.00218638623687463	2.81976515393965	-3.68762934245606
ZDHHC18	-0.335216923095645	5.54538670586125	-7.86535190833967	0.00022644063836712	0.00218638623687463	1.27007134116102	-3.68753086057625
TBC1D9B	-0.302666477335809	7.65294962837737	-7.8451655817669	0.000226790454887828	0.00218672547682005	1.25284756459814	-3.68713791849179
CCN3	0.840162951445034	1.62585495683469	9.17478041986703	0.000226872549504813	0.00218672547682005	2.13362928969113	3.68704578563051
SORT1	0.403854797531712	9.06388714730318	7.84453764267504	0.000226972793639175	0.00218672547682005	1.3777173495044	3.68693332641641
SLC6A6	-0.475862705737571	8.79975278135715	-7.84149324584181	0.000227256753537566	0.00218786425232847	1.25067774703042	-3.68661501794637
SOD2	-0.567186714506345	11.0700762774631	-7.84013051542107	0.000227435494313579	0.0021879891322485	1.24960861871572	-3.68641484758618
TAF6L	-0.592157579403792	3.27755101263129	-7.99090089324605	0.000227982047106541	0.00219098608880342	1.45548770150306	-3.68580368223948
ZCWPW1	-0.585241327359443	1.30706414067457	-8.0196398776747	0.000228079012502152	0.00219098608880342	1.4396938788405	-3.68569539740939
ITGA4	0.438906617248342	6.42761629673467	7.87357032400845	0.000229731357409312	0.00220525395377856	1.37870873032294	3.68385677401234
DCBLD1	-0.393202004061453	2.98552933768667	-7.9030599641308	0.000230409128279219	0.00221015267743998	1.29861876673875	-3.68310618146487
PAICS	0.345466583951931	5.95792204969528	7.88336676532641	0.000230608979599917	0.00221046326923697	1.27984338129516	3.68288525310876
CEP135	-0.530376648625845	4.12929533535629	-7.90837753112779	0.00023078013214158	0.00221049852259558	1.52046965225931	-3.68269619299528
TERF2IP	0.28925989323397	5.96496523433478	7.86586666978464	0.000231452705661654	0.00221533303990441	3.6376743129806	3.68195452089507
MSANTD3	-0.340162027615986	4.85096948715601	-7.8461856502826	0.000231867362754151	0.0022176937108638	1.25278255033701	-3.68149827017365
ZNF343	0.452550265665426	2.16070921954162	8.46966613381603	0.000232744728184864	0.00222447332897322	1.69428411738715	3.68053541628298
USP45	0.368065781949189	2.96110506233008	8.2681903329017	0.000233095241532844	0.00222621135527641	1.55171571555124	3.68015170164689
KDM2B	-0.298970598581476	6.52451947016137	-7.80714767289937	0.000233499575396586	0.00222662926898969	1.22863391644906	-3.6797097405069
SPRED3	1.1843287774319	1.06440781807921	9.93978423833991	0.00023352836434036	0.00222662926898969	2.62608837225031	3.67967829986038
TIAM2	0.447283745669913	1.65419811758448	8.16775972869638	0.000233645089593963	0.00222662926898969	1.47951083870019	3.67955086049217
WWOX	-0.401348148537042	2.62229830620248	-7.88407328094215	0.000234306197870361	0.00223072403542442	1.29008647708985	-3.67883019512545
LINC02035	-0.465718028024047	3.65499079678478	-7.88308386388646	0.000234412776508347	0.00223072403542442	1.29370583464275	-3.67871419380276
KRCC1	-0.454418992445807	3.86403868933176	-7.86424266344487	0.000235881243346587	0.00224308107415821	1.38058214125432	-3.677120917584
ELOVL1	-0.267887650552759	6.66291145739891	-7.78798320851844	0.000236669571641214	0.0022459742978814	1.21125985458882	-3.67626942226527
RPA3	0.579620567178894	3.7684573848466	8.41736265885177	0.000237043199147834	0.0022459742978814	1.68497618120483	3.67586678596583
CAD	-0.265986275029228	5.65479194367316	-7.79809732800509	0.000237189445799778	0.0022459742978814	1.21820952918492	-3.67570934672549
SMARCB1	-0.421226765330909	5.61911151323152	-7.80426855199664	0.000237206976218699	0.0022459742978814	1.22766602814454	-3.67569048077761
ZNF791	0.441641041552013	4.20509829569453	8.15071854235028	0.000237243191442524	0.0022459742978814	1.47145423900979	3.6756515106932
UNK	-0.297405757576782	5.05672427694668	-7.80641108817784	0.000237380185858964	0.0022459742978814	1.23563244932934	-3.67550414570579
SRM	-0.357090572618231	5.25733872117462	-7.80035600332466	0.00023743784880392	0.0022459742978814	1.42521607199561	-3.67544214149791
FAM131A	0.34644200684343	4.12350171757071	8.05707790906494	0.000237546792926922	0.0022459742978814	1.40402727418632	3.67532503386603
SNN	-0.374177335257792	5.61776966210288	-7.79390838272827	0.00023787489210174	0.00224746650025116	1.28768113638115	-3.67497265340562
PRTFDC1	1.42119995246506	0.0766224878878644	10.6859932465512	0.00023813990150906	0.00224836091560664	3.19673825508084	3.67468836450096
LGALS1	0.349116010926796	8.4406050819493	7.77427640067228	0.000238791903678007	0.00225290517272767	1.20148332759359	3.67399019055952
MAML3	0.648450342583059	4.08172409390811	8.42997992375937	0.000239346864259323	0.00225652804382772	1.66437930647727	3.67339733789288
TMEM161A	0.32237016299208	3.48702120429657	8.05202509186001	0.000239744191447439	0.00225866065875428	3.8426471756409	3.67297367335735
BMPR2	0.305136392329929	6.58679989088611	7.78700979495538	0.000240188530494528	0.00226123282025483	1.21682994007155	3.67250066029876
RNF19B	-0.474630852979075	5.5888760333267	-7.79649872024083	0.000240428101155652	0.00226187491600388	1.21741778321502	-3.67224597024444
LINC00205	0.587366702184571	2.47705848291151	8.33800867241825	0.000240786994743834	0.00226363785158395	1.59670202074983	3.67186487190955
CRIP1	-0.372131209813188	3.13645863146589	-7.82215087654136	0.000241312070065236	0.00226626383736514	1.23513090563914	-3.67130826926138
PARP4	-0.278153209549854	7.67820589341518	-7.75686832131821	0.000241409724625758	0.00226626383736514	1.18803452637929	-3.67120487651185
DDX54	-0.299916759674294	5.76861780100106	-7.75637250550044	0.000243487672410584	0.00228414626023262	1.24579255767725	-3.66901407791806
SLITRK4	0.688909301819468	1.67475918445035	7.95945595085056	0.000244185735066274	0.00228779609821983	1.33432168003991	3.66828203880413
ELOB	0.276094156389259	6.2086855257258	7.78234632814883	0.000244282562259795	0.00228779609821983	1.32705603407834	3.66818065386477
ZNG1A	0.509196119547423	5.15680830141148	7.98768581302667	0.000244396734486701	0.00228779609821983	1.36221375486677	3.66806115586615
ZMYM5	0.344295910158252	3.34481133244099	8.08785727545963	0.000244845381065359	0.00229037149871132	1.53540258803099	3.66759208799545
TMEM250	-0.322625924726114	5.72867226169476	-7.74784579677601	0.000245418890209901	0.00229411043334312	1.18496682905968	-3.66699364680588
IBSP	1.45909546352486	3.66100634689544	8.72636405951007	0.000245756849903035	0.00229524041466855	1.85324153670553	3.66664160905913
APP	0.264039922890813	8.94191262067021	7.73177582113986	0.000245887563174584	0.00229524041466855	1.16974048035185	3.66650557256757
SEPTIN9	-0.340966290805932	8.46493875413431	-7.72798080212011	0.000246362499907611	0.00229804850620534	1.16705126452464	-3.66601186466855
ARHGAP35	0.296228889044721	6.7017134571208	7.74368998796851	0.000246680875873685	0.00229939327729997	1.17971813846862	3.6656814049539
TRMO	-0.491087150163866	3.15475721818804	-7.82403992182192	0.000247384207549638	0.00230362219247822	1.35151617989859	-3.66495279459581
G3BP1	-0.410726482055999	7.81881750655748	-7.72183911456704	0.000247532617116857	0.00230362219247822	1.34298501590887	-3.66479929927566
UBE2Z	-0.279792360102747	6.97119749662348	-7.72262484953587	0.000247658147672293	0.00230362219247822	1.16344447031558	-3.66466953436467
COLGALT1	-0.248872557425765	8.50292350438405	-7.71740321622043	0.000248220290541024	0.00230722508088096	1.15916427757868	-3.66408918517251
RABL6	-0.243640242582653	6.94805957919595	-7.71395361749597	0.000249186347537415	0.00231457466653507	1.15641961825999	-3.66309471372968
PELI3	0.801680174023662	3.52543255776888	8.64490694963807	0.0002495641957017	0.00231553514155109	1.82372128036422	3.66270673547708
ZNF672	-0.314271194857384	4.63518309170105	-7.73717634119707	0.000249640617200334	0.00231553514155109	1.34134676187187	-3.66262833211153
ZNF664	0.309556799402933	6.58142842643927	7.73059157166192	0.000250119907955463	0.00231835159066303	1.17237433692176	3.66213712444191
FCHO1	0.522316305683629	3.79575270730461	8.15715115472207	0.000250314483010286	0.00231852692017738	1.47253923780241	3.66193796344757
ARPC3	-0.378998821929239	8.48092509423972	-7.69844102425719	0.000251566952757154	0.00232849383551309	2.35375798095793	-3.66065943889745
POLA2	-0.260796049846747	3.95239646444546	-7.74422937933804	0.000251818185679309	0.00232918586740098	1.17894747187026	-3.66040369866599
TUBA4A	1.05243152041524	1.98203930830377	9.05045314933383	0.000252768214213879	0.00233567073872563	2.06137252780794	3.65943878429733
ERAP1	-0.284932851192702	6.57072183114977	-7.69559466338643	0.000252873209003631	0.00233567073872563	1.14432679093206	-3.65933235316133
CADM1	-0.497887953040672	4.45443819392834	-7.76601073201273	0.000253189878050272	0.00233696027998989	1.19521161984678	-3.65901160283707
COX20	0.280220620368574	4.56048840070538	7.88072004967527	0.00025357459006015	0.00233887562138639	1.28667459537961	3.6586224383817
HFE	-0.43776826559545	4.61364159457468	-7.73354176715548	0.000253967266977003	0.00233942398527924	1.17340071988707	-3.65822578743492
PGP	0.264020710273804	4.91334461899617	7.84138778627919	0.000253988527229725	0.00233942398527924	1.24918755785859	3.65820432843705
BEX4	0.440243350776467	5.53868563318198	7.84851230963385	0.000255045400102041	0.00234752038768956	1.25492120430518	3.65713969325756
TTC27	-0.452973623354495	3.59042610523384	-7.7545446093025	0.00025607567501073	0.00235536086025549	1.19946640972746	-3.65610582620241
VWCE	-0.679791078827111	3.11217717769278	-7.73295313595412	0.000256504443259116	0.00235668335377057	1.17114442509594	-3.65567671202815
GRIN3B	0.631826645460617	1.24812498847164	8.49326793436848	0.00025657655726709	0.00235668335377057	1.69994381624076	3.65560460592453
HABP4	0.441440838895796	3.64866092849306	8.07321364234492	0.000257414522111333	0.00236273593695931	1.43240511008987	3.65476812347341
ZNF30	0.468541939243637	1.59767900634253	8.26391895504003	0.000258155468325366	0.00236724057175315	2.02998539304736	3.65403061232785
ZC4H2	0.934557816315544	0.912599629887445	9.06582678232388	0.000258263991463333	0.00236724057175315	2.0679755285979	3.65392275899438
COMMD3	-0.293609867598042	4.94100918253028	-7.68545372059733	0.000258897771738726	0.00237140297652981	1.1626072385752	-3.65329373788761
TANGO2	-0.413714934730791	5.84843855581503	-7.67363583716075	0.000259392358309868	0.00237307368740537	1.12740438947973	-3.65280386745576
TMTC3	0.466449539656467	3.92259953693578	8.03360074278467	0.000259439755354645	0.00237307368740537	1.39453152148865	3.65275696836242
CDKN2A	0.348476283570115	6.20765500504511	7.71528377866534	0.000259924151315632	0.00237567620589159	1.15936586916661	3.65227812150305
ENSG00000287255	1.1445402122916	1.13136883371531	10.3948652718279	0.000260084257709929	0.00237567620589159	2.86500942181805	3.65212003321379
TICAM1	-0.382779826732265	5.29218270030833	-7.66902478665468	0.000260872322209102	0.00238122668107741	1.30845035112726	-3.65134322953285
ARSK	0.484401483841507	2.48649741665099	8.23447482419568	0.000261867840118549	0.00238791838990516	1.53469903567404	3.65036507592772
DCTD	-0.282528270913829	6.02229272244932	-7.6504345810877	0.000261967257260601	0.00238791838990516	1.13453070489902	-3.6502675844196
FBXW11	0.266560329967207	6.32377561163005	7.67420071370236	0.000262187891687554	0.00238828018107938	1.15254870558014	3.65005134736777
CLSPN	-0.503457182734052	2.03055800164972	-7.74903710398695	0.000262633179825188	0.00239068644173286	1.18206770201128	-3.64961545320238
ISG20L2	0.304460515496046	5.03090443950106	7.78800174261493	0.000263684639875032	0.00239766717001259	1.24849845313384	3.6485889186303
GIMAP5	0.560749200349125	4.01179794947533	8.14382794404795	0.000263763370774929	0.00239766717001259	1.4630687173301	3.6485122086067
SRGAP3	-0.5851873067891	3.06850083158834	-7.78268744996775	0.000264506265722956	0.00240276545167054	1.20831890228123	-3.64778943744109
HS3ST1	-0.358263893768247	5.21116739135599	-7.65380637958263	0.000264853779652917	0.0024042675637131	1.11321658576458	-3.64745199019115
ANXA4	-0.342744221552335	6.62792551535428	-7.6282631185842	0.000265242510023092	0.0024061415050136	1.12455478660501	-3.64707501194193
MAP3K11	-0.27360357338059	7.14747283523881	-7.62488831768429	0.000265497251474347	0.00240679822953977	1.09701583102679	-3.64682825266828
KNL1	-0.599259678690222	2.32045621982428	-7.75840521191261	0.000266014407957792	0.0024098312770315	1.18914063173574	-3.64632798292743
TMCO4	-0.322287443692838	3.98683703933943	-7.6648787500259	0.000266429950958902	0.00241194027620477	1.12174507878395	-3.64592666886018
ARHGDIA	-0.247464322768406	8.80834297607276	-7.61329217629797	0.000267479938261442	0.00241760678369277	1.09061198155934	-3.64491524348857
ODC1	-0.391512124819144	5.56298226214996	-7.63011248609611	0.000267950123548116	0.00241760678369277	1.1475154375651	-3.64446353222415
SCPEP1	0.313759527372271	8.02067616190381	7.61562907610942	0.000267952049925755	0.00241760678369277	1.08558851738951	3.6444616830645
SLC12A4	0.256148611789303	4.90383826153605	7.75970090834194	0.000267967327431997	0.00241760678369277	1.18984930116594	3.6444470183916
IRF6	1.36230609552369	1.75678552621262	11.0969289013767	0.000267971719413783	0.00241760678369277	3.26013345659345	3.64444280273236
KATNAL1	0.639526548037542	3.65899829771983	8.2298644608218	0.000268547653204765	0.00242114786519788	1.54208062664151	3.64389055098307
PPIL2	-0.344112978849727	5.29414808653648	-7.62497175620063	0.000269530897380762	0.00242835379831309	1.09111776152488	-3.64295029768611
TTC13	0.603427010337984	3.86983442330697	8.18608503232697	0.000270252832815627	0.00243319723078681	1.79898552853217	3.64226197257688
GPATCH3	-0.488716853283236	3.69781795755549	-7.64055735966531	0.000270602237804759	0.00243468230183028	3.38365108333793	-3.64192945315012
H2BC4	-0.725099376702777	-0.17955492792753	-7.82648960095162	0.000270964869848636	0.00243576384457781	1.23967432564575	-3.64158477119869
PLK4	-0.72519032522816	2.01250584563496	-7.93291671733166	0.000271210341894164	0.00243576384457781	1.31596288890094	-3.64135169520213
TNFAIP1	0.318754768846562	4.84068656988642	7.77359632524349	0.000271408255328855	0.00243576384457781	1.22830557794859	3.64116392009594
CALM1	0.263478069488125	9.23933037081012	7.59262693738529	0.000271624979601369	0.00243576384457781	1.06708250533965	3.64095844491934
KYAT1	0.590465805829746	1.27343899920948	8.43201033801807	0.000271645153361507	0.00243576384457781	1.66719142774093	3.64093932609869
EEF1D	-0.295240510036925	6.6385738316745	-7.59158298451733	0.000272436912839752	0.00244120489651859	1.0657595079766	-3.64019001892516
FITM2	0.359393327711637	3.29046222938622	7.94806865121294	0.000272644537422224	0.00244140790328082	1.33187465039591	3.63999386449008
GTPBP8	-0.285034543984909	3.21820773947836	-7.6405946318026	0.00027310065517197	0.00244383426956938	1.10805823545206	-3.63956343596184
FEM1B	0.312962012846362	7.5017990048056	7.58930763946206	0.000274007617627635	0.00245028898717286	1.06444362941584	3.63870955314293
MBOAT7	0.403084070942506	6.22941754231998	7.64711921688084	0.00027459911120409	0.00245391582178929	1.10896621412507	3.63815410246156
JAK3	-0.295197362424919	4.16126223453088	-7.60741289046766	0.000275004425774287	0.00245585313518123	1.07748228579506	-3.63777413297798
FHL1	0.621630406249289	3.21940812050021	8.04714581861385	0.00027518802840617	0.00245585313518123	1.39528371123953	3.63760218406057
TCEAL4	0.397203147054085	5.52290371030976	7.72053398315405	0.000275452256932564	0.00245655022922494	1.16241608774403	3.63735491538487
ARMT1	0.49910687223096	6.18461829769093	7.63901668596922	0.000275643519950944	0.0024565960971185	1.10131320467385	3.63717606748463
HEXIM1	0.279562898459358	5.72596051070518	7.6496990645582	0.00027588027375402	0.00245704705349481	1.15171950830621	3.63695484267854
PRKACA	0.300297196089879	7.59005976358455	7.57496828104496	0.000276163027967322	0.00245790681465993	1.08500302215693	3.63669086770691
SMARCA1	0.675918498767667	4.33867982477967	8.1315458342639	0.000276997431869189	0.00245837397101673	1.45798118748962	3.63591335509237
DCUN1D5	0.397750875941	4.69655021582695	7.80711750238106	0.000277004032068384	0.00245837397101673	1.24494257141041	3.63590721366184
DFFA	0.266890578496769	5.25983598637259	7.67909131796373	0.000277020764721042	0.00245837397101673	1.13258257202801	3.635891644682
KRR1	0.370616657430636	4.99444712129641	7.7496474708127	0.000277091041060957	0.00245837397101673	1.25061594416983	3.63582626533423
FKBP7	1.1269420653192	1.19789683785714	9.58347130582999	0.0002771467890653	0.00245837397101673	5.38402207283089	3.6357744130111
TMEM86A	-0.265632796647319	6.31956199058016	-7.56775607169646	0.000277541047544077	0.00246021778813584	1.04794850472879	-3.63540798414284
PRMT5	0.399089292221684	4.80025280969611	7.79732200163135	0.000277748383776368	0.00246039125644439	1.21914228285271	3.63521547887217
WARS2	-0.436814420655605	2.98260997137849	-7.64598100908469	0.000278128408529444	0.00246039125644439	1.11135128893004	-3.634862987018
SH3BP5	-0.298164063003827	5.77556698371613	-7.57319443660733	0.000278364996563246	0.00246039125644439	1.05198872098117	-3.63464376774379
TIGD7	0.402453960415213	0.936971598607514	7.94908743475288	0.000278383054697342	0.00246039125644439	1.33440640437921	3.63462704249363
ZNHIT1	0.248930137264368	5.09295048925104	7.68335864761347	0.000278492653771341	0.00246039125644439	1.13558345282398	3.63452555481185
RHOQ	-0.540544802737407	7.76673451912647	-7.55749800021298	0.000278831267482268	0.00246173504983174	1.1056533004907	-3.63421223807323
BST1	-0.77826543074114	2.57796121919619	-7.88224744385729	0.000279341581864748	0.00246354953055842	1.75126930155018	-3.63374072093044
PTPN2	-0.242047073025903	5.17811849912951	-7.57670274260629	0.000279410080100459	0.00246354953055842	1.05463485964334	-3.63367749180785
DDX20	0.335511919599277	4.2518738864525	7.80300045633631	0.0002797803470986	0.00246491639861273	1.22300591120362	3.63333595825118
MME	0.312015624137147	3.93005496276398	7.78169781610772	0.00027993860758546	0.00246491639861273	1.20556394326726	3.63319010827634
GSDME	-0.403993226476531	6.02740294808769	-7.5598780735199	0.000280174941712674	0.00246535270377706	1.04839347906379	-3.632972450839
C9orf72	-0.418780089045547	4.50620753821056	-7.59983581705225	0.000280505599205486	0.00246539253209871	1.07491758029064	-3.63266821265862
SDCBP	-0.397513236550005	9.43175393807782	-7.5474093470958	0.000280553040625219	0.00246539253209871	1.07478895243055	-3.63262458934641
SYP	0.713131581921993	4.09171817867582	7.86357801248489	0.000281165319270211	0.00246912910781604	1.26523531153538	3.63206220659269
CYB5B	0.236831340270441	6.03613001767903	7.58157169837013	0.000281872991231989	0.00247358095223511	1.05822126283085	3.63141363222532
UBALD2	0.254703653404541	6.03058428517503	7.58082351338457	0.00028233608053021	0.00247358095223511	1.05777953236269	3.63099004084046
ECPAS	-0.301998126353541	6.96253307500519	-7.53977819412315	0.000282467932401824	0.00247358095223511	1.04250232111911	-3.63086955397209
KLF2	-0.441678202491186	1.20589524032025	-7.62774776729541	0.000282516776351989	0.00247358095223511	1.09287013442421	-3.63082493351415
SDHD	-0.331270782804317	6.96588236331803	-7.53947012938954	0.000282609294338249	0.00247358095223511	1.03314856744696	-3.63074043528373
CCDC103	0.467383197496413	1.89535021393742	8.12212580132989	0.000283773789795898	0.00248212740325782	1.46534825461935	3.62967909250731
SGO2	-0.331836778577963	2.8998660993593	-7.59322327738804	0.000284657155520391	0.00248820516272426	1.06707799130036	-3.62887669505532
RBM4	0.329173347887008	4.97027179968645	7.69181895537169	0.000285627345113021	0.00249464687975636	1.14632127384368	3.62799811573556
C5orf15	0.278003271606004	6.68169880876525	7.54115668065855	0.000285801365757126	0.00249464687975636	1.04351271783099	3.62784082280993
ALG13	-0.42882536564652	4.6196313109392	-7.5707511173795	0.000286274347031559	0.00249464687975636	1.05095930282183	-3.62741375975913
SERINC2	-0.34736792000997	3.74025920388012	-7.56471205636976	0.000286319366925617	0.00249464687975636	1.04561981266108	-3.62737314497327
FLRT2	0.343004553154708	5.14718153815417	7.66015376703598	0.000286339118329486	0.00249464687975636	1.11654540156851	3.62735532809373
MGLL	-0.319284369874852	6.96497862536414	-7.52341834677954	0.000286909778421074	0.002496661617241	1.01460361717923	-3.62684105710842
HSPA13	0.261627506205014	4.89961153719412	7.66212884387132	0.000286948683487734	0.002496661617241	1.11859960857078	3.62680603130347
PGBD1	0.396159938996406	2.39905644292813	7.99432765535047	0.000287644408910138	0.00249993750364841	1.46006468723797	3.62618042734223
GRWD1	-0.303144563531933	4.60272928517331	-7.54515218433777	0.000287859798195435	0.00249993750364841	1.04168896695875	-3.62598703428452
PXDC1	-0.394263235975203	5.75157125161958	-7.52015935001799	0.00028789340143538	0.00249993750364841	1.93225520923594	-3.62595687493817
COL6A1	-0.377733146591203	6.7638682697438	-7.51673296926874	0.000288112315412527	0.0025001215787845	1.00957127785291	-3.62576047747517
GJD3	-0.613717001083932	1.60596713002866	-7.70216449544453	0.000288293434571559	0.0025001215787845	1.2231115783716	-3.62559809307712
CHMP7	-0.289110389457815	5.09723630064349	-7.53168015218431	0.000289005126502269	0.00250464784287817	1.02811253258426	-3.62496094200164
INO80B	0.638891842738362	4.0724643922517	8.08070134837849	0.00028920841501225	0.00250476500639547	2.0712847497124	3.62477921532129
ZBTB3	-0.642986150749683	1.34690255663431	-7.69138717706933	0.000290263052724017	0.00251136405031637	1.51099040738593	-3.62383835443193
LINC01134	-1.92340369552659	-0.426471155564627	-10.104825196714	0.000290423167423794	0.00251136405031637	2.90108654589505	-3.62369579337204
PCSK7	0.317288737841508	5.48788609686958	7.60392472432069	0.000290653971987787	0.00251136405031637	1.08097653429381	3.62349042180388
ZNF142	-0.349463518633825	4.1743409772629	-7.54214934599153	0.000290731439418396	0.00251136405031637	1.04990624160083	-3.62342152496724
AP4M1	-0.462904132919362	2.6345749553404	-7.59775058655743	0.000290938849403322	0.00251151201653005	1.20355790503208	-3.62323714637102
ZDHHC6	0.400557970137981	5.31328768359507	7.64614216145905	0.000291269697091886	0.00251246005157731	1.88619801914402	3.62294329164629
TRIT1	0.429968059851697	3.23562894466703	7.93494783169967	0.000291503888348462	0.00251246005157731	1.32519324081533	3.62273547487845
ALG12	-0.314497493079138	4.43194914625351	-7.53063529989545	0.000291619728692813	0.00251246005157731	1.02012983936193	-3.62263273821616
MGAM	1.41304038721586	0.511914329277227	10.0387510714392	0.000293287228991498	0.00252517817055367	2.65761119819282	3.62115808355069
EOGT	-0.78122667877447	4.80009432577069	-7.63928442369203	0.000293966425509415	0.00252795571517494	1.24731314135773	-3.62055968564172
TRIM8	-0.2373371566559	6.99625150623303	-7.48569330599467	0.000293992879975265	0.00252795571517494	0.986214081668902	-3.62053640446584
ARHGAP15	0.573102951365624	2.83907435863148	8.26099246848718	0.000295956074686895	0.00254291615850857	1.54326367758032	3.61881415331879
EMP1	0.531764699306973	8.90081464604384	7.47631851439292	0.000296221661042669	0.00254291615850857	1.00494842533996	3.61858198469165
CCM2	-0.251563768946075	5.85142863017768	-7.48494735809143	0.000296310709279959	0.00254291615850857	0.986433798953325	-3.61850418470081
NLK	0.413124579494142	5.54464047142296	7.60812101505291	0.000296889636876196	0.00254521032753697	1.21403947059158	3.6179989184547
FBXL2	0.569807443894452	0.43185125702576	8.10817503793547	0.000296963702129474	0.00254521032753697	1.43725388542198	3.61793434368006
YEATS4	-0.364116785840434	3.72703199527315	-7.51939133315269	0.000297764595685904	0.00255041849348361	1.04073491807452	-3.61723703583135
NPM2	0.613035899158786	0.746124591871484	8.66421813386523	0.00029842317022884	0.00255440170158915	1.81000273317118	3.61666495466769
ENG	-0.2492780358982	9.49299233230923	-7.46215057124446	0.000298625167992429	0.00255447413631372	0.968330558201904	-3.61648972307108
CRTC3	-0.282537287982401	5.3766173325005	-7.476861797894	0.000298848551036234	0.00255472929088553	1.10296748791185	-3.61629606911643
BTRC	0.258716120061719	5.10569597481085	7.58822922907058	0.000299132572230239	0.00255550214942843	1.06315067349285	3.61605004275497
YJU2	-0.380028889102983	4.07398774963942	-7.50328269019807	0.000299783211483202	0.00255940401576118	1.0755933233415	-3.61548726615792
CEBPG	-0.385496358753444	5.05771150619335	-7.48423941519832	0.000300426177722927	0.00256185771846326	1.00301364016904	-3.61493224905295
CDC5L	-0.328649586714722	5.68553165220862	-7.46255479775261	0.000300503449723227	0.00256185771846326	1.48866450270273	-3.61486562172009
TXNIP	0.54876843399497	7.61232662533732	7.46864088414314	0.000300652898393787	0.00256185771846326	0.977597197961689	3.61473680598587
CYB5RL	0.382423993052928	2.84102015333452	7.88914502003638	0.000301275485520804	0.00256550653767038	1.31988352634296	3.61420081791384
PPP6R2	-0.266457023817913	5.57964361934905	-7.46391600246699	0.000302084229705211	0.00256885619048376	0.969705899018371	-3.61350611317346
LHX2	-0.422745951795447	4.04452058962264	-7.50191591562826	0.000302174209196574	0.00256885619048376	0.998511761810558	-3.61342892921799
SUCLG2-DT	1.24755107655735	0.438164754424555	9.19875486876765	0.000302252720950168	0.00256885619048376	2.15356574932919	3.61336159981194
ZNF625	0.748806607893795	0.527735499467005	8.33171554154129	0.000302514727788424	0.00256908449728453	1.62924868639821	3.61313702880293
ZNF284	0.775248552179018	1.67358098478191	8.5925108514989	0.000302668868344378	0.00256908449728453	2.69610771708757	3.61300499710569
FEZ2	-0.275898639381902	5.90087123416231	-7.45448750137989	0.000302998444130644	0.00257022909002594	0.962955866994634	-3.61272290452184
SGF29	-0.425514663607788	2.06317834439339	-7.52427718601313	0.000303637786801288	0.00257399816826602	1.09558826480541	-3.61217649271977
NDUFS7	-0.294616170854961	5.52178840190053	-7.44963489757722	0.000305022166805032	0.00258249973244852	0.961088008145275	-3.61099702032643
ST8SIA4	0.351261155437671	5.69989360012749	7.51795617217118	0.000305031978398912	0.00258249973244852	1.01181189368317	3.61098867888955
MCCC2	-0.269936502464419	5.94997015569221	-7.44207861976754	0.000305273386583506	0.00258288681379211	0.960032781828151	-3.61078352210681
NGLY1	-0.303552365284326	4.51137807633395	-7.46523369128062	0.000305611993244409	0.00258409525870145	0.975987262402937	-3.61049601863118
SRP72	-0.282082514517517	6.76487187605544	-7.43184171007529	0.000306083594149175	0.00258575434053786	0.946044958529151	-3.61009608929208
ZNF48	0.836776821151838	2.89478610536557	8.69917722674845	0.000306200017748366	0.00258575434053786	2.14440161792281	3.60999744797989
DISP2	-0.928895260063076	0.400534468550799	-7.84761723641215	0.000306848467574096	0.00258944593261745	1.41080664004016	-3.6094486826731
SUMO3	-0.285979122127938	6.69055563511925	-7.42950857083683	0.000307029538945852	0.00258944593261745	0.943557209655301	-3.60929564088091
ADCY3	-0.29933074820727	6.81809766941734	-7.42578429003269	0.000307515107624931	0.00259188499715291	0.940758402369836	-3.60888565432079
DHRS12	-0.841575348205182	2.21603913917863	-7.84619978375234	0.00030894987433075	0.00259876815737969	1.63692374425869	-3.60767775104383
CTSK	-0.388902182314933	5.15092605020402	-7.43964986570405	0.00030904777220712	0.00259876815737969	0.951401912843565	-3.60759552418633
DHX40	0.375266301571842	5.15217403123651	7.57706484179622	0.000309129715461272	0.00259876815737969	1.16516080703883	3.60752671676032
ELFN1	0.337631447195055	2.40286758113711	7.55498169225438	0.000309265207806714	0.00259876815737969	1.03823862163461	3.60741298182964
CEP97	0.817620416516214	2.42092351398478	8.65114404836116	0.000309316219050192	0.00259876815737969	1.94921524020659	3.60737017408054
MAPRE3	0.493536309642519	4.04337001708836	7.82259541702483	0.000309569797873985	0.00259924412349792	1.23634282100497	3.60715747318887
RGS14	-0.349264432192802	3.82920271589236	-7.46374820708991	0.0003100114070915	0.00260129724233993	0.969610518672479	-3.60678744228419
NT5C	-0.402807110889998	3.80561916519905	-7.44995062553046	0.00031055571845513	0.00260420897578733	1.4658104999277	-3.60633203416356
CD74	-0.297656775964663	10.8177996281372	-7.40800172534771	0.000310778376207956	0.00260442145242464	0.927130199166561	-3.60614595880261
WIPF2	-0.251858600473275	5.80940998841588	-7.40632141958463	0.000311546046368151	0.00260919813833327	2.63979012200167	-3.6055053715139
SLC66A3	-0.40156382180769	4.86759091897369	-7.43811993778748	0.000311773736227175	0.00260944929896162	0.953000398110807	-3.60531565840424
CERS4	0.51764634679016	3.80405741617755	7.86849691029917	0.000312730800962555	0.00261472867921278	1.27247044843882	3.60451963991059
IFT22	0.412705587781846	2.77882291867809	7.85390714454022	0.000312917562499777	0.00261472867921278	1.30599781623967	3.60436457092156
AKAP6	-0.474849561338359	6.26413895450489	-7.40686239261287	0.000312998811512705	0.00261472867921278	0.931590640389157	-3.60429713652682
C1orf127	-0.978417755402989	0.166858356359849	-7.67962400312263	0.000314176564348845	0.00262233389459791	1.14031847582594	-3.60332147095805
GRIN3A	-0.764373847621776	1.46085863154187	-7.73345761103462	0.000314306555137048	0.00262233389459791	1.23200410524095	-3.60321399482193
MINK1	-0.335575640445572	7.67083202253203	-7.39295733058487	0.000314587049094089	0.00262301608401319	0.915661600599385	-3.60298222465468
ZNF286A	0.769507109550261	2.38362684558314	8.4164631519082	0.000315339275076759	0.00262762821448115	1.67773725179971	3.60236161943788
SEC14L2	0.670636132293036	3.77646075006034	7.99834561903953	0.000315580438827757	0.00262797868270509	1.36099191558796	3.60216294668774
TRMU	0.358846291173796	3.71972497059942	7.6848533789666	0.000316282014476113	0.00263152146527239	1.13716384722599	3.60158578980607
RNF157	0.655335848741342	0.611574866016312	7.86829170583426	0.000316404618939865	0.00263152146527239	1.26795745971897	3.60148505129168
STOM	0.434868927578882	7.36546618051334	7.39009303798426	0.000317179392852643	0.00263630403417005	0.917808954246587	3.60084929859603
SSC4D	-1.20439072964756	-0.257571742453845	-8.13621597181789	0.000317789187225059	0.00263811790387174	1.49298065144721	-3.6003499439426
ZNF230	0.62380766776661	1.96569463422618	8.22161604057788	0.000317797368524591	0.00263811790387174	2.43812781175482	3.6003432504561
FLII	-0.298101992805844	8.01381582149504	-7.37595275470862	0.000318413041139773	0.00264156739786541	0.908591586668217	-3.59984000342652
CBX6	0.352003448163113	7.35035202549572	7.379943844139	0.000319157123553313	0.00264549317153257	0.906865502448656	3.59923300923619
PTCD2	0.454551639793971	3.18204513677888	7.84033101417739	0.000319287114345888	0.00264549317153257	1.68609357063424	3.59912710362584
ARMCX3	0.331785880154984	5.9300031531717	7.44176038038665	0.000319851924300504	0.00264851038195882	0.990263047434339	3.5986674119405
KCTD7	-0.64612902013449	4.84327257758242	-7.45654885723454	0.000320575041149143	0.00265283383581663	1.09948072821034	-3.59807998413001
HJURP	-0.538089264336603	0.991450012495293	-7.43601876402907	0.000321598763240975	0.00265963789224163	0.948581913801265	-3.59725047538008
SH3GLB1	0.329213311310731	7.9436452630185	7.36456565808461	0.000322014131476339	0.00266140546108717	1.55504350192377	3.59691461253666
SMAD7	0.310232068846506	5.42256618804317	7.47264659018832	0.000322467937484216	0.00266348830216155	0.976711164659003	3.59654813248111
MTA3	0.495795382163882	3.75936150046422	7.80723646316874	0.000323057428586554	0.00266668855529326	1.24127099398329	3.59607279736273
C17orf49	-0.526747578890673	4.47945401012996	-7.42180023028759	0.000323668867271642	0.00266888073946762	0.961630972977996	-3.59558062179573
ENSG00000285906	-0.459604475107921	1.35725430595756	-7.45122049776494	0.000323812266771513	0.00266888073946762	1.10465613133236	-3.5954653188215
ATL3	-0.312477830953243	6.57257094890891	-7.3542576672309	0.000324131903060934	0.00266888073946762	1.01203703159061	-3.59520848134255
RAB4B	-0.2884195092018	4.65941315751248	-7.3740389615277	0.000324339329382079	0.00266888073946762	1.08522792934692	-3.59504193478612
TMEM256	0.359887544955958	3.36666752600587	7.66178720539305	0.000324564704967742	0.00266888073946762	1.11868311468146	3.59486108938575
LBH	0.795331132094809	3.57607230683283	8.21774307773699	0.00032459512640596	0.00266888073946762	2.3310961528194	3.59483668768327
SNTB2	-0.340415086840535	3.06859444964471	-7.40136519058896	0.000324738424697705	0.00266888073946762	0.922003531957542	-3.59472177376172
SLC27A3	-0.370490440906556	6.43041700416385	-7.35187318152087	0.000325312380824642	0.00267193410983475	0.884554234132022	-3.59426198146563
RAB11A	0.252971961481487	6.94517580161896	7.35042997655531	0.000326737014092101	0.00267288133030039	0.884083587415929	3.59312399038976
NCAPG2	-0.476562688931113	3.68987727260862	-7.40549219276755	0.000326925323990501	0.00267288133030039	0.926513147670167	-3.59297391684752
C3	0.277594950712026	8.16761164872506	7.34114524895703	0.000327109242047123	0.00267288133030039	0.87570913274826	3.59282742145374
ENSG00000269918	0.908094892069299	0.416216024601035	8.44701494625258	0.000327178411011902	0.00267288133030039	1.77570646004032	3.59277234656616
RBMS2	0.687004840527519	4.67985427051813	7.80281510404062	0.000327182919564098	0.00267288133030039	1.35469360973499	3.59276875706847
VAV3	0.434596906407907	5.55121471010597	7.4684235574699	0.000327225096381343	0.00267288133030039	1.35875153123276	3.59273518010762
CYCS	-0.304630865256999	7.27109583162168	-7.33869855482881	0.000327459658264649	0.00267288133030039	0.885103856536364	-3.59254851927622
IRF9	-0.377741218164813	4.47096941686632	-7.37658715773249	0.000327503089143121	0.00267288133030039	0.907880964486703	-3.59251397136398
PLEKHB1	1.63312231866546	0.57218073604554	10.8923742150897	0.000327658783488347	0.00267288133030039	3.1772419015928	3.59239015658366
TADA2B	-0.353273749619436	5.06574383899165	-7.34027794941939	0.000327675902057423	0.00267288133030039	3.03530291680337	-3.59237654652767
ZNF217	0.575949869473878	6.06006559778789	7.42943053362953	0.000327716361680904	0.00267288133030039	3.13986489025987	3.59234438189607
CAMK2D	0.349650843889836	6.15503168873654	7.38610455215383	0.000327857782692351	0.00267288133030039	0.94803600980393	3.59223198406953
GPX3	-0.301086188871682	7.23724426837767	-7.33975712150615	0.000328236832518991	0.00267308992175301	0.874637099475096	-3.59193094853156
CARD8	-0.318440985423277	4.8251548216225	-7.36390482476188	0.000328288412998077	0.00267308992175301	0.893695947367261	-3.59189000925924
ABCC3	-0.470615145670426	6.12448911758977	-7.33912158294849	0.000328619642473505	0.0026741372755905	0.874188227848881	-3.59162725676757
TSPAN7	-0.413891989634649	2.12602383677307	-7.38096495837391	0.000330127362313107	0.00268285353761839	0.906361356138097	-3.59043435956704
PLCB3	0.339922415414035	5.02145732845667	7.48754475690074	0.000330132323207975	0.00268285353761839	0.995761803288027	3.5904304429643
THAP9	-0.49776658978821	1.31571569916251	-7.43707521014357	0.000330417468658026	0.00268285353761839	0.990290943271594	-3.59020541450851
UTP20	-0.445668299252394	4.03671906025858	-7.3882311781407	0.000330503814847148	0.00268285353761839	0.917001982231389	-3.59013730846563
SRSF5	-0.243928584239338	7.45019070350708	-7.3252821261256	0.000330952381400618	0.00268483841273801	0.863459498643394	-3.58978376677882
PRKCD	-0.248272200309469	7.93710548432766	-7.32335009589707	0.000331155158416356	0.00268483841273801	0.862647092295338	-3.58962409343222
SAR1A	0.282077034191372	5.98264544241686	7.37104819944337	0.000331959350063738	0.00268970623787064	0.945286684284575	3.58899174588789
FCGBP	0.924358050939557	9.80555036913719	7.31809864963421	0.000332981852150639	0.00269633586904067	0.858485553558365	3.58818980447004
BAZ1A-AS1	-0.409127890774755	1.97860929870099	-7.40446269648885	0.000333382511247415	0.00269751105796864	0.927854247349519	-3.58787619848669
CRYBG1	-0.687512957913784	6.92578797245798	-7.3187290117029	0.000333673825600174	0.00269751105796864	1.34905781917209	-3.58764840074408
UQCRC1	-0.263297067637112	7.31470411877177	-7.3136765963412	0.000333740098315236	0.00269751105796864	0.854847710607046	-3.58759660375838
ARRB1	-0.281062546779552	7.70817256679966	-7.3119235501489	0.000333993594299585	0.00269790786484714	0.887850559599825	-3.58739856683429
ZBED1	-0.245758833197315	6.22949634385972	-7.31498194584305	0.000334517012101615	0.00270048320656222	0.855809256750956	-3.58699010536173
ZNF660	0.686742301702041	0.879560646083279	8.13944249308101	0.000335130282377451	0.00270378031607578	1.57490231210706	3.58651228551331
FANCM	-0.395107954870034	1.91392915506661	-7.38575523730814	0.000335651138475144	0.0027063282692324	0.913282708426768	-3.58610711077869
PLCG1	0.554547170229353	5.21078030951304	7.51804260349467	0.000335964189018275	0.00270687864173595	3.24261495023416	3.58586387125003
NLN	-0.300164715828519	6.8237902966204	-7.30438726027821	0.000336293982470021	0.00270687864173595	0.86700148805086	-3.58560785179693
NADK2	-0.404861189177951	4.65346246227188	-7.33852660800185	0.000336379819240743	0.00270687864173595	0.902669060348497	-3.58554125503288
PLXDC2	0.290878224461017	9.23932966121455	7.30165236849058	0.000336539726576914	0.00270687864173595	0.846485669061324	3.58541723274769
GAS7	-0.308669202927455	8.2247743632288	-7.29945039815141	0.000337080942733918	0.00270958061092873	0.84360992000313	-3.58499788046003
ABI1	-0.303430999682674	7.09578356577532	-7.29603266699175	0.000338180548806922	0.00271676510267959	0.852741535029303	-3.58414780575843
PUF60	-0.270429598764465	6.16781976035418	-7.29827708688653	0.000339038014456093	0.00271987862739225	0.845493083721453	-3.58348671571334
AAMP	0.309281791467605	6.32348061795768	7.32375185921383	0.000339122257299025	0.00271987862739225	1.41156219996525	3.58342185046689
KIAA1671	0.309156344734973	5.09370580247452	7.42349190155415	0.000339186318712603	0.00271987862739225	0.9397672680732	3.58337253459361
SEL1L3	0.456017690125318	6.31093003807224	7.39722081952019	0.00033947325055818	0.00272032092237697	0.918804011485661	3.58315175507181
SPATA6	0.660124777823807	1.75496292635257	8.51973942738824	0.000339653676799548	0.00272032092237697	1.71409617938921	3.58301301560798
SEMA4F	0.679559800447688	2.47483092814269	8.07838293728754	0.000340300638931775	0.00272223368539762	1.41681784283247	3.5825160977927
DECR2	-0.359909939231058	2.81209866382778	-7.35355862184849	0.000340304991355865	0.00272223368539762	0.886139692092219	-3.58251275778258
SCG5	1.24197297647422	1.074782554249	8.60251023592527	0.000340971287497382	0.00272591158308779	1.77189480719934	3.58200191902734
OGFOD3	-0.44697929783125	4.47377324547023	-7.32070138643974	0.000341216577638483	0.0027262213125002	1.20028608887496	-3.58181409409852
LPAR6	0.394654478266431	7.36368218423229	7.28647064496057	0.000342355916927722	0.00273313935556955	0.846015109271085	3.58094332552969
TMEM62	-0.332030763540087	4.42186481791653	-7.3133436127733	0.000342496590204715	0.00273313935556955	0.860908532123142	-3.58083600054468
PIK3CD	-0.515810344840727	5.90956518134255	-7.30356736652715	0.000343002485851223	0.00273388210387883	0.847650218697888	-3.58045037406427
PEX11A	0.653223407943522	0.787950563349067	7.98908417025687	0.000343003921814028	0.00273388210387883	1.3990974776518	3.58044928023774
TXNDC16	-0.363936212687534	2.88801300905456	-7.33769594372446	0.000343591866987478	0.00273691554156169	0.87491846325324	-3.58000177998638
FUOM	-0.262310073724873	4.90219082076182	-7.29843598674012	0.000343866019526358	0.00273744728089771	0.846386387129775	-3.5797933602476
ZFY	-0.44895253838894	0.924369191716215	-7.31111237976546	0.000346095242249723	0.00275353291287167	0.852603808949767	-3.57810437965535
PANK1	0.284838767162397	2.21305098252907	7.63094714975535	0.000346913076652386	0.0027583769269487	1.09442016545095	3.57748729434147
RASSF2	-0.48480316198357	7.52686943968363	-7.26074868748284	0.000347523498845065	0.00276004476952101	0.815113585610485	-3.5770275952071
DHRS1	0.322756823632162	3.54845371452268	7.47561604323965	0.000347944923265254	0.00276004476952101	0.978320938067956	3.57671066776258
MYNN	-0.315116364835205	3.44361544871408	-7.30337872192326	0.000347994534339701	0.00276004476952101	0.881138752104707	-3.57667338194319
AP1S1	0.239879401223843	5.78568695295835	7.32251096449349	0.000348073243364523	0.00276004476952101	0.861381735077459	3.57661423739806
TAF8	-0.476248646310866	3.86080227857532	-7.3220323402838	0.000348168387093907	0.00276004476952101	0.966002785755898	-3.57654275997497
GNB1	-0.241512578063032	8.85515008041054	-7.25431273543412	0.000348590618615837	0.0027617332383616	0.923609807519489	-3.57622577574219
HSPBP1	-0.267276761486793	3.8965178199119	-7.29407079996015	0.000348922792390873	0.00276270662073614	0.843855384431054	-3.57597665336702
BABAM2	0.315843822691193	5.37196701201383	7.36156308322893	0.000349260698605805	0.00276372419718106	1.02570534938539	3.57572345930424
SPRY1	0.672198417062448	0.874265201303064	8.01745074157701	0.000349497898117218	0.00276394413256391	1.37341001721346	3.57554586188866
SLC25A37	0.942475106536876	2.86639381601147	8.84341052520836	0.000349943061128442	0.00276580746337383	1.93186758320071	3.57521286093938
CD68	-0.337804710873218	11.0119652799073	-7.24536759101714	0.000350910761145891	0.00277053587535034	0.801398749213655	-3.57449034466243
CAPNS1	-0.261389792384659	8.58609408932304	-7.2448469521664	0.000351146880051162	0.00277053587535034	0.801783536104359	-3.57431433346527
SLC2A9	-0.476412787414474	3.96493305740701	-7.31498143221893	0.00035117103715896	0.00277053587535034	0.900450101333655	-3.57429633216423
FUNDC2	-0.435341376945436	5.22524924453326	-7.24970884743396	0.00035227278709212	0.00277756781172574	2.92797587056709	-3.57347656286609
CPED1	0.493618431688157	5.54935140992324	7.37513126870104	0.000352643899081975	0.00277847299924681	0.90382185188017	3.57320097269149
JUN	0.345022154138454	7.37364402268843	7.25012469222624	0.000352808602677298	0.00277847299924681	0.805555223128443	3.57307874962776
STK19	0.315636277006456	2.80913748302642	7.56035029103166	0.00035414601572837	0.00278734243386927	1.05634707120628	3.57208825494161
ACAD11	0.7543268169267	3.61802994777281	8.04931893488332	0.000354571159117009	0.00278759045178219	1.48021770719903	3.57177412436951
TALDO1	-0.481701973940716	8.44690819363309	-7.23053487521948	0.00035499610015435	0.00278759045178219	0.808844478532636	-3.57146049512047
SPTBN1	0.31566365989392	5.17544965142806	7.34194229125524	0.000355042875459833	0.00278759045178219	0.87629980451486	3.57142599389306
ENSG00000238142	-0.496842129614697	2.38452631647459	-7.3196776001029	0.000355278478373398	0.00278759045178219	0.861350793816618	-3.57125227898589
MIR155HG	0.832975814812197	2.16600958147827	8.45149463143181	0.000355309164135502	0.00278759045178219	1.75220934246599	3.57122966166827
PTPRJ	-0.429770087658547	8.27946620850224	-7.22892487028576	0.000355444710231792	0.00278759045178219	0.845152604330588	-3.57112977760559
DHX57	0.399263908461292	4.44227226731383	7.46516103427557	0.00035621179085358	0.00279194740348955	1.38215600602034	3.57056518540895
ACSM5	-0.681769683881408	3.9308769075197	-7.38671365308244	0.000356759734461649	0.00279458263214202	0.912591815263815	-3.57016257977861
CYP27B1	0.319619932394477	2.63593665430724	7.41825039491886	0.000357807997540981	0.00280107902653224	0.934669151875211	3.56939396945263
TNPO2	0.295714256442077	5.48786061166336	7.3121101379763	0.000358013509944685	0.00280107902653224	0.862191469120472	3.569243530011
PIR	-0.585146798941301	4.06062375626857	-7.30714655081588	0.000358630999132532	0.00280424796063406	0.856815786100516	-3.56879200018227
NUPR1	-1.02883857831829	3.07791764038419	-7.8596269246365	0.000360759230133793	0.00281639790483609	1.26516018749249	-3.56724131412592
CHTF8	-0.412217048762212	5.93472988278258	-7.22009827801887	0.000360804950449949	0.00281639790483609	0.826408860212435	-3.56720809503051
IFITM10	-0.575771843130394	3.92363125739313	-7.28993448618307	0.000360824975913162	0.00281639790483609	0.837211500917031	-3.56719354633193
LINC00467	0.327890504378698	2.60680170893923	7.55292540577094	0.000361853841540001	0.00282032741045955	1.04223540119955	3.56644707925368
SMIM7	-0.295055796606456	5.06540612178457	-7.22550583634661	0.000362029522155461	0.00282032741045955	0.832873305639692	-3.56631981709797
NTAQ1	0.419942821970364	2.54102469036754	7.71280129483265	0.000362068163677946	0.00282032741045955	1.16365011280272	3.56629183312079
PGRMC2	0.375336020978631	5.40482755236957	7.33451772333002	0.000362183116958022	0.00282032741045955	0.910869337983882	3.56620860109814
NEURL3	-0.918090320308959	-0.478904271601724	-7.52567580495553	0.000364295933606084	0.00283170509302386	1.025299713317	-3.56468319734702
SYTL3	0.243259054941746	3.22549995899317	7.403750952893	0.000364375187636731	0.00283170509302386	0.923557753877528	3.56462613891905
MLH1	-0.276214391970077	5.1649008927659	-7.20973849963076	0.00036445445924389	0.00283170509302386	1.08980869435088	-3.56456907944371
SDE2	0.373417349561758	4.7904117557248	7.38856211550229	0.000364636762147786	0.00283170509302386	1.0278031940931	3.56443790235345
ABHD14A	-0.718141664181247	2.64125429476027	-7.43100348822165	0.000364716922353251	0.00283170509302386	1.03014871228522	-3.56438024203071
BRD2	-0.240276227933375	7.40827940824202	-7.19330871405429	0.000365186013589249	0.00283368030180159	0.972068310433108	-3.56404305571615
GPD2	-0.336116592455565	6.3080931502834	-7.19656674151853	0.000365608380603322	0.00283529084346841	0.787128591666445	-3.56373980141725
ATP6V1E2	-0.569162181378789	0.692577624539417	-7.32899412191007	0.000366030604429407	0.00283585004100615	0.8841628281826	-3.56343697713823
WBP4	-0.446934267396002	3.71980323552095	-7.24754748341028	0.000366153604980682	0.00283585004100615	1.02775521172762	-3.56334882101381
ENSG00000289504	0.551427061761273	1.12205199564839	7.86351309253856	0.00036652829433419	0.00283585004100615	1.31908435178137	3.56308044672825
MRTFA	-0.310817721591901	6.21434662667859	-7.19298251033246	0.000366707444118051	0.00283585004100615	0.766821452924921	-3.56295221987342
FAM210B	0.389515659095958	5.58275195018187	7.31719988307877	0.000366754755663119	0.00283585004100615	0.858492076732685	3.56291836630637
LRRC14	0.337302662205238	4.20026619464057	7.38624225163295	0.000367579425653799	0.00283979426012832	3.08907855852252	3.56232893226027
MAP1LC3C	-1.11504122760838	-0.80021274594232	-7.66299743962865	0.000367695158008887	0.00283979426012832	1.12176385477865	-3.56224631134483
ENSG00000288990	0.892037885784951	2.50854754539151	8.19350705821081	0.000369130986077092	0.00284921630715294	1.50394622648293	3.56122329577838
NSUN6	0.289094338511851	1.63939861027664	7.52699884301795	0.000370400293329565	0.00285734276543362	1.0182462483285	3.56032201828313
TNF	-0.646330917506341	3.58863696884389	-7.32786712805341	0.000371052719338492	0.002860703763171	0.873240265546353	-3.55985988308042
DAD1	0.277694628144183	6.11298888322652	7.2276152741443	0.00037140347866014	0.00286173643598084	0.787683086730345	3.55961174239458
NUDT16L1	-0.36423356290408	3.68970464175562	-7.21472617851446	0.000372040369708277	0.00286497131842448	0.853394657043124	-3.55916174060262
GTF2IRD1	0.450901135495755	3.44314477269607	7.56648126901775	0.000372487431953717	0.00286629467705243	1.05009681624579	3.55884629424007
VEZT	0.339104789613261	5.81959259741919	7.23669750291874	0.000372748291562622	0.00286629467705243	0.849985948827965	3.55866239561287
THYN1	0.325236653262643	3.8412593251403	7.43203482333392	0.000372863698802866	0.00286629467705243	0.952196712667674	3.55858107516544
TMEM44-AS2	-0.602267367030233	0.859112581623532	-7.3057166872053	0.000374303989471353	0.00287474671509901	1.02606606097592	-3.5575681645117
ROGDI	0.304906011802462	3.79083332969187	7.40917617130249	0.000374398788033578	0.00287474671509901	0.932439877347431	3.55750162355986
TCF12-DT	0.295715332154434	2.55758433691576	7.48056847984377	0.000374903808270546	0.00287515974976056	0.993171283179973	3.55714740526868
LIG1	-0.375751287488547	4.55398730204049	-7.19333714045053	0.000375083439460924	0.00287515974976056	0.769068428465228	-3.55702152051807
ZHX3	0.246685173666847	4.85955389162977	7.28651786410184	0.000375106075391141	0.00287515974976056	0.834703988170765	3.55700566135582
EXOSC10	-0.234410666800687	5.76654964437728	-7.16711001360489	0.000375532677383464	0.00287675903005476	0.767002548078165	-3.55670694308716
ARV1	0.358333884253076	4.07937818795841	7.40819021111593	0.000375845268386101	0.00287684970119386	1.23625686618969	3.55648825970617
PPP3CA	0.258631328448712	6.06652935428173	7.19395163594139	0.000375980432953967	0.00287684970119386	0.762519364619124	3.55639375350593
AKAP3	0.633047931100681	0.749115796484789	7.83595689325665	0.000376631251059318	0.00288015983935802	1.25276753171598	3.55593914979048
PGBD2	-0.483661874731947	1.21580547768204	-7.26352976528254	0.000377378207144976	0.00288299143826605	0.824694669627818	-3.55541829675028
ULBP2	0.37434634427022	0.731232499865387	7.35196048704698	0.000377438382098927	0.00288299143826605	0.883848387390025	3.55537637866323
LRRK1	-0.382030145404509	5.69848461402506	-7.16313078799884	0.000377923415916483	0.00288502670137748	0.746456096877757	-3.55503873029897
DECR1	0.292623180830071	6.14823859149538	7.19909008953552	0.000378375455977798	0.00288680788638783	0.766663377285969	3.55472441446228
HMGN5	0.568442585432992	2.11505450959517	7.86571377415636	0.000379225734081113	0.00288918123882539	1.34829972291813	3.55413414265021
RGP1	0.243194039583997	5.54820700038352	7.2194207690553	0.000379326324605393	0.00288918123882539	0.789899049212259	3.554064393521
ZBTB18	0.450912741619186	2.81623621457893	7.62806882998942	0.000379732328165951	0.00288918123882539	1.09338317665914	3.55378304762174
RUNX2	0.754957296367332	0.232576922150324	8.98575417121634	0.000379735062907236	0.00288918123882539	2.01064743952815	3.55378115349763
UTP3	0.305637802825245	5.79991394574719	7.20755589605441	0.000379896984100382	0.00288918123882539	0.855335312362079	3.55366902709486
CCDC12	-0.483157805685844	4.38652920319394	-7.19796830889841	0.000380135567627903	0.00288918123882539	0.779527672294682	-3.55350389530223
TRPM2	-0.525565247786939	5.7736373958678	-7.16362879108725	0.000380218790199235	0.00288918123882539	0.737379239735215	-3.55344631691141
PCBD1	-0.326660697649777	4.8396071414003	-7.16339963286098	0.000381608817210722	0.00289659524686077	0.737926502282479	-3.5524863498536
CD82	-0.493845706042953	7.00323509291986	-7.13721433644517	0.000381633391491088	0.00289659524686077	0.720068782984824	-3.55246940801879
FAM114A1	0.350681351191754	4.70477912606909	7.32496290132288	0.000382107846722733	0.00289825778655753	0.88093139201906	3.55214251201018
RALGPS1	-0.573317235218695	0.880392880692135	-7.26049042239474	0.000382291598332954	0.00289825778655753	0.913766673118558	-3.55201601046713
HLA-DQB1	-0.667361715569249	4.64737039308705	-7.21232433778733	0.00038385340193916	0.00290842769930825	0.7758398060365	-3.55094309429761
WDR19	0.362598135178804	3.75122964749477	7.41784526209013	0.000385162764410973	0.00291620276874842	0.937714964335687	3.5500467376354
FLCN	-0.281906640145152	5.28914220182195	-7.14156700076797	0.000385321435616126	0.00291620276874842	0.726844589420221	-3.54993830883994
GDE1	0.335489853527264	6.66596322867138	7.14156640967023	0.000385746282834615	0.00291642280298512	0.784234975600079	3.5496481925876
C1orf54	0.291219038945897	4.68340373182909	7.28308869900553	0.000385792424730057	0.00291642280298512	0.838785972451396	3.54961670156023
TDP1	0.311324479082453	4.22351988176378	7.32442781684416	0.000386034147959837	0.00291657969028157	0.866669804874089	3.54945178722978
IQGAP1	-0.317248494708245	9.48279422752498	-7.11738750368956	0.000386724630786476	0.0029181023876176	0.748832972898196	-3.54898124015869
KLC2	0.446607375526463	3.42237940182345	7.50987160799054	0.000386791686460959	0.0029181023876176	1.02608112681367	3.54893558520038
LINC01588	0.636704240478294	-0.334335766281701	7.57137718427111	0.000386909752270042	0.0029181023876176	1.10633756849191	3.54885521788815
CD1E	-1.02854636854124	2.12372135184725	-7.65048786630758	0.000387120030359756	0.0029181023876176	1.11621037909184	-3.54871213848364
SLC25A36	0.32928481803722	5.42775156627473	7.22107946986597	0.000388661025010443	0.00292762293847407	0.809896446342408	3.5476658112802
CC2D1B	-0.267675706799032	5.59252514448381	-7.12210987287151	0.000388826654378744	0.00292762293847407	0.826247821599201	-3.54755358065406
STX11	-0.427237542326177	5.51519226238196	-7.11591708531104	0.000392691104003388	0.00295268945637387	0.700080603820613	-3.54494762687397
CHRNB1	0.688069736070197	1.52873773945133	7.81088930389116	0.000392792158161592	0.00295268945637387	1.24510356367313	3.54487980401511
SLC35B4	0.324885566153157	5.74353914520277	7.17024788747518	0.000393021976248159	0.00295268945637387	0.772620419213086	3.54472562146876
MIEN1	-0.33169203128108	4.49297601072197	-7.12128015598499	0.000393050638294484	0.00295268945637387	0.935305212885853	-3.54470639831094
ZZZ3	-0.299121090728899	4.89242496490581	-7.11540589570297	0.000394479329797531	0.00295908529441706	0.730057645547141	-3.54374985467265
HEG1	0.536974272280973	5.54412625973462	7.22997212676399	0.000394497774043964	0.00295908529441706	0.789610795193144	3.54373752697932
BPNT1	0.359220265293143	4.54280274454691	7.30122745429797	0.00039457459793727	0.00295908529441706	0.933656404073118	3.54368618551819
FPR3	-0.319292814098968	7.7289638330326	-7.09193632119176	0.000394863664561139	0.00295957155510646	0.680258280905035	-3.54349308574737
PDHB	-0.265092034185085	5.94581142489468	-7.09659081990234	0.00039635259003563	0.00296904530980719	0.684140444626893	-3.54250055418462
MTMR10	-0.360557156449408	5.5880739475595	-7.09177067111668	0.000397268705797369	0.00297421987964803	1.27135486950836	-3.54189159262781
GSTM3	0.47910495757886	2.51995019771156	7.52997973704864	0.000399032147871016	0.0029857286393138	1.01863571889288	3.5407230797864
ENSG00000274719	0.968074721371051	0.0341181332950545	8.07950673496397	0.000399339521191867	0.00298631930557643	1.41756398996342	3.54051989834987
FABP4	0.477769382395987	8.53171655421101	7.11041473709042	0.000399563595245699	0.00298631930557643	0.694956935327112	3.54037187186782
CHKA	0.373216408590571	4.35295315467773	7.27420849775017	0.000400007040416087	0.00298794166748836	2.95679653614803	3.54007915420427
EWSR1	-0.297370958241052	6.91318095638281	-7.07026913796901	0.000401515183049717	0.00299751069065227	0.663354608574552	-3.53908589471122
SLX4IP	0.416041761697822	2.81497115826014	7.46085323364116	0.000402837008817104	0.00300307249517228	1.01299063585181	3.53821820507018
SMG9	-0.262416706403239	5.25910901443148	-7.08257346801955	0.000402924780916091	0.00300307249517228	0.673247462202784	-3.53816068280958
PARP12	-0.290150131475659	6.69545631812514	-7.06407828489696	0.000403717922914653	0.00300307249517228	0.668276848212771	-3.53764141999594
USP37	0.234542732739995	4.19197616228021	7.22807629735204	0.000403924316023884	0.00300307249517228	0.787699754979662	3.53750645257947
WDHD1	0.369676774929674	3.1137032790473	7.39627029858458	0.000403949310186024	0.00300307249517228	0.919519115043909	3.53749011242724
PFDN6	0.440708732034359	4.29574020281336	7.34989670836436	0.000403987843093541	0.00300307249517228	1.00118291616647	3.53746492305209
SSX2IP	0.475013224378546	3.03252483151076	7.54891236896452	0.000404119810138061	0.00300307249517228	1.035278500303	3.53737867178168
UBR1	0.36367058214003	5.07559604400724	7.20989260206263	0.000404381508423121	0.00300307249517228	1.0970234694534	3.53720770831778
FGD1	0.838597873623881	0.960531885462806	8.2676704054927	0.000404497365545981	0.00300307249517228	1.54659366748781	3.53713205364651
CA11	0.937503789857711	2.12203492596698	8.54174256624776	0.000404576596201109	0.00300307249517228	1.93527669718381	3.53708032770332
CXCR4	-0.84517184634565	2.47423327191463	-7.67755192924675	0.000404762934230736	0.00300307249517228	1.12935707664187	-3.53695871371488
GNG2	0.526515767433734	5.97759286434563	7.13513690311772	0.000405373040082926	0.00300590941351379	0.717052219472731	3.53656089221179
PISD	-0.287308497443181	5.75284964371378	-7.06374158782931	0.00040595200488542	0.00300690685047018	0.772191263851711	-3.53618389320948
VANGL1	-0.355111623273561	3.79542475921225	-7.06798234645777	0.000405963179599808	0.00300690685047018	2.19955207602992	-3.53617662161885
SLC6A12	-0.446957372353375	5.11186457030554	-7.08411701449594	0.000406960065697117	0.00301260006008763	0.6753281498337	-3.53552868079175
SLC1A2	0.390677202664384	2.55945263384514	7.37700139215975	0.000408020060240434	0.00301747612331769	0.902708359207216	3.5348413460492
TBC1D14	-0.268498779248193	6.56032247400272	-7.05053247505137	0.000408075981523	0.00301747612331769	0.647209826415385	-3.53480513121676
AKT1S1	-0.318913329111374	5.5308572110578	-7.06018981917725	0.000408565310637157	0.00301940287519588	0.684071947458049	-3.53448843745086
NACC1	0.253112117433221	7.57541155256051	7.04870874071534	0.000409088099338014	0.00302011610161248	0.653851511151804	3.53415047986375
AIMP2	-0.304220878818507	4.20604401011598	-7.07844502114892	0.000409119447661423	0.00302011610161248	0.697276512636074	-3.53413022751289
DBNDD1	1.39392440055461	0.876746255485643	9.54923096830283	0.000410229847623443	0.00302555026151568	2.35685794429535	3.53341379525441
AUNIP	-0.578740238087279	0.675250799386234	-7.15366629082531	0.000410500758277507	0.00302555026151568	0.733507033684614	-3.53323927804761
TBC1D2B	-0.253819823221881	7.02541825253746	-7.04073220837758	0.00041075177377738	0.00302555026151568	0.64164568117499	-3.53307767303608
RNF8	0.334308281494171	3.69819419983928	7.31160879891958	0.000410772487963944	0.00302555026151568	0.858365101211801	3.53306434126151
WASF2	-0.222780158031432	8.37298316322476	-7.03725778608686	0.000411425017770801	0.00302866637454367	0.636587026846661	-3.5326446902993
FGFR1	0.356817886411428	7.43667687990885	7.04236668379415	0.000412181070970107	0.00303254066651864	0.655848203425808	3.53215923873239
CDAN1	-0.369223336972482	3.47314631631669	-7.08473364656398	0.000412618120969486	0.00303406494633774	0.691607380822921	-3.5318789940299
ZNG1C	0.479871964734117	3.92417115171025	7.40059636321894	0.000413216597767773	0.00303509848946484	0.951438730397781	3.53149568884471
VSTM4	0.529533142251789	-0.663638050031374	7.36211549595499	0.000413218576071544	0.00303509848946484	0.891539412404744	3.53149442266465
NEPRO-AS1	-0.983295729055515	-0.322558149185005	-7.4268272984314	0.000413565970473316	0.00303596064754021	1.10319093012125	-3.53127216646351
ZNF746	-0.445242676211629	5.03142681954612	-7.05747701786486	0.000414201812093661	0.00303893814220357	0.701388491102214	-3.53086581859267
FAM104A	0.25981127702169	5.07593638527266	7.13986637003128	0.000414709426191371	0.00304097206461106	0.760625875908505	3.53054183518978
TSHZ1	0.265074163342438	4.7559283453332	7.16398101199312	0.000415993315004829	0.00304869281773944	0.742798157434742	3.52972404653827
TSFM	0.238345406848815	4.54453926074842	7.16444317988735	0.000416693630081144	0.00305202905830573	0.737802684868993	3.5292789653273
TMEM106A	-0.451743327082496	6.03483454972298	-7.02989344615135	0.000416911007813109	0.00305202905830573	0.763994242875811	-3.52914095423302
WFS1	0.381468002874676	6.92047714124685	7.04676529734175	0.000417597495734304	0.00305535994800282	0.644485062304319	3.52870555026006
SERPINA1	0.26814734380832	6.21615562969874	7.04225237211607	0.000418624073679928	0.00306117404349106	0.64046452428083	3.52805569026993
EXOSC6	-0.35451344172813	4.71696043241158	-7.04475261829052	0.000418968999113172	0.00306199989994173	0.645144316324039	-3.52783767432419
TREM1	1.52036209125071	0.252936737483146	9.3692904941397	0.000419511697715866	0.00306426945110775	2.2643816431732	3.52749499160492
MROH1	-0.296669468605149	5.76387500358803	-7.02106960672111	0.000420138357196225	0.00306714943397841	0.628968251429625	-3.52709980709462
PATZ1	-0.319818387314554	4.07305756466924	-7.03090960944235	0.000421860734826433	0.00307802091706694	0.972394010123674	-3.52601646873874
FAM13A	0.417704447974333	4.82897780296834	7.21479443155188	0.000422225761691218	0.00307898222572507	0.778560579350668	3.52578740524363
TRIM35	0.394143289645485	4.54251469588054	7.22282744421905	0.000422776657451054	0.00308129712959495	0.792055670989344	3.52544205426273
UQCRFS1	-0.250069392878553	6.48918803333453	-7.0027922977712	0.000423703749274452	0.00308548492566439	0.616901045652437	-3.52486181727853
CUTA	0.358189824073241	5.60588909042039	7.09198284761001	0.000423818787046711	0.00308548492566439	0.731121148525472	3.52478990153036
NUSAP1	-0.401081658710766	3.30905812912679	-7.0399894380184	0.000424343623190564	0.00308760280181491	0.638708230903632	-3.52446203184393
PDPR	-0.23490263817339	6.46658877643305	-6.99918569299591	0.000424781216857153	0.00308776189860539	0.605810102943513	-3.52418895263281
SS18L2	0.337736751137164	3.57512958737257	7.28548458326674	0.000424947091822423	0.00308776189860539	0.838259458712822	3.52408550743736
ATG2B	0.237024192592712	4.94716716796147	7.10684205597836	0.000425067305838775	0.00308776189860539	0.692028513519444	3.52401056150366
RYR1	1.50019053108016	0.478913803841629	7.02435813885334	0.000425537319847821	0.00308837622842502	0.697203141720975	3.52371772694976
THAP1	-0.494509111754595	3.32447272423869	-7.06669994484412	0.000425619846920609	0.00308837622842502	1.10530542419249	-3.52366634097647
NOP16	0.265796968190382	3.62410817144978	7.22273622351975	0.000426542186530511	0.00309231592995284	0.784089166443689	3.52309267288669
TPRN	-0.295331913568151	3.57393932028019	-7.0317032043508	0.000426631359076001	0.00309231592995284	0.656881687542608	-3.52303727160782
ADAMTS12	0.594711029267635	2.66039353541013	7.53403035922013	0.000427189449024951	0.00309357215682689	1.02162104522763	3.52269078587339
CXCL3	-0.843076643467166	3.531120548066	-7.26004158621593	0.000427273432979425	0.00309357215682689	0.814595930507879	-3.52263868168962
NECTIN2	0.28847804032894	6.96760357499768	6.99217500011616	0.000429872956488346	0.00311068703546583	0.601916673926739	3.52103063102064
FAS	-0.43395695116198	4.97717400719506	-7.00553576317039	0.0004305071171719	0.00311356900797365	0.611320792484127	-3.52063972055913
MAP3K20	-0.67284508947272	3.21120265693602	-7.15744117645224	0.000431482676531134	0.00311891557915358	1.07703219968359	-3.52003941292735
DPM1	0.250437252859605	5.01376459703697	7.08578416294116	0.00043223656481847	0.00312265485442747	0.679717192242415	3.51957637731012
TRABD2A	1.481620049312	1.24909498194801	9.71458532499136	0.000433606369587064	0.00312911619094184	2.60173307491591	3.51873697416512
THAP9-AS1	0.414802923701023	4.01162481360187	7.29096297375568	0.000433726533728135	0.00312911619094184	0.836866078702802	3.51866345689657
CASP8	0.314871137751815	5.15651764826677	7.08778066579257	0.000433916480178513	0.00312911619094184	0.794182157187342	3.51854728509563
ZFAND1	0.257151401613692	3.72728937056015	7.19004502441854	0.000434079229154824	0.00312911619094184	0.757792519754823	3.51844778510875
ALDH1B1	0.331046668138904	3.82000761809116	7.2131597871164	0.000434702801462311	0.00313190080595035	0.77616898937309	3.51806687323316
RHOBTB3	0.477434071378446	5.64229662688186	7.08648795719949	0.000435193157500918	0.00313372312376139	0.70125287661848	3.51776769521424
ADPRM	-0.357003036106673	1.4055807333131	-7.02584598130938	0.000435444200488643	0.0031338211571699	0.634942398008105	-3.51761464962512
GPI	-0.297712161483874	8.31722665494939	-6.96197265476273	0.000436140445720696	0.00313712138586783	0.578795763332997	-3.5171906220101
GANAB	-0.197583883158794	8.20920285508849	-6.95762712673943	0.000437530600171123	0.00314540653140449	1.55646252120126	-3.51634587656748
ENSG00000285103	1.27277031263127	1.56369610065636	8.83023228953997	0.000438513267610424	0.00315073704516176	1.92250465633606	3.51575025610339
KLHL26	0.342324649123356	2.92499973721392	7.26551343898878	0.000438894248114066	0.00315073704516176	1.15791598884449	3.51551966896179
FAM161A	0.65235430097097	0.382896106706891	7.42094268180851	0.000438988213201945	0.00315073704516176	0.939048157704065	3.51546282564044
FAM117B	0.620995183033782	2.21772180278588	7.73663930320357	0.000440254760387256	0.00315669677717958	1.21384652316707	3.51469774577366
KDM7A-DT	-0.663114069199248	1.59541701824693	-7.10343546616804	0.000440296898764119	0.00315669677717958	0.694766996322893	-3.51467232668497
SOCS4	0.45514936698944	4.6523671808842	7.18531828790005	0.000441374580526544	0.00315883171190182	0.768775829621074	3.51402300832538
TANC1	0.496471495035828	3.04214183372664	7.46007908566482	0.000441477229796957	0.00315883171190182	0.966650167511542	3.51396123791654
LPCAT4	0.329868416699728	4.59120483121451	7.1248911276081	0.000441544447328034	0.00315883171190182	0.749488065482889	3.51392079623795
STIP1	0.327657086770162	8.30794054117121	6.9490336571808	0.000441551974275238	0.00315883171190182	0.56923998759188	3.51391626797985
HSD17B8	0.730705680210782	1.37861515715241	7.81206755173749	0.000442481604586084	0.00316376744254156	1.23801940437895	3.51335754986349
ZNF414	-0.65975279959864	2.58537010291154	-7.08915948093845	0.00044393459752872	0.00317243787373123	2.09902243901528	-3.51248647575673
STAC2	0.931452900940999	1.26582088637117	8.00300072556847	0.000444403717816692	0.00317259189991774	1.36163626512877	3.51220580481587
TTYH2	-0.518993426724263	4.97906348945556	-6.97350291394357	0.000444894293360126	0.00317259189991774	0.587008113506823	-3.51191259301385
FCGR3A	0.647226440700135	7.14565312470348	6.96014962973514	0.000444909641241525	0.00317259189991774	0.575104541026525	3.51190342461696
COL23A1	-0.28889269172924	4.09340696560439	-6.96579702383859	0.000444917615482062	0.00317259189991774	0.578761038787263	-3.51189866114429
FGR	-0.448114610805469	7.9285039486452	-6.93639189154357	0.000445216666000889	0.0031730101374437	0.554913443596443	-3.51172007856879
CASTOR1	0.94398215262698	0.673487206456507	8.19943371594843	0.000446527475388156	0.00318063472619982	1.59453558118828	3.51093862731238
PPFIBP1	0.282961673287496	5.13557619998583	7.04591108010498	0.000447558518531349	0.00318600428351624	0.643397277147598	3.51032546425116
GRK3	-0.245691155479514	7.19183253130822	-6.9290085784109	0.000447764068938756	0.00318600428351624	0.548943720037354	-3.51020338071661
MMUT	0.261536693691145	5.2836073504202	7.0231340189009	0.000449721622806137	0.00319820888977273	0.627932169769696	3.50904333529192
KSR1	0.408722089262262	4.24737058483397	7.18231491449683	0.000450085780514749	0.00319907496877446	0.752392247828872	3.50882805562731
DELE1	-0.306286628836106	5.58526511887711	-6.93347937912761	0.000450509330000336	0.00320036202727364	0.556168852772262	-3.5085778696275
ZFYVE28	0.372413964252548	3.1234421005862	7.26710692979228	0.000450946918297684	0.0032017473774132	0.821004956654641	3.50831962150179
GGA3	-0.238577659881085	5.48057085844832	-6.93129141843724	0.000451365398789694	0.00320299564442214	0.604039548671843	-3.50807286876566
RNASEH2A	-0.709463428644336	2.50532143888869	-7.12340253746286	0.00045246595008221	0.00320908010485497	0.710897731718222	-3.50742495759596
GNB5	0.589405588960847	1.57493242918318	7.54333692111369	0.000452954400035792	0.00321081907952332	1.04632671918085	3.50713787082407
CROT	0.333947848800379	3.44846520198766	7.17551809151039	0.000453387488787466	0.00321216396377121	0.746837761472352	3.50688356417828
SPRY2	0.301423196500252	6.29642038545743	6.9581053320076	0.000454138244102704	0.00321492782521905	0.572774769786339	3.50644326259153
TMEM170B	0.368207044850473	5.36999999521328	7.01928290603742	0.000454687207200549	0.00321492782521905	0.624422728291423	3.50612173745293
WBP1	0.440624896803344	5.08742830070564	7.08920385535215	0.000454720085061083	0.00321492782521905	0.721811515781048	3.50610249254209
VAC14	-0.26071767851967	7.48235862567652	-6.90882537961436	0.000454761578167196	0.00321492782521905	0.543523919934953	-3.50607820658857
SLC35B2	0.361104865278137	5.08021516358729	7.05646912691986	0.00045499546764976	0.00321492782521905	0.670696363781783	3.50594134952442
PPP2R1B	0.290430538237677	3.97231285261979	7.11844755781975	0.000455529173003078	0.00321604302185579	0.701280954354726	3.50562930517526
MBTPS2	0.308174342766697	5.20537180483508	7.02361776736803	0.000455640612991161	0.00321604302185579	0.630065226731392	3.50556419202198
SRD5A3	-0.319215886736556	5.66074204269983	-6.91781386030632	0.000455918125524835	0.00321628184863832	0.539775522995413	-3.50540210907554
FEM1A	-0.251513857508989	5.55094722426125	-6.91164779686701	0.000457231647678936	0.00322382506288156	0.727554282455732	-3.50463618512462
TMEM51	-0.266669243916508	5.66207126089331	-6.91249749626685	0.000458056491590731	0.00322698884401009	0.536491890949735	-3.50415626168935
KRBOX4	-0.53550831753394	2.659965408524	-7.01272238056904	0.000458169338107047	0.00322698884401009	0.672231346123789	-3.5040906663052
COLEC12	-0.323092254769188	7.29204026735606	-6.89439950779201	0.000460041325019266	0.00323814976525198	0.524237727919271	-3.50300471203572
RAC1	-0.273454774917745	7.94188969411263	-6.8933112762012	0.000460244636685561	0.00323814976525198	0.520747525629631	-3.50288701768253
EDEM3	0.3353473873232	6.41310878224555	6.92295624914899	0.00046052108328493	0.00323836855528918	0.576138007184086	3.50272706431553
CHD6	0.299145915912129	5.37767677283041	6.98061240103762	0.000461123304424803	0.00324087672795686	1.20645975385784	3.50237892613245
PEX2	-0.299989838453433	4.76022664478848	-6.91198819538326	0.000462738901935963	0.00325050067411004	0.540366581612852	-3.50144705632963
SMIM13	0.249649891546199	4.79588233828136	7.00827163496826	0.000464126708167645	0.00325851511760891	0.614645146013246	3.50064899620017
CDKN1B	0.303951721865435	4.65813346678321	7.03724984413225	0.000465060385411687	0.00326333441097759	0.673016002266661	3.50011333551655
TACC2	-0.38326632597339	4.75120336216902	-6.9066651224617	0.000465829624190197	0.0032659751891959	0.530716246221653	-3.49967276826857
ZSWIM6	0.438180536134555	5.70443950557487	6.96589431817052	0.00046593160703507	0.0032659751891959	2.58461692883244	3.49961441045199
GANC	-0.248567042230809	4.66768511590776	-6.89915445374639	0.000467790012903265	0.00327496501053952	0.525387432173844	-3.4985530536537
JDP2	-0.330179377608182	3.89567618418352	-6.89629835005488	0.00046791387280409	0.00327496501053952	1.01609712630433	-3.4984824557532
PRKAB2	0.426864605385812	4.08560578820911	7.15072185966196	0.000468051145677986	0.00327496501053952	0.762243669499854	3.49840423306679
SMIM3	0.340843832099167	5.62876943004548	6.94516690420402	0.00046820660465854	0.00327496501053952	0.563382750153169	3.49831567316699
DARS1	-0.270839576505624	5.95136868383448	-6.8786081849475	0.000468595671269812	0.00327595035227238	0.518397084249248	-3.49809415481773
ASF1B	-0.467470688429499	2.61369125514305	-6.94939114179689	0.000469145179823627	0.00327805570592485	0.565938794770268	-3.49778157963353
PNPO	0.297427038265462	6.3002105554735	6.89330765478111	0.000470554964446018	0.0032847483488993	0.525246887723331	3.49698121588004
DDRGK1	-0.298439785988995	5.95338612605664	-6.87329066415353	0.000470600737007999	0.0032847483488993	0.50820526352392	-3.49695526736606
VCL	0.518155260227863	6.12344987324312	6.94793842231429	0.000471001335683243	0.00328490231509022	0.577590523092533	3.49672826797387
STT3A	0.283319458078586	7.14936775265815	6.87121766049769	0.000471120545682688	0.00328490231509022	0.512234517855412	3.49666075235517
TRIM6	0.976267467226351	2.0339036202399	8.67838314821381	0.000472494339515327	0.00329274170394023	1.81949676025351	3.49588384027667
DNTTIP2	0.224736904201354	5.99130026773848	6.89613910709811	0.000473262490204566	0.0032947777175457	0.523300018259729	3.49545035140191
ITGAM	0.315513114216596	8.94372103931139	6.85882534435367	0.000473285745319088	0.0032947777175457	0.493084589903146	3.49543723813024
BAHCC1	-0.541336992193297	0.691298914230886	-6.95019773730034	0.000473852743259977	0.00329659996271141	0.567221276267452	-3.49511770083647
R3HDM2	-0.267942674226921	5.2811596319327	-6.86837652264854	0.000474047028504148	0.00329659996271141	0.695485040638924	-3.49500829150845
SFXN2	0.399528193878127	4.72288113031144	7.05906488263237	0.000474461456262305	0.00329774447667518	0.658698900630526	3.49477505135636
ABCB6	-0.83189256986908	2.6439456288811	-7.19617780627165	0.000475055755030789	0.00329920813775157	0.794764618457103	-3.49444091115715
DPH5	0.332034971100264	3.1667700105568	7.15287897610758	0.000475341446915988	0.00329920813775157	0.75023797259425	3.49428042170836
SDC3	0.276524134235407	6.64030565002456	6.87855750873046	0.000475421916660618	0.00329920813775157	0.507718679029371	3.49423523349772
FEN1	-0.263507325263709	4.00573865543778	-6.88479853697574	0.000476428404603976	0.0033044553401828	0.512706675502017	-3.49367063675453
PHYH	-0.274654763231155	4.61876003939381	-6.87370839572325	0.000477357059848014	0.00330915747528043	0.505923536317489	-3.49315068681388
SNHG30	0.532552532641505	1.82901803315519	7.46638568035523	0.000478227200900733	0.00331344925180513	1.01865135433302	3.49266435420765
ITPR2-AS1	0.924014776344078	2.39631299271767	8.15278082327516	0.000478503848018803	0.00331362659496337	1.46569354922724	3.49250990562469
OXR1	0.299762495053933	5.70376610128806	6.90762971603911	0.000479531217103348	0.00331899975592401	0.551137225835303	3.49193706651836
TTC23	0.29311913516871	4.25276427350965	7.02454429450413	0.000479992361642777	0.00332045030467663	0.637141142066109	3.49168031428778
FZD8	-0.984427671500602	0.91694244034026	-7.51199775029195	0.000481715280913661	0.0033306233592349	1.03351625038291	-3.49072307283568
PFKFB2	-0.328080687255329	5.00903324575954	-6.85638480688404	0.000482178176763214	0.00333207840581029	0.490200916344176	-3.49046643548702
ENSG00000260920	-0.619705902553368	1.01539266765008	-6.97770160453042	0.000482592906711826	0.00333319925467786	0.793651125355986	-3.49023669722731
ALG14	-0.411759347031092	2.45685119982135	-6.89708114445739	0.00048329241026121	0.00333628479238374	0.563916954186243	-3.48984962647148
FBXO34	0.296313566895893	4.50562373921072	6.99170656144422	0.000484461806517081	0.00334260919195972	0.601227818395941	3.48920370564934
ARL5A	0.304681746288872	5.99992370582764	6.86639968588076	0.000485358340419238	0.00334444512855617	0.498004804923026	3.48870948546694
HSD3B7	-0.40069957886044	6.68376140003941	-6.82907332802057	0.000485430648045522	0.00334444512855617	0.46695497943036	-3.48866966252609
CDK2	0.67114777258906	3.11127576669921	7.61147791048331	0.00048570304323848	0.00334444512855617	1.08241554311545	3.48851969235693
TXNDC5	-0.259955852638966	6.4000410431308	-6.82826425942682	0.000485741443400422	0.00334444512855617	0.480754817349954	-3.48849855703413
ZNF133	0.723674707542146	2.55785199823325	7.66092483996552	0.000486548266420094	0.00334825368533828	2.23439136839658	3.48805484424141
RSF1	0.276417878751043	5.57856361822446	6.89002989320449	0.000488016671682188	0.0033566086761507	0.531847687436238	3.48724905190493
EHD1	-0.7329010914596	6.12408805180175	-6.85484745427041	0.000489069333603963	0.00336209694491599	0.494674550225913	-3.48667279040493
SLC26A6	0.553370203080802	3.53492243995625	7.25692695683892	0.000489995359673902	0.00336541478166078	1.14522116311593	3.48616680903406
POP1	0.309388087133151	3.15375270449958	7.10907506542586	0.00049006191456565	0.00336541478166078	0.694211475530746	3.48613047774593
SLC8B1	-0.249980546674935	6.61011036546494	-6.81516661299021	0.000490756482507337	0.00336843203984105	0.455591648896797	-3.48575159815499
CCND2	0.439454523659884	6.45685326586243	6.84798259151434	0.000491312940758514	0.00337049870325968	0.60974769774505	3.48544841657976
SLC1A3	-0.357138354995695	6.79982531074539	-6.81092577622108	0.000491943539229866	0.00337079094935609	0.454411554608353	-3.48510522713752
MT1X	0.4386151312381	3.71834313740562	7.15919491099374	0.000492066569470509	0.00337079094935609	0.737084490584428	3.48503831844536
HTRA4	-0.671320702913353	2.69277490203387	-6.97095096441101	0.000492121687961906	0.00337079094935609	0.584143228955867	-3.48500834789795
NDUFS4	-0.353837491113544	4.61718980414132	-6.83275590038533	0.000492540307409918	0.00337190846343543	0.573527556568449	-3.48478082668893
NR1D2	-0.487088042785478	5.21482698403728	-6.83825311450985	0.000492929832513236	0.00337282574356776	0.50223824733166	-3.48456928026342
SNX13	0.246751454496293	6.13329656097232	6.83482017154455	0.00049423628268759	0.00338001279543705	0.564193737519432	3.48386089919297
ZNF594	0.770759781360846	0.75902969878201	7.51629493826194	0.000494788991638271	0.0033811345711295	1.00862404710481	3.4835617358095
PAQR7	0.358536484709336	3.48364836771207	7.10397295207648	0.000494912644247458	0.0033811345711295	0.691487889403054	3.48349484932982
USF3	-0.236029888327072	4.96338963716142	-6.82231433225463	0.000495191279781096	0.00338128799887775	0.461425931668249	-3.48334418619819
CRACDL	-0.877773231653261	1.34544136507295	-7.1195360048263	0.000495939223833562	0.00338322113389756	0.732143107738032	-3.48294015024826
SLC30A4	0.317126671332539	3.32426192818588	7.06963384607556	0.000496056978070766	0.00338322113389756	0.662431531926166	3.48287659172236
GRINA	-0.28807451073455	8.63832155762465	-6.7975433361547	0.000496243360498952	0.00338322113389756	0.444092570424216	-3.48277601948642
SHISA4	0.406609009092414	1.59315115671901	7.16234548087406	0.000497490341307978	0.0033898012715226	0.735577251105064	3.48210405148629
SPATA2L	0.395539499088061	3.5932256221473	7.08301566313206	0.000497722165634578	0.0033898012715226	0.782626930141112	3.48197930007415
NFYC	-0.345133255036293	5.38580187822887	-6.80119878095703	0.000497998351195501	0.00338993307758093	1.22362039889477	-3.4818307472932
ZNF304	0.463224439288295	3.40215924928864	7.17579738962192	0.000499191104675148	0.00339630071680788	0.868023729742309	3.48119007824233
DTX2	-0.284571082015753	5.65137851314398	-6.79918954741196	0.000500554435528973	0.00340278652816683	0.447911009830825	-3.48045953192805
PRDX3	-0.237401459034249	7.55751089843206	-6.7869374307553	0.000500660007402075	0.00340278652816683	0.435378476624488	-3.48040303823413
ARID3A	-0.232037416756563	6.86893614036209	-6.7850226828642	0.000501840288493175	0.00340905299424674	0.430280487730585	-3.4797722004762
SPTBN2	-0.608232676988373	3.27626998437188	-6.9182963022938	0.000503231910244309	0.00341653175833793	0.647124847469497	-3.47903017972217
WDR31	0.872017500622725	1.09193063878526	7.81499067354641	0.000503458918855009	0.00341653175833793	1.22920937729299	3.4789093189458
ZNF333	-0.354413386631381	2.67336543877955	-6.8374887482435	0.000504406913734672	0.00342120598889205	0.49509719191367	-3.47840514913722
BTBD1	-0.231142190597696	6.99567885748678	-6.77753975061164	0.000504867616463738	0.00342173715488515	0.424619819510071	-3.47816045361657
GPT2	0.604707928813323	2.79337957868211	7.37860084120166	0.000505003710714166	0.00342173715488515	3.07730097528068	3.47808820897445
CAT	-0.330292620096677	7.30187014264922	-6.77353572779122	0.000506075878221574	0.00342585099830631	0.435974343585428	-3.47751969058094
WDCP	0.325483732124888	2.50060095586448	7.09381089462724	0.000506129967929185	0.00342585099830631	0.682089680986245	3.4774910391962
SYDE1	1.46244088459461	0.761903379194858	8.95674151196322	0.000507075158381767	0.00342984757236921	1.99981623670132	3.47699083087078
ATAD1	0.219459771649615	5.39579406575182	6.84305572790074	0.000507240128893454	0.00342984757236921	0.480725131004525	3.47690361521907
MEIS2	0.513840605944165	-0.733583538383879	7.12498991998392	0.000507885518813731	0.00343245312996541	0.705793002205619	3.47656266811308
LRRC58	0.217616014673097	6.44987495965525	6.78384355306625	0.000508703218227285	0.00343621994748308	0.429937298818722	3.4761312727777
CENPC	-0.267212293028254	3.90953313516308	-6.76433478151767	0.000509503242123017	0.00343986357687043	2.3343623127827	-3.47570982771795
SERPINF2	-0.593951757691173	1.22205739388887	-6.92457918211524	0.000510009900357773	0.00344152386238356	0.554731318208422	-3.47544324386161
TTC33	0.37625467485136	3.60614627792031	7.03398872542423	0.000511233874361102	0.00344802039228012	0.844453081621653	3.4748002535281
TNFAIP3	-0.305661131966187	6.92236308178151	-6.759392478734	0.000512362186363798	0.0034538654227864	0.409008355022528	-3.47420878721198
REPS2	0.496362981780612	3.70637670513216	7.12536143093321	0.000513556385879926	0.00346014841104091	0.706155092590392	3.47358410345735
EIF4G2	-0.23836803355506	9.66959277658857	-6.74987711890054	0.000515337863758388	0.00346991202936058	0.414202655701446	-3.47265472737668
BST2	0.4338174931398	6.55985119727311	6.8046847420366	0.000515531289459512	0.00346991202936058	0.447046690560767	3.47255399975416
NQO2	-0.376214131739841	4.17104262960896	-6.78939894832578	0.000516277408696126	0.00347316285289509	0.434184155324392	-3.47216578330823
HSF2	0.343760987381768	2.47800170864645	7.15102703565206	0.000516733701300979	0.00347446160136099	0.726147264097972	3.47192862539415
TNIP1	-0.396689941504967	7.18135108735723	-6.74510075477899	0.000517920935675276	0.00348067129835945	0.399792880646835	-3.4713124742201
CLIC6	0.543465508952635	2.47913435428953	7.00072616816805	0.000518540792962966	0.00348306357573445	0.606871580020001	3.47099130343764
IARS1	-0.239665854450614	7.19219556299175	-6.74018333626523	0.000519913215005291	0.00349050586208282	0.393244580643907	-3.47028147260149
NME6	-0.363211193405297	4.47015719488485	-6.77234621608501	0.000520316141286502	0.00349143505279133	0.423800397355501	-3.47007340658734
ZBTB37	-0.237828737260805	4.01720274640953	-6.77029584657203	0.000521851192960045	0.00349995624790632	0.418257988603466	-3.46928209883266
MSI2	1.29615587542711	3.3906728319116	8.86524889942695	0.000522614867100498	0.00350253538012227	2.04024290075513	3.46888923822112
MAN1B1	-0.242135053663574	6.3649901596819	-6.73778247536026	0.000523010207153983	0.00350253538012227	0.390999567807085	-3.46868607163951
THUMPD2	0.438745401001937	2.91846364844825	7.12471255192207	0.000523031838337828	0.00350253538012227	0.885653867104765	3.46867495943174
ENSG00000273314	1.06791325166559	0.673368756084884	8.09118207427765	0.00052344798029083	0.00350294698718207	3.87424272635437	3.46846126547916
LARP7	-0.258472564798975	5.33394988944377	-6.74456137334998	0.000523720062613114	0.00350294698718207	0.438442499974578	-3.46832163348284
GAS8	0.593833277328269	1.1523922460806	7.15779566651002	0.000523987395393949	0.00350294698718207	0.731437069184857	3.46818450477017
ASXL2	-0.254111252747335	6.19499102146395	-6.73363926157149	0.000524328951588751	0.00350294698718207	0.388937717696854	-3.46800939789376
PGD	-0.415047123107454	9.54537476679381	-6.72805661135347	0.00052442027779921	0.00350294698718207	0.384380330766535	-3.46796259536026
THADA	-0.307576666653471	5.21813251285078	-6.74547946526605	0.000524782416999008	0.0035031209455853	0.402426923876217	-3.46777708229076
KLHL21	-0.362153447623043	5.44548155498291	-6.74099204233958	0.000524977136932171	0.0035031209455853	0.471322791440627	-3.46767738241468
NRIP3	-0.237631403183237	7.20042144847585	-6.72744078344234	0.000525383361945903	0.00350406012851136	0.382260593595046	-3.46746949928094
RHOG	-0.263057380839638	7.03167804649853	-6.72486998252876	0.000526258652567196	0.00350744406883706	0.404832614562868	-3.46702208335715
ALS2	0.301698339544775	4.413174336193	6.89347892525458	0.00052642220625549	0.00350744406883706	0.539001514450831	3.46693855771744
CCDC106	0.275626312451984	4.31264144465011	6.88539459588448	0.000527271275348888	0.00351132874032794	0.516579646050721	3.4665053327816
ITGAX	-0.337656384969455	9.19294380518292	-6.72041544167777	0.000527672349689271	0.00351222760642899	0.376471244779569	-3.46630091657098
DAPP1	-0.381217920816464	5.05994639838757	-6.74332008519174	0.000528144346434197	0.00351359739344	0.410597502902584	-3.46606053860219
ENSG00000255491	0.943624334380881	1.01992101896182	8.4809205146822	0.000529874449669893	0.0035226679766104	1.68849070870074	3.46518114200895
LDAF1	0.394774002076362	3.45035662690945	7.00739437675323	0.000530041563872131	0.0035226679766104	0.652936931088483	3.46509634105909
COX15	0.272855176408945	5.6167804241706	6.78365640564522	0.000531800073634684	0.00353257633211082	0.442568499633076	3.46420550472555
ADGRA2	0.579930271299947	3.31178263673559	7.2500306588373	0.000532557553391994	0.00353427674878327	0.843852201498949	3.46382262169643
TSG101	-0.260719395863659	5.52911054109915	-6.72181076868105	0.000532591594312442	0.00353427674878327	0.392534468701312	-3.46380542696173
FAAP24	-0.444698175022739	1.30672893464225	-6.79398763390666	0.000533448957494006	0.0035381873316399	0.453894704246381	-3.46337269340851
ZNF599	0.580263039050713	0.768537058820716	7.2526107629928	0.000534705287041453	0.00354473886673036	0.868820886274417	3.46273976026605
ORC4	0.287737501698525	4.13042151214526	6.88421989395898	0.00053542633537953	0.00354748894900114	0.560821232599082	3.46237712495524
LINC01827	0.736546528087182	0.0307770843692304	7.39387273033375	0.00053584459950953	0.00354748894900114	0.923533779489372	3.4621669767432
TPK1	-0.390517857837372	5.16387129364269	-6.72190643844367	0.00053592643111662	0.00354748894900114	0.443483887112801	-3.46212588001213
ZSCAN2	0.660365707173078	2.02123949335994	7.43374477884206	0.000539282095781148	0.00356785828018789	1.25561809716234	3.46044564409951
NUDT22	0.258895947851264	4.38235339518948	6.84464440985953	0.000539544293299116	0.00356785828018789	0.489514763183119	3.46031476817196
TIMP2	-0.23938607260023	10.0433420672677	-6.69147118003463	0.00054001634000363	0.00356919162328889	0.352217813571391	-3.46007929529647
CD86	0.30207523623798	7.76410561812518	6.69428462694392	0.000540679371273472	0.00357178529601529	0.358206757315803	3.45974887650402
TTC9C	-0.318007929360408	3.39191083891522	-6.72589732583227	0.000541836082041606	0.00357708722091998	0.452134049036626	-3.45917333737965
[truncated: 11,200 more rows]
