# Supplementary material for: Integrative analysis reveals generalizable human neurodegenerative disease-associated glial states
Source: bioRxiv. 2025 Sep 25:2025.09.25.678630. Preprint. [Version 1] doi: 10.1101/2025.09.25.678630 (PMC12485690; doi:10.1101/2025.09.25.678630)
Supplement: Supplement 12 [file media-12.zip › iMG_DE_results/UV-DAMPS_336000.csv]

	logFC	AveExpr	t	P.Value	adj.P.Val	B	z.std
ENSG00000255750	1.5491329781726	2.20160581657689	33.5083102396842	4.88625836261988e-07	0.00229945049592622	7.49306469472037	5.03072607773896
ATP1B2	2.63521182652079	0.912936003489035	55.1229679838264	9.63256464756116e-07	0.00229945049592622	12.9505885864084	4.89899999582849
NQO1	0.741028175599338	5.59186141034585	18.5268117081616	1.20987459622628e-06	0.00229945049592622	5.6311827904282	4.85401355705766
ITGB7	1.08126247187744	5.82930125272039	17.878685296187	1.55125879514865e-06	0.00229945049592622	5.4959210847122	4.8045165378079
RACGAP1	-0.668730197118425	3.94229735134827	-17.4866300931489	2.40418676727565e-06	0.00229945049592622	5.41186550342872	-4.7160912213916
ABCA1	1.05885004016937	7.55955074103154	16.3270523435792	2.40822970289481e-06	0.00229945049592622	5.13496710351703	4.7157491707898
CDC20	-0.865932926599921	3.42596554894937	-18.1042124093205	2.56371251056484e-06	0.00229945049592622	5.55209728365364	-4.70299615364198
RARA	0.78369439021478	5.46386664550924	16.3836962689642	2.66426756980287e-06	0.00229945049592622	5.2858304236725	4.6951380307957
ADAM19	0.943695382892749	3.17560515977628	16.6472105318413	2.70090134956395e-06	0.00229945049592622	5.21232290482987	4.69234577098061
SLC25A25-AS1	-1.04433835307262	-0.545550101799031	-19.0935087541359	3.02560132288761e-06	0.00229945049592622	5.77150026466928	-4.66907417509516
PAQR5	0.635756750951134	5.67694519158659	15.6652537684155	3.28433498312089e-06	0.00229945049592622	4.95666371233253	4.6521867067484
SH3PXD2B	0.735072719425883	6.69764080376801	15.5175805296331	3.31648609463793e-06	0.00229945049592622	4.92415518787616	4.65017803621871
MVK	-0.751770388044575	3.06336143333451	-17.2099080878461	3.46793358304636e-06	0.00229945049592622	5.44743457198743	-4.64096053589989
CYP1B1	1.44769827250816	8.04475566698515	15.0721165286565	3.91581163560075e-06	0.00229945049592622	4.8046317374178	4.61580146284649
PLA2G7	0.554323969811275	9.56139263815965	14.8285244635614	4.29842362264095e-06	0.00229945049592622	4.71676795209992	4.5964052214204
S100A8	1.37276028420302	2.81007373271336	18.9282576258235	4.36042273732015e-06	0.00229945049592622	5.76504762643674	4.59341902007771
SLC20A1-DT	-0.90305888896944	0.623630062268905	-17.3085030367839	4.6349270011058e-06	0.00229945049592622	5.38929513928413	-4.58066819033489
ARL4C	1.52779785049853	4.48707015575928	17.3616980549704	4.77486052655573e-06	0.00229945049592622	5.68808543218584	4.57444410669835
HLA-DQA2	-0.622480719117284	3.29770536550862	-15.0364634963576	4.86946989968746e-06	0.00229945049592622	4.77903078763143	-4.57033422322866
FEZ1	-1.72249833242385	2.76722962232171	-23.7292239081169	5.03650886271014e-06	0.00229945049592622	6.7900324142258	-4.56326120577497
PIK3IP1	-0.731944232190603	5.05989457543636	-14.9701394973853	5.14818142736873e-06	0.00229945049592622	4.75996114504033	-4.5586568261876
SEMA6B	1.78358177802624	5.99795290689479	15.1146537141078	5.30903163027301e-06	0.00229945049592622	6.68168051155865	4.55219015495499
ABCG1	1.83715647294037	4.77266796047695	17.7255650362217	5.38043357699414e-06	0.00229945049592622	5.51030115215854	4.54937949112506
MZF1	-0.860362876596312	2.86059540506408	-16.4355325352165	5.58587453051539e-06	0.00229945049592622	5.19431739775851	-4.54148732323492
LRP12	0.539399824901101	5.72282762601722	14.2782529873139	5.64403279421443e-06	0.00229945049592622	4.55453092363109	4.53930358039091
RYR1	-0.868436081544164	-0.363764585725734	-16.6771587219835	5.68807261690578e-06	0.00229945049592622	5.23690385771554	-4.53766424485528
MCM5	-0.510648244653449	6.48248229351536	-14.1549049504355	5.78608798659362e-06	0.00229945049592622	4.50671765761547	-4.53405891012401
FDFT1	-0.67402077212129	5.3363335313553	-14.4717155826017	5.84300777670139e-06	0.00229945049592622	4.61383397223712	-4.53199194755892
HELLS	-0.943081033363342	2.38691954071137	-17.2756893938705	6.02708814173356e-06	0.00229945049592622	5.3934931394692	-4.52543683483976
DHCR24	-0.683739428168274	6.73519917186197	-14.0326092598158	6.20537618032655e-06	0.00229945049592622	4.46994313389898	-4.51926814536325
FAM89A	0.5703085420526	4.01102069831002	14.430584088279	6.25294643259806e-06	0.00229945049592622	4.59592005737095	4.51765089965763
RNASE1	1.70914976016642	5.75494906047804	15.2050506267411	6.38533902497191e-06	0.00229945049592622	4.83430004000627	4.51321116212301
TMEM106C	-0.645606611854138	3.70052019146663	-14.855178844731	6.51960397373987e-06	0.00229945049592622	4.72747027164738	-4.50879769469788
ZC3H12D	-0.831445034196231	3.26648606871774	-15.5462029609238	6.83561561736366e-06	0.00229945049592622	5.04958903282365	-4.49874385879354
IL1RN	1.03853857974897	9.07269155911663	13.7126849208902	6.91130883895857e-06	0.00229945049592622	4.36033636524077	4.49640176430184
DHCR7	-1.36011298742792	3.10041434660361	-18.4993002185714	7.02269826307819e-06	0.00229945049592622	5.78798744943503	-4.4929993999718
KIF22	-0.692528139678544	4.17738075099853	-14.480754644904	7.04496682290771e-06	0.00229945049592622	4.6127471182376	-4.4923254072869
MMP12	0.810332361764805	8.64818896799932	13.6071895189895	7.24463042488205e-06	0.00229945049592622	4.32947962789203	4.48637171419049
LIG1	-0.624081421460753	4.83819959451069	-14.0476753318621	7.25122251687212e-06	0.00229945049592622	4.47338761285627	-4.48617783456746
ESPL1	-1.15066049947273	2.67124630882484	-17.1697258461757	7.25231649164811e-06	0.00229945049592622	5.37917033617239	-4.48614567604927
RASAL1	1.72837599715114	4.33357019304682	16.8584360490854	7.43037039769942e-06	0.00229945049592622	5.30928398269806	4.48097244852111
CARMIL3	-1.04817171201184	0.967503689917924	-16.2376929901138	7.60129530922622e-06	0.00229945049592622	5.13575014651466	-4.47611668124239
IL7R	1.30918323223759	8.16608234643291	13.4444395520204	7.81850494127799e-06	0.00229945049592622	4.33149891050334	4.4700944863913
KIF24	-0.53585971365945	1.93120372396284	-14.4686214581813	8.24757552807346e-06	0.00229945049592622	4.61018951238583	-4.45865445513792
CCDC85A	-1.04766917660448	1.90311990764749	-16.785091146283	8.32240503264503e-06	0.00229945049592622	5.28784775838411	-4.45671777960672
MAMDC4	-1.05113642796778	0.361705516476819	-15.8873493826079	8.47935817214715e-06	0.00229945049592622	5.13722238749656	-4.45270914184902
SLC37A2	0.542808158266933	8.78364980161309	13.2001224676847	8.69583061359157e-06	0.00229945049592622	4.18009643568431	4.44729518240054
CENPI	-0.874817165062187	2.18790839446608	-15.4530804686539	8.89805486906275e-06	0.00229945049592622	4.9155422126841	-4.44235269423216
CD38	-0.92229204582249	1.27276851002965	-15.5732472255231	9.0109833943104e-06	0.00229945049592622	4.95085118494576	-4.43963915829633
VCAM1	-2.00686843336612	1.65801613204448	-25.0166259177422	9.11524111612555e-06	0.00229945049592622	7.44820960390394	-4.43716266572796
TUBA1A	-0.886799437081731	8.4896716270957	-12.9844434070899	9.61777113444116e-06	0.00229945049592622	4.50773793315031	-4.42559299631593
HLA-DOA	-1.19408794078967	2.42899361706197	-15.6099526113684	9.69803914150251e-06	0.00229945049592622	4.96549293121876	-4.42379869431626
EBI3	-1.39841507768328	3.62634950277431	-16.6529501601791	9.78759815331731e-06	0.00229945049592622	5.26513877362684	-4.42181337035774
TYMS	-1.12084331349748	4.93294833569888	-13.8051488978921	9.79270505668967e-06	0.00229945049592622	4.39415442274355	-4.42170068529218
SLC25A45	-0.575996534279038	3.44220470207106	-13.6582944326724	9.96156795102011e-06	0.00229945049592622	4.34315631718095	-4.4180059495458
MSMO1	-1.07282951261598	4.33635397017846	-14.4041640450881	1.01317786523642e-05	0.00229945049592622	4.6334715259804	-4.41434177412629
PCNA	-0.456145087338095	5.94162875254705	-12.9062664852442	1.0277134442183e-05	0.00229945049592622	4.07185322748799	-4.41125890297975
TMEM45B	1.00639597353632	3.23388085648648	14.599468801509	1.03691594436107e-05	0.00229945049592622	4.66214128013163	4.40932858705025
RUNX3	0.627690271363953	6.05917961718844	12.7802739001953	1.08765179229606e-05	0.00235809274362535	4.02598593745115	4.39897135659333
NAV1	-0.450119333188961	5.97566168142515	-12.7173075200398	1.11608529076803e-05	0.00235809274362535	4.0002909015032	-4.39336690399765
DBP	-0.699631703897059	2.94278314846687	-13.7504227857915	1.12618146531493e-05	0.00235809274362535	4.37720528863543	-4.39140962177866
CTNNAL1	0.535421215331941	6.20417056974515	12.6574051751784	1.13669530481085e-05	0.00235809274362535	3.97744982983685	4.38938909455831
C1orf162	0.527608739693026	4.73619959550527	12.6990780146663	1.21300470437738e-05	0.00240780493525762	3.99357221236055	4.37523725686482
TNFRSF21	0.618922798799951	5.36283469580294	12.6169101455453	1.22117268814007e-05	0.00240780493525762	3.96182392887709	4.37377316628684
GSTM2	-0.593410812495828	1.27888277326501	-13.1550849862065	1.22291920480033e-05	0.00240780493525762	4.16497338294371	-4.37346132064933
SIGLEC10	-0.646340027106098	6.02909768322795	-12.519984207079	1.25400457850373e-05	0.00240780493525762	3.92419717585782	-4.36798089840079
ENSG00000291203	-0.657333926551299	1.29922795826526	-13.6121570363393	1.25426007356757e-05	0.00240780493525762	4.33073064339859	-4.3679363934542
IQSEC1	0.513536431765814	7.47396851860517	12.390197842133	1.2756958281295e-05	0.00241294113844141	3.87273127281765	4.36423294817341
CXCL5	1.71047746360092	4.52012574122319	14.7884007475486	1.34249269531926e-05	0.00249009258508407	4.74621728636766	4.35306182667244
SCG5	0.87607562810724	1.3601861565195	13.5846934718296	1.3552051077273e-05	0.00249009258508407	4.32147755329575	4.35099602277014
NUSAP1	-0.958345685434841	3.93164800779948	-13.4171531809936	1.41194416690572e-05	0.00255780646123118	4.26275290350553	-4.34199551425818
ENSG00000258875	1.28545858876963	1.38000509950722	14.2842859975383	1.46695737279897e-05	0.00262055635124171	4.5676024279657	4.3335922963739
ANTXR1	-1.04034464471782	3.80298684636425	-13.3814381939754	1.53271341225575e-05	0.00264344647085377	4.25136862383691	-4.32393375037732
MOB3B	0.687613169817688	5.79829248399369	12.1117680302277	1.54103857202265e-05	0.00264344647085377	3.80550910925273	4.32273920436045
FGFRL1	0.512079571881974	5.7605584975962	12.0622589371304	1.55112507268065e-05	0.00264344647085377	3.74683747270591	4.32130014545996
PCSK5	0.719618117114565	3.73199964739355	12.5970283395539	1.57927811531732e-05	0.00264344647085377	3.95594932702225	4.31733020333633
ENSG00000260077	-0.564744376134932	1.30792947714091	-12.8191486273103	1.58253287401447e-05	0.00264344647085377	4.04331271751715	-4.31687559880281
NCAPG2	-0.656657945334434	4.1684397998775	-12.4600165583574	1.63707071246832e-05	0.00264939112695925	3.90167356222305	-4.30938782086701
CDCA8	-0.876689147932212	2.85788483035664	-13.5788773251767	1.7321452948531e-05	0.00264939112695925	4.32606496237797	-4.29688560066256
MMP1	1.23587337185256	1.77980710390712	14.1617951957401	1.73671640228292e-05	0.00264939112695925	4.5323838289406	4.29630111417706
CCL7	0.831762541113239	3.3900355598425	12.5864784263865	1.74531469902244e-05	0.00264939112695925	3.95314720635495	4.29520565051858
PHF19	-0.546310463390727	5.30814958059335	-11.9121294572435	1.76533097636583e-05	0.00264939112695925	3.67900173267	-4.29267527078188
NREP	-0.427272551553467	4.73417223387407	-11.9829938906498	1.76593011610674e-05	0.00264939112695925	3.70683538071198	-4.2925999519966
ITPR2-AS1	1.4610262580683	2.15240212961736	15.384235599022	1.77949004397399e-05	0.00264939112695925	4.94520058462783	4.29090179162551
GINS2	-0.887647526127367	1.69076720615533	-14.0543503326332	1.7901951773899e-05	0.00264939112695925	4.49544374171741	-4.28956983414377
PIDD1	-0.710848652348298	2.74431221908539	-12.8233745017878	1.80049289298405e-05	0.00264939112695925	4.06429144250609	-4.28829571005095
TGFBI	0.601008276948785	9.45670832454134	11.6898817954054	1.80654267121374e-05	0.00264939112695925	3.63385393567155	4.2875504118056
SLC16A10	0.764555603454442	4.21824399822411	12.2273496235295	1.81370080166785e-05	0.00264939112695925	3.82552151029359	4.2866716359112
CCNF	-0.836089177834459	3.17995148621404	-13.0683635069541	1.84928215572682e-05	0.00264939112695925	4.13926243720084	-4.28235189825825
ADGRE1	-0.75543174839583	1.02459272328139	-12.9010848895397	1.87245965094022e-05	0.00264939112695925	4.07543466529171	-4.2795804285434
ITGB3	0.907333712196261	6.94722790306128	11.6519537564334	1.87447203042522e-05	0.00264939112695925	3.57637305149349	4.27934134053937
ABCG2	0.605853735582898	3.71728834581702	11.9709447049363	1.9278760125818e-05	0.00266846304534054	3.70274420833432	4.27308421522173
ENSG00000285103	1.00055750796467	0.721214164618014	13.344038147475	1.92945936259268e-05	0.00266846304534054	4.25121189197055	4.2729012314606
PPP2R3B	-0.569227701730105	2.36547271078384	-12.3952888486252	1.97138433263607e-05	0.0026825341876804	3.87958634154947	-4.26810737840035
CCNB1	-0.660720269861444	3.96679878930822	-12.0071702035228	2.00085589132182e-05	0.0026825341876804	3.71761417300556	-4.26479526277811
LMNB1	-0.6130279915623	5.04991255004984	-11.6985609717631	2.0043064774834e-05	0.0026825341876804	3.58606181194668	-4.26441051650647
STAT4	1.00936912670193	2.64265130045286	13.1042747672838	2.02505461977542e-05	0.0026825341876804	4.1808113964082	4.26211027661036
IL21R	-0.817776632475699	4.29701948094083	-12.1083276935779	2.04391502404509e-05	0.0026825341876804	3.76030813345866	-4.26003870935384
ZWINT	-0.535680690717949	4.3635931909856	-11.6985143265602	2.14651515155007e-05	0.00278873513931687	3.58612536044299	-4.24907868690561
P2RY13	-1.25479098070884	2.65606799245347	-14.5981071882745	2.17114085992105e-05	0.00279252137403045	4.69619994569288	-4.24652239707509
NCF2	0.415262147426751	8.68801689106813	11.2557875039873	2.26544660415404e-05	0.00287710467840024	3.39103969975116	4.23698163255753
FURIN	0.476512415234803	9.13127150210898	11.2421331126417	2.28164109156294e-05	0.00287710467840024	3.38550579889156	4.23538139532258
COL23A1	0.732159615667736	4.30033077330035	11.6458406343514	2.32108502765894e-05	0.00289842675978148	3.56582899485085	4.23152857167596
CIITA	-1.09700247822032	4.99320568398974	-11.8601249764497	2.44811886611658e-05	0.00302766392846071	3.81790903388531	-4.21953023941279
GPAT3	0.462126141441059	4.68717664581184	11.2361497710611	2.47499498225446e-05	0.00303045851236787	3.3801398868563	4.2170678723116
ENSG00000273341	0.591905784981239	-0.306666014718891	11.5239738795093	2.50971672673599e-05	0.00303045851236787	3.51030134735366	4.21392408479998
SLC11A1	1.57920042718317	5.72139724186408	11.647695733581	2.52106251612006e-05	0.00303045851236787	3.67167504451856	4.21290577464303
GINS4	-0.446793354971255	3.20398700125872	-11.4769149659048	2.61949146271662e-05	0.00309817270278044	3.48929402530887	-4.20425012001681
CDCA2	-1.32853369393574	1.47188889222636	-15.5883016772221	2.63113438797113e-05	0.00309817270278044	5.05669488098989	-4.2032468000506
TNFAIP8L3	0.844280084823369	3.97224597625591	11.6274288819333	2.6496578860663e-05	0.00309817270278044	3.55964951259964	4.20165922157267
FANCD2	-0.606652326247415	3.55956485137219	-11.5543188565968	2.71544860723358e-05	0.00314649549425571	3.52465656781511	-4.19610461277107
E2F8	-1.3586877642095	1.47170676207796	-15.4304872431232	2.75500562760678e-05	0.003163828784132	5.0105466290226	-4.19282616004904
TACC3	-0.536169162993781	5.6361725708012	-10.8738108402956	2.90566679780301e-05	0.00325946941863146	3.21068364063071	-4.18073629906263
WEE1	-0.577617741975467	2.12437055281358	-11.5937964701497	2.93250836182025e-05	0.00325946941863146	3.54246763930464	-4.17864513326071
SEPTIN3	0.461050679432701	3.68350023351886	11.006262396607	2.93492646208114e-05	0.00325946941863146	3.27339612333986	4.17845763881893
HADH	-0.38151237578632	5.61622781498177	-10.8555903582456	2.94237543454568e-05	0.00325946941863146	3.2035192003275	-4.17788098251327
CREB5	-0.579554959810222	3.60322062400349	-11.2632966826469	2.97299376672131e-05	0.00325946941863146	3.39322734529851	-4.17552517090353
P4HA2	0.403588562396708	4.22385460946118	10.9103139945855	2.99033891617565e-05	0.00325946941863146	3.22885493327541	4.17420082575282
METTL7A	-0.558116069954081	6.54956586946776	-10.8082326123995	3.03160799742984e-05	0.00327496561890248	3.17892221895229	-4.17107894814508
CACNA1G	1.26553811723199	0.396083457287862	12.6335217295838	3.05548028509017e-05	0.00327496561890248	3.98462306993952	4.16929147258273
CENPO	-0.421959080526473	3.49059256551243	-11.0677848263974	3.11584607687796e-05	0.00329222227298098	3.30264719175479	-4.16483002828082
MAP1LC3A	-0.684595173127912	2.97515624943988	-11.4955254352451	3.14841590669563e-05	0.00329222227298098	3.4995254292284	-4.16245689324093
SQLE	-0.763029944767236	5.45973790940566	-10.8797655709458	3.15893145671742e-05	0.00329222227298098	3.25337037881792	-4.16169567858152
SYT17	-0.447565472690427	3.74434149856205	-11.0103536078786	3.17396642706921e-05	0.00329222227298098	3.27920360502703	-4.1606114773943
FDPS	-0.394867652008622	5.70724354185843	-10.6748700206919	3.21725540488282e-05	0.00331042712140823	3.11492606634992	-4.15751685835555
REXO5	-0.456123993281495	1.4675811323119	-11.1294725541566	3.25924002669277e-05	0.00332548581086893	3.33205402073192	-4.15455304541115
FADS2	-1.22236145234058	5.38001317965232	-11.222434497891	3.2970355372956e-05	0.00332548581086893	3.40476927892428	-4.15191581409894
TRAF3IP2	0.433679110487644	3.56884738424371	10.7931579296103	3.31735370460905e-05	0.00332548581086893	3.17179359295729	4.15050993311764
YY2	-0.501379353440967	0.220306964803591	-11.0519599915813	3.35156934637669e-05	0.00332548581086893	3.32171388411483	-4.14816082179199
NCEH1	0.418785670281983	8.86135975287935	10.5341874704495	3.36116587943525e-05	0.00332548581086893	3.0443432344837	4.14750605188912
DNM1	-0.638670868462274	2.47699348348311	-11.0723281030297	3.4068850014789e-05	0.00334498892282608	3.30564212605281	-4.14441082335133
ENSG00000290683	-0.599452001519324	1.52693399567307	-11.2541206504896	3.45354369829279e-05	0.00334699245968524	3.39430109022326	-4.14129239728737
DDIAS	-0.643281807036485	2.7780154902235	-11.3072944399564	3.48470965125904e-05	0.00334699245968524	3.41588639035077	-4.13923163889117
SLC35B4	0.402550991199167	5.64349764256329	10.507895312872	3.48699261077455e-05	0.00334699245968524	3.41472237474768	4.1390813736394
ALDH1A2	0.398446618004383	10.188517333747	10.4493850044826	3.52752783579324e-05	0.00336081948325723	3.00159548184006	4.13642877167501
FADS1	-0.746092522724028	6.40931312574655	-10.4765511400529	3.57709487872988e-05	0.00338298487722233	5.25662247765422	-4.13322419442473
SMPDL3A	1.21206803588033	2.77721222018513	12.3247364074128	3.61267079609879e-05	0.00339169137076078	3.90306024932463	4.13095005126173
NCAPD2	-0.508494951455386	5.69458585430959	-10.4286937907169	3.70847062811013e-05	0.00343487975739728	2.99202089445131	-4.12493028984639
HBEGF	0.901772886247068	5.33587666990441	10.638384840188	3.71208432808445e-05	0.00343487975739728	3.1763292818438	4.12470611733164
L3MBTL1	-0.63261028496322	0.704676135990516	-10.9602502096076	3.78672213997399e-05	0.00347891572602467	3.25831348888641	-4.12012177119445
DUSP10	-0.42982257269137	4.40194654005054	-10.5096751550662	3.91127710214953e-05	0.00355407016758985	3.04910629813474	-4.11265911719278
KIF18A	-1.09610629700557	0.718934511012278	-13.0683795824314	3.92379073081759e-05	0.00355407016758985	4.17255504539412	-4.11192188291015
NINL	-0.370457865279356	3.56897939744049	-10.4348674980739	3.98060394414319e-05	0.00356260039652066	2.99432964168975	-4.10860257825173
GBP2	-0.697787789622937	4.15377916690466	-10.7694823498689	3.99682068845445e-05	0.00356260039652066	3.17152559582691	-4.10766336444813
ATAD2	-0.556029202585887	4.6417946044835	-10.4371787941016	4.04518299302415e-05	0.00356260039652066	2.99581764501255	-4.1048837209977
FOXM1	-0.737693894092243	3.99621025672507	-10.7388074207219	4.06793136689623e-05	0.00356260039652066	3.14626551296506	-4.10358713757044
NBEAL2	-0.598387227921998	6.16539509467568	-10.2692365087662	4.11168967965744e-05	0.00356260039652066	2.91123239110362	-4.10111228697281
FLVCR2	0.450897644744514	6.70742781655659	10.1723652756572	4.15609213182934e-05	0.00356260039652066	2.86011554567768	4.09862642150645
LINC02972	-0.5454585280118	1.96801852266659	-10.5600736735991	4.15913613737398e-05	0.00356260039652066	3.05760218586805	-4.09845692753862
RARG	0.706301304892354	3.56927632987716	10.5982170016683	4.29997456788502e-05	0.00356260039652066	3.12788265341598	4.09074081951403
PASK	-0.530191479742331	2.60738457201547	-10.7466943601313	4.30102947790245e-05	0.00356260039652066	3.15042169966592	-4.09068393401202
HTRA4	-0.491530345739865	2.87554430360594	-10.50756325333	4.32835531709437e-05	0.00356260039652066	3.03146896081792	-4.08921499478006
QSOX1	0.444033751028561	8.20913832354948	10.0915103281183	4.33728507590853e-05	0.00356260039652066	2.81892895168336	4.08873686964356
TPX2	-1.02746633743418	4.14194903325285	-10.9105459080886	4.37647373734023e-05	0.00356260039652066	3.23119085485492	-4.0866495757627
ADK	0.483795955880952	4.70860053189841	10.1998898132067	4.37943796318822e-05	0.00356260039652066	2.87448480939493	4.08649241514855
PROCR	0.727296066437817	5.42218545479429	10.2235393205894	4.4051692183225e-05	0.00356260039652066	2.88612233339462	4.08513239083059
FEN1	-0.491200893955583	4.58003539114889	-10.2695908303328	4.41499223956586e-05	0.00356260039652066	2.91001977367898	-4.0846151820341
ICAM1	0.431957992042524	9.34397561613549	10.0580031610192	4.42093306578698e-05	0.00356260039652066	2.79937067509624	4.08430291079319
SEC31B	-1.16983135681385	1.06659381468291	-12.6648113040702	4.45388638690385e-05	0.00356260039652066	4.02094025557449	-4.08257795937568
IFI30	0.548282529962889	10.1812727234839	10.0457506662418	4.45527906128263e-05	0.00356260039652066	2.79762612372753	4.08250532631437
POLE	-0.525273163359984	4.42338635047069	-10.3077489725583	4.48175510941417e-05	0.00356260039652066	2.93108296040392	-4.08112858414826
SNX20	-0.474296879835497	4.42595142687369	-10.2829585399487	4.48718134222008e-05	0.00356260039652066	2.91880985139852	-4.08084737528487
TDO2	0.763222806744202	0.82195680960749	10.7898672296768	4.60427157572413e-05	0.0036282168106449	3.17262716292122	4.07485657062446
CHTF18	-0.926125984534719	2.87418597280577	-11.3288523000419	4.63090467411521e-05	0.0036282168106449	3.43008736744874	-4.07351409884019
CAMK1D	-0.554762937283168	4.94939642831837	-10.1522865497902	4.67192134196098e-05	0.0036282168106449	2.85004993259903	-4.07146085931805
RFC4	-0.481651496996554	3.19486691845608	-10.434259429456	4.68438581422698e-05	0.0036282168106449	2.99488242873606	-4.07084029031936
IRAG2	-0.539326813670162	4.09503689472473	-10.3005910413331	4.72945170951133e-05	0.0036282168106449	2.92904080094624	-4.06860958248795
NR4A3	0.657809660690563	4.92341107752924	10.0625942112471	4.79045405042162e-05	0.0036282168106449	2.80160240344468	4.06562193096233
ARHGEF39	-1.32343027253925	0.513733676147072	-12.8968661020684	4.79436843553484e-05	0.0036282168106449	4.12430212503161	-4.06543145365916
TXNRD1	0.421893217721801	8.69296138730859	9.91355389387171	4.81545776575299e-05	0.0036282168106449	2.72213245429649	4.06440775915243
COL22A1	0.640828473440291	4.11983496619652	10.2168725578736	4.8254005987497e-05	0.0036282168106449	2.88362553266105	4.06392659887282
STARD4	-0.454289704739125	5.70832553564676	-9.97648074629939	4.88958327609577e-05	0.0036282168106449	2.75557228649155	-4.06084305869481
CLEC5A	1.06783797622109	6.38035131883946	10.052695149646	4.90243911227189e-05	0.0036282168106449	2.79735174695106	4.06023003882992
HIP1	0.477553732564751	5.23287933585335	9.95766207282513	4.90833249146487e-05	0.0036282168106449	2.74547313288427	4.05994952719899
NAPSB	-1.21963710215751	-3.28635674562351	-11.241225152814	4.98335225226487e-05	0.00365279305633082	3.39067372662629	-4.05640638656933
BLM	-0.566749486083738	2.97240082563731	-10.4478596374276	4.99837955150229e-05	0.00365279305633082	3.00250579819558	-4.05570273827407
STMN1	-0.568104280073099	6.24634202623128	-9.84868429940489	5.12453930119854e-05	0.00370094498077466	2.68794726754797	-4.04987319788411
GGH	-0.628475194811037	2.62660712066794	-10.4914452339834	5.13965746297758e-05	0.00370094498077466	3.02605090104022	-4.04918377273973
MCM3	-0.371981947563538	5.56324673023648	-9.84126613648509	5.15059206623125e-05	0.00370094498077466	2.6821895655158	-4.04868632480677
CEMIP2	0.367279002030054	6.39502050437316	9.77987237943248	5.25752314308116e-05	0.00375679237035055	2.6613435236811	4.04387377685679
S1PR2	0.345815758061101	6.31950918855599	9.74512701835222	5.3737664810327e-05	0.00378271119538336	2.63056425618868	4.03874622619875
ADM	0.526200415116485	3.53112457137641	9.99297973472532	5.40001214105928e-05	0.00378271119538336	2.77190009631161	4.03760307010352
PARP3	-0.461363099293699	1.55632258766484	-10.0775532916528	5.43744329488067e-05	0.00378271119538336	2.8125910708179	-4.03598179307507
GPSM2	-0.695973757840713	2.43299754528497	-10.5978161787434	5.43785625142078e-05	0.00378271119538336	3.07999108636866	-4.03596396549346
ENSG00000278330	0.815303006073144	2.01750743506668	10.5054199519581	5.44084567832314e-05	0.00378271119538336	3.03398998109851	4.03583494837886
CLDN23	0.413733575964373	3.30858601158255	9.90189314926529	5.48816060347117e-05	0.00379509256354012	2.7155252103466	4.03380183405114
CDKN2C	-0.857128814438178	3.67922871257882	-10.5880582071623	5.52015890923773e-05	0.00379680662516662	3.07561670949181	-4.03243626355253
ARMC9	0.521507549285597	5.36279342570101	9.7195188884957	5.56679813768657e-05	0.00380851902377259	2.61526031977512	4.03045924308542
GABPB1-IT1	-0.47811683816559	2.0556405504489	-10.1349309783562	5.66279803838638e-05	0.00384645726595909	2.84359053671921	-4.02643875441112
SOAT1	0.525751169531922	7.72137852097948	9.62514899882246	5.73614034588889e-05	0.00384645726595909	2.57075107559204	4.02341043835467
ENG	0.367462834407952	9.9710165914107	9.62117701338988	5.74582532811921e-05	0.00384645726595909	2.56200049361061	4.02301328822189
POU2F2	-1.04180909031072	6.96648206802902	-9.6411052561364	5.78349248426243e-05	0.00384645726595909	2.58178180907735	-4.02147468307769
ATP13A3	0.355215644502486	8.41204920936541	9.60707556075945	5.79569074151573e-05	0.00384645726595909	2.55410798549632	4.02097845003811
SPAG5	-1.03484376236568	3.51727389235183	-10.8207411997509	5.8016848825693e-05	0.00384645726595909	3.19184496764907	-4.02073496683352
ZGRF1	-0.810230334306147	1.66161996725342	-10.7261602787922	5.84605006908894e-05	0.00385599466608318	3.15091655037493	-4.01894021625503
TK1	-1.12865944820307	3.8537151602454	-10.8642048944217	5.95636859635592e-05	0.00390871494318009	3.2164260426855	-4.01453269962781
RRM1	-0.374075865305419	5.55250514333214	-9.56931099620127	6.10421617557142e-05	0.00396498116518598	2.5311502367212	-4.00874548676282
GPR183	0.825515999127863	4.38805661492329	9.94506502066507	6.13095381648133e-05	0.00396498116518598	2.76085399237371	4.00771308430885
CDKN3	-0.956670361241902	1.16613504101196	-11.3166762583516	6.13459222416428e-05	0.00396498116518598	3.43365417190193	-4.00757292656641
STAB1	0.533108415435338	9.11004702837249	9.50041118752873	6.1880633776668e-05	0.00397954355817752	2.50285892899904	4.00552215280721
ENSG00000275496	4.0708541963165	-2.58379475917541	18.4787021970987	6.40865707130927e-05	0.00408155954665519	6.7343408550293	3.99723537293472
ENSG00000291068	-0.767234464629956	0.551960307970709	-10.2692254339981	6.41016193767959e-05	0.00408155954665519	2.98775420112737	-3.99717977425463
PTGIR	-1.70195573933792	0.745077910074561	-13.4515032552461	6.44841154364867e-05	0.00408568814159651	4.41445381475199	-3.99577073915078
SMOX	0.588991389986101	5.21727276014743	9.52051038493681	6.49674787253846e-05	0.0040961358400289	2.50845713380689	3.99400140246131
SYT11	-0.422317247691222	5.79131193788331	-9.4720082680551	6.53707908097978e-05	0.00410145907997863	2.49423229659669	-3.99253460007361
PLK4	-0.938743942881946	2.53863595916462	-10.9670524670431	6.62134628544212e-05	0.00412577012459522	3.26775577620954	-3.98949733600158
RND1	-1.45252457167261	-0.803569173642496	-12.200477729262	6.68395830379484e-05	0.00412577012459522	3.85265725432625	-3.98726419169569
FGD2	-0.40883907514841	5.68486274489498	-9.42970601052038	6.70260865192656e-05	0.00412577012459522	2.45483105390418	-3.9866028272043
FAM131B	-0.47166708159854	4.50430638971528	-9.55272013372996	6.70413587342871e-05	0.00412577012459522	2.52181345244079	-3.98654874720108
DLGAP5	-1.41947267808345	1.84233777320088	-13.4093131517754	6.74625012877889e-05	0.004131917578874	4.37599590947371	-3.98506202609218
KIF15	-1.2061355366082	1.86211194049177	-12.2277277874481	6.81459780457187e-05	0.00415399796030348	3.85979055169996	-3.98266780077993
HK2	0.438644405466079	7.4555211845164	9.31980282147729	6.93275446274993e-05	0.0041921668134644	2.39172534998334	3.97858185216221
MCM2	-0.601287175769491	4.79880180987139	-9.51245367471152	6.94240033640116e-05	0.0041921668134644	2.49932523085383	-3.97825120548642
AIFM2	0.511157506510805	4.68617766761399	9.41210033901005	7.08361077296955e-05	0.00424192381335056	2.50682478976663	3.97345983483997
DCK	-0.333382675746682	4.7877149726327	-9.3895036400417	7.09076053390119e-05	0.00424192381335056	2.42818724286167	-3.97321964865272
VAMP1	-0.805009313397314	1.75259800524335	-10.1300030604322	7.15110465982675e-05	0.00425821796919869	2.85969032652905	-3.97120155059347
LINC02975	-0.45838225830532	2.93735226143054	-9.4308280693402	7.44655205605358e-05	0.00441371209884613	2.4522188968614	-3.96154763882627
WDR62	-0.623800205729963	2.8457061215858	-9.81239746596508	7.50079391520251e-05	0.00442546840996948	2.66900039669938	-3.95981470704376
KRT79	0.78813251698158	2.36696104546395	9.82376689943509	7.56078658183137e-05	0.0044404948408911	2.67692782449107	3.95791179545786
RFLNA	0.801313151751398	-3.6631107888093	9.77680672446155	7.60336885393578e-05	0.004445205918151	2.64791367328164	3.95656976986049
FBXL5	0.361154167864258	5.87814805660129	9.1821875995241	7.66948232754663e-05	0.00445335072408351	2.31256470827655	3.9545001514468
CHAF1A	-0.425748932989236	4.15203085346771	-9.34075321355986	7.77340366789268e-05	0.00445335072408351	2.40022782892609	-3.95128084647001
BBC3	-0.472402575723279	3.42027292085343	-9.41300840499731	7.80071743215732e-05	0.00445335072408351	2.44400049577206	-3.95044146654274
CYP51A1	-0.726426147433034	5.6643531182347	-9.29268257827021	7.80104926606279e-05	0.00445335072408351	2.39527398585326	-3.9504312860417
BUB1	-0.939456053605749	3.37383157060144	-10.2220270597047	7.80232796280391e-05	0.00445335072408351	2.89092255251231	-3.95039206008269
PDPN	0.382231428440234	2.90259756458861	9.26794345828435	7.82504481140471e-05	0.00445335072408351	2.35723226812333	3.94969619759879
RTN1	-0.512012809115289	7.13535683003629	-9.12451557043661	7.87860987211306e-05	0.00446366961596501	2.27865729964743	-3.94806292429644
FAM83D	-0.973469536888084	0.277696951703284	-10.8742373351611	7.91258492023032e-05	0.00446366961596501	3.2251891886065	-3.94703241008605
CDCP1	0.355400208140795	4.71024017025504	9.17086280880017	7.98439642604449e-05	0.00448451121536176	2.29972353274726	3.94486795383847
IRF8	-0.365266977879338	6.45286320155823	-9.09533113563417	8.05836329902058e-05	0.00450637690226098	2.25639460420615	-3.9426576878846
MAN1B1-DT	-0.397207143234311	0.825410747570666	-9.29981493420295	8.12499209217351e-05	0.00452174543488258	2.37619273851669	-3.94068305401969
PLD4	-0.433441119425833	5.03344705434863	-9.18929756796606	8.15615721421831e-05	0.00452174543488258	2.31256146266547	-3.93976468223025
LRRC32	-0.5519980946325	3.10611771268313	-9.3719228686774	8.29453953384392e-05	0.00454698260496977	2.41840798631894	-3.93572649262547
HMGCS1	-0.706672037517182	4.96818266248718	-9.27277354630982	8.29813809870702e-05	0.00454698260496977	3.36539240578079	-3.93562233318369
ERG28	-0.798290099852018	3.3818876984482	-9.74981096358405	8.30879646851882e-05	0.00454698260496977	2.78420298409333	-3.93531407996214
LIME1	-0.83492707771054	0.48298081342818	-9.83449879904738	8.34308734856839e-05	0.00454698260496977	4.68556598175657	-3.93432487439238
ABCB4	0.598992179893989	2.7005086084935	9.33365750081082	8.41719451477494e-05	0.00456641157351251	2.39633421866795	3.93220012820226
APOL3	-0.896030266169041	0.722858517417376	-9.98533547623289	8.46330207317903e-05	0.00456641157351251	5.86521030789627	-3.93088706953355
SYNE1	-0.396128572942266	6.54790569402075	-9.01329393848528	8.48524619864322e-05	0.00456641157351251	2.20733845645724	-3.93026451362883
OLR1	0.933715190984524	7.20830984632299	8.99465451339556	8.63260771001676e-05	0.00462635834859315	2.23634548083577	3.92612285142302
DUT	-0.489813325151986	4.78400493735632	-9.11258234215335	8.73377020459324e-05	0.00466115155068374	2.26880033631064	-3.92331812862378
NUDT16	-0.323664717496251	5.28252161116701	-8.99657388968801	8.89090969167602e-05	0.00472540828323706	2.20867404411608	-3.91902173698886
AOAH	-0.531988863098975	6.23252028595931	-8.97073438860039	9.12895934804626e-05	0.0048062808928178	2.17905666248589	-3.91264789724158
DNHD1	-0.743797187805349	1.58786134666007	-9.65865639491843	9.1817249513105e-05	0.0048062808928178	2.60450286989079	-3.91125636010852
SLC40A1	-1.24775682312052	3.88049231156395	-10.1179236456806	9.23649695979047e-05	0.0048062808928178	2.9024759239939	-3.90981987660482
KITLG	0.449267427459881	4.09417821337625	9.01606663956265	9.25941845480275e-05	0.0048062808928178	2.21475868007544	3.90922111033888
HMMR	-1.08135271556521	2.87316731780569	-10.5588432425913	9.26418669000133e-05	0.0048062808928178	3.07104426051731	-3.90909672813152
PIK3R5	0.367949391882601	7.48540842453543	8.86607094944619	9.27916627070729e-05	0.0048062808928178	2.12808735108557	3.90870636995324
PHLDA1	0.360485869725227	7.68503890123416	8.85942952419273	9.31841614759447e-05	0.0048062808928178	2.11032699704109	3.90768635938437
TFAP2C	0.657742332646553	3.43439369200984	9.21623431796577	9.34983936695566e-05	0.0048062808928178	2.33460228759771	3.90687266531709
CIT	-1.24591664084594	3.04795726888884	-10.8843128875072	9.3972574510746e-05	0.0048062808928178	3.24246535716473	-3.90564966535907
SPINK6	0.385569411094709	2.46330170316686	8.96622719806216	9.41675310985916e-05	0.0048062808928178	2.1761006532776	3.90514852617226
MCM6	-0.376924179121963	5.40254712673986	-8.87176640986995	9.52570657562962e-05	0.00484267343777661	2.11793410308182	-3.90236576934957
ZSCAN2	-0.518784779065565	1.73330322167675	-9.24849399588988	9.57451935899798e-05	0.00484832551163118	2.37699694425019	-3.90112878909722
ARSB	0.33123608125332	7.46338909765103	8.80929730544533	9.6327860916144e-05	0.00485870175334684	2.09291660704686	3.89966000612921
TMEM38B	0.396147043956659	4.46938810512407	8.88726746233229	9.68205514196311e-05	0.0048644762982785	2.12826830988608	3.89842456701787
NEDD9	-0.51992365942551	6.37928615798465	-8.80374254846381	9.7929498942941e-05	0.00489609679617859	2.08010814622689	-3.89566541664616
UNC5B	0.609133544440647	3.3268008596597	9.07200558048658	9.82112403525173e-05	0.00489609679617859	2.24201731142619	3.89496912140778
DPYSL2	-0.460353695129852	7.23947610014153	-8.76718910449688	9.92846789929886e-05	0.00491253680698662	2.08096748422391	-3.89233339397011
BRIP1	-1.12261924135341	1.55349673200878	-10.6568892182925	9.93048958028706e-05	0.00491253680698662	3.1272663859068	-3.89228401206703
MCM8	-0.51532506515587	2.95788386051393	-9.19984680798392	9.98838106662559e-05	0.00492224357390568	2.31767186791946	-3.89087395729944
ATRIP	-0.378602784788061	2.49186310473959	-9.04253304989883	0.000101264341831188	0.00496695592274969	2.22400784180634	-3.8875423068389
FAM193B	-0.540969486366778	3.5100710449658	-8.99735624945905	0.000101930402356555	0.00496695592274969	4.95327371890633	-3.88595020019949
ABCC1	0.345514381578773	6.91598869686789	8.7255021957389	0.000101949647302591	0.00496695592274969	2.02702350919918	3.88590434447984
KNL1	-0.954656208257753	3.0318358484815	-9.81716583643457	0.000102638048080448	0.0049719279324295	2.67593697761934	-3.88426941373042
RAD51AP1	-0.550410180993874	3.12557918720843	-9.14527840166154	0.000102904529312086	0.0049719279324295	2.28752498130517	-3.88363930626071
SREBF2	-0.796868300007333	6.95340178598581	-8.72136066673876	0.000103211379098015	0.0049719279324295	4.31706109065758	-3.882915650302
SKP2	-0.427932652038284	3.11325005205076	-9.00724629339075	0.000103800083812805	0.00498162939552351	2.20214863850998	-3.88153295161473
CENPU	-0.834387264002235	3.21905889456412	-9.59015961626229	0.000104589690420248	0.00500086467726852	2.54870687990722	-3.87968996703766
TNFAIP2	-0.43676942309767	6.87067552230812	-8.67786151622361	0.000105660108502482	0.00503055295891604	2.06506866532161	-3.8772124085526
C3	-0.357828333817314	7.98399424266896	-8.66511959376709	0.00010599283562947	0.00503055295891604	1.98795815906517	-3.87644711235703
VILL	-0.66311913955863	1.84621937437583	-9.25833989583465	0.000108660572161037	0.0051382069085855	2.4741296757192	-3.87039181058722
ARHGAP33	-1.4797091107718	-0.00510972189253895	-10.7127913685277	0.000109198847431266	0.00514474569839174	3.86720479780909	-3.86918704484777
AMOT	-0.866708676104025	0.573326538255504	-9.56304494636445	0.000110137400629184	0.00515610766935025	2.53169965189286	-3.86709971762405
VDR	0.518902925513231	6.36169025390288	8.62919779785737	0.000110241767149069	0.00515610766935025	1.97434958691838	3.86686864586516
PER3	-0.480633415780117	4.61195332640633	-8.77028650921467	0.000111463966041412	0.00517262127114892	2.05780745407481	-3.86417789964346
FAH	0.381494335174713	5.22852176381116	8.63413946904254	0.000111806092574387	0.00517262127114892	1.97431037620746	3.86342967276458
IL3RA	1.66521002462508	2.41529298685393	11.40350599726	0.000112808794058159	0.00517262127114892	3.92277056052348	3.86124915135977
SMC4	-0.553928050407962	5.29744516980029	-8.66195839746288	0.000112875224422471	0.00517262127114892	1.98797404714549	-3.86110533529434
PMP22	0.565066336614872	7.228712599331	8.569846100773	0.000113249900797081	0.00517262127114892	1.94619013338855	3.86029568488548
CTSL	0.630030226353908	9.90366529406658	8.55993792328715	0.000113783801544597	0.00517262127114892	1.93118348667	3.85914631589741
RGS14	0.341871534379123	4.53338262997135	8.63475343049332	0.000113940294469686	0.00517262127114892	1.96856948515867	3.85881038557459
AHRR	0.919597052844968	4.86225905384026	8.83933136060475	0.000114427843790422	0.00517262127114892	2.20069033609976	3.85776658688809
TRIM59	-0.642285264911192	1.79677679826438	-9.13870395387418	0.000114776127557943	0.00517262127114892	2.28576047840858	-3.85702350845441
GLI4	-0.522073156901039	2.22241724099935	-8.95756470961164	0.000114920887819024	0.00517262127114892	2.24161611433897	-3.85671528168195
SLC19A2	0.490480570918785	2.31058153530735	8.78378435069325	0.00011534691639828	0.00517262127114892	2.1016908250095	3.85581029215366
FOSL1	0.424010402099686	2.76054308691273	8.7272673118361	0.00011547082719559	0.00517262127114892	2.03090263909281	3.85554766689067
RDH11	-0.352674758731082	6.31556478355653	-8.55676925574014	0.000115822961132863	0.00517262127114892	1.9199696062995	-3.85480277778378
CDK3	-0.817570980392088	0.737572198309384	-9.26325730598396	0.000116877159720808	0.00520164023643265	2.49567602202146	-3.85258547103205
PNRC1	-0.456858651693791	5.80129635266374	-8.57132891343286	0.000118092760945414	0.00523761755613763	1.92887361927956	-3.85005197767978
PSIP1	-0.476961702991165	4.22535964457625	-8.70223272720314	0.000118688582802704	0.0052398534962932	2.01640266378845	-3.84881916442997
CENPK	-0.923953820633249	1.81008498502116	-9.86995903575646	0.000118957955288261	0.0052398534962932	2.70771386514341	-3.84826372107042
IL1RAP	0.618479302520356	4.71049560608889	8.64964759804105	0.000119367688339901	0.00523995633934405	2.07335233082909	3.84742112542929
CHST3	0.808344355842317	-0.124377760119367	9.10897040103404	0.000120414115619876	0.00526791277245866	2.26443369969041	3.84528151354401
SLC25A23	-0.450430530713308	3.6068686089404	-8.69195460133266	0.000121533003883242	0.00529883896930935	2.00576494817894	-3.84301304976863
ARHGAP15	-0.480436373633572	2.11387469043415	-8.80327584929511	0.000124322543745191	0.00540215053260352	2.07576321418757	-3.83744208173569
ENSG00000289470	-0.589097549819177	1.66534668068264	-8.93387517435725	0.000125632732678095	0.005440701036046	2.16145983372688	-3.83486606919369
PAK1	-0.34423128135854	6.67482715902985	-8.40461180757437	0.000127074799817412	0.00544626867772509	1.81958460171211	-3.8320598773139
TMIGD3	0.470236355448162	7.07960736825268	8.38744501402991	0.000128268640695096	0.00544626867772509	1.82419020667202	3.82975933931253
DGAT2	0.665710173617125	1.57973652668215	8.71201349388013	0.00012827237603796	0.00544626867772509	2.01881590562276	3.82975217300695
CDCA5	-0.986810284763513	3.30988121284864	-9.45232790707081	0.000129596978634081	0.00544626867772509	2.47102389533669	-3.82722322363291
PITPNM3	-0.749988453666179	3.0643231633143	-8.88756569605495	0.000130480216855135	0.00544626867772509	2.13380166407405	-3.82555043472591
MERTK	0.466739319261391	7.06330046060925	8.36104236731186	0.000130605412826721	0.00544626867772509	1.7909331362401	3.82531418663015
LDLR	-1.71671035777885	2.85809935572252	-11.5740082194204	0.000130733366132897	0.00544626867772509	3.89503422929554	-3.8250729557772
NRP1	0.359172772551121	9.30826766234049	8.35490327038105	0.000130869196378709	0.00544626867772509	1.83219681598394	3.82481711783204
CCNA2	-1.01613141676762	3.44514316287723	-9.34364016581553	0.000130915533151679	0.00544626867772509	2.40674895243971	-3.82472989918559
PDE4A	0.3920743254181	6.26397551512413	8.3626136744922	0.000131205239635879	0.00544626867772509	1.79598330870342	3.82418524990701
NRM	-0.510467127047951	3.19994007844871	-8.71723011171061	0.000131245122872535	0.00544626867772509	2.02347368959861	-3.8241103580336
CD109	0.459645100526218	6.36928388642967	8.36042338322201	0.000131312423314649	0.00544626867772509	1.79101223953146	3.82398403134172
FGD5	0.325784220692722	6.51535657518937	8.35635953169823	0.00013135236119216	0.00544626867772509	1.78717304238215	3.82390909455509
STAG3	-0.877737510430033	2.69565764720451	-9.19858384236671	0.000131689438561071	0.00544626867772509	2.65690523526447	-3.8232774788525
CENPE	-1.00706836680431	3.16223555341824	-9.42511049548715	0.000132443305293336	0.0054598903611631	2.4590063024419	-3.82187037864423
INHBA	0.388213321808241	5.33504793375992	8.35999403946349	0.000134568791265697	0.00552978847686708	1.78963207593013	3.81794339300902
D2HGDH	-0.320917379863511	3.00699583500693	-8.50073068863379	0.000135375336000873	0.00554521519631601	1.88255085839453	-3.81646852338905
MCOLN1	0.365972632276871	6.70699672518063	8.29792191617495	0.000136552028795517	0.00555939510720829	1.75247646117136	3.81433157239508
ITGB2-AS1	-0.876348495157301	3.04370676189704	-8.92997149530919	0.000137184021022662	0.00555939510720829	2.16120576504803	-3.81319098350609
NPIPB15	-0.762474623055298	-0.137181352717794	-8.86565435318974	0.000137555206108922	0.00555939510720829	2.21788063273871	-3.81252339190418
TUBB	-0.363859214454534	10.0414078558219	-8.28163671880901	0.000137752003583287	0.00555939510720829	1.73733098603778	-3.81217013164256
CLN8	0.276301542013696	7.12802458722211	8.2812204176212	0.000137890893442395	0.00555939510720829	1.73670692270679	3.811921104182
AGAP4	-0.569275269946339	1.48228136778295	-8.65533388052659	0.000138391264674468	0.00555939510720829	2.36187985686631	-3.81102590070686
SERPINA1	-0.409852565983754	6.83685121861165	-8.2748643425783	0.000138747148920375	0.00555939510720829	1.73244933398037	-3.81039104933374
REEP1	0.483404600643143	2.34557434600338	8.47969157040431	0.000139955690492926	0.00559040400968949	1.91664517653569	3.80824655736868
LRP5	0.614405395273896	4.76947282254885	8.38578302556031	0.000140674072132356	0.00560170252559244	1.81337364253804	3.80698007858135
BCAS3	-0.347573849985467	3.51472511239842	-8.4145908066936	0.000141502220858035	0.0056021337959361	1.82618538328811	-3.80552762165637
MAML3	-0.432178726073592	3.77376531891318	-8.45232942896324	0.000141556016457723	0.0056021337959361	1.88401150729763	-3.80543354885317
MMP2	0.404326578427769	7.40649485544323	8.22712973990132	0.000143337114391818	0.00565522075247719	1.70085848167098	3.80233778779585
JAK3	-0.903433788547954	3.91467433364616	-8.75044853920496	0.000145154897313395	0.00570430808191379	2.04858452773827	-3.79921539526563
SRGN	0.42044495233807	6.85477550096921	8.20807443080779	0.000145468282605172	0.00570430808191379	1.68958776429504	3.79868081992627
ANP32E	-0.40192557217782	5.3291579939219	-8.23988861182359	0.000147968251835593	0.00576423566360338	1.71040744774348	-3.79445476876988
DNAJC3	0.33234991235463	6.9274199697143	8.1797947415381	0.000148254213554155	0.00576423566360338	1.67817536227733	3.79397565961987
PRR11	-0.504053331960632	5.19633347284075	-8.26399267491435	0.000148341004871149	0.00576423566360338	1.7305958453453	-3.79383041885983
MST1	-1.04198370788246	0.976854953730547	-9.10535347748823	0.000149766204022602	0.00577233324055888	2.32648423191973	-3.79145679638582
ACAT2	-0.534622654115534	5.2611657848538	-8.27341700768054	0.000150084530326536	0.00577233324055888	1.73355915549575	-3.79092954064426
RASSF4	-0.353269953719118	8.92587379815759	-8.1580868329295	0.000150170894236328	0.00577233324055888	1.65502504240879	-3.79078667444312
ENSG00000288046	0.486513394898904	-0.249439254901984	8.34610995305223	0.000150344552603578	0.00577233324055888	1.78028246014268	3.79049963668837
OSGIN1	0.521465800301792	4.50372268305143	8.25641113710406	0.000151725247869037	0.00580800636336771	1.722192279847	3.78822854531416
HSP90B1	0.307246355727829	9.7224976202517	8.12751457709052	0.000153458736027901	0.00585095576589305	1.63457114067406	3.78540453758791
NXN	-0.461586722373804	2.86011137358419	-8.43170695708383	0.000153757040030466	0.00585095576589305	1.84235355163449	-3.78492160417143
FOSL2	0.452050651427522	5.81838977184578	8.12927739254157	0.000156625592473556	0.00589368851503193	1.63888109247153	3.78032211185901
ATAD5	-0.55574617744553	2.14628369854701	-8.61389866629274	0.000157105692959625	0.00589368851503193	1.9561458274295	-3.77956006465943
CENPA	-1.06890507785217	0.833448167062116	-9.75790278361999	0.000157172856142443	0.00589368851503193	2.65026514649341	-3.77945363361542
PLB1	-0.421969878170402	3.58838485238377	-8.30031254124074	0.000157359157517944	0.00589368851503193	1.75135326703955	-3.77915863250808
CCR1	0.30534243635755	7.78960039364689	8.09199543323816	0.000157440008300861	0.00589368851503193	1.6080840131533	3.77903071064887
CD226	1.23323646316326	2.61507483611687	9.37648133626904	0.000157631319723031	0.00589368851503193	5.31969333879188	3.77872826436238
RNASEH2A	-0.325187562524646	3.30217557799978	-8.27789949975816	0.000158236855732936	0.00589368851503193	1.73455420947107	-3.77777323797477
MOB3A	0.321187367219677	6.72213807501787	8.08120048485185	0.000158948404128718	0.00589368851503193	1.88080261493647	3.77665539876825
LILRB2	-0.44604403187554	6.60184852471217	-8.08601184760015	0.000159090734032411	0.00589368851503193	1.6050859216906	-3.7764323644798
CHEK1	-0.384316149689941	3.03332364707649	-8.33791379949374	0.000159462261174865	0.00589368851503193	1.77492970555426	-3.77585105637401
AP5B1	0.412379239468856	6.6264079050126	8.0741393608629	0.000160009353019081	0.00589696360610721	1.61406233659733	3.77499736788896
AGAP1	0.336833414879831	4.35223944514671	8.12643144334639	0.000161749466503491	0.00593625673065188	1.63565620297996	3.77230021966416
SNN	-0.344266672533433	5.37572625917318	-8.10884726021326	0.000162337263578996	0.00593625673065188	1.6240756368694	-3.77139530994449
ADAM12	0.449446714438807	5.28019858647755	8.08055634813493	0.000162460143771533	0.00593625673065188	1.60024438853546	3.7712065263799
MAP2K6	-0.803578664445519	1.30151803436928	-8.76498820272364	0.000163751740333892	0.00594664316013076	2.19306409541466	-3.76923030530468
S100A9	0.583099019272798	6.02670138387516	8.07416109394616	0.00016391185012917	0.00594664316013076	1.6109246538188	3.76898635009678
LINC00174	-0.703330997409791	1.1556141508995	-8.4871892810122	0.00016469428209899	0.00594664316013076	4.05028250454753	-3.76779739405412
SLC16A6	0.897850573022889	3.31957286657875	8.54270590456934	0.000166030573180894	0.00594664316013076	1.93806689438728	3.7657790477543
GLRX	0.371004721164785	5.92986936331677	8.03261856317558	0.000166122501719789	0.00594664316013076	1.60869669347885	3.76564076049259
EEPD1	0.607001978824384	6.11253307747009	8.03584212890197	0.000166216142687111	0.00594664316013076	1.58055213483544	3.76549997123775
SIX5	-0.679393160651849	1.30288375937637	-8.58844510635445	0.000166308066948357	0.00594664316013076	1.94581534171168	-3.76536183561197
ASS1	-0.504763912994548	2.74042488819628	-8.32296258705527	0.000166443129967896	0.00594664316013076	1.76511775366725	-3.76515900513353
MPEG1	-1.02207004465705	7.67039536721489	-8.00702108237314	0.000168134793688647	0.0059904424277656	1.56377123153092	-3.76263158528252
CYP2S1	0.335237138324007	5.1840226183646	8.02047488559793	0.000170207723973356	0.00604754625896493	1.5609957917087	3.75956695178403
TIMP3	0.298048670475749	10.853453061722	7.97438146416204	0.000171218144559273	0.00606668808628476	1.52626238624024	3.75808584522035
PTTG1	-0.735935123678945	2.5702055437886	-8.66422599379188	0.000173780380777316	0.00612536957565865	1.98922287043399	-3.75436657826213
G0S2	0.335417036893925	3.59333473988331	8.05650972924081	0.000174363030194706	0.00612536957565865	1.5834782726707	3.75352802213255
CALHM5	-1.36555877499961	-3.74255118337572	-9.20001440687794	0.000174566699224655	0.00612536957565865	2.32335481062418	-3.75323552067139
QPRT	-0.398652203206499	5.53168637591693	-8.00527948442419	0.000175444605344823	0.00612536957565865	1.54824815467512	-3.75197836843064
PLAUR	0.651357020239047	8.79498500101145	7.93872696648718	0.000175656791744313	0.00612536957565865	1.63105314359665	3.75167540756113
FRK	-1.29796873424136	2.01273632840807	-10.2126249511949	0.000176381954875702	0.00612536957565865	2.91460010849597	-3.75064260731215
SKA2	-0.65722467776771	3.49787144251563	-8.37132764634742	0.000176584143381806	0.00612536957565865	1.80347139561982	-3.75035535591085
TMEM80	-0.452739822859488	2.62156509890017	-8.21895714466351	0.000176712173942755	0.00612536957565865	1.70827674492431	-3.75017362139537
HMGB2	-0.819591146779445	4.41239366572379	-8.25546381366133	0.00017716043244791	0.00612536957565865	1.7225204785609	-3.7495383096465
MCM7	-0.769367144022556	5.16854709523603	-8.06172602481883	0.00017790723967264	0.00612561911028259	1.58860372655327	-3.74848321747691
AQP3	0.558253780762443	3.35692620405131	8.07706854576293	0.00017821472514938	0.00612561911028259	1.59821696606781	3.74805001071128
MMP14	0.430790909281029	10.3362247317264	7.91601241999248	0.000178596420957547	0.00612561911028259	1.49250445192972	3.74751322797331
SHCBP1	-0.837559588898781	3.64774955081918	-8.47523941258071	0.000183108057142358	0.00626365912490695	1.86794839265323	-3.74124891162114
SLC45A3	0.430713524328772	4.06352731878384	7.98314900244002	0.00018386350412771	0.00627281801085042	1.53997640656476	3.74021419654242
SORCS1	0.469149891468561	4.73103567977992	7.93449057778778	0.000185416137033141	0.00629067726856284	1.49927794166997	3.73810008667059
ALDH7A1	-0.440930662818262	5.09183125336118	-7.95592901923439	0.000185813264563907	0.00629067726856284	1.52438707442008	-3.73756201924822
TMEM175	-0.295847423353569	4.08519132871514	-7.97568538477253	0.000185854249887566	0.00629067726856284	1.52780863603671	-3.73750654985588
XRCC2	-0.737941894034118	0.90726201125431	-8.63145096952004	0.000187381711322536	0.0062945817075116	1.96996577701702	-3.73544744546716
PRC1	-1.21418126688074	3.60893741409096	-8.99817384037607	0.000187538388059099	0.0062945817075116	2.20422758184586	-3.73523712934725
FDXR	-0.358648166884326	3.88079425078878	-7.95735148688409	0.000187688193466107	0.0062945817075116	1.51435679756975	-3.73503619139744
DDB2	-0.357122707182875	5.01326201554886	-7.92420686022401	0.000188200644342864	0.0062945817075116	1.49130052679175	-3.73434996549944
P2RY12	-1.04795629636468	1.99029439462291	-9.50102566027945	0.000188688182563605	0.0062945817075116	2.5052251261339	-3.73369872862005
TXNDC11	0.274380785618304	6.34766922708881	7.84430768093788	0.000188936671958298	0.0062945817075116	1.4346665534007	3.73336741322473
DACT3	-0.558526242855687	1.82962771008598	-8.14696989043132	0.000189556990716564	0.0062945817075116	1.66468427091782	-3.73254211499288
EPB41L3	0.368188203826258	7.37177447679711	7.83073284803389	0.000190221679687021	0.0062945817075116	1.44907228586331	3.7316605972419
ALDOC	-0.653920773353008	0.0687206280989075	-8.2285981648465	0.000190374147428239	0.0062945817075116	1.72124673572884	-3.73145880110054
EPHB2	0.462153323760509	6.615423060202	7.81159835110431	0.000193827770527658	0.00636776109371395	1.4233983008672	3.72692803670661
GPX3	0.335787597767981	7.52742155008162	7.80426014690298	0.000193862719817303	0.00636776109371395	1.4057189576259	3.72688257611657
KCNQ3	-0.71353977806004	2.72982093516181	-8.4260598770801	0.000194072644125009	0.00636776109371395	1.84390422024734	-3.72660967721403
NSUN5P1	-0.809183021017288	2.56668774677474	-8.48687807678016	0.000194915119564685	0.00637872280980214	1.97878389961764	-3.72551725315169
KIF23	-0.963172262687458	2.80455953780626	-8.91535905814298	0.000195724583285482	0.00637872280980214	2.15257805003052	-3.72447180642146
EZH2	-0.592891513486727	3.52711844056792	-8.1084525087109	0.000196710678483734	0.00637872280980214	1.62209457654491	-3.72320371030122
BRINP2	-1.12804950665264	1.14395941285115	-9.14587827204458	0.000197242857371299	0.00637872280980214	2.29748270100109	-3.72252181979571
IFNLR1	0.467028301015077	5.24306409127314	7.81836257231016	0.000197872354086364	0.00637872280980214	1.41819407504583	3.72171746241512
TIMELESS	-0.408544454537104	4.89293276354898	-7.85329142125265	0.000198039416467589	0.00637872280980214	1.44126404380177	-3.72150439741391
ARL11	0.335984613989778	4.31795037759889	7.84037203761363	0.000198104882170121	0.00637872280980214	1.44406810300093	3.72142095100072
SC5D	-0.397276277027938	4.84928016162746	-7.86542377976867	0.000198374212713486	0.00637872280980214	1.4925374408938	-3.72107791887622
GINS1	-0.510172298692325	3.06238285421506	-8.07478557440284	0.00019954807892865	0.00640046730967656	1.59951891995066	-3.71958791881976
CD28	-0.414736432906864	4.42711508438011	-7.8716266835054	0.000201587157699237	0.006449786125193	1.45394214495064	-3.71701916398042
C4orf46	-0.621639269950085	2.38687134294429	-8.22461127979604	0.000202598803723445	0.00646054259197476	1.70288985874545	-3.71575377679752
TUBA1B	-0.424864986849716	10.2568392494082	-7.73832839408756	0.000203416122532602	0.00646054259197476	1.36355947594417	-3.71473578549764
CBARP	0.399921796131918	1.10493558588563	7.88350809811467	0.00020445528455103	0.00646054259197476	1.47215973749242	3.71344701676333
SMC2	-0.421094533235725	5.33361091345419	-7.78458418595199	0.000204878765037866	0.00646054259197476	1.39943019559034	-3.71292358017375
ARG2	-0.573656480234529	3.96879081559504	-8.00027491830841	0.000205210956883894	0.00646054259197476	1.54989375647923	-3.71251369032258
GARS1-DT	-0.63748607237898	3.43874063242567	-8.09669726871969	0.000205970225712711	0.00646054259197476	1.6507953495299	-3.71157916767926
GPR68	0.691021228651052	5.61867199449058	7.77395125213938	0.00020664572100252	0.00646054259197476	1.3936549610736	3.710750471124
CSF1	0.737414346410584	8.70011164287822	7.71166251492077	0.000207478096750183	0.00646054259197476	1.34848247138873	3.70973280620159
CCDC28B	-1.13229038402256	0.270014921833991	-9.19540951684177	0.000207526344857353	0.00646054259197476	2.33503396139523	-3.70967393557779
HIRIP3	-0.363356668449794	3.79392163562759	-7.86526301845232	0.000207624654459794	0.00646054259197476	1.45124617319097	-3.70955402147118
CEP78	-0.321562628750571	3.7806410965247	-7.84654019100565	0.000207672438423161	0.00646054259197476	1.43634583697794	-3.70949575576965
TKFC	-0.350316012514113	3.79396711626788	-7.84812644640721	0.000207950912228079	0.00646054259197476	1.46276190731761	-3.70915644715086
PSRC1	-0.417720333537409	1.5548591325086	-8.02771857374286	0.000208735305311282	0.00646928553473182	1.56389404592547	-3.7082029861842
NCKAP5	-0.307653524946109	3.7974109119722	-7.83186231732597	0.000209730853211443	0.00647799787507592	1.42551384211274	-3.70699769232954
MIR9-1HG	-1.72897274251047	-3.11048671190327	-9.87310590475714	0.000210023722119939	0.00647799787507592	2.72785297800005	-3.7066441434448
METTL1	0.399407680402704	4.74519611203333	7.74921487766234	0.000211424497963921	0.00650560261438266	1.36985263714924	3.70495951602076
BATF3	-0.415220825528142	1.33140669279281	-8.03377999300587	0.00021459476831919	0.0065470811651332	1.56780008057749	-3.70118520501372
HYOU1	0.311712895885999	7.5846695879208	7.6654288681534	0.000214741922541533	0.0065470811651332	1.31081844624201	3.70101128746305
C21orf58	-1.06208340979821	0.887640485548436	-8.67770913641243	0.000215259553730371	0.0065470811651332	2.14462276035604	-3.70040040122781
RFC3	-0.59326257413352	2.84514467366393	-8.07529891939139	0.000215539147455135	0.0065470811651332	1.59865144157271	-3.70007101015316
SMAD3	-0.469603166710578	3.63807046095929	-7.85890247434633	0.000215763540725232	0.0065470811651332	1.44566073404669	-3.69980694115356
MKI67	-1.35603356222645	6.02901972021538	-7.85871558774884	0.000216106164515106	0.0065470811651332	1.44774498813358	-3.69940423394738
PIMREG	-1.23698995642947	0.511744530705	-9.8331130797585	0.000216335678368964	0.0065470811651332	2.70829318503589	-3.69913480709841
NFATC2	-0.392915873029223	4.83584291961075	-7.7177131690352	0.000218805069001456	0.00660626947769184	1.34339440197863	-3.69625284049965
FAXDC2	-0.661445139163266	2.98651055068824	-8.01797917461381	0.000220226063322725	0.00663360099872807	1.55852640734826	-3.6946082441946
MARCKS	-0.597571478786864	7.82572678793037	-7.62852179447361	0.00022096442927132	0.00664029086282178	1.6746733804387	-3.6937576211884
ARHGAP11A	-0.937164020588219	3.534914540579	-8.23592834683871	0.000224667802399531	0.0067288627629566	1.71061272948988	-3.68953105581085
SASS6	-0.512293916638533	1.91953458760234	-7.94395773701484	0.000224979079489794	0.0067288627629566	1.50767261825637	-3.68917878882844
HLA-DPB1	-0.50921581528024	6.18829348743174	-7.63363530247884	0.00022548125103672	0.0067288627629566	1.28628119375217	-3.68861145306746
TRIP13	-0.76055186648637	2.46154915710311	-8.33610180622441	0.000231696997234686	0.00684904570633064	1.77529099768241	-3.68168563205589
FAM72B	-0.749534758363549	1.35701113302326	-8.27217080371659	0.000231846733118936	0.00684904570633064	1.73866518762639	-3.68152095102974
ACTMAP	-0.462993127499675	3.27512544638402	-7.7838889458345	0.000232086685761118	0.00684904570633064	1.44500046248098	-3.68125725672807
SLFN13	-0.427724881187779	2.57210529492504	-7.84829563251188	0.000232220426141231	0.00684904570633064	1.43726981350585	-3.68111039467958
UBASH3B	0.453131934940372	7.36037215795842	7.55171076940667	0.000233929961131443	0.00684904570633064	1.23128161864347	3.67924009148607
NIPSNAP1	-0.386580330815183	4.20475516605751	-7.67968185160489	0.0002340614596299	0.00684904570633064	1.34596406978985	-3.67909675833545
GGTA1	-0.63769363421521	5.3744912447889	-7.66395546661833	0.000234254692004724	0.00684904570633064	1.32387108392487	-3.67888627240442
PPM1N	-0.593130362944033	2.29258229210565	-8.05206151733103	0.000234286032829454	0.00684904570633064	1.58230073324707	-3.67885214854058
RBP1	0.629597279180911	1.79668504435579	8.08018746878319	0.000234340446541178	0.00684904570633064	1.60020987132671	3.67879291310988
NUS1	0.304099057817491	6.53259455912756	7.55011025816454	0.000234833552829405	0.00684904570633064	1.22619706587398	3.67825669926599
MCM4	-0.415141805641966	5.78058733793678	-7.55597994067382	0.00023664462804266	0.0068862515970242	1.22485076526986	-3.67629632374175
MIR3142HG	-1.02055157889879	1.68932255925665	-8.81022047083339	0.000237767742239397	0.00690232174623854	2.08771891047602	-3.67508768281993
FAM111A	-0.527982691189395	5.09881807584967	-7.61588796195535	0.000238270164463529	0.00690232174623854	1.27934546438795	-3.67454873368114
FBXO5	-0.754814781663487	2.42611040778851	-8.20938654028471	0.000242888637457809	0.00700537904424008	1.69227879238788	-3.66964384076931
KLF9	0.326486902287012	4.91021803989161	7.54035370136889	0.000242939127417598	0.00700537904424008	1.21603702177953	3.66959070469639
TICRR	-1.31908230991222	1.22551384762389	-9.89059593765247	0.000243506351332821	0.00700537904424008	2.74562826797554	-3.66899446422439
ACVR2A	-0.633025111078028	4.07087998265385	-7.77405148007312	0.000244006360738575	0.00700537904424008	1.39304778502063	-3.66846995613247
C1orf112	-0.420137236992696	2.61159470465122	-7.74010111959078	0.000245086608616279	0.00702072151452691	1.36082025097491	-3.66734021355605
KIF20A	-1.36667559862299	2.33052605573516	-9.91676964632601	0.000246826933673894	0.00704396862282672	2.76368725797937	-3.66552993747133
KLC4	-0.336399797123829	3.50401700866753	-7.61447306379337	0.000248139636463198	0.00704396862282672	1.27204384766977	-3.66417237562798
COLEC12	0.446281466417508	7.60746264871571	7.47094988927751	0.000248613257071291	0.00704396862282672	1.36604373403282	3.6636842231372
SESN1	-0.494278103687349	5.43938399253161	-7.5462440186359	0.00024905987533118	0.00704396862282672	1.2202895322311	-3.66322469991191
NOTCH1	0.425918045670407	6.79946505749053	7.47291235162208	0.000249290416585283	0.00704396862282672	1.16622420086174	3.66298779956724
ZMIZ1	0.285161772107271	8.50225162408198	7.46447205498654	0.000249660327014457	0.00704396862282672	1.15862132131427	3.66260811480716
CORO2A	0.398806382744975	4.33092957286414	7.53133415903137	0.000249731744052946	0.00704396862282672	1.20652157328052	3.66253487145288
SMIM3	0.328280340994936	5.23339342682734	7.47725793227636	0.000252842986818903	0.00710521333320886	1.16847537472297	3.65936298454221
P2RX7	-0.636183305202941	6.23206320412605	-7.48598996274416	0.000253007907526797	0.00710521333320886	1.21510763640186	-3.65919587261218
FANCI	-0.64926048489795	3.4285898699743	-7.72839531078168	0.000255317101021842	0.0071430417833377	1.35162750959667	-3.65686666533682
PLK1	-1.10671355277353	3.55523978971707	-8.33907345930513	0.000255854654341224	0.0071430417833377	1.77919311439179	-3.65632728842664
PRICKLE1	-0.3609874775366	0.324182112802722	-7.58165251274827	0.000256323757274778	0.0071430417833377	1.24363001989072	-3.6558574617252
DNAJC9	-0.349092903824251	4.67277555236969	-7.50619428590914	0.000256576372562744	0.0071430417833377	1.1878208208388	-3.65560479058436
YPEL2	-0.342047286294737	4.92506090303544	-7.4963336330744	0.000258254527841876	0.00717423269352528	1.18075846531089	-3.65393216251493
SAPCD2	-0.621687924714803	2.39364244978477	-7.79927075277475	0.000259127836935103	0.00717650163086723	1.40234731424856	-3.65306575743012
CENPF	-1.36485625644671	4.06662989514739	-8.302804439219	0.000259945715262133	0.00717650163086723	1.75869240383215	-3.65225682404561
KANK2	-0.791973637763841	2.91316092890737	-7.96569756706469	0.000260010088631949	0.00717650163086723	1.57466668953479	-3.65219325605963
TOM1	0.306266632383587	6.952110924421	7.40769243979863	0.000261144484786284	0.00719237765165135	1.11470070160039	3.65107546700777
STUM	-0.504998347725497	2.61391491964478	-7.61219883266705	0.000263476343466055	0.00722743109177456	1.26654826971122	-3.6487919720598
CHEK2	-0.396778621769785	3.37802406411652	-7.58308556947538	0.000263541065311947	0.00722743109177456	1.29396583168405	-3.64872886320068
ARHGEF9	-0.302708262423676	4.29178368933695	-7.47741599686987	0.000264992043257652	0.00724727132593955	1.16791798761675	-3.64731784717986
ADA	-0.779577292874771	4.56849348553534	-7.65996266839288	0.000266760521781082	0.00724727132593955	1.41238307347938	-3.6456078362042
EME1	-1.00362032785618	0.457885866511319	-8.28956773329468	0.000266833170673661	0.00724727132593955	1.75330855861055	-3.64553781663001
ZNF821	-0.383407866657793	1.74723045923501	-7.56676905473619	0.000266848080448891	0.00724727132593955	1.28316261128839	-3.64552344868156
TTK	-0.991858401408473	2.13502024477389	-8.56090946097533	0.000267081838632821	0.00724727132593955	1.92796268136416	-3.64529828369246
WNT5A	0.619681935677581	2.64872890807135	7.62921645762472	0.00026841780024435	0.00726063969909639	1.28090283363607	3.6440149674644
KCNJ1	-0.510808904567453	2.33426644620495	-7.55071694169309	0.000268703506201981	0.00726063969909639	1.22076551921374	-3.64374129743205
PXMP4	-0.314498694441087	2.45415631244645	-7.52379569618792	0.00026943059650245	0.00726502375726314	1.26486909122847	-3.64304606566664
KCNAB2	0.31652460345758	8.24576485753818	7.36091518818258	0.000270343536772274	0.00727439031373429	1.07779790587174	3.64217561332719
NDC80	-1.23782197503105	2.164704114151	-9.14754713979718	0.000271342866961928	0.00728603748405911	2.30565804819135	-3.64122594467273
SPR	0.393444645777547	4.89460757631605	7.39787776923573	0.000273667153304485	0.00733313942875476	1.10796797215413	3.63902978093426
FOXRED2	-0.49323380120711	5.00316044371105	-7.44631943961496	0.00027534129364308	0.00734537702182013	1.15066439234042	-3.63745872926534
CES4A	-0.421523016891819	1.78858904135358	-7.5745663039131	0.000275356532054127	0.00734537702182013	1.23895837655477	-3.63744447034889
MIR34AHG	-0.936638076605053	2.32702530975338	-8.02597102267202	0.000275896574092241	0.00734537702182013	1.66700907186866	-3.63693961804857
TMEM97	-0.489146867576769	2.73756197777178	-7.63329845947196	0.00027770804830844	0.00734537702182013	1.28209142346846	-3.6352529185517
TBC1D17	-0.268345014741571	4.76978202555596	-7.38648799850699	0.000278560934435327	0.00734537702182013	1.09728423389152	-3.63446234649851
ME2	0.273171110408211	7.14008994672236	7.32269262025506	0.000278665517249824	0.00734537702182013	1.04925075871764	3.63436556094881
TREM1	0.581677609919125	0.796617742248951	7.46568329018371	0.000278999772751036	0.00734537702182013	1.15793490108936	3.63405645424929
ASF1B	-0.829202644806966	3.25588869271328	-7.93740927131933	0.000279196253621293	0.00734537702182013	1.50654969930903	-3.63387491816684
RFC2	-0.275441423344993	4.67485615045812	-7.3817263587858	0.000279275455173199	0.00734537702182013	1.09392481620785	-3.63380177472072
BLNK	-0.286030484570267	5.07594416462172	-7.36831581107978	0.000279834764476121	0.00734537702182013	1.09206981824091	-3.63328579947056
AQP9	0.324516455720953	8.60439359509845	7.30789723263358	0.00028152002064025	0.0073639234369907	1.03727130742793	3.63173693532923
CHST11	0.323718662084891	8.31509300548656	7.30733948576306	0.000281686388664238	0.0073639234369907	1.03834295817147	3.63158450338966
PAQR8	-0.299727204048404	4.16234337726921	-7.40135968654224	0.000283131443386165	0.00737614340370569	1.1087729812887	-3.63026403316999
TMEM158	0.649516474623342	2.8694370916627	7.55730502614854	0.000283300796254907	0.00737614340370569	1.2610161089324	3.63010969456635
ITGAD	-0.427202950721519	0.114913098633425	-7.3479297495197	0.000284350315432583	0.0073885126405937	1.06790245460991	-3.62915514575837
LPAR1	0.508427943943568	3.8263866424919	7.39224626318973	0.000285792381409309	0.00741101130985189	3.24733206964308	3.62784894134112
AP1G2-AS1	-0.965766432455097	0.454948848985452	-7.99228832508307	0.000287556838282377	0.00743675945530717	1.57712498125553	-3.62625909377859
PNPO	0.314309845078936	6.30027766088525	7.28559854401367	0.000287941704924815	0.00743675945530717	1.02243144099484	3.62591352770317
ASAH2B	0.68874631834533	0.548500985941054	7.53914438821629	0.000288641868327716	0.00743990322731679	1.239287968803	3.62528596952341
ITGA5	0.380257595673523	7.9016451696948	7.27034072354602	0.000289983850831546	0.00744581328196844	1.01445626438026	3.62408712328334
TNS1	0.611244905303239	5.45066555483147	7.30535512950322	0.000290479828441393	0.00744581328196844	1.03617772643596	3.62364536183301
ASRGL1	-0.263451338927957	1.66933587075786	-7.35045926086371	0.000290607857840784	0.00744581328196844	1.06979997394432	-3.62353144228943
NOTCH2NLA	-0.399681587686456	3.63360816282786	-7.4148746899343	0.000291722651097546	0.00744995065113574	1.12863183910096	-3.62254149030308
COLGALT1	0.262100885494503	8.82647200491014	7.26108332163403	0.00029192778169588	0.00744995065113574	1.00797746115736	3.6223597175882
STXBP1	0.404153877222185	4.92204417802933	7.30319904952648	0.000293065490537429	0.0074641749292919	1.03559490134522	3.6213537246331
USP49	-0.730452386608096	1.86126991134574	-7.71764963353162	0.000294496255956185	0.00747600147542615	1.34988769253267	-3.62009378339548
MLXIPL	-0.463172959613428	4.58768066890724	-7.33763367167447	0.000295323822383816	0.00747600147542615	1.06012364916929	-3.61936763790439
XRCC3	-0.478200610775247	2.62520466375142	-7.5327483193511	0.000295544784463618	0.00747600147542615	1.20959257751555	-3.61917407782961
FBXO6	0.448889158141153	3.77814397503127	7.35285819108561	0.000296357859047556	0.00747600147542615	1.08503781119012	3.61846299958575
TFEB	-0.296609453673648	5.09250422537549	-7.29132956166713	0.000296436071564868	0.00747600147542615	1.04431700540299	-3.61839469482722
DYNLT5	0.857901921921885	1.82298038252665	7.7562733248551	0.00029846495610064	0.00751243887547247	1.37185804455318	3.61662869661533
GREM1	0.809685113624259	1.397095436074	8.04242330169565	0.000301228906443249	0.00756719959897083	1.5745684450595	3.61424088213557
PRKAG2-AS2	-1.84372431100383	-0.93986235433106	-10.076512797337	0.000303667195884111	0.00758725773559604	2.90052270175987	-3.61215138428594
ATP6V1C1	0.260426271575568	7.25994209886831	7.21144940662832	0.00030372263167163	0.00758725773559604	0.970950840852367	3.61210406136404
LINC02604	-0.948896732484231	1.69037774000712	-7.88619429627116	0.000303797055965788	0.00758725773559604	1.49589563814439	-3.6120405415652
KIF11	-1.05684766409929	3.80542079646842	-7.8725292640088	0.000305851960440455	0.00762371115141028	1.45899707098011	-3.61029244830177
THUMPD3-AS1	-0.473281747253924	1.8840765899531	-7.52738027267706	0.000307088676896911	0.00762371115141028	1.20473659312934	-3.6092456757049
IL12RB1	-0.309038459815776	2.83492530988184	-7.35613837415101	0.000307395374349422	0.00762371115141028	1.07416463930248	-3.60898669394793
IFI27L1	-0.353107705015046	1.59819167917624	-7.34824707120276	0.000307932171223991	0.00762371115141028	1.0864002524984	-3.60853399318354
KIFC1	-1.11346294061915	3.24619774667065	-8.26721471352573	0.00030910012905787	0.00762371115141028	1.73494186695151	-3.60755155837601
KCNC3	-0.302127299039554	1.1481428040635	-7.26789938701669	0.000310717284796463	0.00762371115141028	1.0063605856734	-3.60619700054286
PEAK3	0.506587611185131	1.18462630972474	7.29991994288234	0.000310787746980552	0.00762371115141028	1.03115735663145	3.60613813037367
TNFAIP8L1	-0.34238879384915	5.49627610434451	-7.2260161760576	0.00031110533025874	0.00762371115141028	0.974238082497483	-3.60587294898111
SQOR	0.291625901279959	7.85735865743285	7.17993048896579	0.00031115105158344	0.00762371115141028	0.941642044839899	3.60583479264018
NOTCH2NLC	-0.33473005916338	3.41229099513059	-7.30674669538723	0.000311183980290032	0.00762371115141028	1.03633094705603	-3.605807315521
PTPRJ	-0.315052232476682	8.19438968244667	-7.17467018876336	0.000312475536753097	0.00762796184367532	0.939937730226951	-3.60473172728535
UBA7	-0.30255967765746	5.02401361667113	-7.23182707069403	0.000312543608429241	0.00762796184367532	0.981636573807654	-3.60467515378239
KIF17	-0.365960374965379	2.38498732289006	-7.30921956741627	0.000314146742258017	0.00765256704341403	1.03898310747746	-3.60334613367679
FNDC3B	0.306851954753371	7.15335339058705	7.16246295855575	0.000315726538350366	0.00766331415313721	0.934836699128896	3.60204265777966
YWHAH	0.309964002021078	7.82880311812165	7.16035503631519	0.000316116370257169	0.00766331415313721	0.922687168053623	3.60172195020477
FIGNL1	-0.3927979991075	3.09107353083378	-7.35911418655135	0.000316375354946031	0.00766331415313721	1.07736377402934	-3.60150909286454
RUBCNL	-0.355093804151096	4.34501766884786	-7.24353283432591	0.000319420730935305	0.00771894004137071	0.993195963180106	-3.59901828607603
BARD1	-0.486419819678088	2.30953823422138	-7.45032570615925	0.000319872107141237	0.00771894004137071	1.14739307884935	-3.59865099944627
CD274	0.261667269825536	4.60795735155603	7.17545871445067	0.000322305452659198	0.007749308136327	0.93454699896624	3.59667929481954
NID1	-0.685905338938997	1.51154115786033	-7.75739992582672	0.000322335550686903	0.007749308136327	1.3725877627048	-3.59665499417213
ARIH2OS	-0.537648578226824	-0.0753886665059387	-7.3521244246322	0.000325808104380928	0.00779509157507684	1.08715058857439	-3.59386547138866
CEBPD	-0.656213684803845	4.31141442529411	-7.33589624998657	0.000326590423930823	0.00779509157507684	1.06641040275443	-3.59324087143757
FASTKD5	0.254167602568789	4.83284199912627	7.15091388909198	0.000326642986456707	0.00779509157507684	0.916100222179408	3.59319895600086
HLA-DPA1	-0.460080007617121	7.35689580085424	-7.12056888665936	0.000327478129304999	0.00779509157507684	0.892752750317583	-3.59253382561442
AURKB	-1.3004817689796	2.09517767741379	-9.07477668409234	0.000327845173938789	0.00779509157507684	2.27080529232787	-3.59224200334398
C9orf40	-0.352582260983255	2.99004060567279	-7.28611972230999	0.000327876266686096	0.00779509157507684	1.02111530488812	-3.59221729681378
SEMA4D	-0.321318836644029	5.29134973095123	-7.12479475212582	0.000328960329873515	0.0077958305792569	0.894665186661906	-3.59135726007748
MCOLN2	-0.803012976766518	2.95565258717541	-7.72753711222195	0.000329119577401376	0.0077958305792569	1.3538999802103	-3.59123114524491
PFN2	-0.600616977780636	0.666211590661765	-7.34279350415972	0.000330624445223934	0.00781708017365854	1.06576744237544	-3.59004218845129
NASP	-0.46240382809126	5.30296089933276	-7.13261503380462	0.000334437383840089	0.0078927222586261	0.901945706018227	-3.5870522065754
NBPF14	-0.585085557917025	4.3912475802437	-7.25542513324962	0.000335922665045393	0.00789772508378182	1.10816968410133	-3.58589612307631
CD2BP2-DT	0.34500958492179	4.05818380072927	7.14878145198873	0.00033635676256848	0.00789772508378182	0.913606444484631	3.58555914207208
FAAP24	-0.309255816915768	1.76064962141805	-7.24124103241748	0.000336491474569463	0.00789772508378182	0.98902729014195	-3.58545465063839
DYRK1B	-0.255037929737451	3.80554484849985	-7.16014344264515	0.00034048241460836	0.007976839374668	0.922614125517398	-3.58237663882277
ITGA2	0.795119703206021	1.41646582617253	7.37524145275122	0.000341822250809324	0.00798128590491761	1.09006585243193	3.58135085515498
POU2F2-AS1	-0.899301581207714	0.483510340162623	-7.64185353346599	0.000342285317445382	0.00798128590491761	3.53270721839431	-3.58099720410467
PLA2G2D	-2.05218437608661	0.0321524683083247	-9.55236284659486	0.00034253380652422	0.00798128590491761	2.57132244421536	-3.58080761369944
DYNC2I2	-0.523985274662996	3.38896365844376	-7.28375849130097	0.000348270228685598	0.00810027428816305	1.02785640482413	-3.57646627097579
TNFSF13	0.402948723589538	7.44102341657408	7.01945408623831	0.000353530454344411	0.00818433292927958	0.911408173646613	3.57254370741762
PLSCR1	0.645194247003909	5.4889792656845	7.07993478849144	0.000353852275852828	0.00818433292927958	0.919273874946322	3.57230549997765
SLC12A8	0.442771850575629	2.03056044174905	7.13016450148812	0.000354375643598514	0.00818433292927958	0.8990596991984	3.57191854338942
MMP25	-0.874244592376901	3.43030443210665	-7.60157577527187	0.000354429594278396	0.00818433292927958	1.26452534168133	-3.57187868486793
UBE2C	-1.15461063110708	2.64488852218196	-8.39281075205996	0.000357016134044084	0.00822928587110217	1.8180503022978	-3.56997438685227
TMC6	0.330631457542337	7.80264392814112	7.00381319387755	0.000357813207979412	0.00823030545909341	0.802343269191269	3.56939015430285
PTPRE	0.232392406038229	7.81870345767456	7.00197015651652	0.000358340153715776	0.00823030545909341	0.796947811872466	3.56900458594087
CHSY1	0.26153836521574	5.47961507037011	7.00847799815472	0.000361358648393374	0.00828483945746092	0.811935440981052	3.56680610586708
IDUA	-0.346835534587119	3.05602511252164	-7.1652908010803	0.000362269700829213	0.00829094820652194	0.926812092433859	-3.56614592627871
CCHCR1	-0.427089818587309	2.17250100443924	-7.21432168353927	0.000363262032058388	0.00829889210716693	0.970055622004206	-3.56542861333988
CDK18	-0.359253739746869	5.738844504324	-6.99787169742171	0.00036910916282588	0.00841655516511194	0.795759070509432	-3.56123881680037
SYT1	0.325666684831003	2.76982785255213	7.04258252726155	0.000369721168425458	0.00841655516511194	0.83072247794416	3.56080387426256
APMAP	0.259418928628507	7.36694764934659	6.95566336007355	0.000372021427117494	0.00844710780093666	0.759698573754475	3.55917511428653
WDR19	-0.3507714054841	3.17715919985077	-7.0866768616317	0.000372455148789172	0.00844710780093666	0.873783269316058	-3.55886906132687
CDK6	-0.650556078210173	5.81645850487785	-6.99403731614484	0.00037303352751765	0.00844710780093666	0.795352530799641	-3.55846145000107
SIPA1L1	0.435356376318044	5.35309036361699	6.9724772086265	0.000375272772517972	0.00846902857906917	0.777072233703976	3.55688889773039
ASAP2	-0.4111739777505	2.81863520541345	-7.12906510360941	0.000375637632897091	0.00846902857906917	0.898579335701046	-3.55663349901582
GTSE1	-1.24061751474373	2.47506173726326	-8.53510408376564	0.000375976933497784	0.00846902857906917	1.92100752142606	-3.55639619990278
KIF2C	-1.16755926076329	2.86439630982225	-8.21108542324561	0.000376844977281932	0.00847374142972066	1.69714077500398	-3.5557900197921
DENND5A	-0.339280108811385	6.04891042221204	-6.94660636675102	0.000378439248781941	0.00847413475989654	0.756328123815857	-3.55468008584252
LINC00205	-0.400303900229419	2.44144947543683	-7.06333737080622	0.000378458536777353	0.00847413475989654	0.846284673812377	-3.55466668429196
KLRK1-AS1	-0.933948020275672	-1.36130724137356	-7.53388551006895	0.000378839020909696	0.00847413475989654	1.20839601199169	-3.55440244938475
ASTN1	-0.599336213116711	1.98972445374035	-7.38356425140912	0.000381639684105821	0.00852196114057131	1.0948564217139	-3.5524650699707
CDK1	-0.958704771914563	3.73604253250467	-7.51092910623549	0.000384010419059561	0.00855454121295032	1.19411506417553	-3.55083545366181
RNF149	0.277089034347999	6.17457256468688	6.92030031871225	0.000384466431923615	0.00855454121295032	0.78389846594294	3.55052307420271
ANKRD36B	-0.82902351310636	0.842602121678595	-7.54325869047064	0.000385094025991155	0.00855454121295032	1.2298012825213	-3.5500937233531
RAB32	-0.372409516191589	5.79649815303089	-6.92919220681364	0.000388093533023148	0.00860630865817885	0.75349909094419	-3.54805068362375
ENSG00000264112	-1.03717007819468	1.61699859393968	-7.59076838893737	0.000389022370355142	0.00861205805078801	3.47436146998402	-3.54742102088274
MIR142HG	-1.32713268204177	0.948669374862757	-8.21630507613082	0.000390739673267589	0.0086352125044119	1.84965452189836	-3.54626054498279
STK17A	0.278122031805083	4.85803562764246	6.91740815763807	0.000393169530691066	0.00867400772512605	0.729303318589449	3.54462667314064
IRAK3	-0.56521056996674	5.85429935659533	-6.91330424163955	0.000394142319443466	0.00868057964500319	0.73167742633971	-3.54397519921003
XYLT1	0.379998173365096	6.07236468931135	6.88731291524388	0.000395876589975945	0.00868542127998181	0.70585474506933	3.54281748086728
TGFA	0.535827569115016	5.26314502162065	6.91858791039088	0.000395947592973434	0.00868542127998181	0.733564352337099	3.54277018361343
TROAP	-1.35473146624262	0.940323458654044	-9.28277492005363	0.000396387987198672	0.00868542127998181	2.39638590228734	-3.54247700052705
SIGLEC14	-0.270072405468856	4.87472797795592	-6.91420792606635	0.000398205984545093	0.0087087748679862	0.726078035251549	-3.54126991993184
FKBP4	0.274174915074623	6.89125072141916	6.87189003750656	0.000398807992321868	0.0087087748679862	0.691649350909075	3.54087134441948
DMAP1	-0.239661856117717	3.93078652968011	-6.94083289224957	0.000400943027145339	0.00872780901439856	0.74877159820351	-3.53946230438035
NEURL2	-0.555620087148575	0.840522208015562	-7.20664526366947	0.000401036784909777	0.00872780901439856	0.962249643005451	-3.53940058870005
PTPN22	0.350157998316698	5.14220750544674	6.88434796789014	0.00040320048133064	0.00875409742358765	0.705789097722284	3.53798007608326
SLC36A1	0.406339558968597	7.39000700388859	6.85552551845448	0.000403605953365532	0.00875409742358765	0.696722082590004	3.53771466763334
DEPDC1B	-0.925274923439047	0.907916079061452	-7.9867752987042	0.000405028103708561	0.00877015398972981	1.53715763183369	-3.53678574032016
MMP2-AS1	-0.956801195609006	-1.5670548467675	-7.49562635470168	0.000405931165837414	0.00877493555462324	1.17996527270893	-3.53619745405791
E2F2	-1.05617909377918	2.44587738218386	-8.02017326481638	0.000410745523055183	0.00886410892203986	1.56203394267052	-3.53308169616167
IL32	-0.85518977753856	1.809384060444	-7.51496201177284	0.000413161546755103	0.00887370976206745	1.19571137045988	-3.53153092559044
ZMIZ2	-0.335630942922848	6.2001135457461	-6.83380929136603	0.000413370370832365	0.00887370976206745	0.662343810772979	-3.53139728586112
LY75	-0.442323152537522	5.06262092126582	-6.90612218432664	0.00041357957215166	0.00887370976206745	0.719896927212436	-3.53126346792117
HLA-DQA1	-0.640933655667751	4.95255072323383	-6.94481169573272	0.000413950074423921	0.00887370976206745	0.751499506277121	-3.53102662709457
LPXN	0.245749860967489	7.23522993160677	6.82144384491002	0.000414927982458667	0.00887987306220196	0.654891060463508	3.53040245625856
LINC00877	-0.591736664832862	0.561160442989859	-7.26935890853323	0.000416976391470732	0.00889973178118921	1.00782837677068	-3.52909945590542
RFX5	-0.292899287103811	5.78824606317127	-6.83401731879794	0.000417239796614609	0.00889973178118921	0.669161466795687	-3.52893233693161
COQ10B	0.241233931193689	4.73697009046977	6.83824140943729	0.000418845785119864	0.00891919617253591	0.681270274699525	3.52791553455959
ABHD6	0.282798842415091	4.96018782004516	6.83350030042218	0.000419690360934732	0.00892240896254963	0.661184486239868	3.52738226671096
FCER2	0.455580352077998	0.935533784095226	6.93450417885955	0.000424320771224262	0.00899208320510867	0.742619582728198	3.52447629977862
TBC1D16	0.269976977053547	5.56642372406229	6.80772042057453	0.000424365923301272	0.00899208320510867	0.64195288415466	3.52444810915943
LTB4R2	-1.03274348378656	0.409392252973218	-7.5342850556278	0.000425084911330046	0.0089925035025116	1.55550175167604	-3.52399958724056
CAMK1	0.379311510966295	8.15944539646729	6.78855947146069	0.000426014092503426	0.00899736167122999	0.645553933637034	3.52342098992504
GTF3C2-AS2	-0.36339279603733	1.86292248063171	-6.94446629502586	0.000428223049971179	0.0090291883093923	0.770644095518492	-3.52205019764075
DHFR	-0.66914859281704	4.61195987610686	-6.91136825965737	0.000430154928599852	0.00905507805507577	0.724552096269176	-3.52085675083612
SCIN	-0.775725301024266	3.97172755541744	-6.99583158614724	0.000430912088038925	0.00905619489600761	0.793001254854112	-3.52039036888014
NPTX1	1.74713105643218	-1.31930452139148	7.47727809064316	0.000431648071823989	0.00905686378433956	1.17247742362597	3.51993776306138
ORC6	-0.403087960988866	2.58600018342555	-6.96869723294933	0.000432930081576586	0.00906580691178382	0.770690048280346	-3.51915108703693
TONSL	-0.50499797981064	3.48775435538325	-6.97204305407498	0.000433484003323515	0.00906580691178382	0.774245668307034	-3.51881185825685
LAMP5	-0.803287945316391	0.891808262875334	-7.59648607803713	0.000436819019210282	0.00912072439136793	1.25446395427673	-3.51677796447436
WDR90	-0.54082003346337	2.1862077763151	-7.06373855271073	0.000441409118271037	0.00920162735689153	0.84663890956398	-3.51400222333365
ADPGK-AS1	0.534745892958897	1.52436768490749	6.92622666430564	0.000443815122538923	0.00923229577587862	0.740653073517606	3.51255800092329
CKAP2L	-1.13767393336324	2.5863058321069	-7.99781132753436	0.000444426628154193	0.00923229577587862	1.54814965170304	-3.51219210482659
SPSB3	-0.339383994153445	4.05404308873987	-6.82905959374439	0.000445033694685488	0.00923229577587862	0.659890720906828	-3.51182932937876
ATP2A2	0.238428423313318	8.39880378462476	6.71282589702594	0.000453429937191665	0.00939132987465249	0.572668238618257	3.50685865097598
ENSG00000273329	-0.598558008562519	0.248466104227518	-6.97185919830233	0.000455147790426138	0.0094117538271077	1.03282795957767	-3.50585225533994
RMI2	-1.17798490205188	1.57994817216683	-7.95440782797452	0.000457407127915717	0.00944329129895979	1.54896094089637	-3.50453401688531
STIL	-0.540368598927602	3.00040675073844	-6.93642931699064	0.000460101216371238	0.00947117068822985	0.74506766079343	-3.50297003670632
RDH12	-0.67464405085414	-0.456787204980649	-6.94461236057213	0.000460289648283728	0.00947117068822985	1.29360561526023	-3.50286096764078
ZNF594	-0.415711319809418	0.604587484977484	-6.8308126953527	0.000461188191568352	0.00947117068822985	0.667415993441847	-3.50234144082675
NCLN	0.368885299723307	7.10205025755346	6.69227167232142	0.000461728038480207	0.00947117068822985	0.636161417959904	3.50202976188534
GNG2	-0.667481275877726	5.21317486630378	-6.77884473682103	0.000463645484526481	0.00947117068822985	0.627750072087673	-3.50092547213432
BRCA1	-0.520771995663256	4.17370355613529	-6.83293688163297	0.000463698943531833	0.00947117068822985	0.660911821857258	-3.50089474528101
TNFSF14	0.629950499144212	3.40796399462653	6.89082828453059	0.000463912108038004	0.00947117068822985	0.712069420021352	3.50077225669325
INTS6L	-0.620769100521894	2.60241699175397	-6.96984160882308	0.000466544727615127	0.00950982295813908	0.945997258066683	-3.49926381440821
LINC02987	0.419861773191382	0.00486128350901516	6.82666178104699	0.000470667179506255	0.00957867288419217	0.654403253927639	3.49691760523236
ORC1	-0.413027865683895	2.79876290853875	-6.87008767848511	0.000472796366864809	0.00959253242161381	0.690224568101797	-3.49571331944144
WSCD1	0.351418105676362	3.98587746481737	6.72408142950662	0.000473227371778155	0.00959253242161381	0.570113650674237	3.49547015538783
GLA	0.224647264961505	7.37467614648577	6.66104166986172	0.00047358560781564	0.00959253242161381	0.516620103550438	3.49526820319584
ARRDC4	0.414795912739595	5.63018621888251	6.67225411087145	0.000476419487755279	0.00962683665977162	0.541315545149486	3.49367563383912
NSD2	-0.297394562720846	5.88312138309003	-6.66298355809974	0.000477596157851403	0.00962683665977162	0.519032232585081	-3.49301696964294
MALAT1	-1.18031108901886	6.96859460399734	-6.67101454199794	0.000477651647466702	0.00962683665977162	2.3740720826649	-3.49298594562874
CISH	0.353307498224514	5.8803457656824	6.66275837964823	0.000478273101041367	0.00962683665977162	0.519578205703196	3.49263872297484
NT5E	1.22375424919856	0.576230781634398	7.86200960986413	0.000480087676117604	0.00963692829637486	1.45902593255274	3.4916272745783
MARCKSL1	0.614187769950016	3.77557191459231	6.80487198356016	0.000480729962666484	0.00963692829637486	0.637510975622866	3.49127011683096
HUS1	0.261099491029693	4.46358808778549	6.67592565280504	0.000481374465354017	0.00963692829637486	0.545558836002909	3.49091217385138
SCAI	-0.405710792610844	2.04224200193616	-6.79900859828116	0.000482009257491891	0.00963692829637486	0.665007738263562	-3.49056006057234
FANCG	-0.395159098862871	3.22379942662988	-6.79448968266883	0.000482520745052512	0.00963692829637486	0.631226428246256	-3.49027665769991
PRSS53	-0.450795622305067	-0.185479270250231	-6.8329464103298	0.000483334653453302	0.00963821753909515	0.666551870456089	-3.48982626790641
CBX1	-0.245952383933516	5.29347701965533	-6.66109737857568	0.000484374095825847	0.00964399322060687	0.517083473853858	-3.4892521025393
ANLN	-1.08406441315201	3.81839507318167	-7.25339033769451	0.000486448871172248	0.00967033289183533	1.00300872542453	-3.48810946963961
HSPH1	0.277077736190013	7.33723503873314	6.62596542317847	0.000487851954955667	0.00967066777386733	0.487289146975972	3.48733932808538
POC1A	-0.590109966831024	2.61758356102118	-6.94715960925355	0.000488181732893824	0.00967066777386733	0.767682882736221	-3.48715861542335
PITPNC1	0.267421766319952	4.87496858021087	6.65101522201571	0.000488721353834066	0.00967066777386733	0.510264355571439	3.48686315779842
RAPGEF1	0.301822893998712	9.15838288758833	6.61597378721773	0.0004914924668121	0.00971056237809098	0.482358520659629	3.48535067164268
ABCA6	-0.8615523329434	0.275584487693793	-7.41853788969985	0.000492762694094252	0.00972072664331329	1.12063613344397	-3.48466003203968
VENTX	0.278571794508644	-0.831309419273862	6.64953832130487	0.000497401705365071	0.00976198700955233	0.506894677997413	3.48215176338931
GALNT6	0.227554354887006	6.14165635093808	6.60156983766811	0.000499515628669034	0.00976198700955233	0.466316810548182	3.48101601220712
COL9A2	-0.492917998706433	3.41854999800054	-6.78314867906818	0.000499772587676899	0.00976198700955233	0.627830518938522	-3.48087826101276
HOXB6	0.312902209006859	2.90385464026248	6.66242906365984	0.000500694979974547	0.00976198700955233	0.517751607019544	3.48038432613596
CIP2A	-0.473617131632063	3.19168559167966	-6.79729819493153	0.000500864277059241	0.00976198700955233	0.631604477637476	-3.48029376084226
ING4	-0.289719522742404	3.7553900579556	-6.67825464016138	0.000501387240657307	0.00976198700955233	0.537982760295525	-3.48001418216953
C1QB	-0.255870766865767	9.84630942800761	-6.59068196135976	0.000502066177750782	0.00976198700955233	0.457123973072557	-3.47965162469645
MBP	0.233090764580684	7.07223023280493	6.59163290012056	0.000502119564940538	0.00976198700955233	0.457857974128138	3.4796231349273
CCDC180	-0.650631619468701	-0.743603149046726	-6.72992618509181	0.000502397810853382	0.00976198700955233	0.574688023999342	-3.47947469628454
CLSTN3	0.26211456238258	3.98117061664034	6.62793431262047	0.000502568523886193	0.00976198700955233	0.488641931480266	3.47938366222177
IDI1	-0.393098744640873	5.20505682190723	-6.63422148004176	0.000503203031203016	0.00976198700955233	0.653610412902212	-3.47904555874518
MDM2	-0.298804008200974	7.49902309368345	-6.59059374957717	0.000504246408867866	0.00976749595008809	0.457015331413074	-3.47849044789391
MMAB	-0.65865075860245	3.42312335115558	-6.84709644113846	0.000506554715582567	0.00979745376213982	2.59339501575979	-3.47726614900826
PRRG1	0.348503448565487	3.00513780501748	6.65751855251666	0.000508340723948883	0.00980429744762331	0.513762632627041	3.47632243479311
GIGYF1	-0.318995977092247	5.35326665396091	-6.60849129564621	0.000508433089532324	0.00980429744762331	0.612408030713709	-3.47627371357339
JAKMIP2	0.357301559829411	4.1304181956482	6.6161458847977	0.00051110850226327	0.0098411340660332	0.478811353294068	3.47486604925429
MELK	-0.745048146790498	2.90646726182538	-7.07814467169028	0.000512223669682959	0.00984786373611692	0.860872646129259	-3.47428133287493
TRPV4	0.425909813115168	2.43078657111841	6.6595555199477	0.000517088754087512	0.00989834848740087	0.515581898770075	3.47174422183594
PPP2R3A	0.355762149365151	5.028910923989	6.57800968804778	0.000517372574441071	0.00989834848740087	0.44629319857706	3.47159689908215
IL2RA	-0.48277318386942	-2.02568595453253	-6.9990077465838	0.000517746383830877	0.00989834848740087	0.793589654018541	-3.4714029805784
ZFP92	0.545463988534952	1.65972172230108	6.75685489302993	0.000519036062216599	0.00989834848740087	0.596865142211652	3.47073494335845
ACP5	0.426430325642944	10.5713811690262	6.5509362326801	0.000519277500165561	0.00989834848740087	0.423304602957389	3.47061005348182
RASGRP1	-0.571196145460674	4.21457239859298	-6.70458865458075	0.000519886291899694	0.00989834848740087	1.29743736535638	-3.47029538070724
MMP7	0.317212570430987	8.42547433422351	6.5486767200102	0.000520372666568182	0.00989834848740087	0.421177601812709	3.47004422966181
SERINC2	0.348706632677357	4.38642685420535	6.59378818240149	0.000521006214116809	0.00989834848740087	0.460773017988839	3.46971741032514
SPINT1	0.331682331501289	7.00038274614864	6.54399344862735	0.000522905630717448	0.00991978203877259	0.425140528759656	3.4687397998953
CLK2	-0.263638276649726	4.17919212557313	-6.60916290898486	0.000524445511883218	0.00993077700976939	0.474996470683659	-3.46794966482545
CCL2	0.296358955191025	9.04464505126423	6.53776378158888	0.000525029417403451	0.00993077700976939	0.411852558664385	3.46765061980401
SOX12	-0.360194692806803	3.67594452181622	-6.6534977660519	0.000526388276341377	0.00993540042280656	0.512288920250717	-3.46695588348133
VNN2	-0.44016953595183	1.24121092583635	-6.81372316855361	0.000527184209978292	0.00993540042280656	0.643391316668517	-3.46654972667183
C1QA	-0.253885170075877	8.99737492670532	-6.53002679167582	0.000528415866205355	0.00993540042280656	0.405796369292163	-3.46592235000899
MRNIP	-0.464525393350218	1.80950882646421	-6.70422440272246	0.000529087687619967	0.00993540042280656	0.675517392093745	-3.46558071415536
OPRL1	-0.375884253091346	2.97869054549016	-6.6798243029637	0.000529136159976869	0.00993540042280656	0.537503720841156	-3.46555608054202
VSIR	0.415655741206316	5.65722344792893	6.52887850096485	0.000537491893494742	0.0100737684399346	0.41238118702703	3.46134081135245
TCF19	-1.01832597727502	4.04562411008326	-6.97888194297057	0.000538116105828875	0.0100737684399346	0.786490580612153	-3.46102836711942
CMAS	0.239841635197879	5.82068902434199	6.51410607896519	0.000539467113167407	0.0100737684399346	0.391529571540559	3.46035328649018
CNIH4	0.263203026527328	4.13461509653506	6.5453162718927	0.000539638194302204	0.0100737684399346	0.461934294681408	3.46026791188373
ZNF697	0.38537382990858	5.14777896274869	6.5315399941096	0.000540885062253398	0.0100824111169612	0.413192528441269	3.45964644800639
GOLGA8B	-1.04595539335905	0.799145137931266	-7.22750708914528	0.000543383717437185	0.0101143290501839	1.12166596121378	-3.45840507548387
SAMD14	-0.540305098950026	1.09194211137149	-6.71717367318976	0.000545251355248768	0.0101171673661239	0.930620493524168	-3.45748067088847
NCAPD3	-0.355099360895671	4.98541599708247	-6.53318223093533	0.00054598382717973	0.0101171673661239	0.408976469155892	-3.45711893223711
ST3GAL1	0.292445526768387	7.2286839206667	6.49200754698114	0.000546260864920913	0.0101171673661239	0.393908085979792	3.45698223217805
ERCC6L	-1.0740910966276	0.627154244123029	-7.82024557928108	0.00054700551087371	0.0101171673661239	1.41965629784339	-3.45661511781106
TDG	0.267623264829318	5.17797839840958	6.50828672379544	0.000548183390545408	0.0101171673661239	0.39327043528574	3.4560353665085
RCCD1	-0.397515370064394	3.25005330556163	-6.62975782414415	0.000548255765369957	0.0101171673661239	0.494972186094334	-3.45599978153982
MGAM	0.765016386646865	1.7930620082243	6.7556688709654	0.000549844997178564	0.0101319575268061	0.620142417704423	3.45521949530358
SORBS1	0.472837611496609	1.31460260122151	6.63864555043512	0.000551336231418002	0.0101449021580806	0.497859592446712	3.45448923242783
NPAS2	0.315550785953562	3.50386984002152	6.53925775535951	0.000552483943215773	0.0101514978252018	0.413095744865275	3.45392844563752
UHRF1	-0.79499486108912	4.09247368467224	-6.74034890205507	0.00055422465219043	0.0101689550306324	0.584202066806987	-3.453079980339
KCNK13	0.266097759825182	5.56895397026188	6.47793272984232	0.000558742593842004	0.0102010685264982	0.368580976018322	3.4508893497161
BUB1B	-1.11359169279233	3.09123351673267	-7.34854186497744	0.000558761554329039	0.0102010685264982	1.0715845651949	-3.45088019109065
KDM5D	-0.309709310250326	0.593858876503083	-6.47520180573609	0.000559114329955289	0.0102010685264982	0.357958174439677	-3.45070984002235
LMF1	-0.376623262984173	3.25936023028091	-6.59507863552221	0.000559542044368092	0.0102010685264982	0.495196324519916	-3.45050343613804
LYN	-0.26533200601371	8.11224293444088	-6.46223933450234	0.000559940474242551	0.0102010685264982	0.34869504375339	-3.45031129637064
CASP5	-0.782486737837072	0.30927520589892	-7.17659145961458	0.000563150105116338	0.010238699720972	0.93497656884352	-3.44876810436486
PDLIM4	0.399760023626961	5.31567715899295	6.4765729558646	0.000563598149778275	0.010238699720972	0.372223172972475	3.44855333615482
SOD2	-0.533126285821314	10.6097431991779	-6.45093410204945	0.000565479759365615	0.0102583930394366	0.361126521567634	-3.44765312756067
ACCS	-0.616714410675516	2.06402913003173	-6.68809624269389	0.000568040163742344	0.0102794984673556	0.539979485043936	-3.44643263694735
MMS22L	-0.371978015606903	2.82702316034985	-6.59572952300389	0.000568611340987259	0.0102794984673556	0.462658969833187	-3.44616106784963
PPME1	0.233247775255278	5.18317218373542	6.46086312921415	0.00056904081081925	0.0102794984673556	0.346331076437116	3.44595704151882
FZD2	-0.601796709467348	2.93159734244271	-6.75877911229328	0.000570697526903262	0.0102945964911641	0.599577724573241	-3.44517133389828
SPG7	-0.25253010925789	5.73082419775414	-6.45409503325186	0.000572225882801928	0.0102945964911641	0.348037506888521	-3.4444483830924
U2AF1L4	-0.329611035959693	2.8386248914813	-6.56492569793172	0.000572277755495438	0.0102945964911641	0.439632881507101	-3.4444238775646
CXCR5	1.10993193807108	0.768792683292714	7.43458745552746	0.00057333521590281	0.0102992144510362	1.14176731585786	3.44392476591842
CYBRD1	-0.291589077473231	6.42276975359987	-6.43773673088599	0.000577956658589754	0.0103677525003925	0.325829416119416	-3.44175349752162
RAD54L	-0.956284677836383	1.24574539543534	-7.52998056086653	0.000579413777069641	0.0103750148208095	1.20536907684014	-3.44107225846445
SNAI3	0.563885006960507	4.31985649621115	6.50459349030908	0.000579974782783552	0.0103750148208095	0.385860614916055	3.44081039958037
WASH2P	-0.304374034411959	4.12370977264063	-6.48745786722049	0.000580854048670009	0.0103763121861023	0.547754482318998	-3.44040046146859
HOMER2	0.305700307570132	0.698461120373769	6.47539752222556	0.00058220933531074	0.0103860977403145	0.358079832781376	3.43976971949462
GJA1	-0.373220963968588	-0.0572058994766453	-6.45908906392623	0.000583738778513241	0.0103989586831542	0.343980728163605	-3.4390595658011
MAPK6	0.292624855228185	5.9896455607383	6.41071539218653	0.00058838306433022	0.0104600024809356	0.456037856300924	3.43691369029082
MXD4	-0.300424260604263	6.2134397354533	-6.41671367469784	0.000589418594426553	0.0104600024809356	0.308038949155966	-3.43643737782502
UBAP1L	-0.97636241611753	-0.630593782225997	-6.86888992062515	0.000589605177941088	0.0104600024809356	1.08581593343076	-3.43635163789756
PRUNE2	0.609373178355965	2.2482660083483	6.67567701203289	0.000590770123164523	0.0104662332288459	0.530005343019508	3.43581688604144
SLC35E3	-0.358144460565941	4.81006234016558	-6.46393455673418	0.000591868876776719	0.0104712757814335	0.349433581856078	-3.43531341728787
APBB2	0.386646803721172	4.4655556317334	6.43720745341914	0.000597568167699217	0.0105453433997374	0.336733789565685	3.43271577833906
MXD1	0.234890285242463	4.82278255233213	6.41203725652211	0.000597695174810182	0.0105453433997374	0.30320116520048	3.4326581537683
SDC4	0.320483979300296	5.82604007874541	6.38948072782534	0.000601347277030041	0.0105952447632334	0.315391518144398	3.43100601029431
MAPK8IP3	-0.627166595055104	4.4682508741149	-6.51760707228417	0.000604396416164527	0.0106173128402737	0.539218278777771	-3.4296337739052
SPTBN5	-0.806340736097136	-0.167966032360659	-6.83532412800522	0.000604677022312798	0.0106173128402737	0.661199175517504	-3.42950781369563
OXCT1	-0.285439085879662	4.04921277429478	-6.44434398407151	0.000605076217689364	0.0106173128402737	0.331444405635419	-3.42932871413849
RAB31	0.377773808537343	8.97473972974223	6.36569728132755	0.000608130422397228	0.0106563671565029	0.320694183845554	3.42796206879741
AMY2B	-0.858293555191795	1.27674924450012	-6.80891530886761	0.000609821772753146	0.0106590846154917	1.19212315422281	-3.42720799675267
CHAF1B	-0.586421608998965	2.15973104528249	-6.78463898377135	0.000609942954206338	0.0106590846154917	0.620076708836753	-3.4271540439316
VAPA	0.243869754576211	7.17020067048002	6.36009890410777	0.000611641767788045	0.010674269222917	0.257668944015943	3.42639874059953
HASPIN	-0.477381707974045	1.64673090593789	-6.61161843767281	0.000612557158497119	0.0106757590414498	0.475409672625626	-3.42599256105194
BIRC5	-1.10947649848946	2.97104588437206	-7.24760274728282	0.000615111950256501	0.0107057779488486	0.99224373971642	-3.42486192300766
AGAP9	-0.741643668266372	1.98254561668233	-6.70851818052741	0.000617166387155413	0.0107257833488919	0.566079761827231	-3.42395588527527
USP48	-0.226247396402909	5.17189146174927	-6.36129178290836	0.000617929207085129	0.0107257833488919	1.97660878515479	-3.42362018447844
HROB	-0.566332288515811	1.69102597945356	-6.63333180430592	0.000619166731328627	0.0107294481011706	0.498916978988645	-3.42307639576104
POLQ	-0.763650518574742	2.44549456500094	-6.89670534445954	0.0006198087341914	0.0107294481011706	0.712374250229005	-3.4227946873136
GOLGA8N	-0.709928154154131	0.199813091928938	-6.61570618685979	0.000623142840352844	0.0107726656083579	0.490070026863521	-3.42133604593952
MTURN	-0.308605469729541	3.75208279615623	-6.4117847646884	0.000626359849684489	0.0108137454854254	0.303004809628533	-3.41993550031252
TUBGCP6	-0.407660684404231	4.61927841321462	-6.39378243737306	0.000632633225231188	0.0108929835621294	0.339418447858157	-3.41722348977634
ZNF467	-0.487196446124863	3.56784866352126	-6.48262613385101	0.000633528919204244	0.0108929835621294	0.365643016708242	-3.41683831972968
RSC1A1	0.423029989181272	2.81847327291042	6.41958713685185	0.000634117460816616	0.0108929835621294	0.315136261042606	3.41658550831093
HOOK2	-0.343238974801406	2.33678510517821	-6.39982589113406	0.000634337170582718	0.0108929835621294	2.02673725038876	-3.41649118667128
NRN1	0.272348582328468	4.3353914495298	6.34594099333605	0.000638939035913267	0.0109513382115435	0.245025550661859	3.41452255312946
ASPM	-1.24044618529651	2.94209248788179	-7.49578764033593	0.000639438267522096	0.0109513382115435	1.18362103782822	-3.41430978030019
CEP55	-1.07242190986114	3.2484357594042	-7.11456073415883	0.000641581205879438	0.0109734274867305	0.889415513170229	-3.41339821021088
EAF1	0.262500347418904	5.54832926560135	6.30936957480868	0.000643574975526286	0.0109895597638654	0.543541532093651	3.41255263358478
SH3PXD2A	0.293651504883788	6.2276593946186	6.3040179331421	0.000644233250035337	0.0109895597638654	0.209282165131143	3.41227398808257
SRXN1	0.477817203909982	7.37466551206584	6.29386398947984	0.000647745933602779	0.0110336786960251	0.205917167608973	3.41079154227282
ENSG00000290385	-1.15632846508084	2.0847607375155	-7.13318762329647	0.000648535305099903	0.0110336786960251	1.58340682295533	-3.4104594356092
ZNF385A	-0.226989391274587	8.38316006120641	-6.2901213588003	0.000649666258016713	0.0110383189043738	0.195635186272402	-3.40998427238925
TTLL3	-0.967445639102484	2.92883809529565	-6.82332207477158	0.000651767359725895	0.0110578146779258	0.985701456737495	-3.4091035454153
CENPT	-0.414767202277808	3.25104691858856	-6.41988659874574	0.000653094875573492	0.0110578146779258	0.379179400888177	-3.4085484455905
LRRC75B	-0.419773783118706	0.101914694756463	-6.3743273688844	0.000653392874764706	0.0110578146779258	0.270169378207371	-3.4084239816582
SDR39U1	-0.282224831873882	3.8559820041968	-6.34982382748357	0.000659307714336872	0.0111340219712613	0.254806726281893	-3.40596441806711
SLC25A1	-0.310573292444774	5.24597732462751	-6.30170217644206	0.000660128071594682	0.0111340219712613	0.377339305349258	-3.40562491105638
TIMP1	0.281469831919465	7.48210832303884	6.27197264802238	0.000660492828803638	0.0111340219712613	0.179564455074611	3.40547408130892
SNCA	-0.229434346436452	4.60120219375885	-6.30589261519297	0.000663616542397512	0.0111720366077445	0.209631050390739	-3.40418556558712
CCL24	-0.672945120401869	4.48560879101998	-6.4096160060449	0.000664692436128938	0.0111755217169809	0.301400138154894	-3.40374307043901
VTN	0.518275083525487	0.766357020768905	6.47841464037273	0.000665678037683502	0.0111764226958488	0.360508005897329	3.40333829487089
CXCL8	0.752265368981702	7.57397953828303	6.26258776455997	0.000666483922229518	0.0111764226958488	0.188520483342561	3.40300774094535
SFMBT2	0.248177083594768	5.79305031397238	6.26841885991159	0.000667765240966628	0.0111833288142093	0.177079232736011	3.40248294003709
ENSG00000291208	-0.807226614446402	0.794990332650938	-6.62430451267838	0.000668730019976179	0.0111849226488083	0.559408980455441	-3.40208840459667
CDK5RAP3	-0.360415797984332	5.61243107648871	-6.27487176706984	0.000675237297822177	0.011260260208976	0.197463475833254	-3.39944106661188
EDA	-0.326371649761374	2.46603436038495	-6.33266767263543	0.000675884652101314	0.011260260208976	0.233578982166878	-3.39917900382545
CLSPN	-0.849385517106481	3.32210762757216	-6.73776058901445	0.000676558787834376	0.011260260208976	0.583290373952209	-3.39890634724096
ST6GALNAC4	0.415264027466635	5.41953383316735	6.26503428114129	0.000677278087435254	0.011260260208976	0.176090455977152	3.39861570234003
PLAAT3	-0.250362620637309	1.88415771319839	-6.36500299340211	0.000678263849905581	0.011260260208976	0.261664457644827	-3.39821785445762
IL12RB2	-2.72097326861397	-1.96242211684484	-6.07903566302588	0.000678487145230633	0.011260260208976	0.102042833526463	-3.39812780846317
TMPO	-0.28674737986445	6.13590413992873	-6.23807653608669	0.000683063823437077	0.0113120545414725	0.149397574917145	-3.39628826162692
GPR35	0.613824761027006	5.04140632875193	6.28512099120058	0.000683583141266636	0.0113120545414725	0.200227535310187	3.39608025168186
C11orf98	0.242390697046113	4.51812809296734	6.26059118378924	0.000684246496133228	0.0113120545414725	0.170997878673449	3.39581476202888
BSCL2	0.234695532623174	5.33133554134715	6.23532027376557	0.00068985234053004	0.0113771041932875	0.146739194023479	3.39358068117726
CCNG2	-0.352267908287374	4.50061403745723	-6.28976069928443	0.000689950339819957	0.0113771041932875	0.199272782115703	-3.39354177608252
MTCL1	-0.356691044080986	3.19268948012626	-6.33193034673044	0.000691565393611218	0.0113795226795605	0.239844312299235	-3.3929013487106
CCDC34	-0.525774150986821	2.09233745197856	-6.46240699366216	0.000692452423214861	0.0113795226795605	0.384819961457906	-3.39255020047175
HP1BP3	-0.283986785675399	6.74516466862556	-6.22002915414954	0.000692777992955403	0.0113795226795605	0.154083264738824	-3.39242142211631
POLA1	-0.243118608706679	4.33615744412861	-6.25642538824773	0.000693635964918009	0.0113795226795605	0.165594044441463	-3.39208232253064
ACSF2	-0.362451196845158	5.09765844019655	-6.26425877714737	0.000694971916245422	0.0113817423194084	0.174663469464408	-3.39155508459745
TMEM131L	-0.356264363059255	2.54846358055507	-6.38732382067852	0.000696488609474406	0.0113817423194084	0.281249395957085	-3.3909576567375
FZD7	-0.645415787575986	2.92732408262857	-6.49359032201263	0.000696609617141404	0.0113817423194084	0.391202499982823	-3.39091004372155
SH3BP5	0.316070612257726	6.04139197389783	6.21525165052826	0.000697310911809502	0.0113817423194084	0.129753961758239	3.39063425582518
FAM78A	0.230063611178262	6.50368057019305	6.20253373213316	0.000702685499568457	0.0114549314264252	0.11970359753787	3.38852918705782
ASAP1	0.253966372705302	7.89494181540254	6.19559179908958	0.000705631462885526	0.0114883947792831	0.111615463013155	3.38738167935727
HS3ST1	0.276588791299907	5.65867457155904	6.2065921761043	0.000706969098740065	0.0114896224387815	0.121236166448806	3.38686211412261
FZD5	0.329171412757947	4.2128475648528	6.2354481025518	0.000708754436414739	0.0114896224387815	0.148620587232427	3.38617007371822
BTN2A2	-0.574556744290635	2.2814406564757	-6.4152648675191	0.000709019295708365	0.0114896224387815	0.31457965295015	-3.38606754580521
MNS1	-0.728165376299034	0.113299778555544	-6.53820991291409	0.000709280066583156	0.0114896224387815	0.450148442757496	-3.38596663529513
SDHAP4	-0.459391127498348	3.07026824743368	-6.35676074712382	0.000712127072694794	0.0115101569305769	0.287062607228618	-3.38486716633698
CTSD	0.36099463769642	12.961746569414	6.18374699974806	0.000713162254066371	0.0115101569305769	0.101661453769692	3.38446840784616
ENSG00000291117	-0.617579457633046	3.58473631484288	-6.41033455111308	0.000713232395713717	0.0115101569305769	0.341563934476032	-3.38444140829299
HAUS5	-0.626225966019098	2.4195914578333	-6.46831221117465	0.000715326031227154	0.0115294779619595	0.504236927740163	-3.38363664099428
RECQL4	-0.653002912441601	3.08342744723097	-6.4691417400503	0.000724104205110024	0.0116563558024094	0.354545598773081	-3.38028606960356
BMT2	-0.416459414834505	5.33259725705302	-6.20293917145796	0.000726507867443067	0.0116765845276372	0.20035554369001	-3.37937518877061
SUGP2	-0.351553422444947	5.76209447107164	-6.17693549760515	0.000727382794621366	0.0116765845276372	0.103313769886066	-3.37904432524694
TDP2	0.347538478909541	6.93158849274503	6.16113306302299	0.000728146560979908	0.0116765845276372	0.0853923747938605	3.378755800522
FCGR2A	0.340638512128741	7.92950439309031	6.15848939755705	0.000729243105561064	0.0116765845276372	0.080668444930855	3.37834205477298
TLR8	-0.46333812935425	5.91846494355889	-6.18550183475987	0.000729900012456875	0.0116765845276372	0.102371247194681	-3.3780944688571
PLIN2	0.527011056607399	8.93271084665751	6.15516766743864	0.000731123083755783	0.0116816212462943	0.123534570775049	3.37763404850133
TBC1D2B	-0.212548150697347	7.06215058035236	-6.14372274723232	0.000740051295340445	0.011802099437775	0.0643181190648638	-3.37429456934259
IBSP	0.477894666732433	4.148915855172	6.17796051053221	0.000740765836507372	0.011802099437775	0.0951599994163663	3.37402892445645
CCNL2	-0.564291790492245	5.26423832135213	-6.19697258820719	0.00074141629184592	0.011802099437775	0.704036689687727	-3.37378731159929
TMPO-AS1	-0.694958746608582	0.949805185218473	-6.48266240311772	0.000745576715553997	0.0118536560141601	0.369780543434746	-3.37224655501331
INSIG1	-0.837378952067545	4.33468400423362	-6.37844404292905	0.00074859116846647	0.0118853245916096	0.489099071076208	-3.37113517384104
MLX	0.251240263324673	6.38314192009436	6.12811895026826	0.000749416750411707	0.0118853245916096	1.6556575349394	3.37083151983293
CEP170B	0.229579261911055	4.18539997434768	6.15699634079541	0.000752187730435624	0.0119111710825864	0.0767936731239454	3.36981460288175
F8	-0.52332480843874	1.62136142726332	-6.30013372543642	0.000753204794974511	0.0119111710825864	0.210774026682535	-3.36944222479826
SGO1	-0.659834153564544	0.685354171909512	-6.5432155057755	0.000754655736730201	0.0119111710825864	0.415846694098914	-3.36891179854668
NLGN4Y	-0.737634324619745	-1.82687961612862	-6.24366470000118	0.000754750772221113	0.0119111710825864	0.154282993446748	-3.36887708911798
UVRAG	-0.248710014447851	5.02786709854683	-6.14836443976598	0.000755963811666651	0.0119156942961476	0.131858869391291	-3.36843441175738
HERC2P7	-1.06691164199123	0.0467079767295754	-6.64313721685953	0.000758038874088355	0.0119196455477796	0.550996706179553	-3.36767868128639
BTBD19	-0.429077777971337	2.90033913648489	-6.25720164630506	0.000758725908455225	0.0119196455477796	0.178929811037403	-3.36742888902693
NOTCH3	0.65058926361255	3.92708555169589	6.26109751576554	0.000760080476432207	0.0119196455477796	0.172379524593572	3.36693700925421
RSKR	-0.837296676416688	1.73196313310432	-6.5296257017605	0.000761138317943228	0.0119196455477796	0.620109562350509	-3.36655344447503
RARRES1	-0.337983893142949	4.42078375291527	-6.1735647321902	0.00076181677960615	0.0119196455477796	0.0914399089744435	-3.36630770021008
CREBZF	-0.516487316056026	3.54694918784597	-6.27120293812141	0.000762586745595133	0.0119196455477796	0.227438705232253	-3.36602905838866
SPC24	-1.37046571785545	1.41053220102908	-8.0372820452685	0.000762701623839419	0.0119196455477796	1.58498599782253	-3.36598750767173
TXNDC17	0.244358190701623	4.72918148237255	6.12850169512532	0.000763967645888979	0.0119249415793981	0.0792125867904758	3.36552998018463
SMTN	-0.567142687977965	2.0658409345983	-6.33177846568152	0.000765593695598616	0.0119301039707538	0.632699793056968	-3.36494337398021
RUFY3	-0.325408229842899	4.59072094430309	-6.15942699787249	0.000766153466011715	0.0119301039707538	0.0809716516229573	-3.36474170141237
ADRA2B	-0.498215699117413	4.02095332175828	-6.15117203586526	0.000773317734472038	0.0120128853633762	0.0710571914105058	-3.36217258719937
CASK	-0.430522484568084	4.27337453119444	-6.15673580634707	0.000773337667615881	0.0120128853633762	0.0760456820225608	-3.36216547002899
SKA1	-1.11223493577737	1.5438619481029	-7.32732017875747	0.000775578231219276	0.012033157068688	1.05203906255332	-3.36136655556679
TACSTD2	0.60564714573364	3.39524324255993	6.11699780390346	0.000778527212414298	0.0120580083102606	0.0403079638444019	3.36031830120341
PLAT	0.83644925128723	-0.50063558646922	6.20759017571269	0.000779054960801316	0.0120580083102606	0.123042389493541	3.36013109500028
ATG10	-0.279370196027056	2.48901348298554	-6.16685441134875	0.000781889062741873	0.0120803253766849	0.0857511406144305	-3.35912777377563
GBGT1	0.288288568784094	4.61728126295934	6.10906738715174	0.000782375294571492	0.0120803253766849	0.0333635378435044	3.35895597863057
NBPF15	-0.324260080977261	3.69597236576601	-6.14166071587329	0.00078528719541866	0.0120956639539426	0.0626285684389583	-3.35792921675173
TOP2A	-1.21675266683141	4.88692209290355	-6.35027796061652	0.000786152676134736	0.0120956639539426	0.25372977865639	-3.3576247218891
PBXIP1	-0.274350442289643	5.9090954493818	-6.09360749901147	0.000786189944448454	0.0120956639539426	0.0188246280137383	-3.35761161707794
GBP1	0.464700938094835	2.46989563883214	6.1926824767838	0.000787994988032358	0.0121089504612571	0.112409430816506	3.35697759140442
APOC2	0.411321927458246	5.95477695875987	6.07587310201092	0.000789594498735832	0.0121190506476614	0.00244516632061309	3.35641688514591
BTN3A3	-0.447493412338567	1.09785645999378	-6.18336928203099	0.00079762558302251	0.0122269553387665	0.104912586451271	-3.35361743688436
H2AX	-0.454871332284581	5.5858846715239	-6.07679710072163	0.000798987415772585	0.0122269553387665	0.00539028493758753	-3.35314532971605
DDX39B	-0.291203391081885	6.95367983831465	-6.057067759241	0.000799476709679878	0.0122269553387665	0.0188932272311444	-3.35297588831821
DUSP4	0.584950498212321	2.68270610241327	6.19413403580908	0.00080289479083695	0.0122646470305758	0.11450082913007	3.3517948916588
CENPQ	-0.410172409001275	1.95062427437542	-6.19452593808245	0.000807002914280352	0.0123127775604672	0.122718443770462	-3.35038163343568
CAPRIN2	-0.292812899166032	3.39134415158848	-6.12254444837202	0.000809238792774952	0.0123272084410468	0.0540413474591155	-3.34961525958102
H2AZ1	-0.260230090852975	6.61132743465135	-6.04337946308161	0.000809865583321768	0.0123272084410468	-0.0272016264396893	-3.34940077229646
RCBTB2	0.445587848973998	6.24466575389974	6.04203242853408	0.000812388003824773	0.0123509864127591	-0.0273627837858861	3.34853915611634
VAV3	0.346608953516133	5.50733636275632	6.0461950169356	0.000816105717142674	0.0123928591899517	0.113251815437871	3.34727376279097
NIBAN1	-0.250978993295294	8.04806016758171	-6.0305675417702	0.000817401440815392	0.0123943156343839	-0.0385937565961845	-3.34683399560449
VSTM2L	0.617713700076168	1.23443916729682	6.24952955184017	0.000818128904804225	0.0123943156343839	0.160231387386758	3.34658737854744
TTC39B	0.527026898414174	3.75898850102573	6.13308500051896	0.000822049204008567	0.0124390551317155	0.0548828194425806	3.34526185293036
ACACA	-0.42774325079726	4.47709985194783	-6.09990118424184	0.000823373222723733	0.0124444493427411	0.0734033087170936	-3.34481550233198
KCTD1	-0.25583361033366	1.57031935737623	-6.09277078733876	0.000827668928452645	0.012489417690636	0.0189105108890342	-3.34337191328168
MBD4	0.302320566907404	5.55527606493843	6.02849245027149	0.000828290568349597	0.012489417690636	0.0110883671068098	3.34316358467826
WIPF3	-0.605964900228935	3.05546222061158	-6.26260758261679	0.000829671216120093	0.012492739993999	0.171618581145328	-3.34270141000932
RAD51	-0.696103997483044	2.31332920699257	-6.45282200365057	0.000830566016402877	0.012492739993999	0.343378094832476	-3.34240225467319
DIAPH3	-0.991011686773728	1.9096596126813	-6.81745096307855	0.000833509462300583	0.012492739993999	0.650346270788003	-3.34142028798449
USP2-AS1	-0.374644560938118	2.58623384881184	-6.08897925809594	0.000834292520136896	0.012492739993999	0.0143396174987913	-3.34115959280346
KLF13	0.211543109562412	7.13158869806729	6.00753061534288	0.000834932954112352	0.012492739993999	-0.0581232763361061	3.34094654855184
RIN1	0.342840456769019	3.44118690997814	6.06575069394041	0.000836197313609271	0.012492739993999	-0.00463097040464344	3.34052639634852
THAP9-AS1	-0.380476422390464	3.40568512256285	-6.13442550311179	0.000836598012376237	0.012492739993999	0.0569399107344601	-3.34039336535775
NEK2	-1.14015480782941	0.673524965242013	-7.49565313590773	0.000837039346939488	0.012492739993999	1.17291845720504	-3.34024691176382
CBX7	-0.267993855791529	3.69893471483243	-6.07319846697714	0.00083725251709121	0.012492739993999	0.0159373226693145	-3.34017619848537
CSAD	-0.773871440273703	1.42697710265068	-6.36014256567716	0.000846128479360281	0.0126105498279628	0.319641072828497	-3.33724656873305
HACD4	-0.446550659649835	3.58009016179951	-6.11625195357999	0.000849966304229621	0.0126357088159533	0.0468902356853764	-3.33598866110806
CYP2U1	-0.414930543347168	1.35813717950369	-6.16418861843509	0.000850043100990395	0.0126357088159533	0.0831084399844331	-3.33596354355786
PSENEN	0.223521631111542	5.51604379733165	5.99668977851809	0.000850763787483714	0.0126357088159533	-0.0699093542504485	3.33572793455387
CCDC57	-0.639447004721754	4.73177914644744	-6.09325823889271	0.00085548077832015	0.0126828672087761	0.0336366178652883	-3.3341903965226
SGK1	-0.277825748833698	8.37237542832607	-5.97953807780183	0.000855911113140854	0.0126828672087761	-0.0745507620329233	-3.33405051731679
SLC7A8	0.3700630539817	8.37297842174967	5.97563009583126	0.000858767353754275	0.0127105474154056	-0.0884725129141026	3.3331237533853
MMP8	0.548751542411863	0.989724064570915	6.15116746918877	0.00086199711814401	0.0127131916672988	0.0706651049945606	3.33207922951522
ACSL4	0.393113440766528	7.73399172525389	5.97174357187509	0.000862244982785012	0.0127131916672988	-0.0873999903593727	3.33199921872037
SEL1L	0.272307749906445	7.99724085586376	5.97079949923822	0.000862679673160245	0.0127131916672988	-0.0943749314529567	3.33185895199702
SLC31A2	0.223511974318	6.65085200133876	5.97290912967736	0.000862899729867191	0.0127131916672988	-0.0928474194259055	3.33178796866218
SAT1	-0.27222530024595	7.70725237621401	-5.96866228014017	0.000864557358090401	0.0127230397480077	-0.0964215840908533	-3.33125380902064
KIF20B	-0.697225725563847	3.57482201370962	-6.21151323967212	0.000869653952917941	0.0127834161627778	0.141835117149827	-3.32961739343648
PDE3B	0.256733084292399	5.92309687298974	5.96387017891706	0.000872795361032211	0.0128149474127812	-0.100986664092976	3.32861317347874
PTGFRN	0.23078779152599	5.86443196321066	5.95952913116142	0.000877725798635787	0.0128655963389649	-0.105049386433222	3.32704378822228
PTAFR	-0.430922140453987	7.72612063449213	-5.95213052880438	0.000878245497248576	0.0128655963389649	-0.0959416981669152	-3.32687884176651
SLC37A4	-0.307390671276414	5.25651391582536	-5.97669190094136	0.000880454662183172	0.0128832853981797	-0.0575228368662781	-3.32617868620413
H2AC25	-0.348919675625794	1.8147252381901	-6.0542343554976	0.000884348366546331	0.0129255553301351	0.0332057857367412	-3.32494860129757
STARD9	-0.288432977423763	2.96337812901718	-6.0324406219739	0.000890369597722943	0.0129987897456441	-0.0360855010281993	-3.32305624573428
TLR10	-1.17564607966167	-0.652314282667442	-6.57926929066213	0.000893973415568729	0.0130203619824227	0.467921454310003	-3.3219293029603
AVPI1	0.339219035715108	4.46924445158592	5.96530769668867	0.000894334024062786	0.0130203619824227	-0.0994806233529806	3.32181676966131
MTHFR	-0.233709197344488	6.1139646967169	-5.9416849007287	0.000895160636276632	0.0130203619824227	-0.121482122134362	-3.32155897152051
FAM111B	-1.19317608617485	2.73641844195024	-6.965719163866	0.00089589646668046	0.0130203619824227	0.780466912187639	-3.32132967135665
NEURL3	-0.443820026840113	0.117432160440013	-6.07479374424813	0.000899134923369673	0.0130526787634094	0.0106563811848268	-3.32032257066675
ENSG00000291202	-0.529646394664229	2.18564475735056	-6.10738053224323	0.000903992893006063	0.0131084065274453	0.0673970248208047	-3.31881811771623
MEX3A	-0.464830881510427	0.0848696376631612	-6.06986384148115	0.000909542965529116	0.013172941619117	-0.00329238699281031	-3.3171084721755
MYO15B	-0.947538702988921	3.67424656200108	-6.22073382608546	0.000911443950221877	0.013172941619117	0.203991041484703	-3.31652511477066
EMC1	0.250175774440546	6.54369631214935	5.9124304456816	0.000911651078584198	0.013172941619117	-0.14931406708028	3.31646162118353
TNFRSF14-AS1	-0.361037382289916	1.25738772079744	-5.97549320704401	0.000912540116827338	0.013172941619117	-0.0902214242789681	-3.31618924517802
HSPA5	0.300606303767127	9.80244437244742	5.90503210044151	0.000915733756683266	0.0131942676734912	-0.145491803828937	3.31521282898159
RPA3	-0.368964741012371	3.29760987361252	-6.0221605085848	0.000916069120854269	0.0131942676734912	-0.0428179183651967	-3.31511047865697
OSBPL7	-0.500526412062002	2.64193370413587	-6.08548992586473	0.000919415380460715	0.0132276517041227	0.0676597067403613	-3.3140911257033
SLC7A2	0.446618167738866	3.81633489607204	5.97618907753473	0.000921168439281394	0.0132380653251813	-0.0861756353965601	3.31355847237656
CTSB	0.367169908315072	13.7567868434488	5.89640497660056	0.000923306872471909	0.0132386604117577	-0.161277710288004	3.31290999628842
STEAP4	-1.52772192668832	2.77098512463165	-6.50570183912413	0.000923344133358193	0.0132386604117577	0.395802621425084	-3.31289870933097
LHFPL2	0.283122201699152	8.33501526895947	5.89312585194205	0.000925787891220612	0.0132386604117577	-0.167232012031117	3.31215937338536
MAGEF1	-0.21748745266914	4.11759602276845	-5.94212725784752	0.000926289969579427	0.0132386604117577	-0.121340443733914	-3.31200769825413
CENPV	0.276169082769671	2.64331457846526	5.94870273417056	0.000926646231633169	0.0132386604117577	-0.115236715874369	3.3119001196284
ADAMTS14	-0.722257765342283	1.61668116286734	-6.18348958662934	0.000927385556755848	0.0132386604117577	0.103238988436452	-3.31167699164012
IDH1	0.245584489299179	8.63647423528786	5.88965339674859	0.000928700226137636	0.0132427298321311	-0.170695208457936	3.31128063180984
RRM2	-1.16981719048131	4.91719171064076	-6.12525880948261	0.000933261631232237	0.0132930355491794	0.0548868052966487	-3.3099094325381
SYNGR1	-0.36975147913795	2.80597820608047	-5.96174554281918	0.000935374198700233	0.013308388212038	-0.103070529244477	-3.30927647839916
MXD3	-1.24597850794552	1.09126961938699	-7.12377340859741	0.000939377465383884	0.0133296281448628	0.910892454661542	-3.30808066917403
CSRP1-AS1	-0.280340128750283	0.0590434690930046	-5.92348052847062	0.000939812673010938	0.0133296281448628	1.39069680705277	-3.3079509536739
RASA4B	-0.512357515304421	5.23366958393561	-5.93517651945671	0.000939976110044359	0.0133296281448628	-0.127173000860951	-3.30790225493756
KIAA1328	-0.283059603035409	1.50737109464295	-5.93686109930135	0.00094152535305182	0.0133368932719741	0.964102330168316	-3.30744102185025
EXO1	-0.946508893272846	1.77329331395613	-6.69572226789719	0.000944033239000366	0.0133577068427093	0.548346016508259	-3.30669587439172
KIF18B	-1.24322285602723	1.78890330799969	-7.46871764754363	0.000949323004529949	0.0134065335030688	1.1514429323341	-3.30513016434223
ENSG00000241860	-0.854229296278017	2.72007474717665	-6.28246846090497	0.000949968238368886	0.0134065335030688	0.38726714931751	-3.30493973582978
SHC2	-0.333386610743991	0.205258903708443	-5.96334778409536	0.00095084642726294	0.0134065335030688	-0.101872402093695	-3.30468074746829
MMP19	0.420967849566682	7.50912411931521	5.86354485722743	0.000951653326722265	0.0134065335030688	-0.1951551529512	3.30444297845306
ADORA2B	0.479282487944897	2.20247380272018	5.96628337199085	0.000962303258214348	0.0135393627994476	-0.0931609591716089	3.30132213872325
GATM	-0.3314545419391	6.93880988458078	-5.85235841118843	0.000963440811995195	0.0135393627994476	-0.131346024852562	-3.30099068497221
ACVR1B	0.244227498317139	4.89737047358069	5.86815065618625	0.000964613341932579	0.0135393627994476	-0.1761238884921	3.3006494191992
APOBEC3B	-1.12002832958215	1.78807963795495	-7.10170170669395	0.000966443043487531	0.0135393627994476	0.86866349106543	-3.30011764984936
GMPR	0.445380616466057	2.98473204624084	5.92400270957026	0.000967012235645112	0.0135393627994476	-0.138053030929115	3.29995241467511
PATZ1	-0.234498952314693	4.18493639155556	-5.89317622228031	0.000967853087018916	0.0135393627994476	-0.145539692409204	-3.29970848219597
TNFRSF1B	0.277435800707111	8.25503056808249	5.84276727334547	0.000969667440088239	0.0135393627994476	-0.215008611636037	3.29918280307957
ASTN2	-0.242588304430342	3.18931096862332	-5.88508257012014	0.000971039594750576	0.0135393627994476	-0.17513503153971	-3.29878584831583
ZNF529	-0.228445118017632	2.53133763112821	-5.9127568457574	0.000971467462060517	0.0135393627994476	-0.14726027418115	-3.29866217553112
PDK2	-0.312435818679039	4.56865080487766	-5.89075868505117	0.000971868930980163	0.0135393627994476	-0.169335671428425	-3.29854617892339
FBF1	-0.584805836464494	2.15125751068206	-6.04197224910444	0.000973171476810872	0.0135393627994476	0.219861662323684	-3.29817013902608
RSRP1	-0.688578191618204	3.82710949776915	-6.01766175187033	0.000973714087193985	0.0135393627994476	0.806676401622585	-3.29801362703398
TIPARP	0.401329158879696	4.77759879785484	5.86498468986443	0.000980693628194535	0.013621686226607	-0.181717856055621	3.29600759819877
KIAA1755	-0.811219634022294	-3.63905058942306	-5.96101719284504	0.00098395458760256	0.013652237223025	-0.103687819092341	-3.29507487501195
MSC-AS1	0.464363759354273	1.29829461842771	5.91258899079069	0.000986195454777601	0.0136573013228782	-0.148301552891763	3.29443558377636
C1orf21	-0.362894964615783	3.71471050420763	-5.9146359512453	0.000987969329991521	0.0136573013228782	-0.147298359720678	-3.29393047252781
DNAJB6	0.205863638454662	7.33685023156614	5.82278147566388	0.000988054979001065	0.0136573013228782	-0.230463208292513	3.29390610521535
TRIM14	0.308982305049537	5.63214454478813	5.82984132418196	0.000989904339109501	0.0136573013228782	-0.226011356731802	3.29338043506437
ADPGK	0.254143654992706	7.41157919999939	5.82026982410688	0.000990264977281594	0.0136573013228782	-0.197077839604264	3.29327803166066
ME3	-0.464918512722614	0.604641867148801	-5.97654953265722	0.000990690571780854	0.0136573013228782	-0.0895783044290166	-3.29315722828128
FBXO4	-0.336714830582981	2.58814010685554	-5.92298557025662	0.000991868086823682	0.0136588943605206	-0.121366685252249	-3.29282324531959
VOPP1	-0.264739816158551	7.33929859590301	-5.81684500278447	0.000993830328958168	0.013663877156064	-0.216750454737843	-3.29226750201212
SDC2	0.245852693102519	8.79581047240962	5.81434953015605	0.000995316341130036	0.013663877156064	-0.242100476525445	3.29184731141874
WDR27	-0.769646815194287	1.93278358681088	-6.09775414955265	0.000995416956556673	0.013663877156064	1.62583369096798	-3.291818882007
ACRBP	-0.467199390464143	1.10892233406601	-5.99950235502623	0.000999538644102356	0.0136847047416437	-0.0653289391833178	-3.29065655845505
KPNA2	-0.286633175197188	6.82364983558928	-5.81022337688614	0.00100054243939629	0.0136847047416437	-0.245411798942366	-3.2903741582895
SLAMF7	-0.287461353268282	7.63503597242592	-5.81219188185295	0.00100078301384667	0.0136847047416437	-0.244117502064302	-3.29030651585975
ALOX5AP	0.395495338959145	7.55233110793054	5.80955488097498	0.00100198901901822	0.0136847047416437	-0.246418219892231	3.28996764953627
CKAP2	-0.332754226701166	4.9399494615341	-5.84358978096335	0.00100225407142189	0.0136847047416437	-0.211874821927799	-3.28989322506753
CKS1B	-0.414194696338207	3.93908740972088	-5.89767471462216	0.00100332838604694	0.0136848459187018	-0.160884651860278	-3.28959175309919
PCLAF	-1.16046901885654	2.16043960525715	-6.97203876049814	0.0010067577710932	0.0137161619977617	0.771488165316816	-3.28863140154694
CD80	-0.355118831555009	3.85766718327418	-5.87895612919453	0.00100775719856047	0.0137161619977617	-0.179822384948851	-3.28835209564209
GALNT12	-0.398214829224829	6.1807796084737	-5.819885209273	0.00101040920323285	0.0137377200549482	-0.235783043111464	-3.28761219178737
ENSG00000290937	-0.592259447155249	3.83169046411592	-5.94989417010524	0.00101159209277805	0.013739279300223	-0.0540150908986856	-3.28728274760007
ASCL2	-0.608593835912141	1.15791270298596	-6.00947046005608	0.0010194148274075	0.013828916163505	0.1032086707116	-3.28511298761757
NT5M	-0.594324315675706	0.493994105729874	-5.97316201513994	0.00102121210652289	0.013828916163505	-0.0582919398520376	-3.28461666129027
CISD2	0.254400310879478	4.94222457635229	5.80440763747789	0.00102141738107057	0.013828916163505	-0.220692779243513	3.2845600252971
NCOA2	-0.253144069415464	4.71386508745922	-5.82090115772972	0.0010250739695799	0.0138602288111937	-0.234808544032006	-3.28355292044645
FLT1	0.281780164452401	6.97572624571346	5.78282765489301	0.00102588538549654	0.0138602288111937	-0.269144342498502	3.28332988949665
FYB1	-0.381540127071227	7.27853071407166	-5.78346213579312	0.00102754779681024	0.0138681214717453	-0.266627571533438	-3.2828734579598
PEX19	0.225574274282488	6.57859854351219	5.776176799816	0.00103331249707988	0.013923107705332	-0.27836990779632	3.28129597853835
ADORA2A	-1.18396117314383	0.826383842548503	-6.76035655585053	0.00103761201913125	0.013923107705332	0.601263240984799	-3.2801247308312
ANKH	0.358881369960127	7.16350389243241	5.77089514825137	0.00103897308102595	0.013923107705332	-0.283444054578917	3.27975489504528
BAZ1A-AS1	-0.449010866692596	1.38311232674256	-5.90458062531515	0.0010390612590684	0.013923107705332	-0.138711186074955	-3.27973095025266
ESCO2	-0.878260731760649	2.34475514369388	-6.3341755322742	0.00103959170704589	0.013923107705332	0.238471501227406	-3.27958694649931
MND1	-0.963593528362656	-0.382158080431904	-6.36365098670164	0.00104049292431545	0.013923107705332	0.258792931067973	-3.27934244369858
FZD1	-0.39282981184806	4.15870784211047	-5.84820488625996	0.00104093276061449	0.013923107705332	-0.208126768511415	-3.27922318601409
EDEM2	0.287630139520846	6.47781793561107	5.76830789696589	0.00104126902425253	0.013923107705332	-0.257410046130865	3.27913204257925
CCDC170	-0.395905186646079	3.83303540865875	-5.85042533346729	0.00104136445440284	0.013923107705332	-0.207525145278494	-3.27910618143247
TSPAN33	-0.398200738003233	6.78293119421525	-5.77262947299649	0.00104367325580246	0.0139394864134281	-0.279611592510374	-3.27848117390129
PDCD1LG2	-0.350467550727898	2.95851539860184	-5.85509351366071	0.00104595541657699	0.0139554756929598	-0.180340522002135	-3.27786463421441
NR1D1	-0.330735957698148	2.49165609269004	-5.86191982148179	0.00105017361277372	0.0139972362771975	-0.191800476607274	-3.27672833206225
PLTP	-0.250109302391247	8.93644210927975	-5.75441576410724	0.00105220848947932	0.0140098401570217	-0.299385542280793	-3.27618168401513
TXN	0.263561928809912	6.91120707961441	5.75342150515932	0.00105431729273779	0.0140234012607999	-0.282300492116049	3.27561620748893
PTBP2	-0.337196318266013	1.18533161245562	-5.86681447869478	0.00105729805947895	0.0140485202903082	-0.189393818705737	-3.27481869592406
ENSG00000283674	-0.661332031470695	0.0680387412039741	-5.98239122890264	0.00105893542715946	0.0140489530441902	0.0134343828118686	-3.27438149885448
TMCC2	-0.643713326545851	1.50523211322285	-5.99678115748306	0.00106104830604653	0.0140489530441902	-0.0222464243381832	-3.27381825782669
CPT1B	-0.776601234559603	2.61832729499048	-6.06147622279225	0.00106148507276363	0.0140489530441902	0.135847292003505	-3.27370195609938
EEF1AKMT3	0.247250629640827	3.28500975454412	5.79234857723749	0.00106169976356344	0.0140489530441902	-0.262984953169419	3.27364480471431
GSTO1	0.26470958980444	7.47458840057123	5.73390617612546	0.00107298804198334	0.0141837329866287	-0.315528296648363	3.27065478649873
DONSON	-0.362537728703512	3.11962503675354	-5.82962388734923	0.0010822162067034	0.0142910316741469	-0.224438316593052	-3.26823198643438
TFAP4	-0.199300960151299	2.29516767905879	-5.80667870757707	0.00108342286248961	0.0142922921613758	-0.249557043890031	-3.26791659994864
FPR3	0.315119614948769	8.07298891923178	5.71397403875251	0.00109291068274205	0.0143918491788611	-0.322903192868249	3.26544800498545
MASTL	-0.34539726797802	3.95265724164151	-5.78411129666004	0.00109393830480646	0.0143918491788611	-0.221799958865861	-3.26518182318757
CDKN2B-AS1	-0.401615886912277	1.14582528194303	-5.82622985448927	0.00109432658194108	0.0143918491788611	0.020987692464761	-3.26508130914037
PAFAH2	0.273353238835116	5.54413528053005	5.72088229180119	0.00109571869228344	0.0143954380185389	-0.325917379732283	3.26472120177212
PKDCC	-0.459218325224113	-0.621366675882229	-5.87505117696944	0.00109833655149414	0.0144151068625691	-0.184715200660094	-3.26404516542532
MYLIP	0.646771941495687	2.0534128499302	5.86577390484684	0.00110156691590518	0.0144240436904942	-0.121729041590742	3.26321300650617
CNTRL	-0.401633488628026	5.28826301253801	-5.73620493527036	0.00110229574510959	0.0144240436904942	-0.237233572088678	-3.26302556830103
SERINC5	0.300339918820541	5.84872933921187	5.71420119865295	0.00110238181836074	0.0144240436904942	-0.337698637105832	3.26300343979613
IL10	0.488337652225141	1.44716396385624	5.83496673514919	0.00111046637124606	0.0145150594176492	-0.220321935319797	3.26093207778013
IRF5	0.263614427926174	6.74112823338445	5.6905955377174	0.00111849442561988	0.0146051525911907	-0.348253153686215	3.2588889438437
MPHOSPH6	0.25289230826327	4.46277714976421	5.71417115253706	0.00112005900312188	0.0146107493896081	-0.337184605441733	3.25849233938464
RERE	-0.223903565356638	5.7449278471855	-5.70044296629705	0.00112221529950612	0.0146107571183018	-0.350639269453536	-3.25794657881183
CAPN2	0.273702264928389	6.46836100269749	5.68802753605662	0.00112233745145629	0.0146107571183018	-0.328572851549385	3.25791569106767
MIRLET7A1HG	-0.812333841144843	-0.0331200470809957	-6.00492254614833	0.0011234674848391	0.0146107571183018	0.29965497179333	-3.25763009438792
PTPN6	0.29939172430077	8.67263787644703	5.68263374423902	0.00112532575484213	0.0146201412714944	-0.343415062039734	3.25716102527019
ENO3	-0.583672474712147	1.01475063297	-5.87404553262621	0.00112692180113852	0.0146261031344537	-0.0248826186102784	-3.25675871862454
MUC20	-0.554837527377438	0.815510655943844	-5.82709239307788	0.00113497569198479	0.0147010642688376	-0.22664614147833	-3.25473661940402
MAOA	0.483444175739228	4.65907731611196	5.7174304381377	0.00113498342551359	0.0147010642688376	-0.322413217085564	3.25473468412131
CD74	-0.249672325318704	10.8907287867865	-5.67197388639137	0.00113683276275054	0.0147102042198163	-0.378838220451938	-3.25427224496603
GPD2	0.219938389291466	6.34054222635621	5.67093285406092	0.00114052224756201	0.0147201096640885	-0.355515967679405	3.25335173844612
ZNF649	0.257766650451148	3.12307270172142	5.71820726617626	0.00114083659361292	0.0147201096640885	-0.334274014841884	3.25327343810796
SLC35G1	-0.437057543100754	1.03290602823368	-5.80687213504654	0.0011410316696545	0.0147201096640885	-0.219944093085334	-3.25322485671874
CPNE1	-0.244196569169417	5.85532730172457	-5.67283540994697	0.00114288004681007	0.0147279697289743	0.664855655993669	-3.25276492079561
MTF1	0.212015437469221	5.95541425503365	5.67038728224554	0.00114393109619385	0.0147279697289743	-0.379778161260211	3.25250369233048
LENG8	-0.64301570508717	6.15803374609639	-5.67942758141634	0.00114772749875247	0.0147279843579353	-0.247137126799441	-3.25156197637101
TNFSF13B	-0.582865185263861	4.51691047706633	-5.76587416708454	0.00114871112236512	0.0147279843579353	-0.120198638420446	-3.2513184534421
RELL1	-0.352205056127081	3.79978077775946	-5.7391121688842	0.00114877779756753	0.0147279843579353	-0.301838886903552	-3.25130195314811
CISD3	0.268571297414208	4.80062079113892	5.68027153489832	0.00115243009860037	0.0147279843579353	-0.370839941657616	3.25039945776779
ADA2	-0.26242543681314	6.80462782986522	-5.6625600632945	0.0011524370802749	0.0147279843579353	-0.388250000217796	-3.25039773510645
ARGLU1	-0.405071281479062	5.1882422163682	-5.69133567447353	0.00115283654587291	0.0147279843579353	-0.230368091783044	-3.25029918685629
EHD1	-0.499677444886097	6.44431798005785	-5.66243259447566	0.00115309056643327	0.0147279843579353	-0.38707924398495	-3.25023653634338
CLEC2D	-0.578969231391261	3.13565590893261	-5.82884814657368	0.00115359001574873	0.0147279843579353	-0.213784478061649	-3.25011339155084
DUSP28	-0.250331826726386	2.07544784797305	-5.72735813172945	0.00115601049880617	0.0147279843579353	-0.314629225392417	-3.24951729168144
ARAP3	0.196932233352632	5.67312501102516	5.66110699462392	0.00115701888746189	0.0147279843579353	-0.389173077502501	3.24926929301254
CDCA3	-1.12105607948469	1.49105850995223	-6.6884016852684	0.00115714691144826	0.0147279843579353	0.534953514445366	-3.24923782164853
MROH7	-1.07074276414439	0.399640052848159	-6.18201419877389	0.00115767316015181	0.0147279843579353	0.417090327050518	-3.24910849089703
E2F1	-0.502692520082823	3.22593350848366	-5.82544846037348	0.00116335669162392	0.0147856657783269	-0.231229614504714	-3.24771515921719
TXNDC16	-0.504733464335252	2.12430296670901	-5.78763219551274	0.00116529090864426	0.0147956284965276	-0.211120581926088	-3.2472424156477
PSAT1	-0.452013508746348	2.66393413713469	-5.73788440182911	0.00116795033176951	0.0148147703818733	-0.315043170540799	-3.24659360643678
ARHGDIB	-0.223845012493884	9.9841906194262	-5.63873652371944	0.00117298901406878	0.0148640243339435	-0.411118932378388	-3.24536807339835
INSM1	-0.432609793500957	1.7713948663635	-5.78096726790149	0.00117776274813803	0.014892286634836	-0.274128889339136	-3.24421146181358
PRIM1	-0.394143073881153	2.62978169140677	-5.79937716156197	0.00117788782493059	0.014892286634836	-0.256225408338593	-3.24418121566355
HMGXB3	0.246314768610935	6.25548540416792	5.63204485137495	0.00118367956846508	0.014892286634836	-0.299908798857368	3.24278389273287
SNAPC4	-0.31954292009374	3.80127908627229	-5.69968529730223	0.00118407238349133	0.014892286634836	-0.336674976399746	-3.2426893506271
CCDC78	-0.853628769473402	0.365352680406139	-6.04902873391808	0.00118420380548663	0.014892286634836	-0.00361180708668307	-3.2426577266565
RASSF1	-0.349715868749431	5.33285871391542	-5.65434427429016	0.00118420935192613	0.014892286634836	-0.266048196667204	-3.24265639209248
SLC25A30	0.237851744454005	4.35645291268284	5.65433677684766	0.00118451321447942	0.014892286634836	-0.395481412817562	3.24258328661797
ADAMTSL4	0.304325489081608	7.23624163125808	5.62832508773497	0.00118527756105693	0.014892286634836	-0.399811707732304	3.24239947111504
UPK3BL1	-0.308115441372615	4.26504250661617	-5.66384253335217	0.00118563998709937	0.014892286634836	-0.387007376802695	-3.24231235059659
CDT1	-1.01962710534602	2.51495471980722	-6.47412291915672	0.00118854980731461	0.01491427085042	0.35314517636968	-3.24161377408784
ZNF608	-1.01384708939695	0.0646242524542615	-6.06214488557245	0.00119313555052756	0.014943525460244	-0.00229705933639135	-3.24051605039197
ACE	0.243553647115629	8.02240351255441	5.62067608647026	0.00119320483965717	0.014943525460244	-0.428976846787218	3.24049949404686
PRAG1	0.231727199031609	6.52052926977167	5.61647719375817	0.00120043177506684	0.0150180284980692	-0.431877825747735	3.2387775071741
ARHGEF6	-0.283152044589231	6.23245402912889	-5.61879741098001	0.00120217874180838	0.0150180284980692	-0.404655099805487	-3.23836268894665
SLC17A5	0.256099363430607	6.47607841548462	5.61461993160525	0.00120265661273606	0.0150180284980692	-0.433492543108791	3.23824931522642
ARHGAP24	-1.10200669363609	-0.220904900912521	-6.18100059581862	0.00120540194356099	0.0150336408708163	0.290307021764372	-3.23759879729103
HMGCR	-0.32962022512311	5.7039789514619	-5.62881798251746	0.00120624454817932	0.0150336408708163	-0.402708832201161	-3.23739941299139
PDGFRL	-0.90685423935524	0.000698177875901032	-6.06011378775393	0.00121209110508082	0.0150868755439728	0.0207578156144423	-3.23601948368252
ANKLE1	-1.03020100934477	0.261218729874889	-6.1985082851191	0.00121286186537614	0.0150868755439728	0.117897966525132	-3.23583802446427
PPA2	0.224729988583243	5.81520730033494	5.60507157254353	0.00121838914987764	0.0151409867108466	-0.444267490740015	3.23453985418976
CARF	-0.329744838089054	1.83252161171022	-5.68143372442258	0.00121984502346175	0.0151444466136728	-0.348487605290289	-3.23419882436363
CELF1	-0.251009178406872	6.30420947482703	-5.59888142730991	0.00122387927279613	0.0151798796593093	-0.306307619893365	-3.23325578559901
RASSF3	-0.193791922514981	6.55801380570852	-5.59490737820528	0.00122837029366738	0.0152209043517821	-0.454425547442249	-3.23220934384713
CREBL2	-0.263735804294655	7.03648152985999	-5.58392364647384	0.0012378733526511	0.0153238951509129	-0.448215198680922	-3.23000665819359
PLAU	0.354220385198664	7.16942694213033	5.5791707700464	0.00124323030210694	0.0153754116785572	-0.469568195940138	3.22877185987801
DCUN1D3	0.239262411509484	4.06615611936144	5.60522397862055	0.00124470249102399	0.0153788313540352	-0.443921046482924	3.22843337511064
SLC12A7	0.228867767445662	6.69864006986784	5.57468424334808	0.00124882505355125	0.015414959538173	-0.473923373578994	3.22748748139887
MYG1-AS1	0.466500957519163	2.75052491677119	5.68260249240085	0.00125049322039423	0.0154207514867791	-0.357266079242203	3.22710555114055
ADAM8	0.497974384875305	1.81464035809238	5.60975006627877	0.00125967865198075	0.0155191444653031	-0.439531103819673	3.22501091695641
TDRD10	-0.695271182489097	-0.00216390088596503	-5.76094447153892	0.00126526118572345	0.0155627214400048	-0.158924107030426	-3.22374476237114
SLC44A1	0.31191249812129	6.181673071615	5.56191858143659	0.0012656357196583	0.0155627214400048	-0.486704860729431	3.22366000039859
RPS6KA5	-0.401399026703324	1.63210051370178	-5.64674971331987	0.00126702146592495	0.0155648807017447	-0.401581768100059	-3.22334658894522
FOXP1	-0.320541844334624	3.87998520241003	-5.62519642538883	0.00127016016728864	0.0155879483129573	-0.40709881035871	-3.22263788365551
PLIN4	0.376192019315066	1.08194573533084	5.66507456860464	0.00127195623040771	0.0155879483129573	-0.386000859855946	3.22223306726853
DSCC1	-0.58516465415343	1.32112950689261	-5.89243277493533	0.00127253504343066	0.0155879483129573	-0.168085530823425	-3.2221027204765
DST	-0.476682460264587	3.7737107463505	-5.62049496068826	0.00127530520164134	0.0156070176056241	-0.42925461289959	-3.22147964675139
GPR137B	0.273051560922032	6.72186837087876	5.5498028472658	0.00127835560622238	0.0156294770030725	-0.497318749245441	3.2207949827554
CMSS1	-0.213030419738153	2.80373907411268	-5.61869366641737	0.0012820504572291	0.0156597654139417	-0.431206727119388	-3.21996768945251
CDC7	-0.557255309186661	1.21934408882139	-5.73930325960283	0.00128503646005798	0.0156813462516753	-0.311891316839701	-3.21930071681188
CD4	-0.221427102120347	8.8296601948939	-5.54111164860196	0.00128700379269309	0.0156904670915816	-0.505782224085273	-3.2188620621718
CHKB	-0.353732947992396	4.17274847653066	-5.60030753998687	0.00128994788135089	0.0157114674715295	-0.445044598031108	-3.21820677576432
CYGB	0.445268982458217	4.95910552652581	5.55999837991245	0.00129333361147479	0.0157378021861767	-0.488434997445088	3.21745489455047
HCAR3	-1.12497897164088	0.99079150731946	-6.37462785269605	0.00129762929239479	0.0157751492994157	0.287680644632916	-3.2165035476834
KBTBD7	-0.343224459087462	2.12799602659667	-5.62655771269748	0.00130301527969438	0.0158163768639614	-0.41788311695097	-3.21531483359937
POR	0.237448786280755	6.25510037043524	5.53115399457213	0.00130347997790383	0.0158163768639614	-0.516990685372059	3.21521248501794
OFD1	-0.278234927001771	3.17006291321938	-5.59313611167405	0.00130503447329297	0.01582031422761	-0.442786507646195	-3.21487035598361
DHRS12	-0.373126070764024	2.18654739300539	-5.6180755468311	0.00131691513275252	0.0159493054966694	-0.398764887565761	-3.21226789241698
KDM7A-DT	-0.40160319239323	1.60386526591275	-5.65931366220964	0.00132360152579079	0.0160152049150716	-0.390266609809848	-3.21081274758443
COL5A3	0.476054252339533	2.2012469189038	5.64407164557375	0.00132675579281836	0.0160382829015317	-0.40504417692253	3.21012864467095
GEM	0.206409347083498	2.98932028877471	5.53994205020345	0.00133152961203595	0.0160808768732455	-0.508735019850823	3.20909613937706
CLDN1	-0.581997462142126	5.04542781216057	-5.55747520048152	0.00133377219890091	0.0160928499270765	-0.49123631670923	-3.20861228016429
DHRS4L2	-0.270039912668707	4.59175543677168	-5.5375470195687	0.00134143563390664	0.0161701453826685	-0.506882313812384	-3.206964467968
TMEM192	0.237027441239647	5.66678190281686	5.5022292157969	0.00134461888968622	0.0161902205333485	-0.49761794824861	3.20628254763565
CATSPER2	-1.23894723627563	-0.279218765564691	-6.05655202264213	0.00134561854689392	0.0161902205333485	1.56414153386749	-3.20606870731721
FICD	0.323953659347214	3.69599476477432	5.51542108866531	0.00134858550658393	0.0162107540053107	0.410046802075739	3.20543489602775
TUG1	-0.280082942643866	5.82538489989113	-5.5001309149324	0.00135488189399957	0.0162354219684594	-0.499549322246144	-3.20409409240352
ENSG00000258634	-0.401715098883229	2.95982923044667	-5.58375300774555	0.00135567469601935	0.0162354219684594	-0.390436463002024	-3.20392567435716
ENSG00000291105	1.10267537648716	1.47734679806165	5.90874769163945	0.00135698235761595	0.0162354219684594	-0.020843786455889	3.20364808108206
RASGRF1	-0.50316631559032	2.64906990352506	-5.59867768820767	0.00135854564278467	0.0162354219684594	-0.449538995173531	-3.20331654711703
SKA3	-1.07404969254165	1.45669534641688	-6.54920650544646	0.00135861947615487	0.0162354219684594	0.411178993179193	-3.20330089759682
SIPA1L2	0.239006306389491	6.81718831172152	5.4856837697522	0.0013589718597381	0.0162354219684594	-0.531025447075937	3.20322621813669
IL17RA	0.200858104218587	8.03774834549449	5.48416452614808	0.00135947360130857	0.0162354219684594	-0.564016167821289	3.20311991656122
ENSG00000229337	-0.602760064079577	-0.93037076797084	-5.56485342346855	0.001363929463006	0.0162636903538891	-0.483180555005443	-3.20217745910063
GLUL	0.236630107952182	10.403774324465	5.47985521154578	0.0013650753111749	0.0162636903538891	-0.567409519683429	3.20193556031502
AGER	-0.730830052484764	-0.59620725354935	-5.7278393959678	0.00136563408351736	0.0162636903538891	-0.278728796945848	-3.2018176664084
ENSG00000269044	-0.428249613134065	0.879952369191703	-5.56065043240515	0.00137260354911356	0.0163315697027739	0.883149764392536	-3.20035092365744
B3GNT2	0.304238934596945	5.56366952717303	5.48178829277627	0.00137531478372854	0.0163421702584763	-0.561401961414139	3.19978219222449
ABHD2	0.190886781664397	7.72986423686316	5.47095675758528	0.00137709396411964	0.0163421702584763	-0.57738546574587	3.19940953800915
EGR2	0.260884656299512	7.94490999242932	5.47076444566797	0.0013773062167772	0.0163421702584763	-0.577430716423105	3.19936511075805
ZFHX3	-0.307415224891289	6.14774905344381	-5.47094615162103	0.00138487319958858	0.016416810224063	-0.572166627054616	-3.19778535336341
MOV10	-0.206882717184769	5.57845306027805	-5.47767241802893	0.00138701025749112	0.0164197881381758	-0.569657528662326	-3.19734064179569
GOLGA8A	-1.16606395786929	2.91403397965454	-6.03753280944764	0.00138767763226537	0.0164197881381758	0.0722505592053402	-3.19720189375732
POLE2	-0.697059734005696	0.609536143675727	-5.83865785993872	0.00139036502028014	0.016436465892319	-0.21639375501506	-3.19664380455612
PREP	0.195226646614818	5.97983034321261	5.46365793221641	0.00139295453569679	0.0164519570598091	-0.583733532627338	3.19610698080639
ZRSR2	-0.266978823413216	3.45678275485091	-5.51660678541439	0.00139616798462954	0.0164747822186286	-0.53167749632009	-3.19544208960715
MALT1	0.383446446259382	4.72469290006472	5.48058398926378	0.00140236339519892	0.0165309355869338	-0.50328281802251	3.19416417726326
SGCG	0.326564291617983	1.77107683941194	5.50705128014407	0.00140368389015467	0.0165309355869338	-0.541346500595646	3.19389247511276
CD82	0.297886837235843	7.62949288124429	5.45045852186302	0.00140478250633794	0.0165309355869338	-0.596861760974037	3.19366660579721
MYCL	-0.460112235508083	3.25448919232543	-5.54783163162594	0.0014131106337864	0.0166137376341505	-0.490319851198645	-3.19195966722962
HJURP	-1.19824188499027	2.04466373280248	-6.55929094590311	0.00141469654714184	0.0166152320247874	0.429406315654121	-3.19163566902307
S100B	0.411823098701099	7.25395036850285	5.44275139124113	0.00141582135742241	0.0166152320247874	-0.605629011305039	3.19140607595924
PAPSS2	0.312569151528221	5.20870034729937	5.45295430121644	0.00141937575924758	0.0166362757619314	-0.593824208872077	3.19068166530749
FNDC3A	0.245530375315564	6.75907827321129	5.43950224443328	0.00142123743465657	0.0166362757619314	-0.590875306365608	3.19030291064861
CDKN1A	0.274119478275824	9.12573434506327	5.4379113658646	0.00142149487345379	0.0166362757619314	-0.610473978053446	3.19025057117052
ENSG00000291215	-0.622368039529402	4.54704119218403	-5.53681516768241	0.00142462316221824	0.0166577301022281	-0.427648557655187	-3.18961526099989
ERMP1	0.244887701439925	6.43451664461413	5.43426505907627	0.00143004805303009	0.0167059746213197	-0.613488175144152	3.18851658686771
MICAL3	-0.231817642750042	4.93907285198744	-5.45502342274727	0.00143634568097074	0.0167486793241124	-0.593370706154412	-3.18724597060868
CENPM	-0.911723623055961	1.54942538905958	-6.13888210873429	0.00143759612767703	0.0167486793241124	0.0532049940324937	-3.18699429033065
TDRKH	-0.304476286902971	3.85006113371452	-5.48070958731449	0.00143787876907024	0.0167486793241124	-0.499674003236585	-3.18693743041048
ARHGAP26	0.222054006798119	6.01430977269379	5.42948928086907	0.00143891235057878	0.0167486793241124	-0.567588869803801	3.18672958902707
TIGD1	-0.713661881277938	-0.0758659225371617	-5.6429442782387	0.00144154931707128	0.0167642019133552	0.411230006378439	-3.1861999480862
ERMARD	-0.229645948738844	3.08460028755036	-5.47529003820994	0.00144511254171429	0.0167713270835094	-0.570032034313503	-3.18548568289179
NOXA1	-0.491137959963943	1.40736574612967	-5.55634165268574	0.00144552058343116	0.0167713270835094	-0.20133256778306	-3.18540399262226
PRKRIP1	-0.239170058420626	3.86281468837644	-5.44492837106224	0.00144607384043009	0.0167713270835094	0.717337320099667	-3.18529326408004
TAL1	0.456976681155933	3.48347817591292	5.48679381031217	0.0014545228583684	0.0168541198237247	-0.561098756448334	3.18360711595523
COMMD7	0.1981169555717	5.73961534813752	5.418122915506	0.00145758170230835	0.016859257419672	-0.620193086747325	3.18299889558197
LPCAT3	0.39401415498316	5.65361056168743	5.42098663017414	0.00145758779744016	0.016859257419672	-0.217250116334314	3.18299768480108
IGSF3	0.518448993528961	1.64832344789141	5.54081158748696	0.00146199728079614	0.016895066509973	-0.507780431410172	3.18212297365248
NBPF26	-0.408205474369111	3.8216947940649	-5.49372693410829	0.0014656744036525	0.0168965575763721	-0.535717020636611	-3.1813953983341
DNAH1	-0.801179364550884	3.27449303314249	-5.66354421052968	0.00146603008427302	0.0168965575763721	1.02724493446549	-3.18132511070565
RAB5IF	0.24559888282155	7.51455233524556	5.40640146255819	0.00146606734996356	0.0168965575763721	-0.626986908320482	3.18131774737643
UPK3BL2	-0.334232160414286	2.42101204590124	-5.47921421251996	0.00147081909605348	0.016922132710486	-0.569236593638356	-3.18038025993761
ENSG00000285796	-0.97813451147671	-0.26381430183309	-5.74813410821041	0.00147243028537364	0.016922132710486	0.0023865266092109	-3.1800630167087
NDST1	0.182770878296662	7.92431763847307	5.40130480912078	0.00147318843484174	0.016922132710486	-0.647366246899995	3.17991384771735
AIF1	-0.319522683724141	6.83444091813863	-5.4028071538907	0.00147354910867239	0.016922132710486	-0.645406353022694	-3.17984290850436
CRABP2	0.362922757070577	7.14524429087161	5.40031263412369	0.00147566864364878	0.0169313560166018	-0.648482857172821	3.17942635030388
SLC7A11	0.802595206931703	5.7216093104321	5.43176468447072	0.00147951584813826	0.0169603679489789	-0.615114341028502	3.17867165492588
MSH2	-0.226030860188247	4.19737191129966	-5.43284522798018	0.00148749022724751	0.0170360290936002	-0.613728304495359	-3.17711308466635
MTBP	-0.55540873687986	1.0260441823996	-5.62639109819842	0.00148876509883429	0.0170360290936002	-0.416570630898597	-3.17686462863735
PKMYT1	-0.874686679399244	2.94867975193803	-5.83507124098601	0.00149080531671883	0.0170442115410111	-0.217845114813469	-3.1764674240733
LYPD1	-0.247342517662452	3.69737412362956	-5.43164903435621	0.00149794403228784	0.0171032586719361	-0.616910659490111	-3.17508153759559
ACVRL1	0.449216689630406	4.58685602066267	5.42538544960061	0.00149862949177982	0.0171032586719361	-0.596659774429622	3.17494878514647
ANKRD24	-0.518946614312725	0.448348752121983	-5.51157418239273	0.00150214508601572	0.0171281827095161	-0.53606070865764	-3.17426880048614
APOBR	0.242575062612172	7.92076626078551	5.37912393156723	0.00150545438628643	0.0171507124148946	-0.662000670345584	3.17363005539753
BMAL1	0.276162384446402	4.25271216924076	5.40417267596433	0.00150784459212496	0.0171627408353197	-0.60969312345198	3.17316951349017
HLA-DRA	-0.363402608406989	9.10204038463366	-5.37190211641301	0.00151604768541136	0.0172408535187984	-0.674793793521336	-3.17159404995983
ENSG00000291176	-0.281242846379249	1.21267948945708	-5.40799343054338	0.00152658585001854	0.0173453597199103	-0.640742194776049	-3.16958160270677
PARP1	-0.231918147803543	7.77561584283997	-5.3640412768465	0.00152803718664248	0.0173465262970835	-0.671818149642331	-3.16930544768115
ELOC	0.242033571122862	5.81696412147531	5.36411517187434	0.0015345457229773	0.0173884319096144	-0.540217553843233	3.16806999057634
DNAJA1	0.201126743724255	7.30897493835037	5.35853053958146	0.00153653635514757	0.0173884319096144	-0.687105428018274	3.1676930904301
CCL4L2	-0.899526153254484	3.67251831303915	-5.71040995744253	0.00153660680789133	0.0173884319096144	-0.338589862496157	-3.16767975936677
IL6	-0.796988811976303	1.33033441309442	-5.84380914101429	0.00153713629927162	0.0173884319096144	-0.217062315219001	-3.16757958705416
PODXL	0.303828901353848	4.5497401106047	5.37628575364231	0.00153901262054723	0.0173907750578807	-0.672828028741054	3.16722486915116
TNIK	0.201160038720377	6.14101239091337	5.35870288663463	0.00154004764351782	0.0173907750578807	-0.69038635403602	3.16702936882408
ITPRIP	0.292618080874462	7.15066969139231	5.35353969914418	0.00154452375231188	0.017426021493189	-0.694532789045363	3.16618528975845
KRBOX4	-0.375729408543963	2.43940945633154	-5.45537562833075	0.00154982341808423	0.0174704897488163	-0.546885285960742	-3.16518881680693
TEPSIN	-0.329504475917487	3.43936764819362	-5.41885950968627	0.00155193565735283	0.0174789811075938	-0.559879985285828	-3.16479253605322
IGFBP4	0.507003245549676	5.05504032310839	5.37636105463266	0.00155481584651729	0.0174858081944214	-0.672172259214207	3.16425297855378
VSIG10	-0.262981945816573	2.94986765802027	-5.40966281216468	0.00155526081281434	0.0174858081944214	-0.631228398406195	-3.16416970330943
DEPDC1	-1.03161895336594	1.14027342460353	-6.28617809915676	0.00155836235821651	0.0175053769881055	0.181411656318665	-3.16358985915651
HHIP	0.427724353113871	-4.53677474231639	5.36876328909605	0.00156262403165135	0.0175313116688502	-0.680466833812186	3.162794856092
NUF2	-1.09068867923449	1.43409033291198	-6.28471969153916	0.0015641595010158	0.0175313116688502	0.188217065415865	-3.16250890782942
ELL2	0.245960342565281	6.49329616253877	5.3417174761197	0.00156493463347661	0.0175313116688502	-0.707699689851004	3.16236465418139
IDH3A	0.261405051425682	5.75329063627337	5.34597748639026	0.00156656262437595	0.0175313116688502	-0.699799482598197	3.16206189600342
ERBB2	0.237769610648604	2.81262172685071	5.37791838958432	0.00156748627112251	0.0175313116688502	-0.671138500446979	3.16189025379934
ZMYND15	-0.356798410161905	4.24743475520694	-5.38937199176389	0.00157371169344957	0.0175760726253909	-0.658728243450318	-3.16073580051409
LINC00342	-1.18231720373475	1.9538381631894	-5.89699136180139	0.00157422140137229	0.0175760726253909	1.34496420114622	-3.16064146570535
HRH2	-0.442140517844146	4.49650686271679	-5.39652018414602	0.0015780223192015	0.0176032290282478	-0.623869544063965	-3.15993889169662
UACA	-0.394436082534727	4.24203524543402	-5.39067506203475	0.00157965753079045	0.0176041086251212	-0.626149855254384	-3.15963711309637
FAM110A	-0.310168876953354	4.02687223469282	-5.36805486811775	0.00158083855248134	0.0176041086251212	0.174981683575494	-3.15941933415096
FLI1	-0.217671974666137	6.54803610036901	-5.33098992784613	0.00158360662082849	0.0176161594212399	-0.713213775023753	-3.15890949214812
PELATON	0.358465925062054	6.8765820961987	5.32763508261812	0.00158565813947378	0.0176161594212399	-0.713857484007388	3.15853215833306
TMEM107	-0.238200414531628	3.58986579286922	-5.37588855522233	0.00158602959180499	0.0176161594212399	-0.670944559382553	-3.15846388552988
USP38	0.250688622744382	4.85034393305531	5.33753857908035	0.00158856740682758	0.0176291233706784	-0.520395202222526	3.15799782951541
FNDC10	-0.337605423847043	4.92562060900723	-5.36003222953635	0.00158997757988706	0.0176295617521615	-0.677051473913528	-3.15773915502721
ZNF514	-0.445174467149536	2.60192534046284	-5.42167699721116	0.00160264526558323	0.0177413505174494	-0.618499615195332	-3.15542488707406
ARHGAP18	0.290458676714032	7.62091201558759	5.31536452753582	0.00160281832539855	0.0177413505174494	-0.687109015130483	3.15539338741341
RINT1	0.189819242551228	3.77507205974393	5.34121400312469	0.00160480937392686	0.0177481153632393	-0.702392651384464	3.15503120969478
SLC30A2	1.05568416586726	0.946471324354982	5.75588779956371	0.00160673377798498	0.0177524708312468	-0.290090324001629	3.15468154767446
GPR155	-0.497424543059149	4.34120280833822	-5.39561009548555	0.00160796365405089	0.0177524708312468	-0.646470283638815	-3.1544582824497
MIR23AHG	-0.646441376085875	1.71879188621922	-5.55308640457256	0.0016109621037637	0.0177703212509508	-0.483796751818683	-3.15391461773905
CTNNBIP1	-0.205873078382871	4.01076611353319	-5.35036098035663	0.00161297408410218	0.0177772687829668	-0.699024996770791	-3.15355033691948
F2R	-0.31131205280171	3.15045803090607	-5.37590257429368	0.00161786783540436	0.0178159384408998	-0.669612804631075	-3.15266603740008
CA5BP1	0.271551048259758	3.22810807602277	5.34248624923091	0.00162172598842545	0.0178431477015639	-0.706387614789394	3.15197060407042
GFPT2	0.731123012282858	0.0469836977916448	5.47919843024604	0.00162499663956554	0.0178638519470872	-0.568862250365461	3.15138225967678
ST3GAL5-AS1	-0.463487724136477	-0.804398590587543	-5.38343559404455	0.00162965455294213	0.0178950232822532	-0.644858143121224	-3.15054624470102
USP54	-0.200165512042237	3.17908144775204	-5.34625983061762	0.00163061477894579	0.0178950232822532	-0.70212265966543	-3.15037417416163
EXOSC8	-0.221903990184033	3.75724740888657	-5.34248820579681	0.00163459728947998	0.0179136585291497	-0.706144481384579	-3.14966151036549
SLC25A19	0.299200193795374	5.51696874898172	5.30592114995823	0.00163547761207317	0.0179136585291497	-0.73853141807722	3.14950419373032
PLEKHB2	0.191364369373474	8.86327517909253	5.29397156182565	0.00163649111893569	0.0179136585291497	-0.704465705814694	3.14932317308758
ENSG00000284707	-0.404473138139982	0.879376161001333	-5.39234892430862	0.00163912404669141	0.0179272223542048	-0.650029303450456	-3.1488533922801
ZNF804A	0.24051614841255	3.83674126751085	5.32104074474281	0.00164063972636655	0.0179285540871083	-0.720142903311518	3.14858327158952
MFSD12	0.324901729147043	9.74898181917859	5.28783831265738	0.00164657844867103	0.0179781765762367	-0.761785291691274	3.14752709500864
C18orf32	0.179869700748673	5.405578562491	5.29293112717593	0.00165271134879906	0.0180298332215891	-0.757891419632108	3.14644005741542
NFKB1	-0.307494195540158	6.47637867901389	-5.28604547507037	0.00165463015330707	0.0180354686710471	-0.759774068810598	-3.14610071749318
HK1	0.174329081198097	7.61115374549795	5.28051036807916	0.00165884837883702	0.0180661370436932	-0.770729288003047	3.14535599687063
SLC24A1	-0.269103958882369	3.9480598360698	-5.32715677671918	0.00166234282323513	0.0180888776585873	-0.708354762176698	-3.14474037701603
ACSL3	0.208711001193319	6.57254688591048	5.27875784285546	0.00166378587650484	0.0180892763682209	-0.750009858238855	3.14448650015182
SPC25	-1.07668214875828	0.820585911623216	-6.22613220435785	0.00166628374493515	0.0181011330467532	0.127201749832935	-3.14404752774823
NABP1	-0.486128283834767	6.95614570831184	-5.27608061687338	0.00167173283605619	0.0181450023100039	-0.534723178422971	-3.14309200813924
NPC1	0.295190011568349	7.73740150014831	5.26834377053891	0.00167893154273923	0.018207771924715	-0.731577525126951	3.14183407017098
SLC35E2B	-0.208500264813061	5.97531931914741	-5.27132644704339	0.00168827296787646	0.0182936536755072	-0.779939314749027	-3.14020907931355
HSP90AA1	0.182839939448954	10.1540690205092	5.2592842226819	0.00169377667466041	0.0183378414052881	-0.792179814435707	3.13925554792518
SLAMF6	-0.424584245279967	1.92230081717151	-5.34236978412513	0.00169712114868468	0.018358597320759	-0.705477433815358	-3.13867750040037
TBC1D3L	-0.844440252737552	1.79966525686677	-5.53223852119445	0.00170288462484845	0.0184054639031939	-0.471302034041219	-3.13768381495617
PTPN7	0.277973059198265	5.88113586225516	5.25584479952919	0.00170930971691211	0.0184593967917075	-0.796052320728568	3.13657969961786
GDAP2	0.182306894926292	4.39279318233633	5.26659858868843	0.00171437874715355	0.0184910318954391	-0.784856405770127	3.13571130615681
PIGC	-0.207053170328832	4.10895406061048	-5.28361949287055	0.00171511437189075	0.0184910318954391	-0.759525221267828	-3.13558547995412
ST6GAL1	-0.229457592074762	8.3814102215589	-5.24468064432825	0.00171879926778536	0.0185027041515865	-0.807128803773793	-3.13495593662125
VRK1	-0.320604114234095	3.22278933546451	-5.32030038568061	0.00171907413008443	0.0185027041515865	-0.722656348303512	-3.13490902773413
PPIF	0.294620314061997	6.89880718885388	5.24432913340301	0.00172142790722309	0.0185125466076115	-0.801756674702859	3.13450760673836
EHBP1L1	-0.185866492798876	7.84100142482917	-5.23819800316033	0.00172991061645423	0.0185882291970212	-0.814360963355674	-3.13306511258465
ZNF554	-0.390988560108964	0.672385228440607	-5.298375867492	0.00173658221810243	0.0186394936363862	0.504007172674652	-3.13193516175546
TP53	-0.209458259992104	6.10752212380269	-5.23836711373024	0.00173757991525634	0.0186394936363862	-0.656412200920779	-3.13176652775353
RPS6KA2	0.337543590054626	2.95371434499379	5.28236848349965	0.00174272136385281	0.0186610269589992	-0.76860852698524	3.1308989125985
ERP44	0.203024403040146	6.57944916898412	5.23085755614701	0.00174377786630808	0.0186610269589992	-0.469631812371403	3.13072092024537
SIN3A	-0.197042061261177	5.4244355081762	-5.24223401064052	0.00174393985419974	0.0186610269589992	-0.809467607400078	-3.13069363839397
GTF2E2	0.187097614130148	4.74171182026992	5.24304292694501	0.00174897780445764	0.0186993786541431	-0.808986814562773	3.12984631244058
USP1	-0.286322295087162	4.67557607377962	-5.25455428932661	0.00175469661610584	0.018744940096639	-0.795601576206471	-3.1288871886253
MTFR2	-0.729958628346669	1.10077330793219	-5.64244557670067	0.00176593442382383	0.0188343374788368	-0.40764199670446	-3.12701079618782
NEAT1	-1.06215807198658	5.86023612155886	-5.27468366990191	0.00176599370233846	0.0188343374788368	-0.114866089953001	-3.12700092751057
MVD	-0.507289966116287	4.70234403913474	-5.26716643187552	0.0017698430984239	0.0188558487377949	0.45824236098852	-3.12636073176435
DTWD2	0.261244915255254	4.43748121391897	5.22416504113078	0.00177094272082539	0.0188558487377949	0.00966966724153462	3.12617808785598
OSBPL6	-0.476605486485335	2.43611133675084	-5.35845620910879	0.00177589566852371	0.0188929446555434	-0.685714570416088	-3.12535670862688
NOMO3	0.237424756312711	6.49396918975667	5.2139959767147	0.00177791207594377	0.0188987645626353	-0.839303575663214	3.12502291783691
LINC01001	-0.635179483703899	2.98611206703613	-5.3878786851251	0.00178381492699342	0.0189458096117486	-0.520690071843979	-3.12404777200673
KCNJ2-AS1	-0.594436839859246	-0.234130016121381	-5.34895134118422	0.00178600991095505	0.0189458096117486	-0.65400385404405	-3.12368591899703
EPM2AIP1	-0.360991727164307	3.97392715598451	-5.26330786230688	0.00178675688532507	0.0189458096117486	-0.613166792778447	-3.12356287012362
CDC25A	-0.481357250687497	2.18610272502976	-5.41936890298775	0.00179506510350645	0.0190182268214992	-0.630187404211803	-3.12219743822248
DGKI	0.375827265101809	1.34347007578059	5.25720208513092	0.00180045479879936	0.0190596293186481	-0.785770724917035	3.12131476020179
UNC13D	0.299860331794852	4.78262202344309	5.21102256972448	0.00180245989900446	0.0190651638330554	-0.842565829283457	3.12098700179851
MDM1	-0.246465827919881	2.58091951795803	-5.23823446228914	0.00180748072379724	0.0190838606819584	-0.282822033113295	-3.12016775374211
KIF13A	0.299216628941972	5.81221198470024	5.1989382691707	0.00180763311605411	0.0190838606819584	-0.640704870276767	3.12014292061403
USP21	-0.282170364362631	3.42139628938042	-5.24950384476771	0.00180867875690462	0.0190838606819584	-0.744501108856674	-3.11997257975617
RGS20	-0.41027048048315	1.6373500240362	-5.25119785261109	0.00181273991006309	0.0191110333796979	-0.800099110560091	-3.11931185197002
LAPTM5	0.218976781515826	11.5439343929648	5.18968457194676	0.00181553561651838	0.0191129421181767	-0.863740842772359	3.11885779567952
STX11	0.258392151715614	5.54294372452119	5.19707560261852	0.00181736120160238	0.0191129421181767	-0.856558258837674	3.11856164540464
DNAJB11	0.208993896739865	6.70084323599116	5.18955946088916	0.00181818420381451	0.0191129421181767	-0.861906083070542	3.11842822563947
TBC1D8	0.213937049977249	6.30066317044091	5.19055201381308	0.00181886496288667	0.0191129421181767	-0.863899686295956	3.11831790734006
CDCA7	-0.866797251558531	0.217431732451626	-5.89433040803754	0.00182411513096427	0.0191441687821262	-0.17847613949064	-3.11746838009788
SLC39A13-AS1	-0.252122155344118	5.53716450339186	-5.2003875535254	0.00182481347588918	0.0191441687821262	-0.8502545618174	-3.11735555059081
FHOD1	0.223811159959094	6.96879373471907	5.18377398437565	0.00182784703403392	0.0191603655678437	-0.870335347700226	3.11686588772807
PCNT	-0.28307124258005	5.50026175726221	-5.19921911651888	0.00183412025825619	0.0192104680469797	-0.852667944263862	-3.11585565736404
MYL5	-0.611519928644458	2.13164681119067	-5.38113841088437	0.0018389054167745	0.0192449157612316	-0.583525457765704	-3.11508719514881
TRIM52	-0.34625987243068	2.50985044261379	-5.26130329376261	0.00184430917387185	0.0192857760929591	-0.748408759645755	-3.11422159632104
RIT1	0.201749954931332	6.20551552085275	5.17357317937015	0.00185005854893746	0.0193301811993774	-0.880411454327692	3.11330318961112
LDLRAP1	0.30908651401826	5.22506834784076	5.18152927870354	0.00185581778890857	0.0193346217600026	-0.864400940422865	3.11238583230865
EBP	-0.323748766452917	4.28032037080343	-5.21383012714989	0.0018562631643446	0.0193346217600026	-0.83095655133953	-3.11231499992934
FLRT2	0.3259810348984	5.47174116625419	5.17488610204909	0.00185764610165656	0.0193346217600026	-0.879783548594134	3.11209515745038
NRGN	-0.486741777632202	3.83196266949275	-5.26630093339105	0.00185774453442403	0.0193346217600026	-0.783258101123447	-3.11207951554399
LINC02980	-0.367056971864133	0.630921406046883	-5.24693694816035	0.00185799972752007	0.0193346217600026	-0.802748169117046	-3.11203896647053
IFT172	-0.275551083953798	2.88507402272861	-5.22997279265913	0.00186005938147126	0.019340407246955	-0.818615593156692	-3.11171188357949
ENTPD7	0.245936058843826	4.12032751632224	5.18742273997799	0.00186499424412937	0.0193676618536139	-0.862458032210007	3.11092955542813
GCH1	-0.369980036699534	3.4665000561985	-5.24469327764761	0.00186683678686407	0.0193676618536139	-0.801486968138248	-3.11063794299765
YWHAG	0.192987380259873	8.5323089074109	5.16165306907489	0.00186719800174788	0.0193676618536139	-0.893772778626358	3.11058080585212
SMC3	-0.205046365926916	5.51728808475058	-5.16951119452481	0.00187333626320402	0.0194156736642466	-0.885269226219971	-3.10961140184962
SEPTIN9	0.247635199203055	8.75053690998861	5.15435331064495	0.00188089610464116	0.0194750847450685	-0.900579932028879	3.10842149216099
COX17	0.180528495414949	5.02151824224825	5.16582837693344	0.00188209690080237	0.0194750847450685	-0.889389874387097	3.10823289277548
STAT1	0.321987925055158	7.96402744671023	5.15089425793793	0.00188780178288642	0.0195184136105186	-0.853911882267737	3.10733838002326
LPP-AS2	-0.228139237967856	1.35983984059041	-5.20158052086173	0.0018967974037247	0.019595669242335	-0.851529746036266	-3.1059329184432
TM7SF2	-0.3497498970999	2.53719791187094	-5.20716614665364	0.00189929408823037	0.0196057147374149	-0.846249394425831	-3.10554392576343
USP13	-0.176789706292263	4.12870066684702	-5.17154601263847	0.0019085752133168	0.0196657943150726	-0.883793462831058	-3.10410199804057
LINC01003	-0.387022728918817	1.29069640389653	-5.24854580667092	0.00190930896463372	0.0196657943150726	-0.795963275630541	-3.10398827632851
RFLNB	0.359083180567953	5.43397313914192	5.15100673962548	0.00191058177507074	0.0196657943150726	-0.904952824575994	3.10379110277185
RSPH3	0.267224931489073	5.00934077456643	5.15251436471897	0.00191133179396627	0.0196657943150726	-0.899197394599401	3.10367497235377
MLKL	0.20061916531075	4.7778913534027	5.1524131809612	0.00191347914299153	0.0196657943150726	-0.90336045506115	3.10334271529105
ENSG00000291207	-0.52428054696012	1.48690530243887	-5.26946050050006	0.00191428817310456	0.0196657943150726	-0.491151548812525	-3.10321762371066
CCNB2	-0.508704742672805	3.87946208670295	-5.22414209806381	0.00191685662131386	0.0196764643761683	-0.81714378285344	-3.102820813805
EDEM1	0.170219062571222	6.63255440253779	5.13415438644909	0.00192234790893418	0.0197122082033938	-0.922957162859963	3.1019740779231
SHPK	0.190545268247887	5.54151288023197	5.14010192230874	0.00192340392592592	0.0197122082033938	-0.916685451581532	3.10181149875781
KBTBD8	0.242324799911303	4.98108530313966	5.14403682850739	0.00192881803419879	0.0197519566527586	-0.910077212105467	3.10097925453504
PDE1B	0.354636379707785	5.29556977420242	5.14073479945075	0.0019371075868311	0.0198210642655701	-0.914382419349628	3.09970915079114
GLIPR2	0.255819480327206	6.455988765146	5.12627782658209	0.00193946819286594	0.0198294434790474	-0.931091237163245	3.0993483777857
RAB9A	0.187850293263943	4.44525945192412	5.13975802641331	0.00194349720294067	0.0198548538715035	-0.917047843944037	3.09873355174046
NCAPG	-1.11772884709101	3.18623833801192	-5.70380339633724	0.00194941864293083	0.0198952939478327	-0.346823898453603	-3.09783206178757
FCER1G	0.248130673220016	8.72942315257882	5.11829750200645	0.00195054934444232	0.0198952939478327	-0.93545875172123	3.09766020781034
LRRC37A2	-0.345604678296383	3.34913713239927	-5.19576133058765	0.00195570066763766	0.0199320301007572	-0.858178346325888	-3.09687842001047
SNX7	-0.35034211790488	3.41224670397487	-5.19829270693501	0.00196200804151086	0.0199804809421319	-0.855397389848494	-3.09592375521512
TNFRSF11B	0.532699321736195	-4.4971052744485	5.21344159543113	0.00196417733025899	0.0199867474855942	-0.840367360871213	3.09559606936366
CLASRP	-0.258171847948302	4.33820792329863	-5.14437689005841	0.00196859505688509	0.0200013094484973	-0.902673311998512	-3.09492976758638
CROCCP2	-0.435740791659469	2.9562385561432	-5.20953846794057	0.00196871853224985	0.0200013094484973	-0.769819502975014	-3.0949111641916
ENSG00000243155	-0.650321685040778	-0.476333566613579	-5.26891974950319	0.0019775842321037	0.0200755235937789	-0.50887785137097	-3.09357820635906
MPC1	-0.252087614397764	5.31475429138107	-5.1233144922998	0.00197939523588848	0.0200780611387994	-0.928757180150561	-3.09330659681341
ZNF587	-0.253548156256765	3.80239070268451	-5.14388047447369	0.00199163156938125	0.0201467198587816	-0.894813830821687	-3.09147737861124
PRIMPOL	-0.391043289786743	2.64145485933954	-5.16029717755379	0.00199195265370325	0.0201467198587816	0.300151945336792	-3.09142951851664
GALNT2	0.200249416263236	7.5340965185892	5.09680655866472	0.00199408009983192	0.0201467198587816	-0.962110689637391	3.0911125850288
ENSG00000291124	-0.379462740375504	0.588680622387035	-5.19081367029967	0.00199497439993855	0.0201467198587816	-0.837224469032105	-3.09097945048587
ANKRD36	-0.737967554068823	1.36279019014189	-5.30130434180372	0.00199638495518455	0.0201467198587816	-0.61585976492457	-3.09076957228264
SUSD3	-0.371634212241878	3.4298628110711	-5.16980024716962	0.00199654828577934	0.0201467198587816	-0.824115684822955	-3.09074527892071
LRP11	-0.331453639086988	3.00175267404498	-5.16564119569259	0.00199712858186492	0.0201467198587816	-0.879605764749483	-3.09065898196117
RNF145	0.207807116222546	5.58350288593755	5.09993486253157	0.00199956136537463	0.020150054709688	-0.931451708268876	3.09029744828855
MAD2L1	-0.620645094887707	2.8366881726069	-5.29217504141578	0.0020007629483468	0.020150054709688	-0.757037895030225	-3.09011903108382
ATN1	0.189937949524979	7.12210899144122	5.0927929101908	0.00200275737262117	0.020150054709688	-0.961307432055763	3.089823105698
LIMD2	-0.269144244479324	6.96937139498723	-5.09366523854636	0.00200372570157759	0.020150054709688	-0.962017094428706	-3.0896795261068
MHENCR	-0.758805275603937	0.684646290950611	-5.34837812955194	0.00200611922864606	0.0201583636865982	-0.668762093956277	-3.08932489741445
MYBL2	-1.03587681963714	3.9144260508828	-5.41823130125277	0.00200831945658783	0.020164718852953	-0.626978029578083	-3.08899925058805
CGN	-1.00342516592662	-0.192978080197975	-5.46056383304779	0.0020122169998535	0.0201754355251805	-0.526079469793954	-3.08842319384709
JDP2	-0.228689875024283	4.36854309395488	-5.11894910448817	0.00201252400706006	0.0201754355251805	-0.93870634704399	-3.08837786171021
WWC1	-0.576291384185354	-0.852588780475226	-5.33673190277232	0.00201569975639233	0.0201915344756372	-0.715090424253153	-3.08790930820998
NMRK2	-0.69885866444169	1.0495637800737	-5.19130764556963	0.00201961442841789	0.0202067805590638	-0.861999874038355	-3.08733266457174
ZNF547	-0.41824522148118	0.852446067265304	-5.16261835055634	0.00202036384690997	0.0202067805590638	-0.83183615962565	-3.08722238983086
DNM2	0.2040591425829	8.34044427847231	5.08018316494556	0.00202744663325391	0.0202618637116642	-0.948005411832838	3.08618202824192
INA	0.884292141011671	2.5117893401231	5.19992646332141	0.00204484602985771	0.0204110251427448	-0.849145466502948	3.08364039242338
GNAI1	-0.520591456280387	1.65446142169841	-5.31837162995788	0.00204554590335858	0.0204110251427448	-0.732465711056316	-3.08353857332177
TWIST1	0.661172932525988	-0.783644472427545	5.20981913333673	0.00205553702634497	0.020494819560348	-0.843281282378363	3.08208851757168
C11orf21	-0.466850748305469	1.32256035077131	-5.14795276346769	0.00205979340567334	0.0205213499486991	-0.908327388264257	-3.08147273372317
OIP5	-0.901445344673028	0.270889758706321	-5.68383424129502	0.00206448104579486	0.0205521325162643	-0.37533126755329	-3.08079590731648
ALPK2	-0.691515528319431	-3.21438354945064	-5.16177159764238	0.00207092194031117	0.0206003078084163	-0.894078998691113	-3.07986823245263
RAD52	-0.358175857781319	2.482436209136	-5.13106316546619	0.00207452279439337	0.0206010353837896	-0.668674930549244	-3.07935075826634
FAM43A	-0.270433203784477	0.486279238944717	-5.12366525425196	0.00207475895926115	0.0206010353837896	-0.933845567389642	-3.07931684811014
RBM12	0.175735852495073	5.96897506076665	5.06115045955743	0.00207580017550858	0.0206010353837896	-1.00005555103467	3.07916738541213
ICAM2	0.601404864598156	0.880031797007804	5.18739308531283	0.00208698668760377	0.0206781236767389	-0.865355255246495	3.07756592722909
IL18BP	0.385582227578881	5.47778602122006	5.06052649263862	0.00208813616170411	0.0206781236767389	-0.999988908043693	3.07740181518903
LINC01089	-0.723139120001851	1.09066503834925	-5.2773729859202	0.00208839081449882	0.0206781236767389	-0.746166477115954	-3.07736546926226
VHL	-0.222218921149924	5.8972601951344	-5.05124788903243	0.00210128235826098	0.0207897643784252	-1.0059484960942	-3.07553078390682
ZNF248	-0.2944272925107	1.86972979646778	-5.13296276994441	0.00210516479473662	0.0208121672481956	-0.924199173173754	-3.07498026987896
ATG16L2	-0.603331778646913	4.43466263034458	-5.12676045342887	0.00212462153272252	0.0209723251296265	-0.907644483993737	-3.07223532961992
CAPS	-0.584990772797963	0.991578291843695	-5.17557316344528	0.00212508807680092	0.0209723251296265	-0.510613292710933	-3.0721697934066
ENSG00000257027	-0.327271417029288	1.87852290515543	-5.13762378185017	0.00212625656733268	0.0209723251296265	-0.919165609938333	-3.0720057115064
MCTP1	-0.373540141615945	5.32478401854472	-5.05293112225925	0.00212958862995654	0.0209890949873571	-0.741533092032594	-3.07153826992745
DDIT4L	0.482999761012871	8.00328404392226	5.02961304020297	0.00213550211452669	0.0210312620191748	-1.02624248840162	3.07071033991613
LPIN1	-0.228100632407952	5.02783386561311	-5.04231522794082	0.00214814955679559	0.021139632440325	-0.97222694557867	-3.06894664064072
CC2D2A	-0.396183923893613	2.10280457593384	-5.09459578571167	0.00215113274252534	0.0211528053014991	-0.963326662627797	-3.06853202015995
OPTN	-0.264757515372609	5.82115816627377	-5.03150649027772	0.00215683352766387	0.0211886339058208	-1.03160038157341	-3.06774115609248
NAA15	0.190134273086824	5.92292863321524	5.02324848014834	0.00215807109443518	0.0211886339058208	-1.03999085016216	3.06756972293115
TSPAN7	-0.77543813578626	2.23425493910548	-5.39193636333659	0.00216893312722756	0.021279037286347	-0.659906071654801	-3.06606892166752
PNPLA7	-0.291882382321686	4.07913144717739	-5.04928240565387	0.0021739398217851	0.0213119009053353	-1.01228859548673	-3.06537946797498
P2RX1	-0.488358851921914	0.925698266129815	-5.09192892357309	0.00217733675742095	0.0213229558087783	-0.966706018573534	-3.06491251666304
HMGB1	-0.195282573962634	7.5231798631469	-5.01010978326814	0.00217838313891578	0.0213229558087783	-1.05367425641145	-3.06476881296708
TIE1	0.290254519195248	4.92293940764013	5.01913704600965	0.00218392521775066	0.0213457310977508	-1.04485952055822	3.06400875087854
SEC61A2	-0.307232253724323	1.94249910982805	-5.08182986783364	0.00218402908759447	0.0213457310977508	-0.935864650779877	-3.06399452265305
STAG3L5P	-0.945827187163468	0.252012608515944	-5.31973620888693	0.00218705799383171	0.0213591039610201	-0.613972575765156	-3.06357989168355
ANKRD36C	-0.796668375036029	0.642391551492534	-5.24977504304768	0.0022095804340407	0.0215535671385734	-0.724418113548283	-3.06051316911735
CREG1	0.191608273500502	8.65098828212749	4.99559044625062	0.00221032149399613	0.0215535671385734	-1.07000873045513	3.06041275183073
SLC2A4RG	-0.215059793092595	3.74260870841313	-5.03337155440925	0.00221306884285199	0.0215640086793653	-1.02669532450023	-3.06004074152063
PAK2	0.182286742278305	8.0408025145715	4.99200545850897	0.00221868146373543	0.0216023323138267	-1.05545001689006	3.05928206697067
SMAD6	0.268675546820171	2.01170902889778	5.023847274333	0.00222466119499654	0.0216299420076644	-1.03978777812072	3.05847570174926
ZNF516	0.239867807841325	5.34829917437502	4.99825722941249	0.00222522791484866	0.0216299420076644	-1.061588922845	3.05839938279956
EXOC3	0.199070090006183	5.97009745620195	4.99130220874221	0.00222656221568556	0.0216299420076644	-0.946617088410949	3.05821976567416
PTGER4	-0.33409817453221	5.12502217677445	-5.01096518929925	0.00223092541450281	0.0216559718349699	-1.05261839331185	-3.0576331008079
KIF4A	-1.14483255053682	2.30391697548148	-5.87875153616675	0.00223503627832598	0.0216678326756998	-0.192170957408646	-3.05708132545532
APBB3	-0.480055340593169	2.51775704623986	-5.14749743238748	0.00223551655735139	0.0216678326756998	-0.907780743109611	-3.05701692131115
CACNB3	-0.238427974551849	2.43497739601606	-5.02226054700428	0.00224421266290243	0.0217357404143457	-1.04112751682801	-3.05585298433826
DDX17	-0.211583906807698	8.04294108099685	-4.97815987624892	0.00225069282155328	0.0217821001285314	-1.03339753711794	-3.05498832657685
CBS	0.226378954136826	4.14617557004368	4.99704004342584	0.00225361727461722	0.0217930852165644	-1.06853291517421	3.05459885895915
OMG	-0.566083098502857	-0.217652005075145	-5.07693923799152	0.00225521663996635	0.0217930852165644	-0.983304232959483	-3.05438605735002
GABPB1-AS1	-0.376009240089243	1.87665818921643	-5.05323167088274	0.00226431530319947	0.0218645821544681	-1.00487088236942	-3.05317807013104
TSPAN14	0.196573738157361	7.04519201402556	4.97159889442454	0.00226709257864879	0.0218687165005877	-1.09411417200349	3.05281023002883
UNC13B	0.254503166143882	5.68909043162086	4.97649054866927	0.00226814397541471	0.0218687165005877	-1.08976239574249	3.05267108404312
ARHGEF10L	0.254490984697434	5.968601908342	4.97340066346592	0.00227175023049731	0.0218757566901586	-1.08404506326329	3.05219426657409
DHRS1	-0.274321426902558	3.40279743708944	-5.01039462821428	0.00227227576878027	0.0218757566901586	-1.05388573318942	-3.05212483803031
SLC25A33	0.208642185480804	3.76038804786511	4.99245461408299	0.00227529588315045	0.0218884485034264	-1.0731073002553	3.05172613749756
NPIPB5	-0.640510690403201	5.12444051067939	-5.01570766472025	0.00228070582402102	0.0219223146537122	-0.956010313315143	-3.05101315441153
SPATC1	-1.24018880591629	-1.04178935607471	-5.47545033996682	0.002282225106618	0.0219223146537122	-0.560892641073075	-3.0508132048382
WSB1	-0.430339370113062	6.30964238221485	-4.96840214074134	0.00228668549857126	0.0219364802533127	-0.669712697410093	-3.0502268857555
RHPN2	0.63231996499662	-1.47095949240603	5.07650197468848	0.00228711087075823	0.0219364802533127	-0.983152284620113	3.05017102526025
PYGO2	-0.184566096420419	4.5412333558823	-4.98107410852571	0.00229947492731411	0.0219984274797073	-1.07866725424902	-3.04855150361364
SIVA1	-0.248081643850219	3.77449232275735	-4.99923752453135	0.00229969170447551	0.0219984274797073	-1.02701113006476	-3.04852317999732
SLC9A7	0.20821736106493	6.9613904223157	4.95774962678016	0.00230036245837322	0.0219984274797073	-1.11063938087111	3.04843555628935
SYNGR3	-0.731525036903445	0.948385044977691	-5.25392386635066	0.00230041089723265	0.0219984274797073	-0.795853821971462	-3.04842922940145
ENSG00000291003	-0.864642514740616	4.45982802093134	-5.10236654016745	0.00230329662151639	0.0220096590980266	-0.920114890217193	-3.04805252776812
GPD1	0.380229213231625	5.52195752504395	4.95723652751114	0.00230933907265793	0.022049608244789	-1.11126907357899	3.04726514611355
ELP6	-0.167824848689216	3.79972549671095	-4.98753002332335	0.00231090591774029	0.022049608244789	-1.0787746701398	-3.04706128126654
NIBAN2	0.301365813645856	9.61901514382054	4.95011595160651	0.00231630922579421	0.0220847807725464	-1.08920933645827	3.04635921750873
TMEM126A	0.20450605944382	3.63965774086798	4.97345266359573	0.00232114988129134	0.022114540572718	-1.08755992206724	3.04573153305641
CARHSP1	-0.22462355171187	3.72117002946532	-4.9892117246726	0.00232581557156263	0.0221425905858169	-1.07229676570706	-3.04512766981725
CYFIP2	-0.230707150851561	1.99676887208799	-4.96865498162024	0.0023294865590069	0.0221606234883365	-1.09904141683251	-3.04465332665418
ENSG00000261888	-0.521449151853548	0.827736159316598	-5.0944167452609	0.00233115561963297	0.0221606234883365	-0.924941513768826	-3.04443788690563
FSBP	-0.273396963790791	1.3795799123795	-5.00469953659945	0.00233352710131442	0.022166784030359	-1.05803515714565	-3.04413202255501
THEMIS2	0.247950747143535	6.50191404556893	4.93960277475023	0.00234560581144499	0.0222596340473616	-1.11627046021706	3.04257856151728
AATK	0.881225161768023	1.19566282253093	5.22592117985559	0.00234815464991653	0.0222596340473616	-0.714282016677477	3.04225168778213
STAC2	0.260681108283186	1.32097835251672	4.98140746164512	0.00235194030491587	0.0222596340473616	-1.08538450290593	3.0417667986298
ZNF213-AS1	-0.455940064342521	1.29413876586599	-5.0419422106859	0.00235725192443839	0.0222596340473616	-0.8864037600301	-3.04108765830461
MTSS2	-0.283992628027053	2.34140076928736	-4.97157069891298	0.00235776424248617	0.0222596340473616	-1.09584534045186	-3.04102222775461
EVC	0.328076726122349	2.79853412282843	4.97652488966228	0.00235841241358361	0.0222596340473616	-1.09053417950675	3.04093946542291
MT1G	0.777898045210734	5.67906068714419	4.96690746981307	0.00236016384664221	0.0222596340473616	-1.00518951434503	3.04071593618321
TLN2	-0.240447943529373	4.16609426337388	-4.9661915354171	0.00236021570028919	0.0222596340473616	-1.10133786343726	-3.04070932059981
TOR1B	0.279801512472921	5.15247089858291	4.94409282790184	0.00236030490241076	0.0222596340473616	-1.10314274930338	3.04069794034088
LRMDA	-0.229183130657667	3.65320039702814	-4.97806643829217	0.00236060805789155	0.0222596340473616	-1.08818688340385	-3.04065926720983
ARRB1	-0.203888586579374	7.84655245605837	-4.9283420536121	0.00236967412969405	0.0223206746277838	-1.09956354532717	-3.03950481714065
HLA-DQB1	-0.476343016187635	4.86328009935811	-4.95588328072713	0.00237055213353699	0.0223206746277838	-1.11267306651609	-3.03939322928515
RNF207	-0.907968392066578	0.718629445703454	-5.22568538426886	0.00237523745079517	0.0223484302063844	-0.792080823258128	-3.03879839875252
PRR16	-0.757778303010365	-0.176893974538032	-5.15180238777033	0.00238484025891481	0.0224223796857911	-0.891209962539483	-3.03758261138326
TOR1A	0.174280126277717	5.83100465674165	4.92527135043624	0.00238695452233742	0.0224258649132972	-1.1274403826922	3.03731553191503
PYGL	0.229217403854784	6.84083228690241	4.92048068392109	0.0023901647016253	0.0224396338629961	-0.971882409272212	3.03691042715105
ATP6V1G1	0.218803343415952	6.70975177728112	4.9194931578666	0.00239320396124281	0.0224415703749177	-1.07913402809555	3.03652735013871
ENSG00000263731	-0.616736035826229	0.36523205480481	-5.08719042547579	0.00239386056246206	0.0224415703749177	-0.918703238517533	-3.03644464873746
DRAM1	-0.202162217451032	6.42942825572716	-4.91999004816477	0.00239661409149674	0.0224435985838207	-1.15116755620819	-3.03609805734232
ROR1	-0.56394586688611	1.36626727334151	-5.02037547935769	0.00239872436679911	0.0224435985838207	-1.04326930686302	-3.0358326800382
PLS3	-0.421116838221251	0.182885812534066	-4.94569510714945	0.00239931177521019	0.0224435985838207	-1.12371722318251	-3.03575884861933
PPFIA1	0.165124064388873	6.15030265695616	4.91718220027387	0.00240325251689297	0.02246412345369	-1.15436516785341	3.0352639638395
C1RL-AS1	-0.857005502202736	-2.17461386979912	-5.12945652274891	0.00240701706634433	0.022482972772201	-0.92425527434523	-3.03479189881738
CBR3-AS1	-0.243198188946275	0.97981241198682	-4.95721241657324	0.00241091124217293	0.0225030046421104	-1.11008886780198	-3.03430428955224
MRTO4	0.19386635248978	6.05243286635247	4.9126690701264	0.00241665652149649	0.0225402727915068	-1.15912877231429	3.03358620911328
ARRDC1-AS1	-0.216116620473673	2.39647080949581	-4.96339939539723	0.00242004164078477	0.0225554895534592	-1.10206106147518	-3.03316384723904
CEP57	-0.22890029213195	4.3641645967252	-4.93482884342427	0.00242717409311641	0.0226055852177142	-1.1293590256585	-3.03227569709282
DDB1	0.205334140059819	8.47868604285437	4.90229394547302	0.00243404503227269	0.0226531745333512	-1.16955123105725	3.03142236722994
CPAMD8	-0.515637141429815	0.602030215628303	-4.98633598055659	0.00245782473740794	0.0228579477747946	-1.07771414129795	-3.02848598941064
RAB42	0.416066175099948	5.88645385357397	4.89581752208257	0.0024653876750814	0.0229108944602573	-1.17088829350594	3.02755754670825
ORMDL3	-0.196723810750194	4.11286803341906	-4.91918243824263	0.00246708045618538	0.0229108944602573	-1.13321100814468	-3.02735009419627
C1RL	0.358780384608567	4.29769438114109	4.91852908283049	0.00247318895904384	0.022930426499901	-1.14865836704423	3.02660257070366
TTYH3	0.280731200803352	10.2645038352155	4.88664818651666	0.00247403940967739	0.022930426499901	-0.906853233659065	3.02649863144195
ACBD4	-0.401699604869959	1.70490647623951	-4.96610089780724	0.0024761313660966	0.022930426499901	-0.981648954893359	-3.02624309849544
SMARCA1	-0.300478106795352	3.35307573869788	-4.94381477570106	0.00247857166240434	0.022930426499901	-1.12420348662435	-3.0259452652381
COQ2	0.290006928166354	4.09097217450488	4.91086793221209	0.00247877014085338	0.022930426499901	-1.14167362232091	3.02592105314216
HSD3B7	0.357975109698066	7.05713525594083	4.88502301302443	0.00247988052102023	0.022930426499901	-1.18868194270238	3.02578563219945
ENSG00000270127	-0.662236775900273	-0.601847875446937	-5.04370056935125	0.00248584391386833	0.0229690548995506	-1.01224705949353	-3.02505928996842
KCNK6	0.225159922054015	6.33761048202931	4.88133809382833	0.00249290206157254	0.0230177360487767	-1.17207826158827	3.02420166361789
KRBA1	-0.283946520232736	1.87830701030859	-4.95540578552333	0.00249825339853565	0.0230364610155624	-1.11240263702734	-3.02355290899488
DBF4B	-0.349445313887558	2.34638554490392	-4.96345025614678	0.00249851213782534	0.0230364610155624	-1.10231592724547	-3.02352157367947
PRPS2	-0.175211262269275	5.11053860176017	-4.89172239093257	0.00250254151797503	0.0230535864212672	-1.18227890044774	-3.02303396750223
DCAKD	-0.198439525407521	3.70619960973555	-4.89182232754114	0.00250539780432184	0.0230535864212672	-0.104213442369558	-3.02268875539956
SRGAP3	-0.640960236433845	2.82375315532212	-5.05812166362056	0.00250574668145946	0.0230535864212672	-0.997495617144037	-3.02264661462204
BRPF3	0.204324026924943	5.0544009809766	4.88416652345459	0.0025078181883239	0.0230561526363274	-1.18777441136654	3.02239650834829
TP53BP2	0.16934972358993	5.17503267560048	4.881317725007	0.0025117851970746	0.0230761294319811	-1.19357221536244	3.02191807305795
CEBPB	0.279237798286945	7.69179803738073	4.87083560631044	0.00251557340496736	0.0230944362131978	-1.17698244960565	3.02146184653618
NCK1-DT	-0.289559400244143	2.32629012941473	-4.92952202540939	0.00251920695866174	0.0231057344169795	-1.1404804057767	-3.02102483565278
NCAPH2	-0.260366014239287	4.29508538899405	-4.90072619205362	0.0025203969357038	0.0231057344169795	-1.14531449314034	-3.02088184133453
CUL1	0.168901450673344	5.91624287697506	4.87063977017388	0.00252507406850791	0.0231321244082256	-1.19036962852703	3.02032040852902
SHANK3	0.340327379684775	3.1941719849261	4.91229216083741	0.00253326186019761	0.0231761354085775	-1.15967099695294	3.01933985007653
CHML	-0.222904585961586	2.92372772706334	-4.91955705622801	0.00253563601153017	0.0231761354085775	-1.15198775866845	-3.01905606717289
HMGN2	-0.198741059907041	7.97602531602958	-4.86284205831781	0.00253663138419586	0.0231761354085775	-1.21159890763157	-3.01893716232755
RPS6KA1	0.195216196127423	8.34597299370291	4.86254121246733	0.00253708588518715	0.0231761354085775	-1.21392946571857	3.01888288291406
PCAT7	-0.309321695772319	1.38574454221744	-4.91692627992415	0.00255189392768423	0.023294861389549	-1.15481284459676	-3.01711925905995
NISCH	0.310477988685482	6.13521505576678	4.85676353394149	0.00255935969440759	0.0233464428294116	-0.919587083511193	3.01623363936315
KIAA0930	0.215282732374867	9.56211389452343	4.85186275146206	0.00256550740066319	0.023385936348214	-1.22571264334308	3.01550614531079
DTYMK	-0.245911773335532	4.33698326936083	-4.8785598233283	0.00257488246710809	0.0234380022167051	-1.19544093953688	-3.01439980224904
INTS8	0.200933672396502	4.62129940476194	4.86344881322378	0.00257559090057741	0.0234380022167051	-1.21271967808103	3.01431635042326
ARHGEF10	-0.389955492811819	0.922498293239727	-4.89319953813075	0.00257668598463855	0.0234380022167051	-1.18030968078403	-3.01418739334154
ILF3-DT	-0.239607120782506	2.24660823659893	-4.90162240832367	0.00258058805802678	0.0234435417608338	-1.17085170908769	-3.01372829232259
ATP9A	0.160779835363135	5.99864900446195	4.84996772175819	0.0025809403773395	0.0234435417608338	-1.22789317321078	3.01368687121194
CCND3	0.262116826430235	6.11962429797155	4.84843897084661	0.00258414292533152	0.0234560665530092	-1.2258205031599	3.01331059429573
PTPN9	0.183358439062697	6.31903917458116	4.84549695327206	0.00258615424684943	0.0234577686339756	-1.04280435688241	3.01307449606067
ACTR1B	-0.208759464826882	6.01138952125927	-4.84733967638508	0.0025954722287483	0.023511699693744	-1.22520722419556	-3.01198289409252
EPN1	0.237904550868106	6.81324955806958	4.84108305778117	0.00259719010858694	0.023511699693744	-1.21689540853879	3.01178203568718
LDAH	0.190004481921045	4.51332035607762	4.85508122700044	0.00259890681085533	0.023511699693744	-1.21921341969073	3.0115814362754
COL15A1	-0.498061248040689	1.31319943574409	-4.96632425546892	0.00260113804647209	0.023511699693744	-1.10151856415908	-3.01132089379778
ANKZF1	-0.245463581119411	3.3028712817643	-4.88459709374416	0.00260123998322171	0.023511699693744	-1.17266264082435	-3.01130899547508
FECH	-0.215652028878661	5.66311113162815	-4.84785300928208	0.00260476572300129	0.0235270342199738	-1.22912067563085	-3.01089772409111
PDCD4	-0.346740086530692	6.29428855295575	-4.84150183708944	0.00262462866128343	0.0236898062045105	-1.23550313086202	-3.00859021353487
RBBP7	-0.186003890936523	6.9906275118898	-4.83012843664455	0.00262655616375423	0.0236905788065968	-1.24963555472087	-3.00836714291041
DNTTIP2	0.174492866819374	5.83898273126645	4.83287069501138	0.00262863213763527	0.0236926885453853	-1.24308344545445	3.0081270569508
ZFP57	-0.568007953727904	-3.56157565041262	-4.83491630425574	0.00263124553187262	0.0236996358760123	-1.24421026784538	-3.00782506475843
HLA-DRB1	-0.303162905588646	7.57620338466179	-4.82738115131019	0.00263346096173661	0.0237025150716418	-1.25187707670324	-3.00756927421584
AUNIP	-0.432582173328749	0.986835820950042	-4.9611229704438	0.0026352508593102	0.0237025150716418	-1.10578356596433	-3.00736275867763
ISM1	-0.312606509551614	3.0105364400835	-4.88986501025977	0.00264665585362104	0.0237851552830338	-1.16679009422294	-3.00604987199627
TFDP2	-0.240138058993712	3.70817795032748	-4.86181672840935	0.00264830487787016	0.0237851552830338	-1.20415821741767	-3.00586047253464
AKIRIN1	0.169465617065325	6.70807349304587	4.82182646441411	0.00264998659000057	0.0237851552830338	-1.22326693062266	3.00566742968082
PLP2	0.191228294005169	6.87835414287075	4.82111945825509	0.00265241661175322	0.0237903643377754	-1.25945108632352	3.00538868646361
TRNAU1AP	-0.192236430242305	3.62713545454769	-4.85002404430595	0.00266096285920258	0.023850386268337	-1.15449489045427	-3.00441021299158
OTUD1	-0.307885960570452	5.25457956064824	-4.82625170897807	0.00267768467831453	0.0239760767314938	-1.25335521743721	-3.00250398477869
ENSG00000277287	-0.299195297439515	1.46906254985926	-4.85157269545118	0.00267871421731897	0.0239760767314938	-1.22579454638487	-3.00238697682483
SRR	-0.215805637045677	2.42308278733425	-4.84606667642119	0.00268882356924045	0.0240498252764748	-1.2321617484656	-3.00124021862986
ABCD1	0.386062498605259	6.54041269215476	4.80702827584068	0.00269432902990006	0.0240615280466741	-1.19370114867716	3.00061736068779
SLC3A2	0.312139175390898	7.77220663217439	4.80504449966489	0.00269520115188357	0.0240615280466741	-1.25608441431128	3.00051880026626
LMAN2L	0.254519062446574	3.63002429992618	4.83185682983279	0.00269605917015656	0.0240615280466741	-1.24282232921489	3.000421862172
GPRC5B	-0.308583255834653	1.61150604255303	-4.83477151918156	0.00269761494661048	0.0240615280466741	-1.24453597154242	-3.00024616389555
MAP3K7CL	-0.842833125378406	-1.44655860725	-4.97363479793823	0.00270154448838649	0.0240798788701504	-1.09270069161462	-2.99980280146726
NT5DC1	-0.342513189178987	5.02275258584554	-4.82792074801533	0.00270361400052715	0.0240816366168838	-1.24820245195869	-2.99956953934869
MLLT11	0.289892101587027	2.65834651019192	4.84053881682152	0.00270651508299453	0.0240907937698794	-1.23819375543113	2.99924282247437
EIF4G2	0.166467811313133	9.80590145744527	4.79606860596883	0.00272033934813778	0.02419709868309	-1.28531737720106	2.99769033018588
IFNGR1	-0.250740843205441	7.8489577135531	-4.79504467229	0.00272364378829915	0.0242097487250198	-0.252636801356735	-2.99732030264577
CTNNA1	0.164168363525992	8.41957110822929	4.78950351681113	0.00273934076276995	0.0243324591786927	-1.29284629927307	2.99556815537655
STARD3	0.188956909071542	6.55547327237918	4.7877977947035	0.00274769632553449	0.0243898344644753	-1.29228942202946	2.99463921771944
MKS1	-0.284277443984538	2.66556502581067	-4.8394908239008	0.00275362039542182	0.0244198403523598	-1.05282165582399	-2.9939821657199
KIAA1671	0.337874302628429	5.01414896871584	4.79933043436394	0.00275487391939621	0.0244198403523598	-1.25562745508332	2.99384330008132
FMNL3	-0.189483058722923	7.68493759721659	-4.78044778329498	0.00276622037993556	0.0244641333748229	-1.30408715118968	-2.99258895599574
DIAPH1	0.212836231069633	8.03619298566684	4.78002685582279	0.0027670484483396	0.0244641333748229	-1.27789455610647	2.99249759766566
METTL23	0.247070755444919	4.01418461513358	4.79320147966019	0.00276903079143124	0.0244641333748229	-0.97725286301083	2.99227899304423
CFB	-0.553005859644379	0.776039737918348	-4.87625401808441	0.00276927579754682	0.0244641333748229	-0.128615074594153	-2.9922519847065
CSRNP1	0.320931619697033	4.34856882856819	4.80528718674956	0.0027696427024785	0.0244641333748229	-1.2747839997491	2.99221154289006
RNF122	-0.27326924143909	4.80510406636557	-4.80433024315029	0.00277128302963124	0.0244641333748229	-1.27381023737052	-2.99203079890229
SELENOW	0.293741496226543	6.33607976229099	4.77746853462333	0.00277981397140234	0.0245226113169937	-1.21802745518451	2.99109236617314
KRT18	0.652139578413352	2.88648413843153	4.87792484988989	0.00279278259957156	0.0246201300861476	-1.18661427906682	2.98967079938764
ZNF366	0.296712608257007	6.02526065138241	4.77328150327784	0.00279577631796549	0.0246296404121042	-1.31086963484785	2.98934349714391
PILRB	-0.65452687912509	2.32581441063778	-4.9721299908637	0.00280440564676266	0.0246571159270828	-1.07572649070723	-2.98840184333033
NRF1	-0.250399616135817	3.49014595810478	-4.81162955244508	0.00280662962573087	0.0246571159270828	-1.26405740129908	-2.98815958610704
CSK	-0.200282881228887	7.85354367072808	-4.76661651769053	0.00280689681710964	0.0246571159270828	-1.31716623918883	-2.98813049284396
FASN	-0.303983788485405	5.74292748275758	-4.77284386239925	0.00280834622316428	0.0246571159270828	-1.31139906161955	-2.98797271761838
CSPP1	-0.2733594646849	2.64350316134875	-4.82766692562273	0.00280848039443138	0.0246571159270828	-1.23908026920277	-2.98795811615382
SMAD7	0.243826102956478	5.53726081560681	4.77051125380804	0.00281565632366373	0.0246994769675587	-1.30514420557228	2.98717810749076
OVOL1	0.735477330942792	0.576958763276215	4.90375059828581	0.00281714606681765	0.0246994769675587	-1.16399069367658	2.98701640307485
ALPL	-0.371083690188287	-0.313161651412687	-4.78982744413813	0.00282245345878008	0.0246997362095742	-1.2938378399113	-2.98644094528018
ZNF337	-0.426618396627786	2.77283766952421	-4.84403855917041	0.00282276558622188	0.0246997362095742	-1.05687171357203	-2.98640713341044
WSB2	0.197004546243018	6.94709506722346	4.76165326483447	0.00282293673052979	0.0246997362095742	-1.31476909002756	2.98638859528804
RBL1	-0.192246186778211	3.9886427853714	-4.7889111745607	0.00283082035080634	0.0247444129328751	-1.29498031216536	-2.98553576258196
CLCF1	0.70469243062383	0.55640238421656	5.00034471018369	0.00283189051758608	0.0247444129328751	-1.06522797335722	2.98542016151517
ENSG00000272405	-0.378189727228214	1.5846637528579	-4.86742084911852	0.00283888467599097	0.0247864983897955	-1.2088438562674	-2.98466562250092
CLCN2	-0.231604861312758	0.947371682007983	-4.80671795497453	0.00284056123670958	0.0247864983897955	-1.27151836494693	-2.98448500514323
ACOT13	0.251944712584656	5.48949004525628	4.75749705003317	0.00285207459274969	0.0248700904487773	-1.32943914429132	2.98324728398925
OSTM1	0.19546259114994	6.3466430202309	4.75091664326083	0.00285864297527611	0.0249032677444835	-1.32735852716983	2.98254320480995
ITIH4	-1.25037204054292	-0.75071105470462	-5.20111404815808	0.00285975170724632	0.0249032677444835	-0.834583527075599	-2.98242450314705
STARD8	0.209597253302485	5.41844784403909	4.7538308543687	0.00286563623973227	0.0249376274123386	-1.3332750458386	2.98179520313705
LILRB1	-0.30052303737	5.82108988326312	-4.75237388856463	0.00287903289307932	0.0250372691486046	-1.33350087970598	-2.98036693516863
LGALS3	0.237188305615526	8.43011256338312	4.74172536286558	0.00288152451428769	0.0250420056099785	-1.3472864287702	2.98010196331646
NUDT17	-0.305044199707693	1.87135254121357	-4.7833728314398	0.00288919418173421	0.0250917053109152	-1.30076578349227	-2.97928764206146
CROCC	-0.23586288868041	3.32163168907611	-4.78035392756316	0.00289507197770604	0.0251257866243287	-1.30257163904836	-2.97866490591832
SIGLEC5	-0.195183290567282	3.4020309267718	-4.77043284451461	0.00290235332043539	0.025157637175666	-1.31555423503755	-2.97789506624085
TRIM41	-0.197541079332385	5.05917065909955	-4.75111958093596	0.00290265383056199	0.025157637175666	-1.33292445921628	-2.97786333188775
RGS4	0.42492804579938	-3.15850588978566	4.87376004231962	0.0029086407977377	0.0251712534725313	-1.20294708047675	2.97723172269949
LINC01282	-0.820295610750532	-1.35078471581162	-5.16238965354102	0.0029099895636018	0.0251712534725313	-0.901264179254445	-2.97708959525659
JUP	-0.511328231668745	5.46439362928931	-4.77077402040126	0.00291146822610144	0.0251712534725313	-1.31172749764089	-2.97693384890943
ZNF226	-0.294997419050106	3.0073955776399	-4.77969319161163	0.00291222422854565	0.0251712534725313	-1.28120227666978	-2.97685424766167
TIFAB	-1.06367990718194	4.10485033559215	-5.02230680844728	0.0029140099844969	0.0251712534725313	-1.02271111020609	-2.97666629614736
EDIL3	-0.404105871709148	-1.80488908697637	-4.84091790158901	0.00292173414222764	0.0252210366022362	-1.23841401310691	-2.97585453434378
PLEKHM1	0.215053519298965	6.00404547830815	4.72962546339253	0.00292750427382308	0.0252358256593473	-1.33770449836421	2.97524940581288
MAGI3	-0.44334919021579	1.23253171309193	-4.82322727381797	0.00292856033261163	0.0252358256593473	-1.0940697207365	-2.97513877206946
AGPAT2	0.218886903413574	5.88820507054134	4.72952274242812	0.00292997109275019	0.0252358256593473	-1.33901027461438	2.9749910362608
MYO5A	0.227222327363037	7.47021351828512	4.72570424861467	0.00293145567640004	0.0252358256593473	-1.33907619273821	2.97483563968679
PARPBP	-0.345759375332296	1.98185410485978	-4.81568468148918	0.00293325760851533	0.0252358256593473	-1.2651303897062	-2.97464712159716
JADE1	-0.229349813245033	4.06382977255663	-4.75467608140478	0.00293691405141228	0.0252425338572965	-1.31474748739667	-2.97426490923063
TRAPPC6A	-0.364125904276255	2.9108374304502	-4.79015243793715	0.00293859955987372	0.0252425338572965	-1.04631616426038	-2.97408886721363
APP	0.181704261104412	8.78477292921032	4.72277866031255	0.00293992502862931	0.0252425338572965	-1.36449008640377	2.97395049405948
ZMPSTE24	0.234415354911691	6.31096909141136	4.72346267025279	0.0029429225393377	0.0252514140766921	-1.23932071902271	2.97363777685531
DENND2D	0.300465797191169	5.40319450684475	4.72920906111437	0.00294578990528684	0.0252591665078662	-1.35762711406945	2.97333890897413
PLXDC2	0.266282082803785	9.00832445797618	4.71999088817223	0.00294862892902954	0.0252643233427715	-1.24922431595568	2.97304325665333
H2AZ2	-0.185267222072712	6.5269235726116	-4.72146964445605	0.002950319830574	0.0252643233427715	-1.36791481178363	-2.97286729172248
ZNF584-DT	-0.568859885865342	1.30504448041278	-4.82004315208738	0.0029709089835514	0.0254182811315919	-0.214989933364585	-2.97073201647367
DLX3	-0.256203008679007	3.09633374192506	-4.75878082165785	0.00297225119125441	0.0254182811315919	-1.32806929494254	-2.9705932870506
RNF41	0.16813264238259	5.23416531566564	4.71882623061786	0.00297865896025816	0.0254561538517212	-1.37215299195128	2.96993177240798
YPEL3	-0.273125029256499	3.58669021892423	-4.74364016461706	0.00298699254888658	0.0254870974051382	-1.34486196339529	-2.96907338281887
HERC2P9	-0.552606531439122	2.9993631767931	-4.83855142146871	0.00298799418069149	0.0254870974051382	-1.18032149774917	-2.96897035827416
RASSF5	0.209049405607929	6.82156237031206	4.7079437651966	0.00298984505419936	0.0254870974051382	-1.38441441133279	2.96878006640477
UBXN11	-0.364193919932	4.29873880574066	-4.74983316477194	0.00299020603205983	0.0254870974051382	-1.3246298540498	-2.96874296610048
LEPROT	0.176456029764962	6.71023889690034	4.70616048785339	0.00299551670789554	0.0255099139177776	-1.38487460455676	2.96819762127533
PRIM2	-0.226608161974332	3.08850733118872	-4.75109882442838	0.00299684962912159	0.0255099139177776	-1.33363441676556	-2.96806088420034
MRPL45P2	-0.341904602138182	0.575277981923994	-4.75441570373581	0.00300546283780351	0.0255663115210508	-1.33303271733337	-2.96717863766064
MILR1	-0.253932717216562	5.67412755886735	-4.7116639308831	0.00301103495697057	0.0255967822977895	-1.3765613255216	-2.96660911627815
NFE2L3	-0.430185992577142	4.54169459938756	-4.74533468334356	0.00301977856367057	0.0256541558031248	-1.33433263719255	-2.96571737498129
CPSF4	-0.209514360098404	4.11061221575876	-4.72073460244026	0.00303643621953138	0.025778642016906	-1.35533406481105	-2.96402499529246
SUSD1	0.168288431580019	6.46182473143883	4.69153326297216	0.00304410331935799	0.0258266866052654	-1.40335719838074	2.96324887965172
FCGR1A	0.236139820233941	5.35121494061932	4.69783061077708	0.00304886879794354	0.0258500662354316	-1.39616378474131	2.9627673836914
OSGEP	-0.203750376485538	4.68760184643195	-4.69706273798208	0.00306213901263299	0.0259454756129681	-0.82814960238647	-2.96143019136795
LMNB2	-0.234461139380016	5.91407864465825	-4.68695703841183	0.00306488654743652	0.0259516594951471	-1.40836597006888	-2.96115399258639
CLUAP1	0.261183774927676	2.98415552580709	4.69491219345093	0.00306933241497064	0.0259608136098075	-0.63631139357029	2.96070754508392
NDUFAF4	0.193621897481672	3.61685035040417	4.70445361589125	0.00307000447057357	0.0259608136098075	-1.38527232723722	2.96064010956219
E2F7	-0.749566256292983	0.612629989441459	-4.91006454600935	0.00307638744071177	0.0259976972814946	-1.14954094175027	-2.96000029870077
LETMD1	-0.170109614033149	4.35182364331938	-4.69821478998231	0.0030907069771412	0.0260998882447754	-1.38808778513368	-2.95856934159666
CCNE2	-0.889095566937977	2.02769667055204	-5.07985930791321	0.00309390924645811	0.0260998882447754	-0.969509221263155	-2.95825016479908
ANAPC13	0.21277505057709	4.28631545957763	4.68912898862719	0.00309456768568516	0.0260998882447754	-1.34210090669419	2.95818457413947
NPIPB2	-0.692738455043587	-0.152390763361358	-4.83321955904185	0.00310002925686663	0.0261260273427837	-1.23610661241974	-2.95764100777371
ABCA3	-0.351377719136119	3.85351640766369	-4.71742031473438	0.00310172941629845	0.0261260273427837	-1.37372359220122	-2.95747197652936
PPP1R15B	0.299397494335617	6.59399989371411	4.67181061171854	0.00310614541206946	0.0261377447752508	-0.443626645741454	2.95703332896851
STYXL1	0.204608545652959	4.63401749671392	4.68071082928366	0.00311042603350107	0.0261377447752508	-1.31989728665588	2.95660867073015
SESN3	-0.805977649620023	2.74708300038926	-4.85412627797026	0.00311080430288	0.0261377447752508	-1.21701800548042	-2.95657117021626
CSF2RB	0.328309791440557	7.17249880903359	4.66997809753579	0.00311254607483548	0.0261377447752508	-1.39157543917433	2.95639854969493
FILIP1L	-0.300386387007979	4.43611287140983	-4.69901307696696	0.00311425308799141	0.0261377447752508	-1.39428828026891	-2.95622945942042
ASB16-AS1	-0.364078497386964	2.11217279175217	-4.71896170221496	0.00311531353914317	0.0261377447752508	-0.370491187444861	-2.95612445768407
ZPR1	0.215982426380839	5.14867368728769	4.6750177901048	0.00312589477587115	0.0262094254284581	-1.41790324421411	2.95507852592582
DNAJC19	-0.173412390761026	3.16658475421605	-4.69902212127813	0.00313032541287884	0.0262294758699984	-1.38352776421845	-2.95464152577287
COL11A1	-0.414284303096168	-0.813139268381716	-4.67173227230021	0.00313447386101641	0.0262411574889966	-1.42544905884406	-2.95423286917174
CNPY3	-0.202392797563835	6.78529432785408	-4.66379002793801	0.00313579995806155	0.0262411574889966	-1.40998134843133	-2.95410234159206
AMIGO2	-0.248315634148029	1.03603824255322	-4.72497081812081	0.00314604925091618	0.0263020699358049	-1.36622989272495	-2.9530951988954
DIP2C	0.235925853738928	6.29071561362652	4.66016915833087	0.00314980993471306	0.0263020699358049	-1.43817619172819	2.95272640674203
RFC5	-0.395681672885783	2.85714306584265	-4.74696273966426	0.00315150712319984	0.0263020699358049	-1.33994893386249	-2.95256010306616
MGAT5	0.19728089371345	7.22649892472292	4.6578976253905	0.00315233193825892	0.0263020699358049	-1.40598886553783	2.95247931077361
CCDC24	-0.512344432242978	1.01209169928033	-4.7650732859396	0.00315533815732934	0.0263020699358049	-1.24603213426705	-2.95218500858798
TMEM237	-0.364275479746613	1.9828484624304	-4.72143976769576	0.00315534861692947	0.0263020699358049	-1.25182229865245	-2.95218398506257
OGT	-0.283500643383944	6.39894486284334	-4.65912708184149	0.00315797292776244	0.0263068962415029	-1.29182753371289	-2.95192728049459
DOCK3	-0.350136228811474	5.21682244165079	-4.67754336241253	0.00316357592031182	0.0263365135838516	-1.41787945798362	-2.95137985767054
PTPN18	-0.158077325340488	7.10907904808	-4.65401003361572	0.00316664706267699	0.0263450287969932	-1.43504591010323	-2.9510801761752
UPP1	0.469445363987104	6.56526380617208	4.65378722110679	0.00317185902771305	0.026357206413316	-0.747246857635124	2.95057219935558
ENSG00000267520	-0.268644381870506	3.00496706230515	-4.70540722503462	0.00317220926199761	0.026357206413316	-1.38680120334718	-2.95053809155134
UNG	-0.214886729509698	4.40403444488851	-4.67516416717036	0.00317453197444184	0.0263580925885011	-1.42024883826512	-2.95031197944071
NFKBIZ	-0.72011675043772	5.1281232920819	-4.7143471304994	0.00317641451657415	0.0263580925885011	-1.37146721357425	-2.95012882776871
ABL2	0.218798594768647	6.75855636400944	4.65019827073644	0.00318066122676331	0.0263763150861571	-1.44900387208928	2.94971603030226
LRRC45	-0.226217801272843	3.3055223437854	-4.69297655248072	0.00319720532613162	0.0264807224327488	-1.40164646964608	-2.94811265230807
NADK	-0.1798983048941	7.02595512137363	-4.64532260305288	0.00319736914461661	0.0264807224327488	-1.45264273708661	-2.94809681361543
SHB	0.253071520958255	4.89567401659413	4.6547877124542	0.00320352203461087	0.0265146077279054	-1.44371618754821	2.94750245998596
PIR	0.299462801507626	4.38046941272165	4.66130026230795	0.00320794817729431	0.0265260219027557	-1.43605032850515	2.94707554879382
PLEKHA7	0.359174883761111	2.9023140033213	4.68334918434225	0.00320902581874419	0.0265260219027557	-1.41009894716196	2.94697168916496
PRDM4	0.159095896764026	5.65318468621594	4.63933997316019	0.00323050790483213	0.0266864435914906	-1.45600436871506	2.94490791844239
NET1	-0.468699003292262	2.07008326423934	-4.77621978758968	0.00323287744271561	0.0266888765521234	-1.30788467025206	-2.94468104472405
SLC49A3	0.304420249549151	5.87287045260218	4.63652755669282	0.00323801752220972	0.0267141638041446	-1.45703095796821	2.94418942315891
SEMA3A	-0.283265487606717	1.82218791188999	-4.66680459855923	0.00324772778299071	0.0267770991954016	-1.43115764727133	-2.94326262512629
NINJ1	0.21040093597275	6.95203727860644	4.62885379856691	0.00325349502376537	0.0268074650837093	-1.44608393796427	2.9427133638791
PBLD	-0.507404647942995	1.96484867107892	-4.72209918962625	0.0032574579723398	0.0268074861240305	-1.33194990693821	-2.94233645401752
AGAP6	-0.561069607417533	2.37414454164678	-4.7620355636979	0.00325825729881309	0.0268074861240305	-1.28754924008116	-2.94226048195503
B4GALNT3	0.439459449104616	0.0492366375150961	4.65188105802807	0.00325975029528717	0.0268074861240305	-1.44780556365272	2.94211862542598
ACOT11	0.305195831937091	4.46820572573363	4.64375890496365	0.00326452894320901	0.0268296302029101	-1.45386541259728	2.94166498148309
LARP4	0.300264538906257	5.79336488104648	4.62653038357478	0.00327912270348353	0.0269315272407032	-1.46843265804516	2.94028330999832
RALGPS2	-0.413104947839513	2.41750415049974	-4.692917791877	0.00328284499052246	0.0269315272407032	-1.3764505920077	-2.93993179731233
CREM	0.406176751103869	4.91735941434759	4.63286021981978	0.00328445095425524	0.0269315272407032	-0.994810287727619	2.93978025087433
SLC2A6	-0.455152545773619	5.44455966229666	-4.64159429841275	0.00328533290678046	0.0269315272407032	-1.43983375683773	-2.93969705431668
FABP5	0.203891436159553	10.0989629676018	4.61817165074314	0.00328892797564925	0.0269315272407032	-1.48581718479474	2.93935813377081
DUSP16	-0.307522432814989	4.99022160864426	-4.63803523012434	0.00329034323422613	0.0269315272407032	-1.29383429908605	-2.93922480463564
CDKN2D	-0.520044387280879	0.565757903980343	-4.76264960339861	0.00329158457645665	0.0269315272407032	-1.32240992065083	-2.93910790286512
RASL11B	-0.260603152462472	3.29519482618083	-4.65256093668061	0.00329396658688642	0.0269338831789784	-1.4469608607796	-2.93888369259091
LRP10	0.206928453376055	8.23227738388896	4.61535773860126	0.00329904675070072	0.0269579310964673	-1.48833327555825	2.93840600756892
ATOSB	0.265674442915269	6.45078518049803	4.61606550184354	0.00330111192117351	0.0269579310964673	-1.424969637687	2.93821201224875
FBXL8	-0.552519637878451	1.16786163529645	-4.70878096525255	0.00330319541346855	0.0269579310964673	-0.38682896181049	-2.93801640782573
KCNH4	-0.451149296315035	0.330514305010724	-4.69420556208153	0.00331095774853609	0.0269980204799922	-1.36984169427151	-2.93728864473782
CANX	0.17070929209134	9.65764503970342	4.61157267366635	0.00331230573141251	0.0269980204799922	-1.4188646560125	2.93716242206724
KCTD10	0.166798366261698	6.13867517618773	4.60772104724415	0.00333517664208505	0.0271672210072818	-1.49433631247439	2.93502793173552
GPN3	-0.173166594901362	4.46463773661723	-4.62479466109497	0.00334198024232349	0.0271743096813928	-1.47838526406437	-2.93439553962458
RAB11FIP5	0.264537978570977	3.1703248489878	4.6323754889155	0.00334202147528743	0.0271743096813928	-1.46973420793619	2.93439171061154
NEIL1	-0.669715135561899	0.529618318466122	-4.73360825291134	0.00334238515907039	0.0271743096813928	-0.541723923887785	-2.93435793973998
HSD17B7	-0.434432446830921	2.34153170614594	-4.68602320945298	0.00334464689325041	0.0271755201143315	-1.23585140962893	-2.93414799519328
IFT122	0.290049860751953	5.15493345028478	4.60753058311962	0.00335159654687699	0.0272147946880883	-1.12551915847668	2.93350370444286
WDR76	-0.620332244064245	2.56370648769294	-4.80439005407273	0.00336898565404511	0.0273387340582512	-1.27794783195112	-2.93189690419325
ELK1	0.198491826559376	5.13705675011023	4.60342616469916	0.00337294862632986	0.0273536350768314	-1.48920759449146	2.93153177176281
ADORA3	0.61789001368288	5.43673087901416	4.61269661422303	0.00338183588169034	0.0274075473095243	-1.39402053986013	2.93071435374452
NBPF12	-0.313587562360672	3.92850771946676	-4.63247253480105	0.00338589431418947	0.0274075473095243	-1.4424224003549	-2.93034172395064
SHISA5	0.204419826720506	6.88073631451218	4.59190285475585	0.00338598916769042	0.0274075473095243	-1.47299725838102	2.93033301972828
ANKRD26	-0.42221208523979	2.50858545173077	-4.65241921551131	0.00339230620680063	0.0274318305921148	-0.474213365279369	-2.92975383637781
PCOLCE2	0.591896005309205	2.15992688456934	4.72440447407033	0.00339325474048006	0.0274318305921148	-1.3662715690633	2.929666954031
GADD45A	-0.301904404909082	4.03738209839824	-4.61858379094727	0.00340393194787047	0.0274969210578175	-1.48513761247176	-2.92869048176231
PITPNA	0.166178165517493	6.78449551563195	4.58668107918851	0.00340573188422148	0.0274969210578175	-1.52028304450233	2.92852614529191
ANOS1	0.261340621889861	3.85948537945708	4.60213542215274	0.00340771980766297	0.0274969210578175	-1.50411080354895	2.92834473722513
SLAMF1	-0.685473741577376	-0.319009446880272	-4.78107592603305	0.00341105347198685	0.0275065641107805	-1.30046755660438	-2.92804073963422
PIM2	-0.212311003048252	3.27343804064692	-4.62229911043927	0.00342110913004513	0.0275328796046874	-1.48050377307771	-2.92712539754167
FAIM2	-0.417046189267862	1.56911554614825	-4.67410675419928	0.00342219545925481	0.0275328796046874	-1.42325567030152	-2.92702665827545
ABHD12	0.241748070630299	7.69684814651823	4.58131737184626	0.00342320597997358	0.0275328796046874	-1.5238355171497	2.92693483505086
HERC2P3	-0.539010401282579	2.92866169208982	-4.66960820284191	0.003424363259822	0.0275328796046874	-1.42743872714572	-2.92682970653568
THBS3	-0.343754953584123	4.06209410780675	-4.61995055032447	0.00342502000991291	0.0275328796046874	-1.48326435069559	-2.92677006105275
ATP8B3	-0.502222692697788	0.285498294436008	-4.66831754861367	0.00342864442097477	0.0275447998392115	-1.40040531240519	-2.92644108228466
TRIB2	0.353763946094301	2.57433835199155	4.6134950861962	0.00343270414397217	0.0275602001871224	-1.49091496224954	2.92607296700792
TRIOBP	-0.212227380785104	5.8879736396892	-4.58426845899919	0.00343729594507789	0.0275798505586973	-1.51468799004533	-2.92565708286657
EDEM3	0.241567962063598	6.17665704354939	4.57844109637235	0.0034409011998577	0.0275915656063402	-1.4060839217956	2.92533090549552
NAGA	0.189051527454964	7.94806398473269	4.57555597438312	0.00344441351161527	0.0275999856498438	-1.50307055955592	2.92501343595569
CHPF2	0.187734007042627	6.39257475029983	4.57645316555812	0.00344624296016554	0.0275999856498438	-1.52836725699781	2.92484819313019
KCNJ5-AS1	-0.361031824451336	5.69494864075995	-4.58754153289698	0.00346139672331076	0.0276960334451487	-1.51919932028691	-2.92348250847766
HOMER1	0.29563214234072	4.34493233683931	4.59011330563413	0.0034643368650461	0.0276960334451487	-1.50245367601747	2.92321816806345
SLC46A3	-0.359065195659769	4.72817167969192	-4.60104559160304	0.00346469583371515	0.0276960334451487	-1.50344906091286	-2.92318590812183
CORO7	0.331214861221252	6.57263379011188	4.57053271475022	0.00346852763384122	0.0277094425009105	-1.39023162474081	2.92284173977345
P4HA1	0.213500127372666	6.20371077647453	4.56536332928555	0.00348929371851547	0.0278419183209976	-1.48190774372753	2.92098254888092
PPP1R11	0.163235548280586	6.25092440742553	4.56555105377769	0.00348943961541348	0.0278419183209976	-1.54491288787604	2.92096952236758
TMEM87B	0.264324458120746	6.8985110597874	4.56315574235194	0.00349334646126911	0.0278558104059785	-1.51299109438974	2.92062088093459
CSNK1G1	0.166672011331549	5.40044734013661	4.5635204503135	0.00351284507715042	0.0279881095049195	-1.54496891398401	2.91888613860074
USO1	0.167548004948555	6.99819034937223	4.55759575524111	0.00351428991217889	0.0279881095049195	-1.54937962094981	2.91875794424069
RAMAC	0.171097262474859	4.50320440546236	4.5659926044326	0.00351752904062764	0.0279965708666786	-1.4465095437252	2.91847072367611
MT1M	0.982495536710093	1.80588053397861	4.82390289118691	0.00351997935492436	0.027998747348817	-0.901571660595685	2.9182536088198
SLC6A7	-0.407962920958044	2.4850999480822	-4.62230713234338	0.00352218979169778	0.0279990142773899	-1.48068858400922	-2.91805786672955
LRCH1	-0.328843223839025	6.11949714404849	-4.56085564468447	0.00353177198016272	0.0280578450950296	-1.53890304992527	-2.91721062002244
PFKFB4	0.250434234888162	3.79433210456464	4.57261636925814	0.0035389736608341	0.0280877642775239	-1.5373006455442	2.91657523076126
RNASEL	0.189061146609097	4.94516813439205	4.55981849860806	0.0035399056051832	0.0280877642775239	-1.55125897057501	2.9164930932399
ETV1	-0.364102327160733	1.81607496384899	-4.62973906909064	0.00354315718511009	0.0280910720636082	-1.47178646510179	-2.91620666711523
TMEM33	0.211810997774112	6.35903779729368	4.55060334816233	0.00354469055817417	0.0280910720636082	-1.52063953893849	2.91607167787011
FCRLB	0.413187692248097	1.62765060828207	4.60572641527979	0.00357737242425883	0.0283326133748874	-1.49793175135495	2.91320711635752
GRAMD4	0.230367117156884	5.7677521317303	4.54320440973848	0.00358426206234332	0.0283697099359137	-1.56851785851814	2.91260628006099
WDFY3-AS2	-0.45793719483394	0.476479102739948	-4.60809297502696	0.00359650331526423	0.0284437668869736	-1.48425619305255	-2.91154132322585
SNRNP70	-0.189066360657133	6.80074089160673	-4.53560488408693	0.00360136492464563	0.0284437668869736	-1.57543859335074	-2.91111929048056
CKB	-0.581832192013068	3.0245341262134	-4.65829249255639	0.00360286971717106	0.0284437668869736	-1.43645676128445	-2.91098876556189
STK38L	-0.250479860693523	4.77099368969697	-4.55238608342136	0.00360598519952373	0.0284437668869736	-1.56036376483815	-2.91071868777217
NRBP2	-0.202466775132229	2.75721902171135	-4.56804185098608	0.00360613640581123	0.0284437668869736	-1.48451366313443	-2.91070558526379
MSANTD2	-0.343138901715236	1.79974809032304	-4.60135241781734	0.00360688724869025	0.0284437668869736	-1.4781818017436	-2.91064052972745
MSH5	-0.560148790571544	1.90228291606398	-4.6464387411953	0.0036193056696632	0.0285223064914969	-1.39613599726222	-2.90956633891407
NFKB2	-0.288348855114188	6.16651588267179	-4.53320704028487	0.0036212817991459	0.0285223064914969	-1.57652066557701	-2.90939571336411
ARHGAP4	-0.230085913952988	7.2311832424419	-4.52904097419558	0.00362478430377772	0.0285324208783286	-1.5845586957464	-2.90909350348446
RPN2	0.155166178994068	8.44169976085794	4.52659321127688	0.00363283205999772	0.0285499189021802	-1.58990580588833	2.90840011631631
PITPNM2	0.331840102550606	1.95472588917029	4.57217978723422	0.00363329638984591	0.0285499189021802	-1.5336263478246	2.90836015272765
AMPD3	-0.251907949435828	7.55118331039094	-4.52671564933398	0.00363366640047186	0.0285499189021802	-1.58716328002822	-2.90832831025929
EZR	0.180430086527995	6.70277071201343	4.52643778487609	0.00363689047964659	0.0285578054635008	-1.58479832315386	2.90805097635477
ZNF738	-0.286265151133224	2.28273171865263	-4.57075485908535	0.00363980391168798	0.0285632446077674	-1.51182979648244	-2.90780055642032
TRIM66	-0.578070824291575	3.42237514087468	-4.62578125569384	0.00366172766419229	0.0287113572919557	-1.40808091568295	-2.90592195645786
FJX1	-0.354741000135499	3.77753881849594	-4.57433328602016	0.00366314238190789	0.0287113572919557	-1.5330425537534	-2.90580108387553
ABCA7	-0.332610085069173	4.23599844699166	-4.55622797517451	0.00366776948496897	0.0287301163920042	-1.54894139536122	-2.9054060433633
PTPN12	0.192321118778817	7.24103116484786	4.51726363442211	0.00367128176494456	0.0287401254173566	-1.58152084791783	2.90510648367362
ZNF468	0.199393431167275	4.55927591807158	4.52854738231185	0.00367516510371714	0.0287530252822444	-1.58780480748637	2.90477557983689
PPARD	0.293893421617874	6.60755135323985	4.51622166897306	0.00368059960515359	0.0287661998394478	-1.58201253893115	2.90431303297046
CSF2RA	0.222177369852003	5.72387617081659	4.5206125125308	0.00368132210664991	0.0287661998394478	-1.59683882591868	2.9042515854534
ARHGEF35-AS1	0.518125754644485	1.58180752885797	4.59098566899096	0.00368384419369428	0.0287684298842112	-1.51358734948337	2.90403717217163
SPRY2	0.175474810948206	6.24875195075487	4.51495476915824	0.00368818190040454	0.0287848274290068	-1.6035140144384	2.90366871736093
CCT2	0.156152761375261	6.68575448649086	4.51214296245952	0.00369446675535607	0.0288163926060581	-1.60682146604057	2.9031355656468
CCDC18-AS1	-0.623378568304885	1.86241226284617	-4.64152649535947	0.00371179212755003	0.0289089983128879	-1.37827416829395	-2.90167009195758
BEST1	0.189927195005301	4.53802070248397	4.51972954495007	0.00371219725535164	0.0289089983128879	-1.59620036771082	2.90163589852135
ASB13	0.177651400193936	4.7025699650297	4.51824263598308	0.00371308235211404	0.0289089983128879	-1.59940842941796	2.90156120673527
MYO1C	0.184396958805173	7.15241396049487	4.50559453636081	0.00371868673059197	0.0289213723889193	-1.59850814589402	2.90108863828728
YWHAZ	0.174140812475139	9.69678055681018	4.50509140581354	0.00371916886419472	0.0289213723889193	-1.61360652117643	2.90104801440814
PIGN	0.171105171661755	5.13587730919781	4.51227760038191	0.00372184706409239	0.0289247111410008	-1.60556792342916	2.90082244028234
RAP1GAP2	-0.186533916704927	4.98224336778332	-4.52094394329271	0.00372424508492161	0.0289258697356653	-1.59670413759668	-2.90062058969916
MSH6	-0.181582602087821	5.15539026358858	-4.51330268475281	0.00372650695726169	0.02892597011726	-1.60540599716407	-2.90043030750175
CD200R1	-0.284469755714954	2.99219822157925	-4.54859843902566	0.00373484782439924	0.0289689602969651	-1.56491987282699	-2.89972953019781
SPRY4	0.544276989053451	1.39342198577938	4.58076892590601	0.0037390864785795	0.0289689602969651	-1.49338781021379	2.89937395481434
MT1H	0.608000320106669	5.13090506584722	4.53388815053662	0.00373975656191138	0.0289689602969651	-1.55823554759035	2.89931777590675
GAMT	-0.253731561637466	3.71204498608983	-4.53735237394492	0.00374105450577352	0.0289689602969651	-1.57053208097056	-2.89920898401688
NR2C2AP	-0.184704474038537	2.34673120047856	-4.54618206901628	0.00374815574332573	0.0290064856622476	-1.56793384252789	-2.89861437458217
BDH2	-0.249997510954091	2.7170588416915	-4.53430277864601	0.0037559321800992	0.0290444841616226	-1.58122033753494	-2.8979644020222
LRWD1	0.249383033649127	3.52838502442649	4.51829524477968	0.00375864069039328	0.0290444841616226	-1.58197417448294	2.89773830564682
SELENON	0.188569080508344	9.76073317670823	4.49520210339518	0.0037598403148112	0.0290444841616226	-1.6263059121734	2.89763821277271
FANCA	-0.32135674480088	3.844359737119	-4.53505206989297	0.00376959649271776	0.0291023710020023	-1.57842580806116	-2.89682526429198
NOP2	0.20525491242725	5.48733146702673	4.49674300323095	0.00377910255657399	0.0291368276865266	-1.62411612768681	2.89603499417854
LACC1	0.322468141458002	7.21630655763027	4.49119489125038	0.00377981101304262	0.0291368276865266	-1.62408632450049	2.8959761702421
PLXNB2	-0.192818424242647	9.16764252123865	-4.4901115497545	0.00378085565299432	0.0291368276865266	-1.63176906994205	-2.89588945089107
TACC2	0.205158497909095	5.20190313583142	4.49678843715996	0.00378367896151052	0.0291411250317056	-1.62446216625211	2.89565518671716
CDCA4	-0.319482688523059	3.43728253706442	-4.53776102967273	0.0037915784483586	0.0291844895288979	-1.56595175676136	-2.89500056942179
FABP4	0.533209050544954	8.45274890400521	4.48315285733354	0.00380991615530733	0.0293080990368199	-1.64005686307253	2.89348571932709
MAGOHB	-0.299858051230908	2.47854594157809	-4.54706819476623	0.00381482432339054	0.0293283146727132	-1.56006574159643	-2.89308138707946
LINC01002	-0.50650197631464	2.05490645094366	-4.58033559313833	0.00382561986728003	0.0293937411785877	-1.46888128928819	-2.89219371662868
ZNF846	-0.282356665371537	2.20426913825981	-4.52064573319888	0.0038322722489097	0.0294194086654624	-1.59487701057984	-2.89164785304136
DTL	-0.756935802556403	2.51209941474955	-4.80001775214447	0.00383353513631745	0.0294194086654624	-1.28589680647101	-2.89154432360194
PI4K2B	-0.270062328525251	4.02091660853913	-4.51130399527909	0.00383838487505441	0.0294229666931681	-1.60568130095527	-2.89114703774604
SPART	0.159635262648161	5.87383677576874	4.47905643759318	0.00384063157921731	0.0294229666931681	-1.64439154009719	2.89096314449386
FANCB	-0.548488212005497	0.215632222399123	-4.57693795758749	0.00384598373165778	0.0294229666931681	-1.53167882764639	-2.89052546302135
POLA2	-0.207385872475286	4.3651691869268	-4.49686717838878	0.00384686388607795	0.0294229666931681	-1.62373402288123	-2.89045353986899
FAM210A	0.164337339915749	3.99115723228867	4.48908919920632	0.00385044915115146	0.0294229666931681	-1.6228539256614	2.89016071890192
CEP128	-0.355546724180358	2.20113683900351	-4.53779636651703	0.00385477324341424	0.0294229666931681	-1.54805644715929	-2.88980788472817
PANX2	0.413506644261133	2.42357848977988	4.53070732921228	0.00385481545158476	0.0294229666931681	-1.57748964937714	2.88980444242862
FBLN5	-0.504495666967034	-1.11390089861734	-4.53539998726946	0.00385555124825321	0.0294229666931681	-1.58000312937428	-2.88974443981944
TMEM138	0.335193227316881	5.88191376658092	4.47622788025026	0.00385596859306113	0.0294229666931681	-1.63966521047704	2.88971041088664
SYNE3	-0.220507640775473	3.77116926511947	-4.50192887300974	0.00386050865215978	0.0294229666931681	-1.61851886726977	-2.88934044531938
LIMS1	0.237217539010736	8.50224571721936	4.47113470604725	0.00386060501254476	0.0294229666931681	-1.64422290084401	2.88933259727786
NYNRIN	-0.400814942906654	1.31614772258435	-4.51371278176428	0.00386144983502315	0.0294229666931681	-1.6050304973964	-2.88926379859288
N4BP2L1	-0.403277842436798	3.33913882648536	-4.52878650362201	0.00386548738646862	0.0294362929335461	-1.58477233713697	-2.88893518660421
ELOVL5	-0.175851173561205	6.29945369578886	-4.47043515780633	0.00387250206766212	0.0294722612983847	-1.65409102397209	-2.88836500996029
CDR2L	0.326925378863285	3.30478048754433	4.4990192866807	0.00387881671987125	0.0294998440762656	-1.61505631597646	2.88785253590035
LYRM9	-0.307901152150504	3.10781211602962	-4.49742210211453	0.00388205064934625	0.0294998440762656	-1.62331622776622	-2.88759037540657
CDKN1B	-0.308712983155204	3.99036775408156	-4.50137325936476	0.00388300699899841	0.0294998440762656	-1.57891230962485	-2.88751288633818
GAB3	-0.224442924779915	4.41065990626567	-4.48574688049793	0.00388907030592316	0.0295212783065134	-1.59315003284295	-2.88702200458109
UBL7-DT	-0.547044428138269	0.866064801590021	-4.56101343179663	0.00389041880963615	0.0295212783065134	-1.44668458253658	-2.88691292501965
CAMKK2	-0.18020163977178	5.00553524904203	-4.47700896276658	0.00389508987748714	0.0295392959930658	-1.64365197388176	-2.88653535080642
MIR503HG	-0.726632182839272	0.743023075983424	-4.63078910872676	0.00389881909950276	0.0295501539527428	-1.45738910344349	-2.88623420350972
AP3M1	0.165707620671197	6.30036633964162	4.46153674407255	0.00390283102645084	0.0295526077354054	-0.954863435556593	2.88591051883388
NUDT8	-0.737081526949292	0.201196744930234	-4.65074288587106	0.00390373818554298	0.0295526077354054	-1.4041642365997	-2.88583737058972
SOBP	0.178239450705796	4.22252236221564	4.47399300309028	0.00390844523450169	0.0295605133171211	-1.65076993691996	2.88545806816075
CEP63	-0.239326390064501	4.27223154892859	-4.48611205627203	0.00390937903533066	0.0295605133171211	-1.59587121031087	-2.885382870142
SNHG20	-0.388862381784128	1.85635944828453	-4.52297510160786	0.00392206288811383	0.0296389969840894	-1.47748289787935	-2.88436306504666
PRMT7	-0.235314881486943	3.92028732019238	-4.48702488369015	0.0039280448065929	0.0296667717571332	-1.63020168493509	-2.88388314685278
HSPA8	0.165072391900026	10.3980806580922	4.45370689103966	0.00393548749723047	0.0296991169597589	-1.67401955809079	2.88328695944991
CUL7	-0.171648647287273	5.422233952705	-4.46408257996023	0.00393694560848926	0.0296991169597589	-1.66146083351682	-2.88317027924233
NLRP2	0.210521460434241	2.67660203593921	4.46180516588896	0.00394973006733832	0.0297516611490581	-1.6648669929765	2.88214892521175
ABI3	0.298503932192089	5.7251180070695	4.45346584788083	0.00395226631405614	0.0297516611490581	-1.67445985487862	2.88194666068104
CENPH	-0.329567305238126	2.37906317575695	-4.51835150498327	0.00395263490808529	0.0297516611490581	-1.59693772369981	-2.88191727528394
SAP25	-0.731245704089776	-0.0220110576121853	-4.6412005867534	0.00395316349741412	0.0297516611490581	-1.45033889846153	-2.88187513893507
TOMM40	0.290065671352176	6.82180783679963	4.44580261288568	0.00397355589456132	0.0298876467344139	-1.61923330513445	2.88025345810252
SNHG5	-0.294538896133621	4.79290624408259	-4.45752437590787	0.00398465619293439	0.0299536224158516	-0.924534564541938	-2.8793738939441
FAF2	0.159265510236864	6.15767411090122	4.44236012965173	0.00399085281940138	0.0299826804691242	-1.51930470972803	2.87888385354186
ZFYVE27	0.200475842327603	4.60719334109208	4.45169958666072	0.00399850896915968	0.0300226633749748	-1.67299827172424	2.87827934459654
RAD21	-0.200558520194342	6.8555868280376	-4.43842301022458	0.0040070739904994	0.0300694198750311	-1.69054217475083	-2.87760431777244
CYP27B1	0.562449477132918	2.84853895793342	4.48743948747749	0.00401535161531858	0.0300825617708126	-1.63306487113852	2.87695318485209
LYSET	0.220657165370808	5.20114150091877	4.44327807952597	0.00401541071040382	0.0300825617708126	-1.68521217990984	2.87694854070856
UQCC1	0.173480642505315	5.20146484578476	4.44209411495962	0.00401584190331871	0.0300825617708126	-1.6735437396564	2.8769146561513
ADIRF-AS1	-0.722882996847704	1.362416736131	-4.56879775352095	0.00402407495542142	0.0301093367764625	-0.606749227633189	-2.87626830864078
HDAC9	-0.270823528733174	5.10963220031567	-4.4508426193071	0.00402409811217066	0.0301093367764625	-1.67096059475085	-2.87626649238079
S100A16	0.683526117555849	0.399376011455959	4.69459089572502	0.00402663133822461	0.0301107745768866	-1.40405443982365	2.87606786040104
CALR	0.207058089263838	10.5794100311108	4.4311753900428	0.00403469647048954	0.0301365650253688	-1.69007518488488	2.87543622252746
KIF14	-1.06233740563098	1.91082721237937	-5.04494263441135	0.00403476636399356	0.0301365650253688	-1.03183065522903	-2.87543075368128
RPA2	-0.161967306427739	5.45140756802996	-4.43853338035787	0.00403737406299581	0.0301385404516843	-1.69141811337411	-2.87522677462665
IGF2R	0.193413221221344	9.5866213345389	4.42910400903088	0.00404379736123664	0.0301689800813374	-1.70222987426413	2.87472484197231
HNRNPH1	-0.214426094983077	7.23168836748878	-4.42892469967891	0.00404682041720024	0.0301740314237852	-1.67685602019776	-2.87448886320251
MED13L	-0.190685382839453	6.07316781617633	-4.43053339868261	0.00404941546539197	0.0301758874367737	-1.37057262948552	-2.8742864221819
FKBP11	-0.790709567971871	0.968637266021548	-4.60710185187744	0.00405735731087697	0.0302175620917774	-1.39266420838257	-2.87366760563902
TMEM273	-0.263474985059918	4.96003134823486	-4.43631026100388	0.0040809349268372	0.030375570039919	-1.69354595404125	-2.87183692900976
GPR82	0.636005608045987	4.5134970290853	4.45894351708143	0.00410810245544941	0.0305601005101158	-1.18461219183218	2.86973938001165
TRAIP	-0.680962492356898	1.04912091847343	-4.56364934964811	0.00412170915441822	0.0306346800127269	-1.52701364511866	-2.8686935617911
ITFG2	-0.178533923114123	4.32653647772762	-4.42040994820247	0.00412289154890611	0.0306346800127269	-0.839897227068398	-2.86860283032736
ITGA3	-0.331959648273973	7.07074848511938	-4.41797195189906	0.00413479034203723	0.0307053541450825	-1.71566125121479	-2.86769108421657
TAOK3	0.153508883207231	7.14537950627235	4.40871940075503	0.00413790804163939	0.0307107750903438	-1.72429161573053	2.86745258384457
TNFRSF10B	-0.173389127699142	6.32950925914151	-4.40993251358357	0.00414115650794705	0.0307171597492589	-1.72446861574687	-2.86720425336356
UGDH	0.269097183818834	4.69069038146041	4.41788974742286	0.00414991158783982	0.0307643589872022	-1.68160778940153	2.86653584637604
ARHGAP25	-0.172089786806763	6.93391047967311	-4.40749570768341	0.00415592025480926	0.0307911557127631	-1.72790516303625	-2.8660778543875
SGSM2	-0.233560759154748	5.27673852142356	-4.41790230762314	0.00415938342081885	0.030799072860433	-1.7156329626048	-2.86581415815939
NEU3	0.204127822103897	5.25733496919519	4.40921454573082	0.00416488139704485	0.030822039429684	-1.72330330345878	2.86539593402069
CENATAC	-0.565843040768321	1.73818173477221	-4.50012442608264	0.00417011527405135	0.0308430262535069	-1.32138850825069	-2.86499826469534
MAP3K2-DT	-0.398200157871828	0.910741630265224	-4.48954450930835	0.00418068451222391	0.0309034276989793	-1.63224823088586	-2.86419659385639
MAP3K12	-0.36330020881143	3.7107438572798	-4.44085515066443	0.00418670942808463	0.0309301876301117	-1.64373053287554	-2.86374042975203
ZNF169	-0.284324287414897	0.785213133981166	-4.44918659428823	0.00419424609934311	0.0309680788345299	-1.67732726688574	-2.86317064385685
STK24	0.162780560246527	6.87789217348353	4.39321196006791	0.00421109370188534	0.031067309179899	-1.74172915439122	2.86190028605022
SLC29A3	0.207826487508348	7.33920257188198	4.39266463153435	0.00421251649896936	0.031067309179899	-1.74511924937537	2.86179321426799
GAS7	-0.177604144654242	8.31370004785916	-4.38867296775693	0.00423020698416789	0.031179898126285	-1.7498192828849	-2.86046465927889
ABTB1	-0.34579097596906	4.44362035506275	-4.41617900928125	0.0042410104077621	0.0311996728741996	-1.71522169638443	-2.85965579875463
MIER3	0.227989380655229	3.3826359713201	4.40463996826919	0.00424473560800409	0.0311996728741996	-1.67793267905194	2.85937732344025
TNFAIP3	-0.638410465297155	6.62887994779154	-4.39153716406458	0.00424546300445854	0.0311996728741996	-1.73991510631213	-2.85932297318194
HVCN1	0.183642070459061	5.40548252488	4.39105905650691	0.00424552204857356	0.0311996728741996	-1.74693496915313	2.85931856184159
EIF4E	0.188371451435	6.45350915032341	4.38622784365137	0.00424703832501866	0.0311996728741996	-1.73740420180618	2.85920529591801
RASA4	-0.377823894610795	6.97733986500859	-4.39008343397026	0.00424744419240581	0.0311996728741996	-1.74783376537659	-2.85917498382704
SLC27A3	0.266910028598464	6.96540813950418	4.38404152951031	0.00425398732944203	0.0312117499385319	-1.74641105580502	2.8586866736841
MAPKAPK2	0.157238381095228	7.29858190923937	4.38333892227665	0.00425575049302647	0.0312117499385319	-1.74018757297501	2.85855520642064
TLR5	-0.440360810519747	3.12908196996064	-4.44900278773142	0.00425707166024613	0.0312117499385319	-1.64168477310289	-2.85845672822737
DZIP3	-0.189711784872354	3.96817153426668	-4.4067245994223	0.00426103324629066	0.0312117499385319	-1.72658974837511	-2.85816160250874
PRKAR1B	-0.337160442226405	2.82776649787314	-4.44275586619601	0.00426122165231394	0.0312117499385319	-1.68665669926467	-2.85814757305119
ENSG00000225339	-0.458491756111409	0.229179859285543	-4.45095399859933	0.00426742982079018	0.0312371758672915	-1.28755320459607	-2.85768560265036
KLHL5	-0.192465822879445	5.89495119723156	-4.38346723076613	0.00427218490417163	0.0312371758672915	-1.75446519644571	-2.85733217313704
CEBPA	0.202369194474453	6.44496462378098	4.38047065713017	0.00427420055613748	0.0312371758672915	-1.75902182948019	2.85718246408796
LONRF3	0.307701951970325	3.65388129367896	4.40226524247532	0.004274407520326	0.0312371758672915	-1.6905727933664	2.85716709580695
ENSG00000270504	-0.378835807648916	1.91361004877613	-4.41852937737904	0.00428922565415774	0.0313093353612659	-0.843084294417944	-2.85606851404023
ARHGEF3	0.169815098365389	6.17378206619391	4.37854067076908	0.00428989018901935	0.0313093353612659	-1.76172213954171	2.85601932765552
LUC7L3	-0.202725789921957	5.30612025980951	-4.38479734876129	0.00429332010653821	0.0313093353612659	-1.74462265222411	-2.85576556779626
PSMA3-AS1	-0.269190279820662	3.74176044772624	-4.40996813000712	0.00429401862675114	0.0313093353612659	-1.7149941586765	-2.85571391083737
ANO7	0.260189177378051	1.17209665008506	4.38457742848403	0.00429915933729229	0.0313290580148745	-1.02455859804611	2.85533397928259
PCIF1	-0.173160115357858	4.6032037919535	-4.38764308132579	0.00431657752795371	0.031438176763613	-1.74374329671632	-2.85404971827886
ISCU	-0.178593473514033	6.74908568186263	-4.37071396311375	0.00432066577464449	0.0314501432900269	-1.68741708138275	-2.8537489686102
PTCD1	0.174148016372769	3.95986586837118	4.38524249497775	0.00432370352151579	0.0314544540122942	-1.75290269177749	2.8535256654332
MRE11	-0.252071239773159	4.20732945654481	-4.38949615972146	0.00433858667467488	0.0315448851383088	-1.65904772992187	-2.85243366408112
PLEKHG3	-0.775806492637846	0.931964120581862	-4.75977322618005	0.00434667329145858	0.0315858259179323	-1.33659704490561	-2.85184175889857
PRR5L	-0.305134062064084	4.12572441201724	-4.39852407469612	0.00435812239304912	0.0316511407224155	-1.73371483678849	-2.85100543943046
NUCKS1	-0.184717498563907	7.55819707170612	-4.36031147850514	0.00436680062844677	0.0316702023163048	-1.76932549052603	-2.85037284864502
TNFSF12	0.21640819401256	6.1346390665548	4.36145827600546	0.00436845810994772	0.0316702023163048	-1.72664683594729	2.85025215791616
TMEM229B	-0.453911185057399	1.37805859954176	-4.43387565031537	0.00436901911980683	0.0316702023163048	-1.69322402870062	-2.85021131697528
CABYR	-0.579661637766366	0.697802330617953	-4.47543785539661	0.00437378669095932	0.0316702023163048	-1.60887281581286	-2.84986443442658
GRK5	-0.51015369162642	1.47763257458773	-4.48410387068913	0.0043755143654828	0.0316702023163048	-1.63419804859763	-2.84973881557976
UPF3A	-0.214203059875015	4.72677811976091	-4.37509474883987	0.00437552087669676	0.0316702023163048	-1.75729794066512	-2.84973834223583
TNPO1	0.195465654908633	7.59287346956244	4.35726198092477	0.00438073228737316	0.0316900892464531	-1.77731318608267	2.84935969435599
FERMT2	0.200227809580767	4.13757548232757	4.3705213889582	0.00438564029983327	0.031690462676784	-1.77112018032601	2.8490034637767
POLM	-0.214224764186059	3.41089199553717	-4.38193959652045	0.00438658813005162	0.031690462676784	-1.59022028257128	-2.84893471053457
CEP41	-0.176599406057173	3.32473959903863	-4.37743244405321	0.00438817555802771	0.031690462676784	-1.54264780418129	-2.84881959262054
ATP1B3	0.165908842541197	7.61082423937774	4.35238379652278	0.0044039603160988	0.0317402940741886	-0.948590833370673	2.84767695465251
NPIPB13	-1.03604910527237	2.53777963829329	-4.64685566230911	0.00440698592794491	0.0317402940741886	-1.25013004134139	-2.84745835861427
HDAC5	-0.171996551645722	5.91323392982767	-4.35650442470108	0.00441009941631821	0.0317402940741886	-1.7829406708997	-2.84723355558385
SEC23IP	0.160070539240221	6.08809957683476	4.35318897265726	0.00441107839404308	0.0317402940741886	-1.78695357311358	2.84716290023355
CDK2	-0.250407992177982	3.15118290275227	-4.39387250016053	0.00441171904024028	0.0317402940741886	-1.74368134050027	-2.84711667083618
SPINT2	0.209324703417344	6.07457991401153	4.35287206774866	0.00441417488300538	0.0317402940741886	-1.77371544728538	2.84693951215979
NBPF10	-0.569465110680563	2.80084225602059	-4.44287116021053	0.00441522659837214	0.0317402940741886	-1.55963838706474	-2.84686367122368
TSPYL4	-0.186608580480376	3.44070891530876	-4.37968143284146	0.00441627174920985	0.0317402940741886	-1.75703360912873	-2.84678831988487
CALM3	-0.236436176001128	8.75922653481941	-4.34972526670045	0.0044172855226868	0.0317402940741886	-1.77086485227456	-2.84671524617231
ATP6V0D2	0.394511327558351	6.18029048129991	4.35103851129592	0.00442353782249815	0.0317512221376686	-1.79062675373739	2.84626491036571
GCLM	0.241031418173248	4.11669431438567	4.36512891649648	0.00442379646370409	0.0317512221376686	-1.76465487501019	2.84624629358532
CAPZA1	0.153855045369005	8.27802884499737	4.34793325871029	0.00442621219816824	0.0317512221376686	-1.79238390082829	2.84607245863153
THBD	0.24877275246349	5.17643042045247	4.35584264604328	0.00443265244776364	0.0317796966461181	-1.78829920662586	2.845609441552
GNG7	-0.351052285556436	1.15756193651487	-4.37353619946733	0.00444855349034613	0.0318759303581237	-1.76714009743472	-2.84446885318297
KANSL1	-0.152281998652705	5.15668033216274	-4.35152218842044	0.00446132014475946	0.0319406576896188	-1.79319311896933	-2.8435557665508
ATP6V0B	0.251583637123263	7.94675832942292	4.34064290730057	0.00446255340291128	0.0319406576896188	-1.5488014117874	2.84346768788076
SIGLEC9	0.255716607859687	6.7158102237487	4.34021330263433	0.00446810546962181	0.0319626098722334	-1.74549319388162	2.84307143505968
PVT1	-0.372631751326803	2.32863356662628	-4.40425293121667	0.00449105916317423	0.0321089510598927	-1.67699576803498	-2.84143794313545
IGSF21	-0.294179413672771	2.52397449138355	-4.39192870643266	0.00450294485344638	0.032176042613904	-1.74612316753649	-2.84059507230495
GMNN	-0.225264018918704	3.24500745666966	-4.37098998386157	0.00451063496777061	0.0322072114923143	-1.77061644428403	-2.84005080303247
CD302	-0.277125754321723	5.59675825946812	-4.3400747176723	0.00451231496727962	0.0322072114923143	-1.80368336591711	-2.83993201265001
GADD45GIP1	0.23136675992635	5.46825199138075	4.33216434161763	0.00453026682555856	0.0323174109319657	-1.75793270833666	2.8386651576337
AK1	0.295663805616039	4.49584734571482	4.3421388786818	0.00453628053263667	0.0323423726223796	-1.80334293188965	2.83824178965043
ANGPTL6	0.540746182706372	0.36433659631396	4.41805352691441	0.00454651652135113	0.0323499613513221	-1.71172868247538	2.8375223387222
JPX	-0.318100577434473	3.3864899176544	-4.37095775167492	0.00454667732465243	0.0323499613513221	-1.76975260823517	-2.83751104814555
C3AR1	-0.361960663310841	7.64906154522041	-4.32415444861061	0.00454723379642894	0.0323499613513221	-1.81273436407159	-2.83747197905734
PPIL1	0.169630226112543	4.79796113860539	4.33364799279954	0.00454740554526437	0.0323499613513221	-1.81399120420506	2.83745992169165
VPS37A	0.202404893023031	5.35597897008298	4.32468409363141	0.00455528694395987	0.0323881153527981	-1.35745536866308	2.83690706338856
ACAD11	-0.351786291357277	3.02050709907257	-4.37128834099353	0.00455818682620427	0.0323908281539444	-1.73989005109751	-2.83670386270312
DUSP8	-0.489332089263229	2.39548338872158	-4.43047173743588	0.00456257277979237	0.0324040922659798	-1.69298362942869	-2.8363967523263
CDKN2B	-0.342917248312982	4.44288064051167	-4.34632338708963	0.00457442823757239	0.0324703620263003	-1.79871838519362	-2.83556795351454
ENSG00000276672	-0.704254883034814	-0.483192956549422	-4.50221413518423	0.0045838536714961	0.0325193193175857	-1.61038745013307	-2.83491042138913
NUB1	-0.437379989001874	6.08972216114551	-4.32204235288102	0.00458850582783471	0.0325233485872062	-1.80419716091966	-2.83458633136113
YRDC	0.314429680685185	4.33914283569457	4.33424190335941	0.00458981419699589	0.0325233485872062	-1.79928433898142	2.83449523812755
TRIM46	-0.514234749162183	-0.253037142686828	-4.40313489620713	0.00459200754426734	0.0325233485872062	-1.72152516168236	-2.83434258236987
POP1	0.175105284051189	3.34070872403345	4.33194203559451	0.00460903294863469	0.0326120960869238	-1.81640139825785	2.83315986426897
SLC37A1	0.248245511622276	3.63932188745621	4.33247065455246	0.00460960897885456	0.0326120960869238	-1.8142903929066	2.83311991793035
LIMK2	-0.326584120477997	4.63720671416515	-4.3333757933588	0.00461470286827957	0.032630185976807	-1.81127296104353	-2.83276686530871
TOR3A	-0.217100909206286	5.70538128237252	-4.3157538151542	0.00462205584275623	0.0326642210162257	-1.81218298179688	-2.83225785954477
RFX5-AS1	-0.55129097291294	-0.400911979875736	-4.38687708781769	0.00464031806149324	0.032763640409135	-1.7312128184587	-2.83099683225576
ZNF425	-0.309275317800554	0.733096363500014	-4.34303683900399	0.00464121853719826	0.032763640409135	-1.80216708328005	-2.83093476969377
CDC37	0.172776647641217	8.05059696730439	4.30505494509334	0.00464446985355766	0.0327686073814913	-1.84480583599373	2.83071077327418
FAM157D	-0.752880289205689	0.752072447176424	-4.46360709455574	0.00465208285526862	0.0327781336331195	-1.6424675013438	-2.83018683754135
BTBD3	0.165975098214439	4.45183007882973	4.3042950546092	0.00465323351228053	0.0327781336331195	-1.02579998111492	2.83010771551895
VASH1	-0.226913842099908	8.08277077774988	-4.30308136464387	0.00465532362232162	0.0327781336331195	-1.84620100773781	-2.82996403968674
SCAMP1-AS1	-0.207245589342237	2.09214547971562	-4.3364540206135	0.00465601385070046	0.0327781336331195	-1.81113776856253	-2.8299166056657
DAPP1	-0.272367449315354	4.71361885161178	-4.32241749434537	0.00466163056113797	0.0327997222523832	-1.80715168087925	-2.82953084942954
ZFYVE16	0.239118432744213	6.9028886036122	4.30102270453631	0.00466839819426889	0.0328039659163131	-1.84791380495811	2.82906660632374
SMC6	-0.183362429485706	4.91158090147634	-4.31408528451131	0.00466866252714294	0.0328039659163131	-1.83495888098094	-2.82904848610143
H2BC21	-0.173899441382267	2.54955553931032	-4.32639806076966	0.00466988505619416	0.0328039659163131	-1.82298739525935	-2.82896469287299
PLA2G4B	-0.716741882885896	1.05690942023612	-4.4265242575189	0.004675081310675	0.0328225413853176	-1.28494143246502	-2.82860875843205
TEDC2	-0.641353004681994	0.771847366084628	-4.50177704608144	0.00468381175039155	0.0328658956538658	-1.61655863714705	-2.82801154405381
ING2	-0.240851981973748	3.91286492080861	-4.31036782194997	0.00470348107987691	0.0329859180203799	-1.01606709621609	-2.82666972844434
TSFM	0.18076852621735	4.55518746631958	4.30258198102136	0.00471561618088822	0.0330375159812564	-1.84539962597268	2.825844419461
TSKU	0.372860661107083	5.20542895794294	4.30101184332186	0.0047159756913067	0.0330375159812564	-1.81004006103685	2.82581999846956
INPP5E	-0.182131718285223	3.41501390034568	-4.30975795195209	0.00476678959337545	0.0333753117855171	-1.83164636061774	-2.82238512440297
MS4A4A	0.336434740465799	5.90858620665773	4.28283335522486	0.004782403133907	0.0334592932928653	-1.87405384868199	2.82133634891293
TRIP10	-0.207455646674963	4.33635761917698	-4.2986112513538	0.00478685753326091	0.0334592932928653	-1.82483312422738	-2.82103771104882
ENSG00000291299	-0.86412124347033	1.66268645202581	-4.4599100952172	0.00478740749257801	0.0334592932928653	-1.11031241130933	-2.82100085737609
NOMO2	0.176728714572401	7.42773977137821	4.27808165733953	0.00478918978014034	0.0334592932928653	-1.87988638701894	2.82088144969484
TIFA	-0.350782944596034	2.97105424350307	-4.33930227661111	0.00480210946776788	0.0335313420056626	-1.80442522009743	-2.8200170714361
SERTAD3	0.155239900390533	4.37442418004557	4.27391302454176	0.00481451531299002	0.0335874352620326	-1.07473344190293	2.81918904952736
RADX	-0.368225870510631	1.25787310551145	-4.3177840836196	0.00481586795511861	0.0335874352620326	-1.83118427141411	-2.81909888487079
ZDHHC8	-0.201631606152732	5.066846758354	-4.2831849126653	0.00481797683551937	0.0335874352620326	-1.87357131966071	-2.81895835645445
HIF1A	0.269807376056762	7.4609858140551	4.26924628026701	0.0048375051570754	0.0336906424842343	-1.88527284033007	2.81765969476174
EHMT2	-0.183721180294295	5.27010118124908	-4.27659119069388	0.00484057092347578	0.0336906424842343	-1.77254894913107	-2.81745624779024
RGL2	-0.225876142460572	5.09840160143106	-4.27819312120884	0.00484179823167515	0.0336906424842343	-1.6810261352431	-2.8173748352081
SLC16A3	0.252103287517962	9.41291055364488	4.26781067068868	0.0048432590540623	0.0336906424842343	-1.88438967448939	2.81727795696958
GFOD1	0.255760606252101	4.5017756505797	4.27885481970241	0.00485807029810128	0.033775405499556	-1.87777765241994	2.81629720084314
SULT1A3	-0.334767654932043	1.97320742699776	-4.31583917686792	0.00486108755176549	0.033778124306217	-1.82231564250478	-2.81609773909665
PGD	0.200685504321266	9.78734012815609	4.26224204400326	0.00487397258378971	0.0338493711515676	-1.89636230192817	2.81524720609836
ENSG00000291047	-0.490050832883016	0.227108048265352	-4.33700130595438	0.00489505653105047	0.0339774512155268	-1.73233085085507	-2.81385984527983
GEN1	-0.340133300229038	3.63326388320881	-4.30109724917729	0.00489911287134169	0.0339872652379702	-1.83668127325306	-2.81359355114729
PABPC1L	-0.877033163186401	0.363175004000989	-4.47853500429428	0.00490543161835642	0.0340127555122912	-1.60670461565463	-2.81317912964197
MFSD5	0.24544634055612	5.26184611204643	4.26008279410158	0.00491383365617138	0.0340526554340928	-1.74180109757611	2.81262882064917
TSPOAP1	-0.999575943985315	-1.06224630434079	-4.48458140770334	0.00492563385153907	0.0341160487875581	-1.60677279150333	-2.81185737756704
OTUB2	0.233230402276401	2.13331747927821	4.2795862297225	0.0049318333070554	0.0341366429784609	-1.8781936939499	2.81145275492708
CENPP	-0.328371154438146	3.29128371395576	-4.30438662183308	0.00493391535507377	0.0341366429784609	-1.84548767013274	-2.81131696815532
DOCK1	0.175044323967223	5.60311649236367	4.25162708533369	0.00495805505090108	0.0342852172390805	-1.91025410262728	2.80974640044325
GALNT11	-0.197984211163072	5.70200865805171	-4.25419004623815	0.00496536974146982	0.0343173485302444	-1.90775240731136	-2.8092718600241
MOSPD1	0.198473216665648	4.76513627379231	4.25348398881095	0.00497744829043418	0.0343823522618499	-1.9090907550968	2.80848964647306
DAAM1	-0.246987783992149	4.04386611114791	-4.26932144060744	0.00498023648062395	0.0343831463305342	-1.88624508801144	-2.80830932560077
ZFYVE26	0.196036911819312	6.50710132596462	4.24322555694918	0.00498668467322618	0.0343963766756133	-1.92095997347404	2.80789265051085
LINC01176	-0.757162294148129	-0.909294960209293	-4.34544943360567	0.00498750136059856	0.0343963766756133	-1.23415013381332	-2.80783991184058
GSTM3	0.279412650405816	2.19065834086136	4.25894511781004	0.00500095206639331	0.0344706567405953	-1.90276254657306	2.80697243620125
BLTP3B	0.19564890202227	5.53687455662901	4.24227590666196	0.00500396581788415	0.0344729557309191	-1.76133607756015	2.80677835983209
MKNK1	0.200002951186811	7.39923221076476	4.23860648900816	0.00500746822524867	0.0344786168699938	-1.92590743825474	2.80655294826116
MAP2K3	0.283615124887141	6.90751232910068	4.23839581207445	0.00501121674765517	0.034485965654543	-1.89214335407113	2.806311854843
TMCO4	0.160518598570547	4.13089373916667	4.249066996776	0.00502299712590006	0.0345485502852014	-1.91368415410828	2.8055552372173
EAF2	-0.278245216901058	1.67297079683087	-4.29578856384432	0.00504313272107583	0.0346581003797156	-1.85851617935689	-2.8042656965095
VWA5A	0.262383843231135	7.19964433247921	4.23224350703731	0.00504431378563424	0.0346581003797156	-1.93250054630663	2.80419020239141
ST3GAL5	0.185250498694969	6.28748700668226	4.23282684666851	0.00504904777375814	0.034660714287837	-1.93344848808469	2.80388776428823
TMCC3	0.429908044408463	1.88578216952023	4.28867496386358	0.00505205427902461	0.034660714287837	-1.86541597091201	2.80369582215922
LATS2	0.162941137532318	4.81356598587481	4.23938625413031	0.00505365779284194	0.034660714287837	-1.9252029754968	2.80359349241465
TMTC4	-0.212375148833233	2.73752562825807	-4.2619675100677	0.00505547348810311	0.034660714287837	-1.88773697973856	-2.80347765754178
IFNGR2	-0.2954530512562	7.7472964463002	-4.22932456827769	0.00506062491074986	0.034677548003231	-1.92980102306257	-2.80314921978
DEK	-0.239681559502636	6.80101243060909	-4.22927545978458	0.0050657299865719	0.0346940463723577	-1.92789866969794	-2.80282403497773
DAGLA	0.238096412910773	6.37220805389437	4.22891739920632	0.0050703814930351	0.0347074224392855	-1.93786162710166	2.80252799962139
LY6G5B	-0.61508010769297	2.00198713748148	-4.34967424301848	0.0050835624975114	0.0347664667392725	-1.74628027010635	-2.8016904538204
PARP2	-0.33178567433821	3.54586687607654	-4.26077411494547	0.00508441330559568	0.0347664667392725	-1.69794147450716	-2.80163645934575
PGM2L1	0.362312105875991	4.50218745466694	4.24121289643734	0.00510031753703035	0.0348554512761953	-1.91348153444644	2.80062863614245
SERTAD1	0.305482473314082	4.26686422925506	4.22829708020787	0.00510284673869349	0.0348554512761953	-1.14842812394209	2.80046862693359
DENND1B	0.258917934195643	4.18303151758775	4.23727671255352	0.00510842190006388	0.0348750119313279	-1.91627225995115	2.80011616897929
MZT2A	-0.322300176060401	3.48005515861469	-4.24996817825877	0.00511240174570203	0.0348836664473313	-1.19521101418322	-2.79986477843199
PIGL	-0.197321440180788	1.65237994501138	-4.24943870786882	0.00511777657208345	0.034888948933185	-1.90964803108563	-2.79952555326271
PEF1	0.175721285273203	5.6179490924777	4.22313076007823	0.00511860104469912	0.034888948933185	-1.9405571631667	2.79947354623459
ENSG00000291132	-0.785573314272662	0.912620235534126	-4.40455203722409	0.00513170468183984	0.0349597381450339	-1.59681590356955	-2.79864799477983
MS4A6A	-0.549493405656947	5.98348772898875	-4.227633363377	0.005139000776225	0.0349909094673403	-1.93135365178819	-2.79818915378185
PPP1R3E	-0.58128458579431	1.75588171631066	-4.29758719041459	0.00514831269145298	0.0349990897281802	-1.03751326287793	-2.79760439511722
SLC2A3	0.408861941190912	5.47820308428552	4.22545818120624	0.00515019345244193	0.0349990897281802	-1.93756072256061	2.7974864053434
CCDC88B	-0.184960919340227	4.92297015250219	-4.2248750558848	0.00515185636873881	0.0349990897281802	-1.94321724113325	-2.79738211451376
TUBE1	-0.26712088721739	1.66819230315797	-4.2560707490941	0.00515266239655302	0.0349990897281802	-1.89186646645721	-2.79733157492414
EFCAB14	0.161446416264768	7.3788819768772	4.21299592514643	0.0051551613859354	0.0349990897281802	-1.93945218188329	2.79717492858836
EDN1	-1.23229698578353	-0.508009349870867	-4.81796459330964	0.00515652892512063	0.0349990897281802	-1.27607694275369	-2.7970892349834
INCENP	-0.352957493858756	4.98782365439498	-4.22766598797894	0.00516194803055882	0.0350173921777677	-1.93638223852885	-2.79674986138764
RELT	0.198908393572802	6.17384708654825	4.21133288664383	0.00517239626808149	0.035069773748057	-1.85733565304632	2.79609644422717
GPR141	-0.358187924220718	5.02764001239447	-4.23211435448141	0.00517558068501925	0.0350728760646563	-1.9295879130042	-2.79589753270208
GYG1	0.15595557567641	6.018213336555	4.20956803123734	0.0051824215202836	0.0351007401758229	-1.76671472679906	2.79547060023692
TMEM63C	-0.482861776566555	1.05942305481548	-4.29447029111572	0.00518858907667293	0.0351132579278074	-1.85640495621334	-2.79508612300113
CMC1	0.260163866326904	3.63792368070902	4.22531165548944	0.00519024582950219	0.0351132579278074	-1.87333102357676	2.79498291360583
ENSG00000271533	-1.00487155486552	-0.25231515166175	-4.41165023673467	0.0051924596935694	0.0351132579278074	-1.54332757474846	-2.79484504475759
MTFR1	0.149066697805367	3.11066824711332	4.22284636090363	0.00519765181990715	0.0351298989530456	-1.93420657561416	2.7945219122408
CALU	0.208625887699719	8.52308646479741	4.20368373104277	0.00520915159769229	0.0351891322739066	-1.91622455569871	2.79380725947224
BCL6	-0.205339961534304	6.51080067387855	-4.20317957963037	0.00522266367786671	0.0352325972770512	-1.96466420404288	-2.79296937149968
MICAL2	0.218924150236928	5.97569219154548	4.20422709725959	0.00522306863713479	0.0352325972770512	-1.96619766800918	2.79294429010077
RHBDD2	0.159799414966986	6.02926200782624	4.20344439386227	0.00522400159366623	0.0352325972770512	-1.96895355169942	2.79288651355543
SMIM10	-0.419202790953422	1.51661040493746	-4.26523335272546	0.00522654296412795	0.0352325972770512	-1.79492825326918	-2.79272917770987
IFIT5	0.34564595463309	3.36332330601001	4.22750381402647	0.00523836731773932	0.0352748300215691	-1.93035507298549	2.79199804152968
ERVK13-1	-0.447656496274971	2.40034844987609	-4.26616427173515	0.00524260915368351	0.0352748300215691	-1.76042314180389	-2.79173611909437
AFF4	0.206193394992179	6.85882196453514	4.19860118499783	0.00524277475112532	0.0352748300215691	-1.95165934592219	2.79172589776267
PSTPIP2	0.23795048182229	5.98379496030953	4.20179013289755	0.00524377818389365	0.0352748300215691	-1.97073281012687	2.79166396814504
ENSG00000262370	-0.798843364810839	0.950834827811195	-4.35481750191575	0.00525186400319408	0.0353043314187411	-1.56172352733057	-2.79116531988204
PSMC4	-0.227465165259491	7.36679338658131	-4.19643280132553	0.00525365342368764	0.0353043314187411	-1.97727336364928	-2.79105506098414
PROSER3	-0.198451594471021	3.44563462676733	-4.20781336807056	0.00526027752617217	0.0353303861836169	-1.18161931523467	-2.7906471980355
POLD2	-0.311577186884289	5.01963190630966	-4.20814213049207	0.00527174361015621	0.0353889177003284	-1.9605854169132	-2.78994229725178
NAP1L4	-0.187304832031922	5.66433805669135	-4.19386999079608	0.00529831274669722	0.0355456093764541	-1.97915899890309	-2.78831421335658
GSR	0.198462518797131	8.06585822739152	4.18803266047104	0.00530332031515069	0.0355456093764541	-1.94907027115703	2.78800818944926
JRK	-0.273073471000462	4.06527523023307	-4.21921471913219	0.00530337617737641	0.0355456093764541	-1.94274534191192	-2.78800477705371
LAMC1	0.185189730853416	6.84324077442278	4.18631606557058	0.00531672521489852	0.0356114077980034	-1.98903235943611	2.78719026809587
C2orf68	-0.166420983925531	4.47929195309567	-4.20169759992167	0.00531873070906271	0.0356114077980034	-1.95878052635204	-2.7870680598732
ENSG00000290999	-0.374282531732161	0.684445479021391	-4.23489470253694	0.00532843266489992	0.0356578048574104	-1.92570149170565	-2.786477441585
STK36	-0.224869848088105	3.58128870431019	-4.21281177364339	0.00534765904233163	0.0357678578275972	-1.95738763344841	-2.78530987634402
MPZL3	0.264984974685561	1.68512997327482	4.20585859914864	0.00535335637897947	0.0357873543380634	-1.95912612092484	2.78496462079085
LINC00278	0.378169320088085	-2.22698083625154	4.21688200679258	0.00535707409211113	0.0357936036221991	-1.95310777630428	2.784739508223
KLHDC2	-0.206266411676772	4.10740897704873	-4.19922279140807	0.00536095006485719	0.0358009032887815	-1.97392645362762	-2.7845049629814
IRF2BP2	0.186578087625403	7.13448867931007	4.17848089025673	0.00536382807282168	0.0358015343397159	-1.99701859244277	2.78433090624153
EPOR	-0.466056380073155	1.20684444166751	-4.22689341973035	0.00537293249325363	0.0358437021411972	-1.93741467975294	-2.78378084210675
UBE2F	0.162834349086095	5.81763145876839	4.17749567739453	0.00537652444120807	0.0358490706909374	-1.7259553974318	2.7835640579574
CYTIP	0.236856076269409	5.13829745857612	4.17943963627941	0.00539594351187592	0.0359469282067346	-1.95463598507191	2.78239432219097
ZNF266	-0.282108832972266	4.19956653735492	-4.19893910632457	0.00539679041884657	0.0359469282067346	-1.95305864476104	-2.78234339407443
SH3BP5-AS1	-0.785499060547394	0.755394997876408	-4.32426879619215	0.0054045675668494	0.0359800973316858	-1.54191336447153	-2.78187605818624
KCTD5	0.191601009846913	5.89301266950439	4.17266178413974	0.00541519083727234	0.0360266125441928	-2.00369144881692	2.78123867638489
SLA	0.29841242384206	7.26455771171769	4.16965249304696	0.0054171566366404	0.0360266125441928	-1.87503449870408	2.78112085488589
CNTNAP1	-0.856908758629103	0.315631324966478	-4.34436537890982	0.00542812545192626	0.0360809041667574	-1.78669324701438	-2.78046413934352
NAV2	-0.698935233092879	0.849883821048118	-4.24358638593097	0.00543432664655119	0.0361031212760403	-1.91589762686434	-2.78009339664652
TRANK1	-0.281338378544784	5.48721063929353	-4.17844907555941	0.00543809925564344	0.0361031212760403	-1.990247408521	-2.77986803542178
UBE2T	-0.32411448675821	1.73575220538439	-4.26006898926456	0.00543988874459385	0.0361031212760403	-1.90218772676058	-2.77976118755007
BHLHE40	0.217445640546703	6.45138385692311	4.16680184172054	0.00544362373213613	0.0361092771752114	-2.01271747135316	2.77953827887882
ARHGAP11B	-0.475370070657667	0.646227924115938	-4.25559242792066	0.0054468064273929	0.0361117650871791	-1.90444374525047	-2.77934844061997
ZNF330	0.14369933975306	5.07711140071263	4.16755809902397	0.00547211064976104	0.0362433348402422	-2.01166028811462	2.77784267220049
CPEB4	0.219221013777535	5.94522673533976	4.16269805434728	0.0054722870673107	0.0362433348402422	-1.90043750441193	2.77783219627194
SLC39A4	0.294670580641129	1.16979667228171	4.17642766585072	0.00550781706795322	0.0364598780895596	-2.00078782072877	2.77572856106287
PAXX	-0.304060746253918	3.12390259705763	-4.19648155670943	0.00552597292942068	0.0365612468200662	-1.97234709300463	-2.77465832576115
ASMTL-AS1	-1.18683679373038	-0.418215824668197	-4.44858717765119	0.00555792073124444	0.0367514630516554	-1.43689723225464	-2.77278277694407
RRP9	0.185480722780786	3.21492672609117	4.16454317815376	0.00556542323077084	0.0367514630516554	-2.01568744824369	2.7723437411054
GSE1	-0.163412139725144	5.45561949780982	-4.15170805651537	0.0055659311747153	0.0367514630516554	-2.03115237138376	-2.77231403623845
ASGR2	0.381563948952768	0.140588796710907	4.16935775665518	0.0055661522332938	0.0367514630516554	-2.00934680448518	2.77230110936393
ETF1	0.161741475462684	7.09859086743156	4.14547974849266	0.00557035159854125	0.0367603192716457	-2.03551179469149	2.77205563042001
ALDH2	-0.194885310725043	3.00407893487881	-4.16377670895653	0.00558315508910318	0.0368259183364334	-2.01675264687176	-2.7713082163268
SPATA18	-0.192813835231792	3.33465330964936	-4.17023997356357	0.0055902362297881	0.0368403377915913	-2.00894556770272	-2.77089551296369
GPR150	-0.321227163356009	1.16249854857505	-4.18027636519615	0.00559106976902396	0.0368403377915913	-1.99624149390025	-2.77084696362578
OLIG1	-0.528102274539355	0.770993873666204	-4.21186697085728	0.00559661630811715	0.0368580025371238	-1.59909143757644	-2.77052407269508
ZNF862	-0.220308799549277	2.70098012662948	-4.16643210039132	0.00560620850912652	0.0369022793471777	-2.01301717998735	-2.76996634496849
SLC23A2	0.182186966226385	6.69481739418324	4.13969489618602	0.00561048051113704	0.0369115091223758	-2.04501139117923	2.76971823128102
SLAIN2	0.150808422294808	5.8509632966423	4.14026164184286	0.00561948581123767	0.0369518540409708	-2.03706520968952	2.76919577013455
PCMTD1	-0.230215277570196	4.96355682055808	-4.15131503830818	0.00563209370992399	0.0370158351032408	-2.03069965076499	-2.76846556439171
PLPBP	0.152792013144276	5.56962909105896	4.13885641565613	0.00563636505476424	0.0370249884240948	-2.04280186640565	2.76821851732009
TNFAIP6	-0.861481006852078	0.618532691577559	-4.41188955608085	0.00564612558419131	0.0370701721612397	-1.72319634914319	-2.76765461878652
SHISA4	0.421229122673245	1.4655839301093	4.18427183727744	0.00566242664729579	0.0371582303762849	-1.9881546780454	2.76671480941782
SLC15A2	-0.649467619462458	2.20466112078135	-4.25869936293132	0.00568615983099493	0.0372949453066072	-1.87658748130043	-2.76535086799216
CD63	0.19377408552235	9.86927095828437	4.12633069173542	0.00569198036609056	0.0373140935110381	-2.05892618172435	2.76501714715786
IKZF3	-1.12475490756235	-1.11152677181715	-4.40088141066686	0.00569575724167251	0.0373198317077901	-1.6847035650139	-2.76480076432599
UNC119	-0.231709073763052	4.53263586424838	-4.13999843793864	0.00571779797269029	0.0374451718557752	-2.03691942412375	-2.76354059316173
TTC7A	0.20694386317184	6.89142221052482	4.12153693468999	0.00572694560715748	0.0374859920606918	-2.06345696282468	2.76301886638868
RASAL3	-0.19760118674564	4.01904816385073	-4.1381222334241	0.0057456693847858	0.0375894199527543	-2.04770760606347	-2.76195331254578
CYB5D2	-0.322866033738057	3.94487979195127	-4.14896530383243	0.00574888394838577	0.0375913296106445	-2.03010130576365	-2.76177068956568
DCTN6	0.154396466797579	4.51480807876887	4.12516460407637	0.00576516805525109	0.037672147825116	-2.05868514616846	2.76084698345812
ZNF367	-0.68286993068053	1.72878984094515	-4.36643675340125	0.00576710146692998	0.037672147825116	-1.77606915086951	-2.76073746814799
SIRT3	-0.302870317247009	3.15599146291544	-4.15145378670874	0.00577158558192975	0.0376823013983657	-1.95799481631477	-2.76048359931048
TEX10	0.153908045398377	4.00652464990175	4.12703324710034	0.00577739242246852	0.0376865274973744	-2.06100152213931	2.76015510831838
MBTPS2	0.157531938592532	5.109693790638	4.11961590438202	0.00578062033429022	0.0376865274973744	-2.06735418318869	2.75997263516365
XRRA1	0.200592805329145	3.12994992175672	4.13362362705563	0.00578102307201989	0.0376865274973744	-2.05311516455847	2.75994987493413
STX4	0.208516679619562	6.77973623140712	4.11205494961486	0.00579094394205892	0.0377320774988662	-2.07719143511044	2.75938966001073
OSGIN2	0.171788405421492	5.28975944032971	4.11606951394318	0.00579769820811573	0.0377517117480253	-2.06960046225322	2.75900875281806
LSP1	0.287138001813021	9.91964885599255	4.11007454568065	0.00579982758623061	0.0377517117480253	-2.08094175802963	2.75888874937596
FMNL1	0.176335293984665	7.6922878116483	4.10798333870348	0.00581444788170923	0.0378066234934268	-2.08399058523449	2.75806587761017
GAS5	-0.16809247196197	4.45736551034065	-4.12353417670423	0.00581448700429551	0.0378066234934268	-2.05955795187309	-2.75806367818358
ADISSP	-0.223140094581257	5.09809131608566	-4.11879415277436	0.00581708193853923	0.0378066234934268	-2.06297582250887	-2.75791782376157
C5AR2	-0.215230058642406	3.43185561921954	-4.13405307695908	0.00582252320469111	0.0378228754842106	-2.04907093327884	-2.75761217487766
CYTH2	-0.155841201051169	5.07950507525798	-4.11443933811337	0.00583922903022829	0.0379122482517901	-2.07573128867322	-2.75667537516789
LINC01857	-0.488171063100932	1.34020915949894	-4.1855353207561	0.00585720766381061	0.0379893281900248	-1.97219458161978	-2.75566989659028
CDC42SE1	0.162118881093779	7.52456339673549	4.1015080740869	0.0058581348775861	0.0379893281900248	-2.08981655625443	2.75561811642495
TAF6	-0.144056324311323	5.08832195922939	-4.11039559451242	0.00585996168006603	0.0379893281900248	-2.07786075955352	-2.75551612042649
CHD3	-0.342407739236783	4.64397296403125	-4.12115025766062	0.00586617943166517	0.0380104785138929	-2.06467912164567	-2.75516917890483
LMNA	0.285797038583951	7.84158015776538	4.09960013710425	0.00587066915662883	0.0380165619946585	-1.8452319135271	2.75491886479684
COA4	0.15478385614935	4.71547136271378	4.1080818045377	0.00587392013261077	0.0380165619946585	-2.08389784170476	2.75473772192628
SRPX	0.6992373052215	-0.341287034368621	4.26988605763567	0.00587598548012605	0.0380165619946585	-1.88888814020483	2.75462268865911
RHOH	0.590579181320483	-0.430116470128753	4.12738186345321	0.00588874363654247	0.03807995005189	-2.059001610769	2.75391290689284
DSN1	-0.218921950893145	3.63356991295606	-4.12306026522425	0.00589199651361126	0.0380818387728985	-2.04414937963313	-2.75373215949355
RNFT1	0.165247472602002	4.85355764309878	4.10147653494359	0.00591096678728899	0.0381852610839332	-2.088083327498	2.75267985697025
NR2C1	-0.209400198872975	3.40334545554734	-4.11920575353486	0.00591821193286754	0.0382128724299911	-2.05903069367703	-2.75227876363574
OGFOD2	-0.152871737802519	3.25173861061688	-4.11765444451667	0.00592333560107578	0.0382267649277655	-2.07106360672054	-2.75199538294371
SULF2	0.350940182423954	4.27848606277298	4.10658815896306	0.0059378568336582	0.0382739173612149	-2.0849223190825	2.7511934387898
HINT3	0.209178625657759	5.12250717473812	4.09620596382756	0.00593859330838977	0.0382739173612149	-2.09070199054357	2.75115281362144
ZNF251	-0.393714567691119	2.19908203371648	-4.14012382535947	0.00594194540779404	0.0382739173612149	-1.91688710407942	-2.75096796359812
PTDSS1	0.152781232011933	7.03735139009669	4.08944640821117	0.00594254493627322	0.0382739173612149	-2.10636197630386	2.7509349127754
FUCA1	0.39839713353743	7.98090078783424	4.08814698113766	0.00595026918411391	0.0383044856086452	-2.10742584894048	2.75050935875886
TRMT112	0.18369489916165	5.46528107492434	4.09067307842538	0.00595961924210445	0.0383329659142122	-2.0875750038515	2.74999489906488
[truncated: 10,863 more rows]
