# Supplementary material for: Integrative analysis reveals generalizable human neurodegenerative disease-associated glial states
Source: bioRxiv. 2025 Sep 25:2025.09.25.678630. Preprint. [Version 1] doi: 10.1101/2025.09.25.678630 (PMC12485690; doi:10.1101/2025.09.25.678630)
Supplement: Supplement 12 [file media-12.zip › iMG_DE_results/Entinostat_1╬╝M.csv]

	logFC	AveExpr	t	P.Value	adj.P.Val	B	z.std
AMIGO2	2.4963156356305	2.45356073569723	256.354222721983	6.95750343913206e-09	9.1832087893104e-05	22.264722646462	5.79194715922137
NR4A1	2.84333089644293	0.781375972627234	26.4601769712427	1.81469150235329e-07	0.00058849367016051	6.46473814589684	5.21738261962012
RNASE4	2.59248845178525	2.77642855878023	93.1137379378504	2.02757046976473e-07	0.00058849367016051	13.6443211809444	5.19679196625744
TRABD2A	3.36740717774075	2.15480887581952	23.6937427740092	2.527736487418e-07	0.00058849367016051	5.90403665891023	5.15563440860438
TMEM63C	3.25670152052777	3.25069518549075	24.3584864971405	2.82922964310475e-07	0.00058849367016051	6.18160482641905	5.13448147096337
TUBA4A	2.85529998672684	2.92364693153261	25.0526438660589	2.93087225580619e-07	0.00058849367016051	6.34307533258248	5.12783879980734
TMEM132A	3.32543423208371	4.10868790232042	79.697060504217	3.12103620813968e-07	0.00058849367016051	12.6347663870026	5.1159875661541
ANKH	1.52691387992792	7.44333518604898	23.6944776759662	3.60808006856435e-07	0.000595288110312261	6.90645525516616	5.08855191841212
LINC01134	-3.48190627278596	-1.19536191031923	-81.7059046283902	4.20684594404638e-07	0.000604744441662735	15.7367866174329	-5.05935157164332
GDF11	3.21869403467079	2.10319619060946	21.9385519245788	5.20827110964181e-07	0.000604744441662735	5.68181374628607	5.01847706032363
PPP1R13L	2.33628078308964	0.688914701180988	64.3109628853836	5.67955034462997e-07	0.000604744441662735	11.5246903253479	5.00180676498543
HYCC1	1.51931089759486	5.34611478502427	23.7646006559428	7.07329213159461e-07	0.000604744441662735	6.92352844928624	4.95934042757262
NIPSNAP1	1.47017323596637	5.12770979415642	23.950115650665	7.63682359867804e-07	0.000604744441662735	6.96842466828725	4.94442678311829
ENSG00000291174	2.81084038574369	1.69505276910388	10.7236027199914	8.07305367661503e-07	0.000604744441662735	6.33125491166641	4.93359309345939
GPRC5C	2.575415809048	1.05868820871397	62.2907952181132	8.5730252138924e-07	0.000604744441662735	12.2871739689187	4.92184922815972
FCGR2C	2.80325572803889	1.81770733790957	63.6923428551673	9.77482745042492e-07	0.000604744441662735	13.3132046687877	4.89611822081283
AP5S1	-1.4365905261251	3.70161410539155	-24.9181478390649	1.18413160622625e-06	0.000604744441662735	7.13127218755438	-4.85827451290701
PFKM	1.45702690053445	4.82878479719591	23.2044424635062	1.18997096153413e-06	0.000604744441662735	6.87355405262105	4.85730022715126
DPP3	-1.32921890398947	5.36066602008183	-20.1189791629601	1.35888423671164e-06	0.000604744441662735	6.44948393933764	-4.83094224214512
LRRC32	1.44038545642708	3.87644495072782	24.1892262708804	1.37522843578817e-06	0.000604744441662735	7.01576461673269	4.82856152872912
IFRD1	1.09781672277157	5.28764381772177	20.1244191990485	1.4303077336389e-06	0.000604744441662735	6.24899298490672	4.82073427630275
IL3RA	4.91076034852639	3.83393057345255	18.2243494120364	1.56572914919381e-06	0.000604744441662735	4.93349023696391	4.80265834245902
GPRASP1	2.83764312038388	0.877706716597504	18.8910158138088	1.59476376402898e-06	0.000604744441662735	5.45059928483656	4.79897917143651
KIAA0319	2.72239727353915	1.21805574374504	56.7062962785221	1.60804254713528e-06	0.000604744441662735	13.4034559922473	4.79731793769428
CDAN1	-1.21250798182307	2.99768421007872	-22.5826499867928	1.63297413231036e-06	0.000604744441662735	6.74270076380133	-4.79423420241395
MYZAP	2.68665728870995	0.906989223209025	54.8618232633315	1.66895631683246e-06	0.000604744441662735	12.5325940062279	4.78986250672908
PRAF2	2.52714413926701	2.56454778240579	52.5224572193189	1.73347418390376e-06	0.000604744441662735	11.9606812469973	4.78224592619878
METTL9	1.17202479841955	5.84652351244623	18.6716807622524	1.80155554069656e-06	0.000604744441662735	5.92064103748038	4.77449858043209
MBD3	-1.27188315841478	5.98108176927625	-18.3220802144267	1.83936517299221e-06	0.000604744441662735	6.75236926232379	-4.77031667866529
JRKL	1.10533221795291	3.47393754435985	22.5633361402605	1.86545039702949e-06	0.000604744441662735	12.7971669885512	4.76747942422094
ERMAP	-1.24037094304534	3.64954807266569	-21.435454210079	1.89043067425853e-06	0.000604744441662735	6.60268730581321	-4.76479786165198
SAMD14	2.91515440815541	3.18869083428074	17.3677232503601	1.962825501571e-06	0.000604744441662735	5.32681946921127	4.75721452186378
SP140	3.75730442142138	2.07678281787268	17.7319711689274	2.0550209437521e-06	0.000604744441662735	4.84847064997023	4.74793692935052
CORO1B	-1.05716961164594	7.43541023826233	-17.5754399779575	2.07754747153817e-06	0.000604744441662735	5.70592795430772	-4.7457309176942
ITFG2	-1.30087767525215	3.57072921349367	-20.9776444311855	2.09522769836377e-06	0.000604744441662735	12.2307379234519	-4.74401553532526
MEIS3	4.45385458912351	1.87713487793217	17.1893065153899	2.09778297868813e-06	0.000604744441662735	4.38376239700004	4.74376876591939
CA12	3.33000410735598	1.33506455703981	17.2850494815035	2.13705731973315e-06	0.000604744441662735	5.01804613126175	4.74001183873654
HMGN2	-1.59814091046029	7.14617208379645	-17.5758346914742	2.13706777983259e-06	0.000604744441662735	10.7943865963711	-4.74001084699969
PIP4P2	1.16337643443311	4.47584541363858	20.4718280122089	2.15358105851321e-06	0.000604744441662735	6.33110177368345	4.73845098355974
PDP2	1.8350218269949	3.80375853311064	28.1422355516798	2.21140792696682e-06	0.000604744441662735	7.71391338803769	4.73307769309007
ABI2	1.22908186183817	5.22265242828369	18.8038189606189	2.28794199662997e-06	0.000604744441662735	6.28496062333879	4.72616993584661
SERTAD2	1.11535252482985	6.56834547723368	17.3410923042865	2.37367330631328e-06	0.000604744441662735	5.94110827722837	4.71869075384874
VCL	1.71181590339075	6.67069107535961	17.5826681284326	2.38325697892008e-06	0.000604744441662735	5.74394241791666	4.71787085315407
PLPPR2	2.42464911229163	1.90842134210625	47.1504245562095	2.3922344656004e-06	0.000604744441662735	11.2318494401388	4.71710567913093
IFT80	1.85142728618292	3.60243152928463	29.5159288971879	2.44797852071655e-06	0.000604744441662735	14.9315911536625	4.71241529107101
HLA-DMA	0.985410948309051	6.75696792841886	17.2260246507878	2.45969424348694e-06	0.000604744441662735	5.54303876375868	4.71144256344413
TYMS	-3.11988806942481	3.01496304077696	-49.2571049352191	2.48091787583084e-06	0.000604744441662735	12.1428558564351	-4.70969169011251
TEDC1	-1.8871191860244	1.1470165185995	-26.1953615424482	2.53322912647441e-06	0.000604744441662735	7.55467337754748	-4.70543685087919
PTPN23	-0.911976071077274	5.61618834327929	-17.1479685109722	2.60426549866884e-06	0.000604744441662735	10.0707954288403	-4.6997920432939
SECTM1	2.27488255977527	2.66015422772482	40.1589057171934	2.65451274539601e-06	0.000604744441662735	9.73135567323429	4.69588776461847
LGALS3	1.45074313555478	8.78828294461723	16.872710713784	2.69531473445875e-06	0.000604744441662735	5.44419199094584	4.69276923029602
ICAM5	2.45814601106425	2.09470005140525	46.6893644957134	2.71971463438493e-06	0.000604744441662735	11.9120921005599	4.69092590044286
TLCD2	1.81085296466277	2.93112429087154	29.9999187020705	2.74321111934662e-06	0.000604744441662735	8.03257562486932	4.68916575954424
ZSCAN30	1.25445444082358	3.59427459560382	22.151612039352	2.81998599823541e-06	0.000604744441662735	6.69073774154849	4.68351369769286
ALDH3B1	-1.13388418772321	6.41080021142988	-16.726564172566	2.89393255205484e-06	0.000604744441662735	5.40431001327452	-4.67820775517263
CACNB1	2.03508662807713	1.50316860578595	32.9169086878167	2.92166101705886e-06	0.000604744441662735	8.52277947433364	4.67625161013036
MEPCE	-1.25990417425837	5.06194089093789	-17.7360036657446	2.94488801580268e-06	0.000604744441662735	6.10238284752107	-4.67462668870537
FCRLA	3.33727129461614	1.53699704075422	16.7039192716375	2.99119115288178e-06	0.000604744441662735	4.84804376198187	4.67142376520026
ATP13A3-DT	2.62027429551989	1.48482726494336	48.2315559129083	3.00250948893215e-06	0.000604744441662735	15.8631303848925	4.67064807911059
ENO2	1.94267594462514	4.80383267139554	21.8923252422891	3.01447991752332e-06	0.000604744441662735	6.71116382789987	4.66983074912589
CARMIL1	2.27958353094868	4.80118029624177	24.0705109384305	3.02639740751103e-06	0.000604744441662735	8.04024828266935	4.66902012091292
ASPHD2	2.42571912091125	2.19179030116679	45.0878802204891	3.0982847336673e-06	0.000604744441662735	11.2874470899299	4.66419434207424
FCER2	2.64504178557997	1.87236352392459	44.9640138590146	3.24398835974782e-06	0.000604744441662735	11.3363713892658	4.65473425170414
DGKA	1.68026535533986	4.32693761926125	22.3582678942719	3.28696656003031e-06	0.000604744441662735	6.79856500052456	4.65202158950221
ITGB3	1.22926464264933	7.12697317836989	16.2972104917437	3.39279889882693e-06	0.000604744441662735	5.27803008458639	4.64548410961941
DUS1L	-1.25786304646335	4.99750797362077	-17.1871975660317	3.44131070711909e-06	0.000604744441662735	10.6095586032448	-4.64255255227892
FNBP1L	1.41140071290073	4.94234812885027	18.5114473810797	3.45106041462953e-06	0.000604744441662735	7.6191151765614	4.64196816513207
OGFRL1	1.02110765648655	8.25629428529508	16.0717023468986	3.51305363358163e-06	0.000604744441662735	5.21041999003376	4.63828898178335
LANCL2	-2.11906094975334	3.35633081054141	-27.2247713092312	3.64266473169598e-06	0.000604744441662735	8.0326685293524	-4.63079381591229
CARD9	-1.91663543970841	3.86047650743755	-22.8089947254444	3.70493697551384e-06	0.000604744441662735	6.84147208237073	-4.62728322310501
CYP2S1	1.24707494805817	5.28322935390432	17.2409633863716	3.72116489522981e-06	0.000604744441662735	5.58457816591946	4.62637766761229
VWCE	-1.99340889414615	2.33074336780124	-24.5780116199772	3.72334618896679e-06	0.000604744441662735	7.1769420791692	-4.62625623512035
KBTBD3	1.78822902829091	1.74800611398304	28.6381943293287	3.73066241719742e-06	0.000604744441662735	8.03000784993474	4.62584943852952
TPK1	-0.983889473090297	4.81431932742935	-16.828770039935	3.73505340597667e-06	0.000604744441662735	5.44436356971967	-4.62560565805278
PNMA2	3.27361545609748	3.05685679508047	16.0808935884575	3.74264147934237e-06	0.000604744441662735	4.7733768658336	4.62518502759207
MCAM	3.16217597432414	0.858593665398786	16.6268915390148	3.75548698404539e-06	0.000604744441662735	4.75084908545006	4.62447482129878
SLC12A8	2.14454429412092	2.43000128974481	29.786635182682	3.87162570120343e-06	0.000604744441662735	8.11290771443326	4.61815738472841
FANCE	1.83660165163119	2.75671400373252	28.7337552542149	3.9310711337239e-06	0.000604744441662735	7.93495066303538	4.61499376726555
ACER3	1.09965136640076	7.44997027527035	15.7818177639478	3.95705512986431e-06	0.000604744441662735	5.12282033390041	4.61362530691136
THOC6	-0.917380405986014	3.65438976780506	-17.2182030182041	4.05761375263123e-06	0.000604744441662735	5.74127509028391	-4.60840926479221
MAML3	1.36782710644185	4.36850276790911	18.9927646681627	4.10768177522254e-06	0.000604744441662735	6.01002827561514	4.60585823139867
PPM1N	1.87396093120911	3.22056958322422	28.2604277411679	4.11672195037364e-06	0.000604744441662735	7.86571808294588	4.6054008003932
ENSG00000255491	2.50691990237969	1.73430755666088	15.3442811180398	4.33691605614277e-06	0.000604744441662735	4.69099125951978	4.59454640757145
B4GALT4	1.14307254064722	4.2687818336914	18.3702839515875	4.37162771166325e-06	0.000604744441662735	5.88512985454365	4.59288367406012
ADAMTS15	-1.33166894931092	4.51068522008581	-16.1381841276656	4.37507159525837e-06	0.000604744441662735	5.22810240464814	-4.59271939791685
BEX3	1.38036742078109	5.28164365721269	16.9487194044702	4.39259280352679e-06	0.000604744441662735	5.46867637473374	4.59188553542361
SH2D3C	1.78685058807617	2.49813311719278	27.984249515145	4.41400460975272e-06	0.000604744441662735	7.87643288062266	4.59087082913251
PCNX2	3.27822147233454	3.08539796087535	13.6605732054604	4.46102655075591e-06	0.000604744441662735	5.62626886916319	4.58865890718038
MAGEF1	1.25934142969705	4.63227397733997	17.8821309964513	4.46903199829629e-06	0.000604744441662735	5.88599584894771	4.58828455589413
APBB1	3.30483890835538	2.97866019147753	15.4944343044078	4.56539392642043e-06	0.000604744441662735	4.64552950175063	4.5838281974013
OPA3	-1.01401685199931	5.00954211527555	-16.0841806862426	4.58573551111725e-06	0.000604744441662735	5.64151993163888	-4.58289900705927
HIVEP3	1.2793886398087	6.28675403819687	15.6316841478293	4.62404667562173e-06	0.000604744441662735	5.20341111772137	4.58115964917833
SLAMF6	2.37020124519292	3.59755636282108	32.5451088356763	4.7037234634346e-06	0.000604744441662735	8.86942861106904	4.57758603917619
ENSG00000285906	-1.16168855811931	0.95750107004735	-17.8106998621785	4.73199922936886e-06	0.000604744441662735	5.81006931136168	-4.57633176008041
SLC39A13	0.988505647431258	6.29866114701205	15.5296151403885	4.76365840357209e-06	0.000604744441662735	5.03710553804982	4.57493588768609
ATP6V1B2	1.03813278145171	10.1569648868965	15.2538425054278	4.78351105192337e-06	0.000604744441662735	4.96307126318833	4.57406509821297
ADI1	-2.17847679819869	6.07301539089119	-16.0967560174288	4.91443603984143e-06	0.000604744441662735	6.73552673537483	-4.56840761169785
PRXL2C	-1.35954581727782	3.80056608472624	-18.1073276549696	5.0305798032263e-06	0.000604744441662735	7.0044212495278	-4.56350839200788
LRRC10B	-1.27759818550178	0.550004157443013	-18.9272134869055	5.03757544813197e-06	0.000604744441662735	5.99935326285276	-4.56321676873076
MRPL54	-1.01469992905122	4.1220104653962	-16.6201647109056	5.07860269095515e-06	0.000604744441662735	5.37607939380403	-4.56151425768878
GTPBP6	-0.89803120898759	4.71886593916867	-15.867978676332	5.15639016943794e-06	0.000604744441662735	5.15271908319822	-4.55832215487579
AKT3	3.20504136198616	3.3068610134027	14.8007543585922	5.36210286538051e-06	0.000604744441662735	4.50935981732697	4.55009763794777
CEP19	1.00039211578561	2.66163174948595	18.7228606191394	5.38538622307692e-06	0.000604744441662735	5.95089769726064	4.54918586202486
COLQ	2.57718416283051	1.18863768290892	38.1452459434883	5.40291231942361e-06	0.000604744441662735	10.3030384531276	4.54850202659108
COQ7	-1.23546064797576	3.547691312454	-17.5949975831982	5.42699476421196e-06	0.000604744441662735	5.94859486455438	-4.54756583063837
TUBB4A	4.15459333602679	2.6234263894609	14.711316595333	5.49189441218994e-06	0.000604744441662735	4.19418781109597	4.54506254479701
STK38L	1.65976993695282	5.75179500448124	15.9624828718811	5.53196558551582e-06	0.000604744441662735	5.20769643468307	4.5435310369941
STX6	1.25158092958235	6.43429827457316	15.0721890354767	5.54254360734222e-06	0.000604744441662735	7.95301027554337	4.5431285200813
FCGR2B	2.5207901422045	4.48708954160507	21.9162553961353	5.54657190137315e-06	0.000604744441662735	6.69762262880522	4.54297542799022
SLC2A3	1.33651279832747	6.00459276313311	15.3183170083475	5.56392315002408e-06	0.000604744441662735	4.97114457382987	4.54231722195335
IFNAR2	0.856694685427609	6.78806885235736	14.887011773181	5.63693089753939e-06	0.000604744441662735	4.97356392784164	4.53956908680931
ATF3	0.987286372764997	8.30246269795154	14.8036659643011	5.72512356776198e-06	0.000604744441662735	4.79404956230774	4.53629444577956
STXBP1	1.90248879986039	5.46950691724216	16.9685353117042	5.74547203560226e-06	0.000604744441662735	5.57501446853793	4.53554575443211
GSTA4	2.28235857958957	1.43006533484286	33.7953205712542	5.89340446785714e-06	0.000604744441662735	9.22900047990786	4.53017788489274
DIS3L	-1.29587536394076	4.03993117416153	-17.0498691534496	5.95024326363198e-06	0.000604744441662735	5.58265174398961	-4.52814966437669
NUP188	-0.944193534110002	6.10235391857292	-14.7939200840396	6.04096502232884e-06	0.000604744441662735	4.80719563393226	-4.52495047494323
CCDC102B	-1.25052350845666	3.06997220538474	-17.765223737659	6.09498451801505e-06	0.000604744441662735	5.70274992878279	-4.52306731502801
ANXA6	1.37804544629908	6.41415825194135	15.045620187606	6.10071751807928e-06	0.000604744441662735	4.88510996636668	4.52286839674159
TLR10	3.90986302743871	1.50297303126908	15.3130965087865	6.10896176005811e-06	0.000604744441662735	4.31536604577577	4.52258265908003
NPAS1	3.0427695684328	1.49700887140224	14.0928081949034	6.12080752261556e-06	0.000604744441662735	4.2459352580735	4.5221727414722
PQBP1	-1.09925744492114	4.03195586898704	-16.2325998654002	6.12170311614367e-06	0.000604744441662735	6.219928506691	-4.52214178071211
DHX40	1.08110347243	5.45220465168833	15.2859732812228	6.15945083532321e-06	0.000604744441662735	5.07553718854438	4.52084076387532
ERI1	0.879832919377178	4.85032177421214	15.5761919599867	6.19195435114531e-06	0.000604744441662735	5.05327277287011	4.51972659322204
ENSG00000269918	1.37013648409762	0.610942095754937	19.9131642821298	6.22834665355746e-06	0.000604744441662735	6.2638363661851	4.5184857426282
RBMS2	1.30075264043889	4.92335907654868	16.3981418393527	6.24445255857338e-06	0.000604744441662735	5.32935006812608	4.51793880056841
PCDH1	3.01556693891449	3.84598891289206	39.1028668018103	6.31649131418929e-06	0.000604744441662735	12.0128727382019	4.5155088345086
KLF9	0.873711516266441	5.48117068593416	15.0737638193989	6.33620425732183e-06	0.000604744441662735	4.88744036838518	4.51484851067216
ZNF738	-0.937161418111476	1.98875433071348	-16.1598008340673	6.39221154338995e-06	0.000604744441662735	5.37363098281935	-4.51298310650802
LINC02244	1.35168787910118	2.8085527784315	19.1091484141141	6.40043672580548e-06	0.000604744441662735	6.05608946203319	4.51271047269202
RNH1	-1.05490164902964	6.8782336885285	-14.5468422000688	6.41569600678459e-06	0.000604744441662735	4.70835414979572	-4.51220557163891
SLC25A5	-0.788876208342052	7.63514741090141	-14.492717414009	6.432900791945e-06	0.000604744441662735	9.1415907819729	-4.51163767369282
RAB11FIP5	2.35939574068068	4.05075024929889	25.978327615142	6.44344531351804e-06	0.000604744441662735	7.6066876675306	4.51129033646233
RTN4RL2	3.88384111009395	2.14657393747222	15.1324546569724	6.48145737333305e-06	0.000604744441662735	4.28148622114051	4.51004271455514
ZNF428	-1.33034158945571	3.65171283316626	-17.3485738272858	6.52154138459194e-06	0.000604744441662735	5.84848150878851	-4.50873464806016
STIP1	1.03774157410121	8.60960379467809	14.4548521261523	6.56190886047663e-06	0.000604744441662735	4.68260558609904	4.50742508196538
SLFN11	1.83972762135006	7.15189090404404	14.64962200887	6.5807318101656e-06	0.000604744441662735	4.75643678728179	4.50681707712536
GPRASP2	1.06222591070921	2.90487101703598	17.901620417135	6.61276924380111e-06	0.000604744441662735	5.74198483635129	4.50578604348233
METTL7B	2.58608130731007	1.24884785773211	14.4253524029682	6.66184866521764e-06	0.000604744441662735	4.40399967261507	4.50421579279547
CFAP58-DT	2.36770649453457	0.527612644554703	32.9715017977453	6.71773891839247e-06	0.000604744441662735	9.19930448608952	4.50244105672671
B9D2	-1.69299634292223	1.45083163504946	-20.0607470073867	6.72612694981595e-06	0.000604744441662735	6.65348192546553	-4.50217592341928
TWSG1	0.930777733763766	7.09331345919776	14.4239251302481	6.74334018586492e-06	0.000604744441662735	4.66561309061874	4.50163282749234
PTRHD1	-1.60470347837773	3.17784174541517	-18.9650977881874	6.76701379434279e-06	0.000604744441662735	10.1717633339197	-4.50088806208022
ID2	0.924118636576095	7.97144074437334	14.3763679679264	6.77904012165183e-06	0.000604744441662735	4.69436501921633	4.50051067117173
COMMD5	-1.02018594374428	4.32745944042377	-15.5399493757075	6.79439606552279e-06	0.000604744441662735	5.33876430314272	-4.50002972544046
TLE2	3.44583578275208	1.28175827423522	13.8275571411233	6.83044546088856e-06	0.000604744441662735	4.05561583939082	4.49890473723199
HAUS4	-1.00407734699184	4.75462240573222	-15.1873785022576	6.87154251777466e-06	0.000604744441662735	4.93716165952305	-4.49762913460657
MCRS1	-1.00845743269031	4.71872749687289	-15.090797125562	6.92095382545667e-06	0.000604744441662735	6.8041108149828	-4.4961050939194
CREBBP	-0.851997873471228	6.03320146881546	-14.4417981773928	6.97142240871245e-06	0.000604744441662735	4.72035984736141	-4.49455914895337
AP5B1	-0.904379944319669	6.18885601801005	-14.3831516460981	6.99036968963436e-06	0.000604744441662735	4.6519103635562	-4.49398152147257
ENSG00000259760	1.47383447962116	2.38823098768155	20.1977610924334	7.00489354819647e-06	0.000604744441662735	6.32940598684467	4.49353975960308
ANG	2.85351879705126	1.69057869007317	13.1981395729396	7.01190483972807e-06	0.000604744441662735	4.36862199920243	4.49332681558232
ZNF710	-1.45364069921215	5.40122301322583	-15.1011561707176	7.03860830685938e-06	0.000604744441662735	5.76553694810698	-4.49251764960758
ZWINT	-2.90257761641902	2.46682097578652	-38.3781091888479	7.06027985767234e-06	0.000604744441662735	13.7542804612864	-4.49186311574222
HDAC2-AS2	-1.74755614370688	-0.383444420291558	-18.723875991276	7.11229390634074e-06	0.000604744441662735	6.00698809744143	-4.49029997138338
POGLUT2	2.30950314250368	1.98888859079073	32.4897926559655	7.17709782407789e-06	0.000604744441662735	9.14372051043823	4.4883676868674
MARVELD1	-1.16768612430808	5.17741411952016	-14.9347195825371	7.2421351937188e-06	0.000604744441662735	4.98902416736805	-4.48644514530463
KEAP1	-1.12654833512672	5.55980902835428	-14.6012724342493	7.26837955639498e-06	0.000604744441662735	4.77578180906722	-4.48567401906272
STAC2	1.95887103586711	1.74131570897142	25.9769562680187	7.28713117184691e-06	0.000604744441662735	7.61187347675544	4.48512467805205
CYTH2	-1.18885570670915	4.548230243953	-15.6003329759545	7.32628795338246e-06	0.000604744441662735	5.21299841508547	-4.48398189966172
TANGO2	-0.882143592346175	5.56416323587441	-14.4624094289895	7.40661606058452e-06	0.000604744441662735	4.67428540936623	-4.4816557176267
TUBB4B	-1.03188046866242	6.58099905655729	-14.2170227695907	7.42393358771203e-06	0.000604744441662735	5.04928580498132	-4.48115739019999
ASPSCR1	-1.12528130899733	3.40232715878268	-16.1552081962425	7.46332794624245e-06	0.000604744441662735	6.41249371858261	-4.48002790986093
PRRG1	1.19406167532557	3.75014164835562	17.0143879638189	7.48959952873165e-06	0.000604744441662735	5.49675172747467	4.47927783845909
TMOD2	1.85771193361831	5.90926183905884	15.2142398786724	7.51406079496087e-06	0.000604744441662735	4.95636344687791	4.47858171115701
CYC1	-0.941688297338149	5.97735564237387	-14.2448331389257	7.66729806133818e-06	0.000611538323029919	4.61015510215081	-4.47426951783605
TNFRSF14	-1.39481343257951	5.87396362993742	-14.4329624292645	7.69114036085814e-06	0.000611538323029919	4.71041427060741	-4.47360599945745
CNIH4	0.849387873212787	4.37745385862036	15.4870737945038	7.76511336607157e-06	0.000613722942028615	5.03855796904551	4.47155981535846
CENPN	-1.43016750079264	3.16190832845715	-17.5131516083064	7.83890291869554e-06	0.000615867140618229	6.18832257099286	-4.46953718934752
TBC1D8B	2.65049487932136	2.41588681354401	35.5907107580482	7.99072452705405e-06	0.000617602318193653	10.3193552364192	4.46543228018491
PLEKHB1	4.06728029091291	1.67962661961857	13.9595110486474	8.00448695444726e-06	0.000617602318193653	3.90402597861877	4.46506386947411
FGF11	2.92776069743053	1.42093945360304	14.9637042428154	8.19704651825653e-06	0.000617602318193653	4.51559768051868	4.45997172812005
TMEM123	0.784277214767308	8.37372074094919	13.8856370671702	8.27829146419619e-06	0.000617602318193653	6.91448646565363	4.45785746660389
TADA2B	-0.767782653239555	4.80278616890649	-14.2421573856184	8.28321845392548e-06	0.000617602318193653	7.36757853512074	-4.45772988878837
WASF1	2.43826533988275	1.30834084506802	35.2600134072161	8.30378183494684e-06	0.000617602318193653	10.1314769699231	4.45719820942905
HIGD2A	-1.06963654834539	5.62163924741621	-14.1667911330147	8.32827977129973e-06	0.000617602318193653	6.51690021671872	-4.4565664398918
P3H3	2.36378385973397	2.19408396850555	34.2179872787947	8.32936304886552e-06	0.000617602318193653	10.3062714295715	4.45653854461568
MLST8	-0.925818971172274	4.80837782996283	-14.5087416991255	8.34183911037188e-06	0.000617602318193653	4.78187482016454	-4.45621752561378
TMEM18	-1.33329574355205	3.41785979083904	-16.6732159947821	8.4314761598998e-06	0.000617602318193653	6.39109974347532	-4.45392449523299
RAG1	2.41020451712017	1.47816678067633	32.4750324943828	8.46538478021145e-06	0.000617602318193653	9.54384990191205	4.45306313883892
EML4	1.26406023234715	8.34454779600719	13.8298179836721	8.53772401915551e-06	0.000617602318193653	5.55415533986924	4.45123652489931
PHPT1	-0.876620737317228	4.70315336481545	-14.3657638284886	8.61519404054695e-06	0.000617602318193653	4.63940181359256	-4.44929668524907
MARCHF9	1.69660213439568	4.24968232932215	18.7472310567031	8.63499993785193e-06	0.000617602318193653	8.92926052984552	4.44880342406712
ANXA1	1.08995764996235	8.95466906091832	13.7767019787212	8.6964435809254e-06	0.000617602318193653	8.69358064726604	4.44728003580214
NES	1.82808911862159	7.23830894646034	14.0615534007979	8.75774905396808e-06	0.000617602318193653	4.53538713115683	4.44577029022235
ATG7	-0.838205542170327	6.70193203564492	-13.7874829697401	8.76041006355156e-06	0.000617602318193653	4.43078294160779	-4.44570498753165
CCL7	5.12311457666303	4.79967084786006	13.7083819877447	8.8523599205017e-06	0.000617602318193653	4.15017030115991	4.44346005125182
ENSG00000289486	2.00048452060962	0.68894672975365	24.5620633801592	8.90729568582214e-06	0.000617602318193653	7.37885780704665	4.442129415903
GPD1	-1.56673176061157	4.07820448291018	-15.5859859106152	8.91211782718163e-06	0.000617602318193653	5.05988731199407	-4.44201299030274
MED16	-1.06268525827173	4.38006948011213	-14.9294509591013	8.92423392013075e-06	0.000617602318193653	4.8731384977571	-4.44172072523322
SLC41A1	1.99030573953132	3.9758230821801	21.1041575085181	8.92587506762115e-06	0.000617602318193653	6.61824617447128	4.4416811665427
TNFSF9	1.89508576380131	4.20391887593706	19.7952097281245	8.95345608922868e-06	0.000617602318193653	6.68944256375208	4.44101738351234
BLVRA	0.8541399780007	6.07577155139823	13.8861061089006	8.9839870515328e-06	0.000617602318193653	4.48829141683246	4.4402848799397
CS	-0.840150445607114	7.40272932269668	-13.6305840233463	9.27364410936728e-06	0.000629794559553853	4.37361533768301	-4.43345134954281
HEG1	1.33343816442864	5.88474631719326	14.2536778862792	9.28787723135827e-06	0.000629794559553853	4.59982840089717	4.43312084494139
RABEP2	-1.7162800390811	3.57844864849657	-18.3542828802248	9.3044881516025e-06	0.000629794559553853	6.72470910186939	-4.43273573729331
DUSP4	1.65709876756151	2.55739297072479	21.8463437329766	9.35320347735721e-06	0.00062986190151856	6.7593577843357	4.43161009717004
ACYP2	-1.13277442793571	2.83232410407406	-15.7689302496654	9.4396937629805e-06	0.000630583603337511	5.59004972445267	-4.42962534009998
ZDHHC9	1.00925820300544	4.3587775287563	15.2579389631334	9.52022370311342e-06	0.000630583603337511	5.31849782207369	4.42779291642291
SMARCB1	-1.14903468429833	5.20327995914959	-14.2555088975507	9.53237552880308e-06	0.000630583603337511	4.63430622058761	-4.4275176935584
MR1	0.829975742822025	6.56489812357179	13.648247991543	9.56570879971218e-06	0.000630583603337511	4.37089460924354	4.42676445596548
RTEL1	-1.00996433058148	3.5104379049117	-15.1257065789877	9.60279598991134e-06	0.000630583603337511	4.9821385283254	-4.42592933166393
ZNF544	0.867310277119226	4.14510711464096	15.0653246173584	9.89321500716945e-06	0.000642571720389411	4.88876907838328	4.41949425762334
LINC01270	2.05949194600646	1.46906445823537	25.7671424136517	9.95909920945776e-06	0.000642571720389411	7.75711327603496	4.41805953358545
SUCNR1	0.969856544548693	7.35869880962544	13.4901165892065	9.96169450052992e-06	0.000642571720389411	4.31099639617621	4.41800320313024
LMAN1	0.808519832350508	6.85635539482467	13.4927934684671	9.98008960374493e-06	0.000642571720389411	4.37689887043601	4.41760434111326
TBXA2R	1.15233914280612	3.07469116400001	16.7710411459791	1.01751235176682e-05	0.000651948812183021	5.43426581363484	4.41341807014948
DUS3L	-1.62562299876383	3.30255656257121	-17.5595754887851	1.02517268281116e-05	0.000653683779730653	10.8265252482317	-4.41179476100256
TIMELESS	-1.23512712615637	4.0075036676924	-15.102986496363	1.03615654900604e-05	0.000655052212287709	4.90983709440552	-4.40948725719902
SLC26A11	-1.02997194705854	6.03057310746427	-13.4816512361021	1.03724458192387e-05	0.000655052212287709	4.30602473164881	-4.40925995501726
RBM3	-1.33385947464653	7.24966534555235	-13.3815686681213	1.04920569767614e-05	0.000659450762077493	4.52089248157372	-4.40677604601325
CDC6	-2.87096719023445	-0.234570330222546	-28.124975861395	1.06069601009042e-05	0.000663513110766988	8.31888243871787	-4.40441524167395
ADGRG1	2.4081603050424	-0.220132248767856	32.9138168029179	1.0658181563368e-05	0.000663572351202333	9.67725174855507	4.40337070308367
TDO2	4.19372017758846	3.11797916994032	13.277779652601	1.0859796726118e-05	0.000672950502291228	3.80615826518057	4.39930528350926
IDH2	-1.24833751350985	6.69919122630625	-13.3037744028169	1.09970842200436e-05	0.000673046279055161	6.55093436275195	-4.3965780227372
MAP7D3	1.26967518783388	3.72026174722194	16.8171490869884	1.10053438418653e-05	0.000673046279055161	5.47883874351674	4.39641498110161
HOMER1	1.30557348931936	5.10749896476434	14.4606923011986	1.1055353391136e-05	0.000673046279055161	5.53593235894314	4.39543030058679
ALDH5A1	-1.47525157357814	4.35911483198568	-15.1583345674847	1.10653112019827e-05	0.000673046279055161	4.92554685158577	-4.3952347405784
PCGF2	1.33851477910635	4.51779947020536	15.439176376453	1.12104924664289e-05	0.000676249806938526	9.70308831158377	4.39240247002492
AGFG2	1.01074388537753	3.3955135061995	15.6375028342188	1.12204491036849e-05	0.000676249806938526	8.94402038876345	4.39220951610503
ARMCX2	2.42630441344311	2.90937794577375	30.7783793566625	1.1287693656624e-05	0.000677210311699002	10.136972034439	4.39091061910741
FNDC3A	0.907241923414188	7.35799672239037	13.1796512475033	1.13793187599525e-05	0.000678418453421386	4.22926253286846	4.38915262656986
ING3	-0.921163941004761	3.05811212299019	-14.4182354150888	1.14441171309288e-05	0.000678418453421386	4.680312974065	-4.3879174918109
PLS1	3.15975338434168	2.27657202419722	12.7450190773165	1.15309114621981e-05	0.000678418453421386	3.81025017285348	4.38627350625558
BCL7C	-1.00362866107146	4.19273617214682	-14.0779668676864	1.15922323760676e-05	0.000678418453421386	6.41930534508595	-4.38511912231147
COX10-DT	1.04552701314391	1.9057401597852	16.1959285748987	1.16861376262489e-05	0.000678418453421386	5.2655429716708	4.38336257756994
EIF5	-0.812040206044859	7.77954975984497	-13.0891902899732	1.17139145848228e-05	0.000678418453421386	4.14747681967743	-4.38284557730012
PWWP2B	-0.896825417110228	3.22271462736227	-14.4557287233048	1.17287922074901e-05	0.000678418453421386	4.67669327494635	-4.38256914769993
CHML	1.14387061512199	4.23657396210143	15.1952093177216	1.18380756119373e-05	0.000678418453421386	4.9494434588537	4.38054883591623
BEST1	-0.882161692558708	4.2255519321124	-13.9087478036841	1.19079372329171e-05	0.000678418453421386	4.48092239480385	-4.37926661734248
ZNF664	0.954444797984487	6.85002285184689	13.1096092768605	1.19116878529737e-05	0.000678418453421386	4.25674737257773	4.37919798286374
KIF3B	0.894827165255532	5.61180067119322	13.3982396022648	1.19141523623552e-05	0.000678418453421386	4.3329641656969	4.37915289479827
C8orf82	-2.15320966212233	3.6452664285304	-20.1779267747407	1.19330429181365e-05	0.000678418453421386	7.87051958103964	-4.37880758842388
REPS2	0.963629392535941	3.86573856906245	14.5916301315918	1.19760208839445e-05	0.000678418453421386	4.72273576755557	4.37802392044891
MKLN1-AS	1.51594715926448	2.7000049906005	19.0709776902245	1.21916439211589e-05	0.000683016178418399	6.54299555719094	4.37413227993051
S100A13	0.918346224760754	3.2534696884218	15.2857944000152	1.22832388076154e-05	0.000683016178418399	4.96546668746707	4.3724989855994
HBEGF	1.29222494766523	5.33157289445705	13.842315095065	1.23211268297514e-05	0.000683016178418399	4.48939601268304	4.37182677285299
CACNB3	1.70586406603127	3.41546441041309	19.3349302191153	1.23840988198924e-05	0.000683016178418399	6.22002749268173	4.37071386976273
FXYD6	1.77352072173565	2.70461436780611	20.9751467438257	1.23956467408898e-05	0.000683016178418399	6.59823023955675	4.3705103696389
XYLT2	1.22685396832047	4.45786525155074	14.9866202838714	1.24110308838588e-05	0.000683016178418399	5.2341892621843	4.37023954758991
RAB42	-1.01245767573832	5.38092449998284	-13.2909936910516	1.25437371009117e-05	0.000683016178418399	4.36175700391455	-4.36791660177124
CAPNS1	-0.857336644637235	8.23533324782174	-12.9335526497944	1.25466553515509e-05	0.000683016178418399	4.1047507819701	-4.36786578343965
USP16	-0.838637763318578	4.94002777990135	-13.3673329784434	1.25771111716022e-05	0.000683016178418399	4.37250499807355	-4.36733609871882
ZDHHC2	1.07863816629027	4.58347884348742	14.2919277432171	1.25777493560444e-05	0.000683016178418399	4.615434202992	4.36732501257281
DACT3	1.89907914077549	3.26637447513678	21.7231105797575	1.2626407116758e-05	0.000683016178418399	7.0307139404059	4.36648133658256
STK38	0.820406976397305	5.72399345934172	13.2014967239725	1.27475847240084e-05	0.000686248310654132	4.20202162075143	4.3643936489345
ARHGAP23	0.986670004887867	2.31338945602381	15.7073412590485	1.27901420123431e-05	0.000686248310654132	5.10603881302487	4.36366494854178
ENSG00000253123	2.75914596337579	2.07937790536344	12.9253868709826	1.29331767231986e-05	0.00068799240914951	3.93202405405196	4.36123263370513
RBFOX2	1.20585036807732	4.84234206574166	14.2431960548966	1.29715791590619e-05	0.00068799240914951	5.00213468329151	4.36058396815431
KAT5	-0.920320075741231	5.22055443168609	-13.2465888915179	1.29790218863723e-05	0.00068799240914951	4.27077187484556	-4.3604584630972
DHRS13	1.8890081021924	1.36359665967833	23.9971173988903	1.30688124216233e-05	0.000689981020612023	7.37224327780338	4.35894973259701
SF3A1	-0.735249577966514	6.82798515250073	-12.8579609499192	1.31427730171186e-05	0.000689982639680308	4.06984937560695	-4.35771439868735
USP53	1.54303028932683	4.73889646557137	15.0689949789216	1.32128457511498e-05	0.000689982639680308	4.91386987204464	4.35655010541474
TRMT2B	-1.26534364531564	3.41775820597094	-15.2061490832403	1.32806777532841e-05	0.000689982639680308	4.99305197345097	-4.3554286406537
AK4	3.28764644923002	1.94403074616613	13.0822298238524	1.35130001931495e-05	0.000689982639680308	3.87276708213147	4.35162863698904
RELB	-1.13795013895207	5.16792930923237	-13.3598763175077	1.35199769927026e-05	0.000689982639680308	4.31572891696787	-4.35151548679761
RABEPK	-1.11964493232365	4.75933658345841	-13.6576345915047	1.35280680095034e-05	0.000689982639680308	4.40718306218349	-4.35138433588883
ZNF888	-1.48212902447024	2.17431083595035	-16.3432574078187	1.35928915075735e-05	0.000689982639680308	6.01589230937903	-4.35033627588806
REEP2	3.2007300283735	1.57712859564754	11.8175244994105	1.36272745372077e-05	0.000689982639680308	3.52459693987297	4.34978230790982
STARD9	1.12962899335275	3.57890834983703	15.4112327860111	1.36613057394496e-05	0.000689982639680308	5.01019640937488	4.34923531976566
ACOT2	-1.41758523708095	5.23026003046299	-13.463481312821	1.3698641244521e-05	0.000689982639680308	4.30174026339139	-4.34863671425653
MAP3K10	0.812483544098655	3.80516440730178	14.2961994425974	1.37527884823843e-05	0.000689982639680308	4.81062403007948	4.34777132313172
PPP3CA	0.876449178759149	6.32076055029037	12.8322645101652	1.37808794647498e-05	0.000689982639680308	4.0804353717785	4.34732364742332
SARDH	-0.849651308737524	3.28834136335247	-13.8390209521223	1.37922476779429e-05	0.000689982639680308	4.44573640580918	-4.34714272372637
ATXN2L	-0.841948303765279	6.59171811698788	-12.7540580914597	1.38247760388436e-05	0.000689982639680308	5.54620856286397	-4.34662582360312
CNTNAP1	2.36844085713137	1.66796223348137	27.6003537474587	1.38763945466025e-05	0.000689982639680308	8.41289289144261	4.34580794292238
CDC25B	-1.06371642640066	4.75134939298855	-13.5040904328078	1.39052490457582e-05	0.000689982639680308	4.38592791756414	-4.34535201509373
PDCL3	-1.17446510537744	3.84286526356778	-14.3812824407972	1.39933946676689e-05	0.000691755865987125	4.67474299813714	-4.34396480036785
H2AZ2	0.75494662334556	7.00817888150556	12.6786255220444	1.427811244044e-05	0.000698380299510435	3.98441441714964	4.33954023472295
UQCC2	-0.827841486609023	3.38874677734154	-13.6335488045376	1.43340841676061e-05	0.000698380299510435	4.39304705062348	-4.33868033030813
CD24	2.55525886148892	2.16706853751948	30.9895407719085	1.44123590462553e-05	0.000698380299510435	9.56594881770326	4.33748313329356
PI4KB	-0.734927577952354	5.89504197183362	-12.7221401197445	1.44416422671758e-05	0.000698380299510435	4.16074004475015	-4.33703684607967
NPTN	0.788056598818507	7.76150309858341	12.6323535167962	1.44447622752665e-05	0.000698380299510435	7.91721527727287	4.33698934687503
SRGAP2C	0.729952936085107	5.02923543290996	13.141757155612	1.44448686844722e-05	0.000698380299510435	4.16944652509637	4.33698772706695
NR2C2AP	-1.11535937357383	1.41646837035327	-14.2662733569933	1.47797662486833e-05	0.00071196399531522	4.70346652266382	-4.33194530444789
BRWD3	0.953757258833849	4.56565876623177	13.6725123020601	1.5066228154293e-05	0.000718870828660791	4.38663677267734	4.32771787572509
FUOM	-1.04112179288228	4.4660744937632	-13.4061639210055	1.51043742288248e-05	0.000718870828660791	4.56762592937064	-4.32716073148549
WDR13	-1.05083840811266	4.9280470955366	-13.137588755087	1.51293222895816e-05	0.000718870828660791	4.20125104889441	-4.32679707660476
SIPA1	-0.802693467414685	6.42656838145472	-12.5850008506087	1.51410023765209e-05	0.000718870828660791	3.94916568168358	-4.32662701852159
EPOP	1.00735239028156	5.66656192562465	13.0033375336595	1.52303198448855e-05	0.000719688326549657	4.11212245678218	4.32533070666726
GMIP	-1.32549995191522	6.72065657485643	-12.581848903427	1.52828297465746e-05	0.000719688326549657	4.3298904041353	-4.32457198160954
KDM4A	-0.774398736395085	5.02240103090924	-12.833922989972	1.5400877466939e-05	0.000719688326549657	4.12490428213833	-4.32287532309707
FBXL19-AS1	-1.28909001411693	0.881958066143309	-14.8671587851498	1.54381841060132e-05	0.000719688326549657	4.87302045653223	-4.32234170556514
ITGA5	1.16578662088438	7.86251542075965	12.5006652989622	1.54752716901238e-05	0.000719688326549657	3.99560941407315	4.32181243846003
ENSG00000289047	1.0100214901747	4.49341776248215	13.8714197902909	1.55839584554214e-05	0.000719688326549657	4.50990455256286	4.32026833403633
DLEU1	2.03879009799276	1.94454030388273	23.8055082163149	1.56288510510635e-05	0.000719688326549657	7.63044496984732	4.31963354246875
NT5C	-0.839833144001316	3.53125189599978	-13.413762651774	1.56459727724089e-05	0.000719688326549657	4.4117936956638	-4.31939189522159
RCC1	-1.11193864009748	3.97886026612337	-13.8249267715009	1.56673399875845e-05	0.000719688326549657	4.51845559024837	-4.31909068259711
ANKRD13B	2.11401447207718	1.23877537631271	23.854927524825	1.57269549459617e-05	0.000719688326549657	7.48435689797496	4.31825235920826
ZNF286A	1.02873389529723	2.46038275066756	15.3281820629409	1.58258403239095e-05	0.000719688326549657	4.98799825251391	4.31686846043473
PRDM11	-1.32822884447159	1.70101515568567	-15.2147367246306	1.59565292545838e-05	0.000719688326549657	5.20613265841744	-4.31505206358216
SUSD6	0.715179251975996	7.69518071785654	12.4237200265041	1.59591147885144e-05	0.000719688326549657	3.86441043443477	4.31501627145196
ENPP4	1.59608742369989	4.81814727841622	14.4239235235173	1.60145270772331e-05	0.000719688326549657	4.6721387634892	4.31425051231047
CCDC82	0.708623597455277	5.2975058232244	12.7498545464076	1.60499799768658e-05	0.000719688326549657	4.05048379428144	4.31376190177541
SDC3	1.48136525386056	7.18637715847913	12.5079471862907	1.60579545661106e-05	0.000719688326549657	3.93965275276975	4.31365213802489
FASN	-0.886731956510397	4.97295136503492	-12.8679138726083	1.6085162234423e-05	0.000719688326549657	4.06191352757848	-4.31327803719533
TCF25	-1.05170201191139	6.32247824474432	-12.4645941112012	1.61861543690403e-05	0.000721760309178927	4.74979114785796	-4.3118946671933
CLSTN3	3.19687394612972	5.11658296366819	19.370075805877	1.63699223952371e-05	0.00072673001212458	6.37381010281035	4.3093984229908
PARVG	-1.44555230416495	6.13462427103164	-12.5924096854801	1.64086534378136e-05	0.00072673001212458	4.01481574181652	-4.3088757225955
ST18	-1.12299780997145	2.66186763213664	-14.6270445509401	1.64804218966315e-05	0.00072673001212458	4.74239008741937	-4.30791026173175
SPAG7	-1.52970407430199	4.81406982473912	-13.7342872104471	1.65178425363568e-05	0.00072673001212458	4.41921622652306	-4.30740845107469
ZC3H12D	-1.23611540476258	2.9567323769366	-14.4505994334965	1.6620696769731e-05	0.000728825836091958	5.40524418537284	-4.30603473760267
SPOPL	0.839946255948109	5.37727178144416	12.6934586807089	1.67548125138758e-05	0.00073227407407499	4.29903530671874	4.30425561705036
POLDIP3	-0.673885269261853	5.53299412770504	-12.3788054307657	1.69100927541187e-05	0.000736621499213242	6.71586804141893	-4.3022126132845
PAG1	1.18108627163789	5.88040621449861	12.5867169944751	1.69859544059903e-05	0.000737255002944053	3.94215514428764	4.3012210027578
ZNF821	1.56566312963557	2.62450083571385	18.3224449705239	1.70363494126779e-05	0.000737255002944053	6.21205874479302	4.30056460475881
STK17B	2.25613665414476	4.09216291829336	18.8552681884924	1.71053741769644e-05	0.00073750856748436	6.08153995210506	4.29966854946779
TMEM87A	-0.987680796022824	5.34822545433357	-12.5515758720027	1.73130834357084e-05	0.00073750856748436	4.65691049154805	-4.2969927769408
B3GNT9	1.99666432373348	2.83732698602789	21.2882344238106	1.73143467546835e-05	0.00073750856748436	6.79536338459102	4.29697659627376
ADCK1	-1.48687828160749	2.37831962737615	-15.8243766756575	1.73198235652204e-05	0.00073750856748436	5.17947230288144	-4.29690646195554
DCAF6	0.733165180713568	6.72109566709498	12.2834039430909	1.73215892052543e-05	0.00073750856748436	3.81924035175376	4.29688385622749
RUBCNL	1.01893901240687	4.4262289662749	13.5761878742452	1.76109858783424e-05	0.000744454892420522	4.35201713038277	4.29320802567546
COX20	0.755485078981055	4.74547548497574	12.8940943598772	1.76440823385646e-05	0.000744454892420522	4.09823740851817	4.29279131782697
ENDOG	-1.63927012299418	2.26005226137841	-16.0681578748873	1.78453727181842e-05	0.000744454892420522	10.0738496763502	-4.29027285542533
SNRNP25	-1.76619151165555	3.28663369120991	-16.4510109008575	1.78488837337921e-05	0.000744454892420522	5.37112056087852	-4.29022916765159
DENND4A	0.787793475548784	5.11766334870737	12.6417549867279	1.78728256767705e-05	0.000744454892420522	3.96013501871912	4.28993147474281
XRCC2	-2.39481875201413	-0.889608804311265	-17.7984505333936	1.78857409337847e-05	0.000744454892420522	5.78331896154061	-4.28977104480908
MS4A6E	2.81303724597369	0.98679567686091	21.5520332067236	1.79785463221385e-05	0.000744454892420522	6.8347355574735	4.2886214761196
ZCCHC8	-0.739282140187825	4.00936447578364	-12.7777806085415	1.80146434602677e-05	0.000744454892420522	4.06283576070808	-4.28817587192166
CTBP1	-0.728936699339484	6.18716292545627	-12.2058503615108	1.80760894560328e-05	0.000744454892420522	3.81522681993989	-4.28741929939632
SMC1A	-0.946858569073199	6.47574773166486	-12.2087951705095	1.83394681246814e-05	0.000744454892420522	3.78252144970948	-4.28420388381214
ISCA2	0.923276591514622	4.24567834107721	13.3235603681408	1.83715149164677e-05	0.000744454892420522	4.24518714716202	4.28381565189396
CTCF	-0.67768994760501	5.32834901249995	-12.3053032649271	1.84037218884095e-05	0.000744454892420522	3.85697762923927	-4.28342612890731
HEIH	0.809166614718383	5.03984594522323	12.6697742491478	1.84201895835078e-05	0.000744454892420522	3.97407034208665	4.28322721336586
WAS	-1.06998946664734	5.87737820180993	-12.3542867072799	1.84612061565076e-05	0.000744454892420522	3.86348812601975	-4.28273250405642
WLS	1.42863273217674	4.29126537115531	14.3175676066655	1.85022539490685e-05	0.000744454892420522	4.63052727523676	4.28223846532359
RCBTB2	1.24161201457242	6.72652739298461	12.267795549521	1.85145641647527e-05	0.000744454892420522	3.80161133009616	4.28209050681874
GABRB2	1.84544231073621	3.25926882890608	18.9606500271427	1.86096149644708e-05	0.000744454892420522	6.12678193925873	4.28095122076967
SIGLEC16	1.788244431639	1.89806007206242	20.2988897066546	1.86247563820215e-05	0.000744454892420522	6.49597952404108	4.28077024661417
FEM1A	-0.583885213095261	5.3315150298952	-12.1519891682312	1.86389590654595e-05	0.000744454892420522	7.56704364471725	-4.28060061979153
EDA	1.11215176997599	3.1309439875043	14.9366189208701	1.87263415837041e-05	0.000744454892420522	4.85922112924915	4.27955968586897
PRDM10	-1.09687425125564	2.91191363314938	-13.3665911811416	1.87416439271046e-05	0.000744454892420522	8.42668139003451	-4.27937787471175
GMPPB	-0.788501197549338	4.1713490140522	-12.6626335953375	1.87946710944872e-05	0.000744454892420522	4.26710421043149	-4.27874893715452
ANTXR2	0.985329477875555	6.45900212822057	12.1630740487781	1.892742431073e-05	0.000744454892420522	3.75619604661378	4.277181777707
LAMP5	2.6078365530443	2.54770784089912	27.0739305753492	1.89373470835329e-05	0.000744454892420522	8.51656104635416	4.27706505969966
SNPH	3.36860446643906	1.13129622614287	11.2664751922282	1.90007490273527e-05	0.000744454892420522	3.2110622026942	4.27632065778337
JUN	1.08292790582095	7.68986828936421	12.0722386282955	1.90272676690511e-05	0.000744454892420522	3.72310908428333	4.2760100040424
KREMEN1	3.87144680045193	2.9353275356009	12.0846251082956	1.90489638855877e-05	0.000744454892420522	3.47199937774019	4.27575614936622
MPZL1	0.930293540397994	6.69779700200666	12.0874274881901	1.91178103991414e-05	0.000744454892420522	5.71007588185283	4.27495243627098
RECK	1.95254740243876	3.61869109181283	18.676215254946	1.91204037071412e-05	0.000744454892420522	6.13189366912887	4.27492221593953
SLC29A2	1.79878953148177	1.58268020462627	19.0367306594888	1.92092575427911e-05	0.00074571467737441	6.16008564727009	4.27388913587761
PSD	2.34468532225581	1.77496816976365	24.4847197242839	1.92797846337913e-05	0.000746257704930826	7.7305231261123	4.27307237091161
CD86	1.35437570675318	8.23659776826815	12.0296565089754	1.9344107531398e-05	0.00074655811493252	4.3202399980837	4.27232993324346
POLR3GL	0.84400004338472	5.02300257750685	12.5435312112104	1.96335968568863e-05	0.000755521413743565	4.4760523262384	4.26901738390387
FLII	-0.810808965488336	7.704415538053	-11.9702034337429	1.97452079295735e-05	0.000757607556576862	3.68608497590031	-4.26775265821272
CCDC77	-1.04415576976062	1.99716376217199	-13.448119705204	1.98757078476313e-05	0.000759805621107959	4.3854626905483	-4.26628249804878
TMEM192	-0.871527478263389	5.36396133355393	-12.2150935845907	1.99758801695261e-05	0.000759805621107959	3.82257340087426	-4.26516021935194
LDAF1	0.728399193651517	3.56699544300573	13.239714060727	2.00264309264889e-05	0.000759805621107959	4.21293253956023	4.26459590795893
HACD4	1.85930251489627	5.05727128980747	13.9950948385353	2.01179220595521e-05	0.000759805621107959	4.54903925941513	4.26357800874599
ENSG00000288973	1.02817854928343	2.77622149548009	14.7170235629064	2.01850856299212e-05	0.000759805621107959	4.77668609463742	4.2628335715624
LMNB2	-0.669250206801751	4.95557087057193	-12.2703869755346	2.0190775125382e-05	0.000759805621107959	3.7964152024917	-4.26277061792802
MAP3K12	1.07136171113681	4.3563499218115	13.4876597498106	2.02273045187842e-05	0.000759805621107959	4.9937137880482	4.26236682618908
NCL	-0.733349903992404	8.32524132726459	-11.9117797026146	2.026301830669e-05	0.000759805621107959	3.98146074057577	-4.26197272079088
KLF4	1.96111982634611	2.45573862564629	19.8989897184347	2.03666634403525e-05	0.000761175915728179	6.40357164898027	4.26083271957911
WARS2	-0.801589164498033	2.75674157863175	-12.6723349572648	2.04289683720064e-05	0.000761175915728179	3.97729552483679	-4.26015007809872
RGS16	2.86625772038108	4.08818959415985	23.3100864919556	2.0472569897985e-05	0.000761175915728179	7.42205599740622	4.2596735377645
UST	1.75973742424598	4.40960251790847	15.2137149120797	2.05944977149939e-05	0.000761536274400233	5.00383201856217	4.25834604642981
IFTAP	0.941778081762004	2.71211279385285	14.277601107709	2.0659148898241e-05	0.000761536274400233	4.63791196157673	4.25764518831033
NRIP1	0.76200963258988	6.88008645957487	11.892284677347	2.07698934964079e-05	0.000761536274400233	3.62425623383849	4.2564494875473
SLC35G2	2.43470489067256	1.02182077018542	24.2041247086477	2.08566249480175e-05	0.000761536274400233	7.67487317926247	4.25551728573378
FAM111B	-2.75388308211643	0.532183883950864	-21.8322473517959	2.08663567482157e-05	0.000761536274400233	6.96441658609027	-4.25541291737262
TXNDC5	-0.686471736342211	6.13409096462223	-11.8976760611708	2.09094925583079e-05	0.000761536274400233	4.44968138301576	-4.25495086608362
SP2	-0.704395440991119	4.09935163469081	-12.3859099824631	2.09179842814909e-05	0.000761536274400233	3.85281221061755	-4.2548600135062
ID2-AS1	1.45502215536657	1.76487118490228	16.8692290369574	2.09438342001125e-05	0.000761536274400233	5.52197315439666	4.25458366233092
PLA2G4C	-1.0093349077749	4.64945443389397	-12.3051533991984	2.11528808746178e-05	0.000761562608214935	3.81246605043375	-4.25236068465905
CEBPD	-0.944678112870285	4.72916074368172	-12.2606415252752	2.11639682318634e-05	0.000761562608214935	7.64777126858411	-4.25224336787905
TMEM177	1.09883373340302	1.42855183536919	14.5190303241998	2.12945209545718e-05	0.000761562608214935	5.21202252738455	4.25086635583283
COL8A2	1.86743582869662	4.82728313294163	14.3752777998619	2.13150827237562e-05	0.000761562608214935	4.68763827500982	4.25065021233649
TIMP3	1.70891563451165	11.4772161127695	11.8357458241197	2.13282739610039e-05	0.000761562608214935	3.5983609920825	4.25051165171168
TREM2	-0.820716505375242	8.62135343773509	-11.8025908152345	2.139145387303e-05	0.000761562608214935	3.58329321952658	-4.24984913958487
PDE3A	3.15907392644757	0.720972299961939	11.6642707184218	2.14737870217159e-05	0.000761562608214935	3.28799581172775	4.24898857414353
NF1	0.827584681196809	6.28842478195865	11.8791391367208	2.15111049513527e-05	0.000761562608214935	3.68800976690422	4.24859955235233
TMCC1-DT	1.48081111604996	1.43610212194031	16.4432640849491	2.15128548919341e-05	0.000761562608214935	5.72867759809978	4.24858132582157
ACSS3	1.53616223582532	0.778918366974919	16.7718070679846	2.15720995076585e-05	0.000761562608214935	5.47584561851275	4.24796509393075
ATP1B2	3.57955091258009	2.65254380392689	10.5511541129633	2.15792420238189e-05	0.000761562608214935	4.27716788676211	4.24789091001614
DOCK6	1.71570830920288	2.16952439755639	18.2143042425062	2.16388169009551e-05	0.000761628651401883	5.92078294002531	4.24727305976105
PXN-AS1	-1.17534915413283	-0.0770818557874765	-13.3452618045096	2.17128077763259e-05	0.000762200398509908	4.27176970617837	-4.24650795182097
VLDLR	1.72589338530167	1.22431137621558	17.894969945481	2.2015157253295e-05	0.00076680600574787	5.82575109754527	4.2434070603332
HERC3	-1.0421895447312	5.31827197212458	-12.0355211147174	2.20904821349015e-05	0.00076680600574787	5.66453957237313	-4.24264083807059
PPP1R3B	1.17851356295867	3.47155963686605	14.3325673587253	2.21095256659791e-05	0.00076680600574787	4.63923040276703	4.24244751667547
CPOX	1.09868854961356	5.39389429944633	12.2593689747553	2.21207449438125e-05	0.00076680600574787	4.575351101176	4.24233369777073
ENSG00000283839	-1.85646513514756	0.726909237595773	-16.1708488107302	2.22388666084148e-05	0.00076680600574787	5.46358164863455	-4.24113868378492
VAMP8	-1.0223496941089	7.3728092275943	-11.7373710121071	2.22563092355555e-05	0.00076680600574787	3.80158246126849	-4.24096273223869
PUF60	-0.689173109340265	5.90570934446803	-11.8141273235757	2.22927209021941e-05	0.00076680600574787	3.59351506275526	-4.24059585410928
TRIM65	-0.908558694874333	4.61850818898067	-12.2743716799809	2.23466501672425e-05	0.00076680600574787	3.84226959173133	-4.24005351803713
RHOT2	-0.727125886922045	5.33298897801709	-11.9350189028798	2.23668696274665e-05	0.00076680600574787	3.64467137129024	-4.23985050339824
ACADS	-0.785721624341069	4.04531216032435	-12.3419939192021	2.25242348593428e-05	0.000769023538444181	3.83687060587429	-4.23827641239618
NIPSNAP2	-1.07772813687884	5.90960683865988	-11.8520329618257	2.25480801104552e-05	0.000769023538444181	4.26743370493523	-4.23803880705216
ST8SIA5	2.81198362890193	0.746324529143066	12.0009599163123	2.26334539751974e-05	0.000769549261476064	3.55820345630573	4.23719005794711
GMEB1	-0.779916310060664	4.07398561863351	-12.3017344019986	2.27158760384948e-05	0.000769549261476064	3.84893225643071	-4.23637354010134
CLIC4	0.876188193942161	8.42351825397568	11.6835598898986	2.27557328002897e-05	0.000769549261476064	3.54753882466081	4.23597970817648
PIGM	0.949335772371907	3.86704981569891	13.2963393680099	2.27997611987762e-05	0.000769549261476064	4.24725354250346	4.23554541795152
OTUD7B	1.62059284400296	3.66133397223806	15.6881860439333	2.28550125387239e-05	0.000769549261476064	5.14656665051409	4.23500155395572
VAV3	0.919347218838737	5.74004466524324	11.9031186845566	2.29623517558692e-05	0.000770887196675199	4.17484876348345	4.23394853258085
CTSB	0.667180242666131	13.9477136222589	11.6517116593532	2.30507051309958e-05	0.000770887196675199	3.51070838194629	4.23308527541587
ADORA1	3.34195333263196	2.36802340115784	11.9496610101192	2.3069963079529e-05	0.000770887196675199	3.46481946304726	4.23289753353407
ENSG00000291105	1.17687523751083	1.09839090560069	14.8431039110173	2.31770911048413e-05	0.00077251117548687	4.8497640337754	4.23185587838446
TMEM241	2.07439100165034	3.09882350221287	20.6232290169634	2.33136734823497e-05	0.000773684982935329	12.4140484811823	4.23053444934976
ZFYVE21	-0.841404707354249	4.11812747146361	-12.3263971729865	2.33677235617283e-05	0.000773684982935329	3.82250578613532	-4.23001355046045
FAM241A	1.31071983185367	4.28121719359716	13.7513421983062	2.34388416880585e-05	0.000773684982935329	4.4753552033683	4.22932990499861
FBXO32	1.3761858923329	4.53922150786575	13.4974444921981	2.34822742813257e-05	0.000773684982935329	4.32805390721414	4.22891336561697
SAMD9	0.854101012259614	4.9474092965241	12.2023959292089	2.35053926931636e-05	0.000773684982935329	3.76744262762778	4.22869194783275
PKD2	0.925305358787768	5.22358783895358	12.0559548981004	2.37650564693606e-05	0.000778743357614996	3.7028984886351	4.22621913992538
MEGF6	-1.23474344184603	3.36185267173161	-13.4185101835242	2.38219668688829e-05	0.000778743357614996	4.28538628428924	-4.22568061157672
JARID2	0.985594522536905	6.46145563758993	11.6812207869611	2.38986488841563e-05	0.000778743357614996	3.5816870441583	4.22495692221186
JMJD1C	0.706720937280078	6.09638759722641	11.6576052079512	2.39343018068018e-05	0.000778743357614996	3.51519752732252	4.22462119853812
SLX4IP	0.708091733663937	2.91088048291292	12.9512512129831	2.39540725200158e-05	0.000778743357614996	4.09764714627522	4.22443523379808
PANK4	-0.726394346619352	3.8314958821534	-12.1679244968144	2.4056001900942e-05	0.00078013555059099	3.78132478090783	-4.22347878995105
SMOX	1.54034133745455	5.48381159690355	12.5217417080094	2.4203307266702e-05	0.000781275238609711	4.01115227520739	4.2221033557819
ADD3	1.02424576594064	5.43225909890785	12.0377438945211	2.42306564783163e-05	0.000781275238609711	3.71400563003485	4.2218488649353
SARS2	-1.39369678093106	3.2489889620037	-13.8685127946572	2.42991134062848e-05	0.000781275238609711	6.71911410044326	-4.22121305328738
FAM107B	1.29619603919012	6.83322523625863	11.6513537440225	2.43279129531473e-05	0.000781275238609711	3.5372715750565	4.22094607908623
PABPC4	-0.788557243220365	7.14638981871272	-11.5486623259162	2.44356044398523e-05	0.000782828987867988	3.57798503020915	-4.21995042724178
PCYOX1L	1.55843250030923	4.72679331132343	13.4858535970242	2.46483682443973e-05	0.000787733202076998	4.83700460380463	4.21799555017319
PLP2	-0.959276906663541	5.83624535039426	-11.6560042670253	2.47469659383568e-05	0.000788549603132401	4.13398855497331	-4.21709507049031
NUBP1	-0.774655145503487	4.85392559730417	-11.8600999553177	2.48103405004913e-05	0.000788549603132401	3.71080787015605	-4.21651807916146
TMEM263	0.759367556208666	4.76806367692131	12.1207827614699	2.48838593790649e-05	0.000788549603132401	3.82190800287486	4.21585048333953
LEPROTL1	0.765417949111778	5.94242055526801	11.6217211064532	2.49339128469001e-05	0.000788549603132401	3.53296650468883	4.21539704034003
GPR176	2.21168040132594	0.433036001781535	24.6307851685715	2.4972629298382e-05	0.000788549603132401	7.90733552446295	4.21504689486234
ATAD2B	-0.948102389992962	3.72440863459925	-12.4447092828329	2.51085633334946e-05	0.000790016397188893	3.9214323448379	-4.21382160492244
ZC4H2	1.3787093892553	1.11468123676812	16.2559579288238	2.51387898188753e-05	0.000790016397188893	5.31891968288707	4.21355000541181
CEP70	2.30755366796615	1.33024347543665	22.6147381875643	2.52514158998063e-05	0.000791670875205566	7.32035348968857	4.21254073365276
VPS36	-0.915255816902421	5.42657334057322	-11.6953895802537	2.53207524220501e-05	0.000791963533693458	3.69375410495527	-4.21192151829822
TYSND1	-0.848572176896013	3.19661875822743	-12.2610222407921	2.53945927475919e-05	0.000792395342022378	4.60670065521371	-4.21126385227148
CGN	3.9170718799595	2.4618689103279	7.29708343706034	2.55472607127034e-05	0.000792742977313276	3.04943758131223	4.20990984881096
CMTM3	-0.753023143318798	7.61557257191703	-11.4471881847299	2.56097548479895e-05	0.000792742977313276	3.4595517168535	-4.20935781070933
SDSL	0.653975258488277	5.49203977953569	11.6809769933293	2.56482333220738e-05	0.000792742977313276	3.52977896892575	4.20901855045203
LDHA	-1.00361425728277	8.13231052404047	-11.4442908824738	2.56597121586472e-05	0.000792742977313276	3.45980524458348	-4.20891743662386
RGS19	-1.35359552322412	5.36722936016123	-12.0106844384149	2.59159703686937e-05	0.000792742977313276	3.80840832111019	-4.20667126000381
ATF5	-1.9386012466456	5.72126049642116	-12.0856341450317	2.59636676997021e-05	0.000792742977313276	7.51789711762249	-4.20625551233717
SPTBN1	1.13327340142999	5.52658850257533	11.8762503745026	2.59854896249141e-05	0.000792742977313276	3.6204048110087	4.20606554646115
MYO1G	2.88233599647706	1.27655632048658	11.1736281759884	2.60017559855304e-05	0.000792742977313276	3.15800354091512	4.20592404198167
PSMB10	-1.36676243696698	5.24815076946131	-11.9822599821026	2.61324582654268e-05	0.000792742977313276	4.75774381738004	-4.20479008193301
MCM9	-0.912021906972818	3.66366867424774	-12.1174012173477	2.61473673621707e-05	0.000792742977313276	5.89818722509843	-4.20466107499272
IBA57	-1.16554754741984	2.79341102579674	-13.0671299821109	2.61922463303915e-05	0.000792742977313276	5.02267031972815	-4.2042731635323
TRIM47	-1.42858862870828	4.83195362343379	-12.3636598350677	2.63685426881007e-05	0.000792742977313276	6.22877340324367	-4.20275543949952
ENSG00000289298	2.14274578693467	2.21846204817729	21.3363193419844	2.63802632329744e-05	0.000792742977313276	7.33870241938726	4.20265488049432
DNAJB2	-0.650608908834042	5.30211408299363	-11.5279346172814	2.63901528533441e-05	0.000792742977313276	3.45143751350285	-4.2025700633562
MXD4	-0.797636705299809	5.99493644219652	-11.4533103200747	2.64481591571783e-05	0.000792742977313276	3.58750215913524	-4.20207318704985
KLK1	2.39297610864835	0.367041673070358	23.434689092257	2.65033104920011e-05	0.000792742977313276	7.58407010472695	4.20160172629004
ADGRL1	3.70955635903373	3.41112229041941	11.3036442462824	2.65068396071982e-05	0.000792742977313276	3.29317611468066	4.20157158944587
SRR	0.86522160957991	2.90478314656732	13.2619408607027	2.65405805245785e-05	0.000792742977313276	4.22268606453696	4.20128365169671
ZNF684	-0.790975358334505	1.28342883243628	-12.1098599492637	2.66523744411373e-05	0.000792742977313276	3.94320586748439	-4.20033210761704
WDR81	-0.819401289473379	6.46578181525512	-11.3963503285328	2.6780116328644e-05	0.000792742977313276	3.40583252063999	-4.19924945623901
ANKRD28	0.782368410385368	5.28676321802109	11.6359614645091	2.67985358116255e-05	0.000792742977313276	7.17346989519729	4.19909375078661
SORCS1	1.37073641440763	5.19857865831122	12.3226801603752	2.68080435174209e-05	0.000792742977313276	3.82869274854269	4.19901341909727
EXOSC10	-0.739911808847509	5.46282676847825	-11.4450858962472	2.6835462434027e-05	0.000792742977313276	7.0230031259846	-4.1987819051805
UPP1	1.01168306335772	6.37085618539335	11.4655584757238	2.68471937918808e-05	0.000792742977313276	3.4759197946136	4.19868291918145
CASP1	1.17792548896751	6.64790148334557	11.419825843222	2.70993012594282e-05	0.000795905352921765	3.66869532950776	4.19656558502048
LETM1	-0.79471899717071	5.1497224885816	-11.5964850703822	2.71130725436343e-05	0.000795905352921765	3.56292205708772	-4.19645046658877
ZC3H7B	-0.792059189604768	6.08321109504241	-11.3856762547564	2.71578814833655e-05	0.000795905352921765	4.71198173314519	-4.19607627917017
LIMD2	-1.26007460098878	6.16097549010693	-11.4848198208634	2.72111776330357e-05	0.000795905352921765	3.51748890432204	-4.19563198096635
SLC16A13	1.06490234920445	2.68806374645324	13.7227961595136	2.73032273977289e-05	0.000795905352921765	5.28446330404456	4.19486656208222
SORT1	0.737191307293386	9.1776391463345	11.3189507383769	2.73160940126949e-05	0.000795905352921765	3.57662220423238	4.19475976818523
HAUS7	-1.78392582839943	1.64724563985788	-15.3669302249291	2.74674669906172e-05	0.00079800079259141	5.99108784143698	-4.19350693961821
JADE2	-1.90480453335435	4.7531000835911	-13.2321087512678	2.75486718030579e-05	0.00079800079259141	8.33980655199036	-4.19283755619401
IDH3G	-0.735483218588789	5.6552140215438	-11.4082811116894	2.75799594507746e-05	0.00079800079259141	3.40652942833913	-4.19258014799056
UNK	-0.93378197560783	4.68750612387997	-11.7768422174304	2.76425309715868e-05	0.00079800079259141	4.15388040713806	-4.1920661944298
ALDOA	-0.740276434411764	9.92673921463984	-11.283963695634	2.77679584185253e-05	0.00079800079259141	3.34083573106831	-4.19103927373544
STX1B	1.81378258848981	1.43673914531433	17.7301157665475	2.77888277308242e-05	0.00079800079259141	5.83590936957134	4.19086883706902
PRKCE	1.09367982083966	3.05511667403343	13.5995582981011	2.78112254407189e-05	0.00079800079259141	4.37296451541867	4.19068605353739
SLC20A1-DT	0.850076409170942	1.08435042857647	12.7680108061554	2.80571093278927e-05	0.000802585406094931	4.01673327991057	4.18868859149854
IGFLR1	-1.2228177315588	4.63055634445112	-12.1512332671993	2.80963018242549e-05	0.000802585406094931	3.9445132274117	-4.18837174614815
CD36	1.35392552751603	10.8863715280475	11.2725627463413	2.81534239731762e-05	0.000802585406094931	4.06533419815596	4.1879107031434
TMEM30A-DT	1.54900920972601	1.10232870906462	15.8827874306939	2.83534999587372e-05	0.000806547081800372	7.82566910085681	4.18630283721641
SLC39A14	2.17357393786617	3.90675142979008	17.8094253224282	2.84229556501005e-05	0.000806784068012208	6.20105329612769	4.18574719333372
GSTP1	-0.649544236543659	6.98714704510607	-11.2312482205255	2.85888275794743e-05	0.000806834567994875	6.20191495872099	-4.18442542658961
TCF19	-2.91237033351843	1.72669917869086	-24.0603988641355	2.85904091410553e-05	0.000806834567994875	7.86005515431753	-4.184412858883
DNAJC18	1.55623095385113	3.12154336887482	15.8462972304886	2.86612875289843e-05	0.000806834567994875	6.14500708082896	4.1838503089083
TMEM151A	2.24414473002263	2.26362274774483	21.2095465827357	2.86785684849933e-05	0.000806834567994875	6.91302933666554	4.18371335336763
ADGRE5	0.790936057217925	7.56054766782889	11.2236427586337	2.8819865796501e-05	0.000806834567994875	3.4432701544132	4.1825964737791
NEU1	-0.667093524386954	6.80661811165226	-11.2233225626668	2.88399457748133e-05	0.000806834567994875	3.32240400283329	-4.18243817490484
LINC00921	-1.76515303768074	-0.70439888236829	-13.9636734339025	2.88883294613264e-05	0.000806834567994875	4.7051390139659	-4.18205717600608
HPSE	2.41660129033526	2.48419076528148	20.8840144478776	2.89137624563661e-05	0.000806834567994875	6.79505095506654	4.18185714622853
CHRAC1	-0.694335673270331	4.29458765150584	-11.5453048971659	2.90169967600396e-05	0.00080738018132111	4.42989991953198	-4.18104692495828
ENTR1	-1.05003400376544	3.8986757173347	-12.1633977475464	2.91217998129922e-05	0.00080738018132111	4.6663392032667	-4.18022718954846
PAQR5	1.49028055474223	5.55436432391834	11.9582886664955	2.9167396323041e-05	0.00080738018132111	3.66375498197707	4.17987142352798
YJU2	-0.697894066935256	3.86293690466427	-11.6956577683079	2.92765062088374e-05	0.00080738018132111	3.63161963347044	-4.17902223689997
MAP3K14	1.01636699879216	4.27846833615837	12.3802556616291	2.9333236506715e-05	0.00080738018132111	3.86009335682456	4.17858190105111
EHBP1L1	-0.869224957466078	7.39264431874067	-11.1865938913643	2.94041759863779e-05	0.00080738018132111	3.30061784988009	-4.17803241228556
BIRC7	-0.937381971855562	1.76995578555568	-11.8120794398128	2.94641972223013e-05	0.00080738018132111	3.58683257161497	-4.17756847812921
ARID3B	1.48166549034366	3.90722585966848	13.9279705497414	2.94866208326742e-05	0.00080738018132111	4.49331887442842	4.17739538528258
SAV1	0.660442884034294	5.52596223303275	11.3721456834028	2.9644523142848e-05	0.00080738018132111	3.37557328062017	4.17618003283192
ZSCAN2-AS1	-1.73798479344008	-0.866978012483643	-13.7184781895923	2.9657534107053e-05	0.00080738018132111	4.70737341734137	-4.17608016378788
FKBP7	1.80022151777949	1.47998378865164	17.5771244503342	2.96775770283364e-05	0.00080738018132111	6.60019561577593	4.17592640058089
DDX19A	-0.659984917276978	5.3601757721075	-11.2964728301411	2.96820025667362e-05	0.00080738018132111	3.66887393368997	-4.17589246249686
FHAD1	1.75716830786543	1.39621509412002	17.3139878442467	2.97285224730707e-05	0.00080738018132111	5.70012240857862	4.17553600643458
LINC00526	-1.07454937975717	-0.0899159267560986	-12.1435590875111	2.98231764193217e-05	0.000808287691085476	3.85398416992887	-4.17481235993351
PCNT	-0.82729558354161	4.99231156695488	-11.4678482456545	2.99210335122525e-05	0.000808678424432231	3.48333055268333	-4.17406651614248
DNAJB12	-0.75697002464058	5.67002585889421	-11.2479874724621	2.99601295209759e-05	0.000808678424432231	3.38646257566486	-4.17376918350464
DENND4B	-0.910526956628737	6.08390473002641	-11.2043956255274	3.01565827780312e-05	0.000812319869565782	3.6246678966779	-4.17228067838353
ZFP36	0.641290611894559	5.44204789550099	11.3242107167281	3.02574147305891e-05	0.000812915633941606	3.35153266130372	4.17152026079758
GNB5	2.3365092714158	2.35751223206877	21.7023118678042	3.04056007516964e-05	0.000812915633941606	7.15087141012118	4.1704070846633
IL1RAP	1.22649944720777	5.1699857961294	11.8709936927534	3.04200711592717e-05	0.000812915633941606	4.75447003667339	4.17029865916225
INPP5E	-0.895582787057606	2.76230373124256	-12.0049775667772	3.05198022881194e-05	0.000812915633941606	4.48905003099184	-4.16955271282737
KIF21B	1.22047430318356	4.82685044139515	12.164500416603	3.05662534687944e-05	0.000812915633941606	3.75147878794819	4.16920606820027
RYR1	1.8457300320751	0.515842205762691	21.1173334701606	3.06240637099138e-05	0.000812915633941606	6.88536390346462	4.16877535447253
FBXO38-DT	1.44357546845693	0.365630585576461	14.7514406579236	3.06503891911878e-05	0.000812915633941606	4.94527386885556	4.16857947313062
MPDU1	-1.21478071849198	5.40502197128039	-11.4465348200664	3.06714134179044e-05	0.000812915633941606	3.42248342804618	-4.16842315189711
ARL6	0.902530800397532	1.89904714984109	13.060148397754	3.08654583803707e-05	0.000815321651072523	4.15598597990608	4.1669851591067
CCT5	-0.669939722347062	7.1264218089768	-11.0836848664453	3.09228550140558e-05	0.000815321651072523	3.65423445446371	-4.16656146086206
RFX1	-1.03895292591871	3.32667578316421	-12.0296850401723	3.09475071738264e-05	0.000815321651072523	7.47633343892893	-4.16637970958661
EFNA4	1.01846432781091	1.39751932158096	13.3449661225181	3.11853182783126e-05	0.000818118301911988	4.2628817605359	4.16463344685292
TPGS1	-0.933596180843275	3.36423780342393	-11.9570169222134	3.12623520574912e-05	0.000818118301911988	4.29914341396654	-4.16407049531638
USE1	-1.44222536511826	2.13527393772738	-13.333963214552	3.13469332509776e-05	0.000818118301911988	7.41658831977167	-4.16345390452163
ZBTB3	-1.18214059864357	1.01347319213813	-12.4937722632847	3.13542158300701e-05	0.000818118301911988	5.34385096358351	-4.1634008889865
PACC1	0.659370167942821	5.29253710317555	11.3243937382244	3.13695393472262e-05	0.000818118301911988	3.38483230522464	4.16328937543435
RAPGEF3	-1.02865037680549	3.15658401702274	-12.3114379162009	3.14472941895227e-05	0.000818118301911988	3.81856972778081	-4.16272432798455
PPARD	1.06180404706425	6.56112651209401	11.1151843931572	3.15264724135998e-05	0.000818118301911988	4.38088738440327	4.16215029930639
ENSG00000238142	-0.877396424806568	2.1363938038124	-11.7085151559093	3.15724128359818e-05	0.000818118301911988	3.53988580115506	-4.16181786670282
WDR54	2.90688631705116	0.94478391234426	11.2678030429496	3.16277617263906e-05	0.000818118301911988	3.58091283126372	4.16141796274567
TAPBP	-0.84385066554458	8.03544389008224	-11.0322168699389	3.16734943766214e-05	0.000818118301911988	3.25081000987079	-4.1610880389327
LRFN4	-0.834715658317723	4.50579438018055	-11.4699517898277	3.18620985939123e-05	0.000820982038206471	3.42779035472929	-4.15973217829139
CFH	2.32073011368704	2.46773640939257	21.0435931464468	3.19511064906536e-05	0.000820982038206471	6.89700510126687	4.15909495412802
AVEN	-1.84071469896092	2.33439092549863	-15.5735027359912	3.19709650456948e-05	0.000820982038206471	9.82684950912203	-4.15895301316653
RBM5	-0.673514648781261	5.42992183054058	-11.1273715945207	3.22724416627128e-05	0.000822846102012648	3.27930260713825	-4.15680840657213
SMARCD3	2.3367063140405	2.1485108148793	19.9914167298966	3.23736187343935e-05	0.000822846102012648	6.55894921304543	4.15609292991633
ZNF383	-0.760622552177044	2.59826283628335	-11.4876151597697	3.24724726888163e-05	0.000822846102012648	5.62166924981399	-4.15539593007638
NAGA	-0.790950156473026	7.43424603913456	-10.9828326587394	3.26236848552216e-05	0.000822846102012648	3.21720342240303	-4.15433365312208
ABCD1	0.941797342842937	6.53652237918327	11.0512943198994	3.26387294532374e-05	0.000822846102012648	3.34686209183035	4.15422821965541
KIF2A	0.911142547605126	6.81648116633163	11.015116526411	3.26451976570347e-05	0.000822846102012648	3.3664735305149	4.1541829042773
GNL3L	-0.978224513364413	4.68756365239205	-11.5164299675378	3.26471136284171e-05	0.000822846102012648	3.6061636717396	-4.15416948287337
TIE1	1.5311654416946	4.67762381054897	12.3561774437457	3.26903771965756e-05	0.000822846102012648	3.83878647619376	4.15386662007377
OLMALINC	1.50798197395177	1.79270214577322	15.4075999121627	3.27360743729278e-05	0.000822846102012648	5.22502866267331	4.15354713424304
GLDN	1.97489889539847	3.59440633126131	13.4954995731123	3.29026783425416e-05	0.000822846102012648	4.32272239948769	4.15238592149746
C5orf24	-0.613744515620709	4.90902468862558	-11.1835925636102	3.29279787959072e-05	0.000822846102012648	3.28958446180304	-4.152210068626
FBXO16	1.06294277012702	1.09287961133504	13.2029588890576	3.29522347272572e-05	0.000822846102012648	4.24237617306012	4.15204159626647
ENSG00000273329	0.999509990275533	0.870759512736606	13.0285547933284	3.29726763796145e-05	0.000822846102012648	4.156840590809	4.15189970786985
ENSG00000255750	1.21819537667571	2.4565221891471	13.998463337248	3.30540880925047e-05	0.000822846102012648	4.52117154003545	4.15133544554095
CHKA	0.723410566955373	4.47560668909547	11.6181328729667	3.30634224966721e-05	0.000822846102012648	3.65214829455027	4.15127083342827
EIF3J-DT	0.938142602696793	2.02512876418152	12.8505028240261	3.30695132520521e-05	0.000822846102012648	4.09486889704926	4.15122868297407
ITGAM	0.803183271525774	9.1347286841393	10.9504390639917	3.31033623887201e-05	0.000822846102012648	3.18891799375358	4.15099456775249
TXNIP	1.46807628120471	8.01581861383986	10.9735256092351	3.3224721472639e-05	0.000823509191233595	3.22309553995515	4.15015706112117
BABAM2	0.594135765338243	5.4558598647122	11.0672095212502	3.32548222537697e-05	0.000823509191233595	6.71720111508121	4.14994978353907
PLEKHA8	0.937381154812096	4.20011627511419	12.0890269298761	3.34627588037438e-05	0.000827106654401899	3.74883348492711	4.14852275660043
CHI3L2	2.39696521301699	1.9317583423486	23.3463344869497	3.37251511624851e-05	0.000827828559416686	8.06560324632207	4.14673398322835
SV2A	5.26056736212082	1.90017527112809	10.7081355875486	3.37426821325342e-05	0.000827828559416686	2.43139522720498	4.14661494321895
ZGRF1	-1.51771156471927	0.952414159122123	-13.4156822894888	3.37430851231149e-05	0.000827828559416686	4.46667252828875	-4.14661220749512
CEBPB	0.920445646169582	8.24438799541654	10.9172351414093	3.37790424332339e-05	0.000827828559416686	3.16887952505599	4.14636823414124
RAP1A	0.853158788827602	7.90668213434674	10.9135270548124	3.38055605368281e-05	0.000827828559416686	5.20618705051681	4.14618846458612
SPATA18	-0.739994965782047	3.23559510774383	-11.5908096262458	3.41953970051676e-05	0.000832848021346293	3.48172668651968	-4.14356105903841
RNASEK	-0.794210586932886	7.4793095610313	-10.8861990903003	3.42839507454981e-05	0.000832848021346293	3.1316427508575	-4.14296819427192
MRPS36	-0.762433479789819	3.7587309892059	-11.475359259942	3.42885965632538e-05	0.000832848021346293	3.51178077487267	-4.14293713082267
ARL4D	2.50904845721993	0.416310016802092	20.6688109336809	3.4301156525917e-05	0.000832848021346293	6.81345874070461	4.14285317083294
ELAVL4	1.04820335350091	3.85639559224461	12.4830540919701	3.43425027531112e-05	0.000832848021346293	3.90190566684466	4.14257698848888
SFXN2	1.2040968097979	5.07645921187044	11.7473591605802	3.44061266348155e-05	0.000832848021346293	3.72752210039866	4.14215261330881
JAKMIP2	1.72083255442928	4.38696061186074	13.6014394945435	3.45941044826413e-05	0.000832848021346293	4.40567801134081	4.14090312961107
DDX54	-0.629711762706064	5.5503036677107	-10.957189945245	3.45973550423602e-05	0.000832848021346293	3.65410505700821	-4.14088157999451
ADCY6	1.53846731310495	4.44616348846176	13.1236727467848	3.46202326037755e-05	0.000832848021346293	4.23958547705069	4.14072996735176
SLF2	-0.910012138656078	5.28208729596242	-11.1131021029821	3.46415307007436e-05	0.000832848021346293	3.42611143308888	-4.1405889075293
CLEC7A	-0.660758042905544	6.74546160365411	-10.8857102179711	3.4756445277536e-05	0.000834091493123995	3.12990726244253	-4.13982923284111
ARAF	-0.573186550676405	5.57663564687437	-10.9375494278018	3.49210642592462e-05	0.00083459174639435	3.15630025540135	-4.13874511916028
MAP2	2.05967994602251	4.24383258743998	14.6081943580013	3.49459746847004e-05	0.00083459174639435	4.77029820242144	4.13858149216093
PCOTH	-1.36696407561444	-0.475669647022312	-12.5657162713495	3.49669850561463e-05	0.00083459174639435	3.99370487306377	-4.13844356920507
BCL9	1.87173058997487	3.21683185447261	17.1079766968368	3.54875170962507e-05	0.000843916156229116	5.85912003218119	4.13505141755835
MAP1S	0.5913500632782	6.49095231024386	10.846955099709	3.55475376385226e-05	0.000843916156229116	3.1582857778655	4.13466332433136
GTF2I	-0.683597202614726	7.48765328185007	-10.8160517044063	3.55639582544141e-05	0.000843916156229116	3.10661599024749	-4.13455725692451
CEMIP2	0.947477846801609	6.75009215302668	10.8693082250038	3.56134024562177e-05	0.000843916156229116	3.12444930929255	4.1342381574127
CBFB	-0.67514159161108	5.77789989197565	-10.9203662917683	3.57395838980266e-05	0.000844207976796493	3.14897928229525	-4.13342571928245
AGPAT2	-0.991567552942463	5.17878121171737	-11.0539590993779	3.57737213375701e-05	0.000844207976796493	6.70629779333123	-4.13320638838041
SLC17A7	3.48223981201621	0.917222777535733	10.5167248219729	3.58175973184359e-05	0.000844207976796493	2.83066256245152	4.1329247796522
KLF11	-0.946819277252539	4.90347916129873	-11.1957812521169	3.59965704399208e-05	0.000844540645272524	3.34784429633654	-4.13177946136872
ENSG00000204850	-0.896891207136312	0.216461520725175	-11.8820619033499	3.60319325468522e-05	0.000844540645272524	3.62098541305939	-4.13155380542971
FUNDC2	-0.611841181753306	5.082473165621	-10.9531586084071	3.60989076321918e-05	0.000844540645272524	3.19206983712656	-4.13112699353458
MAP3K13	0.923793591346645	4.18636049072776	11.9269575556644	3.61744414747177e-05	0.000844540645272524	3.77531020402582	4.13064654050937
TMEM106A	-1.49815442002206	5.46759866152169	-11.2730070997838	3.62403810023142e-05	0.000844540645272524	4.63637715261767	-4.13022789277781
RAB8B	0.754248137547165	6.87507142245848	10.8059581881891	3.62439786636428e-05	0.000844540645272524	3.28501852462432	4.13020507216558
DDRGK1	-0.737425517022527	5.68142409211549	-10.8656430701969	3.62796079907206e-05	0.000844540645272524	3.14637582195555	-4.12997918499535
HS3ST3A1	2.28010418611843	0.862964500328045	21.5978633339999	3.64722919205346e-05	0.000844623776482241	7.19111151475935	4.12876122159779
FAM43A	2.13121449581409	1.21011787152151	19.2161162101627	3.6487539336886e-05	0.000844623776482241	6.37901205488164	4.12866510304784
INSIG2	0.783801429165652	5.15035577815254	11.1267705972221	3.65892302307106e-05	0.000844623776482241	3.25511404746407	4.12802502504832
KDM8	-1.27506694294901	1.23670934832325	-12.3456472861775	3.67761646442231e-05	0.000844623776482241	7.71325034152493	-4.12685278830968
MGAM	3.36339764830398	1.41175742697997	10.395925048517	3.70130280674865e-05	0.000844623776482241	2.78918723044268	4.1253755532838
SYPL2	2.02550989320807	2.60594330948131	18.9578025614141	3.70306941024765e-05	0.000844623776482241	11.7088807360111	4.12526573630557
DYRK3	2.05622933899368	2.99866420191947	18.1899313512592	3.70838422450472e-05	0.000844623776482241	6.17238632224229	4.12493565235184
C2CD2	-0.657445958548138	3.43651409103077	-11.2554801790093	3.72526224313964e-05	0.000844623776482241	3.32426070741955	-4.1238903892303
IFIT5	1.06027401433094	4.06729023583219	12.3002821283371	3.72696152813801e-05	0.000844623776482241	3.87357260168425	4.12378540100275
CCNC	0.760814404474168	5.2731626880846	11.0165586897813	3.73754007454398e-05	0.000844623776482241	3.21390112378285	4.12313283879923
SLC25A6	-0.77473484709456	8.27901058962267	-10.7173246768247	3.73928856655003e-05	0.000844623776482241	3.95593102500427	-4.1230251479024
CARD16	0.977257745829113	4.61166800979013	11.6145421560046	3.74961509861591e-05	0.000844623776482241	3.5319025684357	4.12239010250313
ENSG00000243155	1.80785546599567	0.635555647501841	15.8915486404897	3.75041215980738e-05	0.000844623776482241	10.0264068056644	4.12234115508963
GLO1	0.928422307475939	6.76660931558554	10.7550213295506	3.75394763328462e-05	0.000844623776482241	3.99966844429299	4.12212416115344
RNFT2	1.54607898036924	1.99236511769375	15.2891913321503	3.77245828055276e-05	0.000844623776482241	5.16356308561657	4.12099120532456
CWC25	-0.807841513099933	3.42781307134954	-11.2982644077124	3.7861713535209e-05	0.000844623776482241	4.24696842092649	-4.12015528588296
EIF5A2	1.15624281381642	3.70312124921184	12.6055295768483	3.78944676258063e-05	0.000844623776482241	3.96196385903128	4.11995604924432
MRPL27	-0.826791376546652	3.66880647887931	-11.2952117540054	3.79560632966721e-05	0.000844623776482241	4.01076969375978	-4.11958181736545
ACSL4	0.97311784597301	8.1731022444904	10.6946792520714	3.80442303368067e-05	0.000844623776482241	3.05127606607463	4.11904714990224
NUDT14	-1.24873915637346	3.15823170153099	-12.4024708428972	3.80962569664413e-05	0.000844623776482241	3.90847934029321	-4.11873219867961
PDZD7	1.83799952025082	2.23649113644101	17.1833926449235	3.81507516664247e-05	0.000844623776482241	5.73894652583047	4.11840274411299
PLAAT3	1.97454200059243	3.22494426327728	16.2669943304086	3.81585030367475e-05	0.000844623776482241	5.36156980890031	4.11835591852179
GALNT3	2.89134482289148	-0.58286940137722	19.6701650758733	3.8234157632837e-05	0.000844623776482241	6.49535154236856	4.11789936690291
ENSG00000290596	1.61730668011159	2.10409616355334	15.7307656235822	3.8345976498472e-05	0.000844623776482241	5.61353599634094	4.11722614325833
COX8A	-0.652359165572274	6.48036375145657	-10.6860266078689	3.83611606224836e-05	0.000844623776482241	4.50475252340211	-4.11713486851311
INVS	0.639580296118323	3.78271669579864	11.5043847917606	3.83869174341551e-05	0.000844623776482241	3.44105161212172	4.11698011766663
EFCAB2	-1.21946124685249	1.20333054759103	-12.5268543983333	3.83968004082784e-05	0.000844623776482241	3.91423958661319	-4.11692076541661
TREM1	3.9829668197566	1.40385658103939	11.0906875616548	3.84147360320126e-05	0.000844623776482241	2.97476246501677	4.11681308996727
FAIM	-1.09207692787408	3.02512434702222	-12.1616765706231	3.85657138700793e-05	0.000844623776482241	3.75132605200937	-4.1159085903591
ACACA	-0.863344925263744	4.04212679885415	-11.3048448336634	3.85836129445567e-05	0.000844623776482241	3.41748402042189	-4.11580158096612
ENSG00000286618	0.842308668154475	0.476305229102903	12.2336719907711	3.86431262470757e-05	0.000844623776482241	3.7824768678476	4.11544611991294
AFG3L2	-0.749835926085911	6.19206393277842	-10.6975715904103	3.87512315425409e-05	0.000844623776482241	3.34382501588947	-4.11480175576072
TCTA	0.791760919932942	5.17790984520577	11.015563144564	3.87766719276686e-05	0.000844623776482241	3.40928580035828	4.11465036577216
ZNF230	0.928307588095539	2.06145711248937	12.535904342817	3.88239206067668e-05	0.000844623776482241	4.06397724752981	4.11436944951455
ACVR1B	0.819341418338313	5.11368567757795	10.9801108686849	3.89188030453491e-05	0.000844623776482241	6.64519056841979	4.11380630626617
RALGAPA2	1.70069671633695	5.63493186592944	11.3790780814661	3.8970899519761e-05	0.000844623776482241	3.4158135791437	4.11349765884177
CNST	0.79852644272881	4.25057328473723	11.498323800234	3.89730242547429e-05	0.000844623776482241	3.56708627290685	4.11348507908678
F11R	1.06864607672013	7.70919925157283	10.6582443524898	3.89840455460701e-05	0.000844623776482241	3.98848104751255	4.11341983661859
DTWD2	-0.657285679367993	4.79353286931755	-10.8880961719977	3.90515305274165e-05	0.000844623776482241	3.16677933815726	-4.1130207288051
PDPR	-0.686232877233299	6.184728168256	-10.7181191088005	3.90535786464548e-05	0.000844623776482241	3.04317701294823	-4.1130086264173
FGFR1	0.633909136516857	7.52272010210907	10.6452481253046	3.90747227840308e-05	0.000844623776482241	3.01320047309894	4.11288372036666
TAF6L	-0.992562220724304	3.02108771281853	-11.707066599482	3.9099437592379e-05	0.000844623776482241	3.68520040233282	-4.11273780236504
CYP27A1	-1.03213421511646	8.24525667697152	-10.6486464490937	3.91377576042791e-05	0.000844623776482241	3.00497474864848	-4.11251173126771
TOR1AIP2	0.818720822178779	6.85684430786275	10.6623290958513	3.92455972778309e-05	0.000844623776482241	3.34833471325435	4.11187665064334
CLUH	-0.671244446932663	6.3783589495227	-10.650736640564	3.93516382855612e-05	0.000844623776482241	3.00640214543007	-4.11125377558387
EIF4G2	-0.646878232145789	9.41252826794164	-10.6214436929342	3.93613876166779e-05	0.000844623776482241	3.55269719890831	-4.11119658890409
PBDC1	-0.977211413950011	4.87971364292306	-11.0308233171243	3.93820388422908e-05	0.000844623776482241	3.24498023293674	-4.11107549933406
ERBB2	0.996070341507563	3.2197255987772	12.1188991940721	3.95108618551206e-05	0.000844623776482241	3.73130828642724	4.11032149641756
AGTPBP1	0.922935717850306	5.14536171344936	11.0807959103387	3.95248995537821e-05	0.000844623776482241	3.42066320566826	4.11023947459209
NFE2L1	-0.626854043355491	7.96553459898387	-10.6134024581772	3.95365641056859e-05	0.000844623776482241	4.60473103556167	-4.11017134001619
SBF2	0.60991125702182	5.75342212044492	10.7378591206792	3.95893335588236e-05	0.000844623776482241	3.07153588350406	4.10986334310047
SETDB1	-0.589830489487306	5.04141251271835	-10.6863948472041	3.96119123201196e-05	0.000844623776482241	6.39776953827284	-4.10973167774084
NUDT16L1	-1.59182897444111	3.0226542348119	-13.3621292627304	3.97803235477783e-05	0.000844623776482241	8.43573198913576	-4.10875184866451
GLIS2	1.90876296604742	2.0355150945811	18.3342688359623	3.98498465681873e-05	0.000844623776482241	6.08625062277265	4.10834850612587
CTTNBP2	0.917505823376389	3.291327023686	12.0668992504711	3.98755832872362e-05	0.000844623776482241	3.70809666566682	4.10819936214605
CIZ1	-0.704860059698424	5.82423077513606	-10.6769766886695	3.98795584381954e-05	0.000844623776482241	3.09778702794758	-4.10817633433881
PRPF40B	2.18933826512311	2.12880715625997	20.1175716163423	3.99306944863185e-05	0.000844623776482241	7.15971386177966	4.10788030042095
FKTN	0.664708628163764	4.38972501653503	11.206039437311	4.00421648556364e-05	0.000845194518016713	3.39188746150379	4.10723622743323
ENSG00000288044	-1.0434948261015	-0.316847593441147	-11.4993336542312	4.00857465170439e-05	0.000845194518016713	3.49269176710178	-4.1069848762679
NIPAL3	1.37466727199771	4.64663112800863	12.0460586247452	4.02275345962949e-05	0.000845955198948691	4.2943706724254	4.10616892380684
HSD3B7	-1.22772309561971	6.21624287761307	-10.694114611251	4.02500087082186e-05	0.000845955198948691	3.03300175074464	-4.1060398419529
POLK	0.622247276543657	5.05636328077217	10.8754613460921	4.04621498167733e-05	0.000848322077549461	3.12777051785434	4.10482475134288
ARMC6	-1.96835578040903	3.67133133389941	-14.5270116863931	4.04911666683961e-05	0.000848322077549461	7.32330157520963	-4.1046590203777
CSTA	2.03904079527893	2.68212263730814	18.3763847066112	4.0643687570926e-05	0.000849506615168951	6.14372339072791	4.10378973966039
ARFGEF3	2.59656172698781	1.53606774517775	23.141115179709	4.07790031321169e-05	0.000849506615168951	7.92750620047931	4.10302110693217
FAM114A1	0.9685339314229	4.9610165512688	11.1533295938787	4.08057684932155e-05	0.000849506615168951	3.83393849268383	4.10286935845346
LRFN1	1.37558383938164	1.86750360109706	14.1967290568192	4.09207239369429e-05	0.000849506615168951	4.62852977291687	4.10221868095939
GTF3C6	-1.4430816030259	4.92876032871209	-11.3457192369231	4.09357045095457e-05	0.000849506615168951	5.32146567856495	-4.10213401482722
PIK3C2B	0.841827739842792	4.78778600131597	11.1007455014295	4.10029343917483e-05	0.000849506615168951	3.24192465768855	4.10175441144874
TRPT1	1.7516810567961	3.49108175393463	15.3222261962717	4.10079097002937e-05	0.000849506615168951	9.69511564849043	4.10172634259591
SFXN4	-1.00671599475169	3.79024084274269	-11.4626838876759	4.1062597202651e-05	0.000849506615168951	3.6064106874899	-4.10141802869732
NUCB2	0.956844929940619	3.61270400687546	12.106808255787	4.12102721798177e-05	0.000849540191600327	3.81431438276242	4.10058741813613
STK11IP	-0.725480934484067	4.02955420379822	-10.9904775214255	4.12294227568846e-05	0.000849540191600327	3.35068419554016	-4.10047991101565
ADGRA2	1.79230479678218	3.82890446881337	14.330362029472	4.12573121309046e-05	0.000849540191600327	4.7191195827281	4.1003234309312
C16orf89	0.732662620109324	1.24459324588647	11.8084792468341	4.1421299626018e-05	0.000851588370348616	3.58840193311016	4.09940536451762
ENSG00000213963	0.757801037839632	2.74058182539374	11.8466552287378	4.15220633823973e-05	0.000852230187426574	3.61304423227628	4.09884295849885
RCC1L	-0.908241518195023	5.13620964370273	-10.7933829160343	4.1581653208782e-05	0.000852230187426574	3.30598154112898	-4.098510971007
DPP4	0.810757346948879	7.41161571767383	10.5401768193968	4.16510882030783e-05	0.00085232978789524	2.94840271221174	4.09812470297845
LGALS9	-0.909595498544031	8.51477685315514	-10.5160824190555	4.17565461952583e-05	0.000852790959180369	2.93999825891816	-4.09753920548272
KDM1A	0.630641435336	5.49300916022958	10.6854752656022	4.18641282180812e-05	0.000852790959180369	3.03967232783439	4.09694335935252
MMP10	3.33854308766032	2.66227160037107	10.4763440139386	4.18674552275838e-05	0.000852790959180369	2.83319707704806	4.09692495578243
GMCL1	0.825448825603539	4.40955977111483	11.2912815624784	4.20448340637886e-05	0.000855084383371257	3.36413092215885	4.09594577668887
ADRB2	2.16946411956252	3.36811315848275	17.715151161193	4.21831803013532e-05	0.000855897944055987	5.89493441097668	4.09518478480836
HIP1R	4.14353980766532	1.37500657547345	10.2853113734428	4.22263523659147e-05	0.000855897944055987	2.61182046554703	4.09494779583119
YBX3	0.630771999288079	6.80327366436331	10.5175455842319	4.22796571058842e-05	0.000855897944055987	2.94132888904165	4.09465550142183
ENSG00000291185	-1.15372198900145	2.30195942111495	-11.6997386554917	4.23718603349402e-05	0.000855897944055987	3.54731133634023	-4.09415073312697
KCNIP3	-1.18136812323143	2.46647251138434	-11.7854005475097	4.24090654907656e-05	0.000855897944055987	3.5758741126284	-4.09394734783532
ZBTB18	0.684920370165678	2.88422750194864	11.6021275405207	4.26273669537072e-05	0.000857885975586864	3.48799711737582	4.09275738315747
SSPN	-0.908642152307438	3.054354399594	-11.3516777944987	4.26375634506389e-05	0.000857885975586864	3.41867191379377	-4.09270194332445
PDCD5	-0.609515312505242	4.34377297746707	-10.7926419787206	4.27810015764638e-05	0.000859461856632794	3.08188718618658	-4.09192337955688
ZNF774	2.2380408685944	1.36082879568199	19.4694327387616	4.28724384746009e-05	0.00085998984107334	6.73618753064535	4.09142836323884
ZNF217	0.976766636858185	6.20655678756414	10.5569894824368	4.30531776438258e-05	0.000861204786822875	6.28655367584691	4.09045282645901
CBFA2T3	-1.32960578207795	2.89415226921459	-12.4106378351541	4.30716345370312e-05	0.000861204786822875	3.91068296663027	-4.09035342439803
KDELR3	1.82121794131246	1.49012918337708	16.3935956237754	4.31717061979752e-05	0.000861204786822875	5.46248452607074	4.08981517758395
TCEAL9	1.01372414136741	4.63836164454237	11.2798980860822	4.3193997187419e-05	0.000861204786822875	3.33175587593906	4.08969544415437
SRP14-DT	1.17289500105011	1.83617526789691	13.0217178121765	4.33833518185643e-05	0.000863675506264299	4.2939118984688	4.08868070530554
ARV1	0.792948201928165	4.2454625992223	11.2426832768932	4.35539534515012e-05	0.000865766011455368	4.02950840271064	4.08777005395366
WTIP	-1.1949946472153	-0.327837022164023	-11.658028711626	4.39720252402465e-05	0.000871333218949796	3.51765984512785	-4.08555266297775
DSC2	-1.44947256210187	6.20935913510217	-10.5677182019737	4.39780107812164e-05	0.000871333218949796	4.54270980715321	-4.08552106198542
BDH1	-2.20829084308909	3.27150974580992	-16.3900151181798	4.40320673565811e-05	0.000871333218949796	5.88174916990771	-4.08523585197747
FADS1	-0.839032698629785	6.28587968724331	-10.4487713163643	4.4323387504448e-05	0.000872137744581125	2.90389983484221	-4.08370450090392
RBM23	-0.835038210493866	5.40055865357374	-10.5857973854792	4.44093986858418e-05	0.000872137744581125	3.08915575582785	-4.08325420044388
LINC02154	2.15823015344609	3.05544953695613	15.7418284040961	4.45208131648693e-05	0.000872137744581125	5.19640972413553	4.0826721324586
UBR3	-0.609519603755153	5.31657578599852	-10.4548507276786	4.46275305460977e-05	0.000872137744581125	6.19778952089129	-4.08211589773934
TMEM250	-0.710802558303689	5.48413285134352	-10.5044639655572	4.47509360782676e-05	0.000872137744581125	2.98605301717007	-4.0814742514106
CARD8-AS1	-1.75884334616224	3.24747170220223	-13.7494420603469	4.48059984453373e-05	0.000872137744581125	5.1530653623429	-4.08118849623884
RABGGTA	-0.989177635855498	4.33518594033941	-11.0097404254011	4.48195635132028e-05	0.000872137744581125	3.21410720587126	-4.08111814923162
PRKAG2-AS1	0.778015004955012	1.65658219217748	11.48099234588	4.48269198257749e-05	0.000872137744581125	3.4299469666175	4.08108000861693
PAPLN	1.00382323663653	4.61648115709961	11.1225179196539	4.49847589686929e-05	0.000872137744581125	3.25164813522919	4.0802630796106
PRKAB2	0.610667826708966	4.12942670259516	11.0333475404136	4.50079765771495e-05	0.000872137744581125	3.20678230319956	4.08014314151352
NOL12	-1.27426050933357	2.98292282481094	-12.0187362572521	4.51026343100918e-05	0.000872137744581125	3.98910698467809	-4.07965476276799
IFT57	1.05934453108686	3.40349174554518	12.300525341926	4.51564217553539e-05	0.000872137744581125	4.02589131651054	4.07937768383778
TTC12	-0.779744789030761	2.12110355582803	-11.1572421188006	4.51819501233529e-05	0.000872137744581125	3.273612596853	-4.07924628733315
AMD1	0.703231035512095	6.95245103341847	10.3889949574805	4.52432093206284e-05	0.000872137744581125	2.87931319691902	4.07893126843358
MCM5	-1.51912364707491	5.452084123825	-10.8452461696602	4.52911142875935e-05	0.000872137744581125	5.53796535304829	-4.07868520397174
CDCA7L	0.912990234504415	4.65402812833405	11.0257749335064	4.52921909299003e-05	0.000872137744581125	3.20358716522041	4.07867967662161
COQ8A	-1.11756071669004	5.18331828524888	-10.7260242743756	4.53366027337595e-05	0.000872137744581125	3.17782080456271	-4.07845178036115
KLF10	0.843655063455905	5.86912232936593	10.5589776803577	4.53904719489679e-05	0.000872137744581125	2.95781876574399	4.07817563799625
CD300C	-0.862578788673949	5.55297434389043	-10.4962447473605	4.53979580967045e-05	0.000872137744581125	2.93343830523436	-4.07813728738432
PITRM1	-0.81553581296237	5.80524895093114	-10.4217678544021	4.55368191747753e-05	0.000872137744581125	6.16885058784898	-4.07742700447465
FAM168A	0.687629142819779	6.2350095329664	10.4220569748695	4.55396345878106e-05	0.000872137744581125	2.89947368267803	4.07741262472097
PCNX1	0.556433343720289	6.89289196010929	10.3678575021864	4.56645852715807e-05	0.000872137744581125	2.85332542524831	4.07677528521011
ZNF511	-0.977294511798622	3.29968103759969	-11.1635740344919	4.56895500653503e-05	0.000872137744581125	6.79654192161194	-4.07664814482761
PGBD1	0.701489927844324	2.50094439274524	11.5536592205086	4.57354125072797e-05	0.000872137744581125	3.51988870391564	4.07641474875799
ZCCHC24	1.09311802613448	4.59660884667597	11.3100579370961	4.5787391967755e-05	0.000872137744581125	3.38664327262367	4.07615049108091
STK26	2.56538274950254	3.50177222368778	19.3829220309785	4.57907005829775e-05	0.000872137744581125	6.48151932779249	4.07613368008881
BRD8	-1.14993777348307	3.8660230722908	-11.399825227832	4.58619113468494e-05	0.000872235400384821	4.1201288793318	-4.07577213887829
CLIP3	2.72135539150617	1.7847590374654	9.83630938772267	4.60161581939018e-05	0.000873303676894018	2.60469655576411	4.07499084056347
MCRIP2	-1.03387219519704	4.73097672490534	-10.8735104041276	4.60548370581506e-05	0.000873303676894018	3.15352911269289	-4.07479531206365
TRIM34	0.712085390798414	4.54129158536848	10.8928462624181	4.61784124445056e-05	0.000873303676894018	3.13686931101111	4.07417165849086
TXNRD2	-0.902448185176417	3.83485122410258	-11.0617155420384	4.61827385765607e-05	0.000873303676894018	3.25396529740649	-4.07414985428543
ST6GALNAC4	0.791089116503815	5.10223678587663	10.6865405487977	4.63247266708801e-05	0.000874136920480085	3.02609114020307	4.0734352907509
TNFAIP8L3	1.68239019153042	4.53521730805379	12.5567078688786	4.6404971820503e-05	0.000874136920480085	4.10877426552834	4.07303237027727
COMTD1	-0.772903443358512	2.34969767790458	-11.0997010414347	4.64254853592348e-05	0.000874136920480085	3.24198111737738	-4.07292947538953
NDFIP1	0.592473289304966	7.83243891400054	10.3198987035557	4.661426366062e-05	0.000876441119738637	2.83843030145156	4.07198459158978
PHF19	-1.12052628836824	4.542153793373	-10.8648083817316	4.67389514816794e-05	0.000877483953670601	6.54894119552997	-4.07136248483758
MSANTD4	0.855501707457908	4.27052486437986	11.203912473948	4.68675106605784e-05	0.000877483953670601	3.52747911896757	4.07072270823691
ATP8B1	2.48742184717457	2.19189005649932	21.1924611880199	4.68691709476304e-05	0.000877483953670601	7.18487560224499	4.07071445668351
GINS4	-1.62033549277648	2.45096125933174	-13.192903669532	4.71342593479992e-05	0.000881197010105158	4.26121393517333	-4.06940052094611
CLIC6	2.22911194312879	3.33234421653568	16.5505622451253	4.72794279176659e-05	0.00088266077664112	5.49846304079952	4.06868394538162
MSH5	0.763337097236588	2.18717781056131	11.6408162533092	4.73630419215908e-05	0.000882678382083815	3.50930286741892	4.06827215937531
EFNA3	2.89174695541734	1.49524292930722	9.69183038248969	4.74141202286101e-05	0.000882678382083815	2.98006395468253	4.06802094564147
GLYCTK	-1.06435885580209	2.6835316567229	-11.5049436752908	4.7538323629491e-05	0.000883568877943441	3.52271123935413	-4.06741115644361
SPRY3	-1.13526250929861	0.0244894731680338	-11.5291066098903	4.75958384891118e-05	0.000883568877943441	3.46593137497909	-4.06712929294531
ZNF792	1.00144437351763	2.02227443249867	12.2382562172857	4.76647459383769e-05	0.00088360531129303	3.86872518498702	4.06679202261186
RTL5	1.57192303864413	3.89669375417083	12.4566089621095	4.77761832881494e-05	0.000884428952623118	3.89145435292371	4.06624756502475
RGS1	1.53477913289429	6.24481608429977	10.4991315119276	4.78740468694751e-05	0.000884999362227173	3.04907117834527	4.06577041785887
RIMS3	1.36445287657807	4.27846728960084	11.9515289669929	4.81450275280195e-05	0.000885756810047477	3.67055360394724	4.06445402435087
ARSD	-1.12129376912242	5.69303440602093	-10.5407027826348	4.81935272182499e-05	0.000885756810047477	2.95800048283594	-4.06421915969505
BTG1	1.0120098774472	7.18545265648207	10.2860611863399	4.82392858467221e-05	0.000885756810047477	2.86487886282333	4.06399777426008
GDE1	0.737671798454075	6.81341998264852	10.2781111863913	4.82914305929378e-05	0.000885756810047477	3.30395806536926	4.06374573464355
BANF1	-0.612100067716238	5.73527127937082	-10.3298584923631	4.83070400107717e-05	0.000885756810047477	2.89801601685992	-4.06367033730247
ZNF180	-1.23520405390273	2.38959308345163	-11.8472750307951	4.83176682501844e-05	0.000885756810047477	4.41945249903472	-4.06361901349899
NRSN2	2.11476760544256	3.62986411502048	16.6632001639653	4.841124224735e-05	0.000886241312652943	5.95529998561873	4.0631676057309
WDR11	-0.696957417727036	7.5573820323003	-10.2495647885734	4.84972176083523e-05	0.000886585561236347	2.79087422217139	-4.0627535829024
PMF1	-1.06876725036054	4.13273305884554	-11.0018400196103	4.88581142631096e-05	0.000891184100737641	4.1196641521393	-4.06102320613701
ATXN7L2	-0.61048255177832	1.26168706781873	-10.6889701530807	4.8883800964774e-05	0.000891184100737641	3.03204818139552	-4.06090050948292
TOR3A	-0.591103242355435	5.56849960183579	-10.3043908017451	4.91279576022973e-05	0.000893067436192395	2.81917323704198	-4.0597372980018
DUT	-1.50001584507184	3.9457038443626	-12.019458549444	4.92440747421022e-05	0.000893067436192395	4.32763903869651	-4.05918601413917
TMEM51-AS1	1.61287384799482	2.88119476700618	14.5794484160471	4.93769449728608e-05	0.000893067436192395	4.90029977821037	4.05855670216843
TBCB	-0.601618989116976	5.25881484078582	-10.3212927494861	4.94159523452256e-05	0.000893067436192395	3.2487602234969	-4.05837225673233
SLC2A10	1.40192539160755	-0.774073612911018	13.0326056233797	4.94742396466933e-05	0.000893067436192395	4.13763431520904	4.05809690364315
RHOBTB3	0.903676164912352	5.80248140448696	10.3807620821789	4.96809983051534e-05	0.000893067436192395	2.90809050727711	4.05712263586141
MAZ	-0.930392543682204	6.843046046542	-10.2231396405527	4.97211866009247e-05	0.000893067436192395	3.50250964819995	-4.05693371075892
PBLD	-1.47755401600409	1.9436825411452	-12.1892080464891	4.98961116601199e-05	0.000893067436192395	7.59982511834889	-4.05611307094304
CCNQ	-0.6023757146994	3.53593344959692	-10.5081386426264	4.99026877859185e-05	0.000893067436192395	3.62746788801736	-4.05608227305791
MTMR10	-0.605881437269705	5.41445412591914	-10.3065128954663	4.9942752432893e-05	0.000893067436192395	2.86181536273899	-4.05589472188681
PTPN18	-0.658195269008277	6.78676676718792	-10.1983627287102	5.01119959326826e-05	0.000893067436192395	2.89349359530729	-4.05510402731418
CCNDBP1	-0.699301776202376	5.41582622568368	-10.3006486983154	5.02047618147581e-05	0.000893067436192395	2.91800604691144	-4.05467170445082
AMOT	2.45718692990485	2.62828155302857	17.5578906258703	5.02680672090974e-05	0.000893067436192395	5.84921028697373	4.05437711265599
PPP6R2	-0.576839020728917	5.37128251799144	-10.2780139885074	5.03004120208922e-05	0.000893067436192395	2.80348743968161	-4.05422673170798
MAGED1	0.762683578862996	5.82789908993619	10.3520468895057	5.03060546295177e-05	0.000893067436192395	2.84742225213135	4.05420050688014
IL18	2.29811602730472	2.03304854217202	19.103141952068	5.03322986884216e-05	0.000893067436192395	6.42738249169712	4.05407857050424
SLC26A6	0.687099601373239	3.55309540407708	11.0396188281136	5.03606689462881e-05	0.000893067436192395	3.76513547947723	4.05394682304883
JRK	-0.692054553831911	3.69520580803223	-10.6534934047868	5.03649831589996e-05	0.000893067436192395	3.02029644163546	-4.05392679461906
JMJD7	-0.694519036059279	1.86608084739133	-10.6686868131499	5.03728126607066e-05	0.000893067436192395	3.03628341581463	-4.05389045085987
WSCD1	1.07924929977089	3.95723491064592	11.3664877812511	5.0385288327672e-05	0.000893067436192395	3.37436077776069	4.0538325511305
USP45	1.20260729483873	3.31252158071646	12.4111563665083	5.04080036338612e-05	0.000893067436192395	3.9169078451514	4.05372716399106
GNAI1	1.83442352967345	2.66322330952507	15.8938840018443	5.0648039929873e-05	0.000894660805950547	5.26427374920701	4.0526162638574
RPS6KA3	0.792278122561831	8.35276363266144	10.1709255037512	5.06785729785539e-05	0.000894660805950547	2.74670793955321	4.05247531326713
SLC25A33	-0.711736002104081	3.47702091855835	-10.6714231924082	5.07372757895216e-05	0.000894660805950547	3.01829966405874	-4.05220454777718
PIGX	0.909351295784123	4.92186863073038	10.6890486718632	5.07690691459171e-05	0.000894660805950547	3.7727872716743	4.05205802551289
BTBD6	-0.759299769943864	4.60901469521994	-10.4758280055982	5.10645395862299e-05	0.000898265774263565	2.91351201687966	-4.05070047047487
EFTUD2	-0.791482081551058	7.06509217237338	-10.1625365747351	5.11097504713946e-05	0.000898265774263565	3.23905972258774	-4.0504934036225
ACBD4	1.10034654369064	2.14012206937253	12.2879524334358	5.12187472075368e-05	0.000898419021864679	3.95186257609919	4.04999490904324
C1R	0.9427842586922	0.681666427482204	11.7812972028323	5.1254604399129e-05	0.000898419021864679	3.5766301421538	4.04983113659528
PSIP1	1.12009167390789	5.1212653465329	10.7238927318282	5.14703031253775e-05	0.000899611484400955	3.07524741774057	4.04884824967593
PKDCC	1.86896732255975	-0.0810556713719622	15.2047556688352	5.15745894752985e-05	0.000899611484400955	5.0039589646998	4.04837444113265
COMMD6	0.884677907891078	4.93427969629215	10.6201604897563	5.16057101090352e-05	0.000899611484400955	3.18659205543883	4.04823322535093
SYT11	1.96843167627376	6.83832849694734	10.301502866527	5.16313935732291e-05	0.000899611484400955	6.0628596984806	4.04811674253219
ARSK	0.879845761025489	2.62731321394285	11.6283801079978	5.17135933091445e-05	0.000899611484400955	3.51448426055317	4.04774430890325
MYCL	1.16259039126751	3.95756860736979	11.7947333504151	5.17315794121013e-05	0.000899611484400955	3.65476182259655	4.04766289161075
ACOT1	-1.30869005283212	3.2722159435349	-11.6096185051275	5.18659028212369e-05	0.000900657971621056	3.49444899176797	-4.04705569972377
EIF2B3	-0.852402981565523	3.64116763858095	-10.7675086082615	5.20434808427275e-05	0.000900657971621056	3.17934177707441	-4.04625526416496
C3orf18	1.52106587805744	3.41918537442025	13.4418250693951	5.20802005421314e-05	0.000900657971621056	4.6463728608233	4.04609007255596
BORCS7	-0.800612690775308	4.11391404398047	-10.6347177047582	5.21597362624165e-05	0.000900657971621056	3.00426252504502	-4.04573264182655
PGM2L1	0.784168023902972	5.22007246834191	10.4546174950475	5.22203912758036e-05	0.000900657971621056	2.95027451159008	4.04546040729614
PARP4	-0.55086504636151	7.48925003947537	-10.1147199121469	5.22835606005667e-05	0.000900657971621056	2.71221123804773	-4.0451772062765
CAND2	2.16770117310125	0.0988896055710324	20.2405872659881	5.23199477399729e-05	0.000900657971621056	6.76583862767475	4.04501422242506
DROSHA	-1.10007371426604	4.64928101209228	-10.7530640213133	5.23376516579552e-05	0.000900657971621056	3.2785372433836	-4.04493496256941
ENSG00000288746	-1.59757966304141	-0.453460433070182	-11.9162012080683	5.25589355869671e-05	0.000903288269286951	4.78910179431531	-4.04394641939003
SYP	1.94365488989011	4.76440265021868	12.0524490786859	5.27072077750107e-05	0.000904200878288993	3.71808015212724	4.04328624633076
TCEAL3	0.716213618608065	4.6010303458182	10.6189226169193	5.28295375507619e-05	0.000904200878288993	3.00836376758605	4.04274290387754
TNFRSF14-AS1	-1.79646365260867	0.796916510083741	-13.8627709522429	5.28405426196746e-05	0.000904200878288993	4.51093042774736	-4.04269408200328
SLC9A8	-0.728408070924806	4.35894029046629	-10.3838907517286	5.28860578861355e-05	0.000904200878288993	3.9030169549713	-4.04249226454313
DGUOK	0.601084846980101	4.51545811418792	10.4011414790813	5.35508048458807e-05	0.00091058296821308	6.15074308980261	4.03956334199284
HACE1	0.660985657420978	3.73152411935233	10.8942257023398	5.3554564383531e-05	0.00091058296821308	3.14528747744757	4.03954687538116
NMRK1	1.27679819128667	4.02256891171028	11.9904626198317	5.35754907526576e-05	0.00091058296821308	3.68854961522477	4.03945523880383
NLRX1	-0.703689075028374	4.50449897348919	-10.3737109663757	5.35894047973356e-05	0.00091058296821308	2.86102151695549	-4.0393943279672
MACROH2A2	-1.60747150900758	2.6466045337996	-12.6696133970828	5.36943417824742e-05	0.00091058296821308	3.98280762405225	-4.03893543250515
CYSTM1	0.736675785129514	5.91207210898725	10.1873670721037	5.3766573070698e-05	0.00091058296821308	2.76738109704462	4.03862005443314
CHPT1	0.653516802803667	5.40600268254483	10.2605226516292	5.37943809727217e-05	0.00091058296821308	2.86836948880249	4.0384987458826
CHKB	-0.719703818497293	3.90434018387713	-10.5430273599338	5.38112520044096e-05	0.00091058296821308	2.949549339232	-4.03842517703814
TNNI2	-1.30820099287847	2.7473496580408	-12.2748450941718	5.40888045792003e-05	0.000913219583864341	3.80978414959186	-4.03721799130272
LINC01857	0.777176874561307	2.46412670644814	11.1772533113045	5.41054409108201e-05	0.000913219583864341	3.27975745859772	4.03714581989912
CLPTM1L	-0.649712417915343	6.28329244176211	-10.0687124677758	5.42113303452306e-05	0.000913367047683546	3.89102537457197	-4.03668694466301
KIF13A	0.479199653102231	5.79968090273912	10.093725992716	5.42525771182589e-05	0.000913367047683546	5.87681798256116	4.03650843024366
VCP	-0.619485092589832	8.5564068764561	-10.036926440452	5.45101700947224e-05	0.000916534694369733	2.71033178553379	-4.03539647845154
L1CAM	3.27891186076088	2.25247172516346	9.66642860500248	5.48554871313848e-05	0.000918975549176	2.43671936915418	4.03391363270163
HCST	0.695962331267613	6.00230584039691	10.1256089273959	5.49355760028615e-05	0.000918975549176	2.73946947048755	4.03357098205277
SELENOM	1.96880896301348	1.58103544244564	16.3105324038234	5.49778954635652e-05	0.000918975549176	5.45575854833705	4.03339011436387
RAPH1	0.844978951490019	6.22994677399866	10.0991722238923	5.50631734561503e-05	0.000918975549176	2.70517324407124	4.0330260480167
PTGFRN	0.624666551082323	5.95411150513906	10.1160563619543	5.50639302550946e-05	0.000918975549176	2.7157773122126	4.03302281950435
BAHD1	0.538658292666124	5.59376171633784	10.1431928833768	5.50730857942432e-05	0.000918975549176	2.75554010639723	4.03298376520697
C11orf68	-0.908450234708948	4.0512425093206	-10.5947710505507	5.53741063286251e-05	0.000922084956607143	3.24874405775143	-4.03170313145066
LRFN3	1.2177004520631	4.31565615300413	11.3852970454225	5.54428931582941e-05	0.000922084956607143	3.74638825014732	4.03141141702055
CNOT1	-0.549913135899377	7.54643745027303	-10.0101643639834	5.54863299008652e-05	0.000922084956607143	2.65370318382655	-4.03122738499496
ATP8B2	3.86492503860423	4.05618700298444	12.3885540515751	5.55388696494188e-05	0.000922084956607143	4.99382324082422	4.03100496780453
PPP1R14C	1.78414789317686	1.8290350763037	13.6985162807307	5.59225677349749e-05	0.000927288908962228	4.41998167646874	4.02938667088767
RPS6KA4	-0.668912584601371	5.62577385696732	-10.0701129199949	5.60840577903193e-05	0.000928799847897647	2.86953047274146	-4.02870870837962
LBR	0.895261618778849	6.81154204106161	10.0178665109763	5.6211557188318e-05	0.000929744791138609	3.90323816841582	4.02817474945415
EXTL1	1.80411936885142	1.17292051089304	15.0784026544617	5.62920600870018e-05	0.000929911015129332	4.97950283334651	4.02783819927027
ITGA4	1.00665544384666	6.65763703626086	10.036562533002	5.63757283577816e-05	0.000930129048242949	3.2012858062597	4.02748889874652
SMIM13	0.551727368806713	4.89479496216265	10.2667541403873	5.65137536296326e-05	0.00093124223989703	2.79806030164057	4.02691373895935
RASL11B	-1.36614196754316	2.7793848953313	-11.9029303343746	5.67869562892894e-05	0.000934577351698666	3.6401370149719	-4.02577919952157
EPC1	-1.3087188916667	4.22628388257971	-10.8777342205844	5.7188557263516e-05	0.000937010952386899	6.55994323910598	-4.02412080610956
PIKFYVE	0.686075677225428	6.78924041446921	9.9795147273745	5.71923121825802e-05	0.000937010952386899	2.85821449346783	4.02410535244997
GIPC1	0.825208810334761	6.07060227633057	10.049086820809	5.7192429074787e-05	0.000937010952386899	2.80734296912646	4.02410487138648
ZNF33A	-0.986773180447783	3.76242373366617	-10.7364370226245	5.73188223804316e-05	0.000937010952386899	3.08106574016328	-4.02358525077126
THAP7	-0.606941072906229	3.45874192500533	-10.3393587635599	5.73612953332978e-05	0.000937010952386899	2.83756652304203	-4.02341088209794
SPOUT1	-1.09655643358575	3.59537909209682	-10.9062553113363	5.73643587337293e-05	0.000937010952386899	4.03102537343699	-4.02339831032702
ACO2	-0.773825383684249	7.78749532050064	-9.94463110331853	5.75977515320143e-05	0.000937010952386899	2.68162864030093	-4.02244236341742
HEBP2	0.978689079855995	3.83224738971889	11.2334035141182	5.76819778544995e-05	0.000937010952386899	3.31589899695614	4.02209828390615
CCN3	2.24644903115673	2.28017937281719	18.0661387568952	5.76911959041486e-05	0.000937010952386899	6.08876636812179	4.02206065542717
FABP4	1.41493821111256	8.95790041829443	9.98897383714344	5.77248982569046e-05	0.000937010952386899	2.64091958995269	4.02192312941169
CDR2L	1.77551427442781	3.78578829704698	13.8644994699949	5.77557553155129e-05	0.000937010952386899	6.73982782098702	4.02179728059157
IFIT1	1.54829095269219	4.53619996296786	11.4319800177465	5.78074366916139e-05	0.000937010952386899	3.41341662833081	4.02158664351193
SRSF7	-0.907795340362455	5.39800488964124	-10.1254919799438	5.78577109019867e-05	0.000937010952386899	2.99600275493499	-4.02138191266472
TMTC3	0.767016083565981	4.0243819437527	10.7131610719346	5.81696856348062e-05	0.000940359399641064	3.05937834659304	4.02011521722679
LTA4H	1.10021073838294	6.60279083924399	9.98486689632361	5.82680728019792e-05	0.000940359399641064	2.73367882220457	4.01971707501198
MICALL1	-0.894905122111619	5.31420537218649	-10.105954572714	5.827820205367e-05	0.000940359399641064	3.0011185907684	-4.01967612124123
TACC2	-0.663130352676234	4.56436179478204	-10.1355026968406	5.87831640215086e-05	0.000945752125022923	2.72362143717823	-4.01764299703713
CEP192	-0.717646109511769	4.21350293078491	-10.2730137764424	5.88232941713322e-05	0.000945752125022923	2.83772472547338	-4.01748213156255
TUFT1	1.46452717861302	2.70003476118534	13.3031090179661	5.8827372880053e-05	0.000945752125022923	4.34347627948366	4.01746578749437
ZNF837	-1.4451119345151	-0.104307765243076	-11.7200320148929	5.89939828927101e-05	0.000946520258179415	3.61439140924328	-4.01679906887693
NAPEPLD	1.15911546742911	2.03687382362675	12.0943696868052	5.90781247905452e-05	0.000946520258179415	3.76332103984303	4.01646303796829
C1QBP	-0.762259776985222	5.54087066915541	-10.0250499191983	5.91342068911429e-05	0.000946520258179415	2.66663145720706	-4.01623931889324
UNC13A	4.06216707697962	1.77639725269762	9.71781472382595	5.91619981057669e-05	0.000946520258179415	2.35560436622886	4.01612853042692
TELO2	-1.37124145834715	3.56942890425803	-11.3937281648924	5.94305988412132e-05	0.000948753441783964	5.09890008755847	-4.01506029799748
F2RL2	1.65561135013971	-1.64206317345227	13.8726846505263	5.94453440681369e-05	0.000948753441783964	4.4913717772222	4.01500178829223
FLJ20021	1.37816451087725	1.18591742774538	12.8383886176197	5.95701996754087e-05	0.000949407670806283	4.46127970858696	4.01450690593063
TIMM44	-0.903168585414197	3.59777977272805	-10.5000896351826	5.96609936403475e-05	0.000949407670806283	4.29300362240564	-4.01414764801672
FCGR2A	1.16454465221915	8.29269673697438	9.89209686955999	5.97387960777764e-05	0.000949407670806283	2.60754312436033	4.0138402072624
PPIL2	-0.873418282879112	4.97626509753749	-10.1746294701215	5.98370694113427e-05	0.000949407670806283	2.76737877503084	-4.01345241606223
ERO1A	0.756698451923541	7.19321993731955	9.89997575524469	5.98877212174461e-05	0.000949407670806283	2.59088706202677	4.01325277711537
OXR1	0.656493936623308	5.82869881224036	9.96733579693986	5.99179172499154e-05	0.000949407670806283	2.89291243058455	4.01313383857783
AKAP6	-0.821082708224155	6.03836835226368	-9.92711608038245	6.02014686078827e-05	0.000951986856920345	2.6170444979194	-4.01201972455435
ZSWIM6	0.941616923876292	5.9024843040957	10.0077059441667	6.03073480310359e-05	0.000951986856920345	3.11442108511423	4.01160498278864
UFC1	-1.03490857641365	5.67908160891069	-10.0136979055374	6.03499096626172e-05	0.000951986856920345	3.15580849062868	-4.01143845828065
CCNF	-1.11425750666828	1.77422846254421	-10.6843280824879	6.03691945785536e-05	0.000951986856920345	3.02619312265927	-4.01136304168961
MCC	1.81927229680729	4.28330687242571	12.7201551417911	6.0461000514361e-05	0.000952296832683831	4.07266451739591	4.01100433313413
NEDD4L	1.06590741200941	4.0865739541688	11.1020788221307	6.08121265596359e-05	0.000955297433198063	3.24847820551312	4.0096371382869
PHTF2	0.70605296241514	6.83758563743781	9.86867575202504	6.10300171432096e-05	0.000955297433198063	2.63478308481086	4.00879248152312
PATZ1	-1.30236250631444	3.53680724449871	-11.1189801004771	6.11276111535396e-05	0.000955297433198063	6.76053998697332	-4.0084150820466
ZC3H12A-DT	1.38361134639278	2.86752145390975	12.8700073380514	6.11324985841378e-05	0.000955297433198063	4.79212367595135	4.00839619718392
CRTAP	-0.629568057868305	6.87026792724279	-9.84993495000333	6.11753190723124e-05	0.000955297433198063	2.58304871050766	-4.0082308013996
MAGEH1	0.676288381962942	3.56368797134935	10.6814393222047	6.11964092206173e-05	0.000955297433198063	3.06226900570945	4.00814938017382
MAF1	-0.753540946101675	6.52048233675295	-9.85748425301448	6.12918114247938e-05	0.000955297433198063	2.72055396130106	-4.00778139930346
GRWD1	-1.08957483467795	4.15795294777912	-10.480925328554	6.13495105608823e-05	0.000955297433198063	6.22048949046153	-4.00755910800553
ZFAT	-0.809762477664624	3.24081798707866	-10.2439007153176	6.13633755760018e-05	0.000955297433198063	6.0116067901792	-4.00750572124054
ARPC3	-0.570779566894109	8.33282965916719	-9.82974373363527	6.13814118942659e-05	0.000955297433198063	5.63492091316563	-4.00743629010487
MROH1	-0.639884983694389	5.53950331985136	-9.91678042266688	6.14647570968798e-05	0.000955297433198063	2.61839882692436	-4.00711570187919
CNPPD1	-0.680329648528047	5.32203523402509	-9.93458463628778	6.15200256245438e-05	0.000955297433198063	3.51266485953259	-4.0069033377657
N4BP1	0.697964949528301	6.37051147974346	9.86820937581622	6.16106368157928e-05	0.000955580253033665	3.36651305003921	4.00655556330375
SSNA1	-0.764902935484042	4.74140538044228	-10.0795542632384	6.17054487753605e-05	0.000955595189022244	3.33506134578449	-4.00619218394443
MAP3K2-DT	1.80610934687316	2.24019247139153	15.313611355897	6.17568187761688e-05	0.000955595189022244	5.18407566026409	4.00599552236319
NAAA	-0.905883508033147	5.51447925603698	-9.98196439594438	6.18868263233993e-05	0.000955595189022244	2.75109212488971	-4.00549850101265
COPE	-0.570678918547073	6.38035916744564	-9.82462094313345	6.1901196046217e-05	0.000955595189022244	5.63016414833009	-4.00544362596702
VPS52	-0.924366708706899	4.84964832021636	-10.1390538102966	6.20988120241294e-05	0.000957450693588999	2.88201468339754	-4.00469019165895
ITM2C	2.06909724077589	4.8460895579369	11.8820589739341	6.21664705209313e-05	0.000957450693588999	3.64448296393133	4.00443275716908
FLVCR1	0.924846179345346	3.13794590643658	11.229139908738	6.22459336703046e-05	0.000957557201065676	3.63179800753611	4.00413074552508
DIPK1A	2.02214017364102	2.71334876001916	15.9467171625063	6.25471662151972e-05	0.000961071067374141	5.38800889287147	4.00298917075242
COPRS	-0.940288113051239	4.8257894950407	-10.0895369676584	6.2729655446534e-05	0.00096180420902906	4.75856891274297	-4.00230012406619
MOSMO	0.687307006353557	2.81921631484051	10.7662325881244	6.28361390556106e-05	0.00096180420902906	3.10062976297435	4.00189893718068
INTS6L	0.744939363660822	3.21541888182863	10.8114930451166	6.29510779565293e-05	0.00096180420902906	3.09277946384494	4.00146661583414
RBBP4	-0.576712722789605	6.77615270306594	-9.79922270622173	6.2962566027217e-05	0.00096180420902906	2.62495701213544	-4.00142344667174
LACTB	-0.889134232539474	6.44731288240709	-9.82075090092048	6.30469813874871e-05	0.00096180420902906	2.55854852158201	-4.00110646434786
PCCB	-0.680097693517851	5.42185598705357	-9.891826648639	6.30702892055376e-05	0.00096180420902906	2.72367156880331	-4.00101901354062
ATP6V1F	-0.82114226129717	7.90490786303365	-9.78695339980976	6.31049659079602e-05	0.00096180420902906	3.06937933921176	-4.00088896334015
ZNF277	0.701438074972038	4.03893453425322	10.5033489757248	6.32218049892299e-05	0.000962121872516332	2.98421127210456	4.00045127186691
PPM1F	-0.674482261921244	5.72995235602932	-9.88298693952916	6.33601085477558e-05	0.000962121872516332	2.57933233618631	-3.9999341607596
CYP2R1	1.59854870773396	3.46325705229737	13.0754988858365	6.34708186584202e-05	0.000962121872516332	6.96075473902316	3.99952098979109
SSX2IP	1.25858859713964	3.36285661555779	11.9660060127457	6.34879507100342e-05	0.000962121872516332	3.69421095537897	3.99945711380531
PELO	0.825499829380178	3.70798109287664	10.8083054118315	6.34902758513315e-05	0.000962121872516332	3.18984887712834	3.99944844589139
EXOSC6	-0.909407145633512	4.37136237417485	-10.2878376126892	6.40500430637207e-05	0.000969491420181249	2.83277251529461	-3.99737037913354
FRMD4A	-0.82220679393217	6.32634284441866	-9.79177152746516	6.4179104509532e-05	0.000970332188340564	3.0302628943794	-3.99689369369984
APOBR	-1.54012226277656	7.14304703945963	-9.78938747552742	6.45391748012348e-05	0.000974387963879241	4.12885892076173	-3.9955685636791
TEAD3	4.42131347780304	0.51465290197594	9.22777475165254	6.45950048029651e-05	0.000974387963879241	2.14475081063418	3.99536372509113
GHITM	-0.669542937626166	7.7865316287594	-9.74439575905799	6.46706219491911e-05	0.000974414998981019	2.5624304688336	-3.99508655508868
TTC27	-1.25540022969027	3.13826504503266	-11.161919032156	6.48454160935292e-05	0.00097548617124946	3.42644479202392	-3.9944470301318
TRPM2	-1.56460516012406	5.21383719001339	-10.3822426783075	6.48925623750042e-05	0.00097548617124946	2.86897611621446	-3.99427481391134
CALU	0.56589199803826	8.74808340206681	9.73630226522755	6.49634324212649e-05	0.00097548617124946	2.49978535244917	3.99401616205146
URB1	-1.09574968244154	3.64554396951861	-10.6542909381879	6.50488565999407e-05	0.000975658929843884	3.09128570257146	-3.9937047472276
PAGR1	-0.534208229696645	5.12938875316514	-9.78708347543688	6.52816143622088e-05	0.000977219480134841	4.57345587019881	-3.99285818616925
FOXD2-AS1	-0.95432534457571	1.8905515914891	-10.464119386175	6.5300975943551e-05	0.000977219480134841	3.12473234926123	-3.99278789510043
USP19	-0.560421216964534	5.34227413362515	-9.76399919874517	6.54252917699087e-05	0.000977971037453029	5.57369002975083	-3.99233704324897
TSR3	-0.718581122974632	4.67545283402937	-9.9335282315627	6.55278639109096e-05	0.00097839623954762	3.7054948962719	-3.99196565850996
THUMPD2	0.933197161792229	3.11374778647865	10.9943562648927	6.57033096678886e-05	0.000978893150767242	6.65760008327422	3.99133169251579
NADK	-0.699990585102559	6.82640319076761	-9.72711275424928	6.57094728070139e-05	0.000978893150767242	2.69180941975987	-3.99130945140812
ZNF827	0.710994192224572	2.98189517934946	10.7135149220832	6.58610423072046e-05	0.000980044980172259	3.04058710957547	3.99076309833078
KIAA0040	2.12534935031667	3.25968137838125	15.9490767809661	6.62543349369963e-05	0.000984787124812404	5.35261908812502	3.98935095163468
MLLT11	2.33833843019331	4.06937222452789	15.5046821172774	6.63729608652187e-05	0.000985440619190125	9.85070198716882	3.98892657341853
ENSG00000243176	-0.993508325165812	0.823625947051731	-10.589430115404	6.65287749784808e-05	0.000986644158360638	2.98692371075609	-3.98837024563242
AFF1	0.760485687847933	7.33549523185407	9.7053974722686	6.66229887524852e-05	0.000986923774603814	2.55752836517613	3.98803445716743
ALDH16A1	-1.53745632613203	5.43245521612921	-10.1655732224422	6.66971745546331e-05	0.000986923774603814	3.17230120446222	-3.98777036672218
FNTB	-0.78801332156014	3.86017506433693	-10.1580452655262	6.72789607594251e-05	0.000993743277289279	2.73817482520073	-3.98570887964723
DDX3Y	-0.718667223250167	2.75579707473027	-9.77642815551535	6.73086210998269e-05	0.000993743277289279	2.51675677929814	-3.9856042344059
RTCA-AS1	1.70490304222607	0.740616414750566	13.4841335526948	6.74607433682305e-05	0.000994876370633826	4.39266635740684	3.98506821364163
CZIB	-0.540613523463794	3.94313988756147	-9.96389957024799	6.76029351583505e-05	0.000995860648610567	2.62785082207802	-3.98456821728843
MAP3K11	-0.866035373339485	6.7996068362891	-9.67630066336454	6.77795280865401e-05	0.000997348931119558	5.49139351495352	-3.98394863799545
SGMS1	0.650243437436909	5.73367890988109	9.78682685590648	6.78790691822455e-05	0.000997701374316769	2.5279205069655	3.98360006919496
C22orf39	-0.644976632280359	4.31243773146703	-9.95334497861345	6.83028335320778e-05	0.00100261506017206	2.62019899817459	-3.9821215411044
LINC01588	1.88855832120197	0.21859074409232	13.9164635614045	6.83652969281655e-05	0.00100261506017206	4.67270977623159	3.98190433856195
F2R	1.39095517110693	4.44472228822042	11.1343002949187	6.86635437987418e-05	0.00100444261866941	3.70259397908107	3.98086983334121
TANC1	1.67396526355196	3.53424635940694	12.6373484228712	6.87170363919165e-05	0.00100444261866941	3.98883559041397	3.98068473761139
LYSMD3	0.646006887799164	4.12176003457177	10.238387909765	6.87252205620546e-05	0.00100444261866941	2.78260356027281	3.98065643067037
FBXO34	0.736022326389132	4.66878549630949	10.1004925324845	6.88417996026414e-05	0.00100444261866941	2.7338611291798	3.98025355965062
NOP14	-0.573470857840696	5.15724431344781	-9.76802537693762	6.88704121445424e-05	0.00100444261866941	2.53480386751309	-3.98015477978116
ANAPC2	-1.01606890706742	4.1693910097554	-10.2814153700908	6.92441493997713e-05	0.00100624678093367	3.15046505238932	-3.9788680700217
ALG14	-1.1204846204279	2.04702510098336	-10.8223321893295	6.92497996430475e-05	0.00100624678093367	3.23157017763858	-3.97884866772132
AGFG1	0.709853596188997	6.36497321342358	9.66066620467503	6.94965645105562e-05	0.00100624678093367	3.57136953908505	3.97800276264784
ABITRAM	-1.01608101028333	3.29914097133208	-10.4803733044934	6.95876965413597e-05	0.00100624678093367	3.46099167339458	-3.97769108220984
CDK20	1.4782573838755	0.820712146429674	12.3391620212449	6.99130577720827e-05	0.00100624678093367	3.84490281865464	3.9765814567534
ARMC5	-1.05449330563738	3.19213435754064	-10.5928236570443	6.99186726120949e-05	0.00100624678093367	3.29709652614661	-3.97656235058529
ZNF813	-1.10819294588052	2.45006288401537	-10.7061505946093	6.99244339077715e-05	0.00100624678093367	3.40687270370813	-3.97654274756689
MTUS1	0.748742166562792	5.67619549218053	9.74038447370685	6.99309948268968e-05	0.00100624678093367	3.7039673315101	3.97652042566136
CACNA1G	2.9223676807956	0.940857135280633	10.2865460799961	6.99714557744906e-05	0.00100624678093367	2.75579747805624	3.97638281105779
RPUSD1	-0.982968042434195	3.81379934751795	-10.3066426438237	6.99865531472951e-05	0.00100624678093367	2.82200235318181	-3.97633148159596
SKA3	-2.24236379903018	-0.394051420765437	-13.5202218269355	7.01797488583011e-05	0.00100624678093367	4.36261026000573	-3.97567555982627
RAB30	1.09958532053694	2.52948935267628	11.58269483766	7.02857263256757e-05	0.00100624678093367	3.49155112335205	3.97531647925551
SLC27A3	-0.994578586069717	6.07094724760787	-9.67654232972528	7.03352100622492e-05	0.00100624678093367	2.49946658015794	-3.97514899024075
ZNF485	0.585795829172817	0.75703794972209	10.3681423705959	7.04171996701629e-05	0.00100624678093367	2.85560467654418	3.97487172289159
CYB561D2	-0.91811898492333	3.80967490946139	-10.0956925337337	7.04261462372958e-05	0.00100624678093367	5.87846384312368	-3.97484148643147
LINC02245	1.31108163582914	2.31853919115197	12.2303821264914	7.04283981726521e-05	0.00100624678093367	4.5916224505921	3.97483387620162
C3orf33	0.628973429804337	1.50028704902966	10.4668189488313	7.0443451987765e-05	0.00100624678093367	2.9084489942138	3.97478300898689
RASA4	-1.03970534214762	6.45613720229671	-9.65140895806807	7.0454465558918e-05	0.00100624678093367	2.44359840612693	-3.97474580037032
AKAP12	1.99072217784784	3.47553766954009	13.4996843921446	7.05421680707526e-05	0.00100624678093367	4.35858709769343	3.9744496994934
CDK9	0.528611603689159	5.57899877861289	9.69691059650697	7.07245860477539e-05	0.00100624678093367	2.58810112481631	3.97383493451274
RNF157	2.51627004433926	1.59321597513097	9.08810343088459	7.07907625427251e-05	0.00100624678093367	2.16947579163888	3.97361228450989
SLC40A1	1.08840276371078	5.7520468370692	9.92571247793155	7.0808267931548e-05	0.00100624678093367	2.60544844821083	3.97355342077579
QARS1	-0.820149875166914	6.80717758516963	-9.60988792874663	7.08105873839824e-05	0.00100624678093367	2.54806038497836	-3.97354562240287
CHTF18	-2.39354499734295	0.98264080115335	-16.571547374052	7.08237941879978e-05	0.00100624678093367	5.57631376299643	-3.97350122360378
LINC02542	1.47211524250837	0.883534836970801	12.1601298068226	7.13108118392325e-05	0.00100980080429442	3.76248221522328	3.9718694070749
CITED2	0.918138949039409	7.94938337856611	9.58568300760871	7.13711722784192e-05	0.00100980080429442	2.54144942338502	3.97166789625638
AKAP8	-0.785922412721495	4.4895740106923	-9.91243947330044	7.13894322169055e-05	0.00100980080429442	2.71511765569831	-3.97160696797096
SHOC2	0.587985640341467	6.0980611621121	9.62276478119784	7.14321057164676e-05	0.00100980080429442	2.99695088974867	3.97146463595303
MZT1	-0.738899697766664	3.51182390276733	-10.0074394122799	7.16066623935763e-05	0.00100980080429442	2.8879797352547	-3.97088326058798
PEX13	0.556326761940824	5.16896246445616	9.76251154774791	7.16687432584884e-05	0.00100980080429442	2.51908142954507	3.97067681829587
EXOC6	0.821528066488237	5.18906080509631	9.84391704476162	7.17013692743507e-05	0.00100980080429442	4.41659322900256	3.97056839228576
GGCX	0.779219406988387	6.03017929457003	9.65163338092268	7.18399191262139e-05	0.00100980080429442	3.29345030881715	3.97010846896917
TSPAN15	0.745675793101123	5.53815342120259	9.72389670132558	7.18656925697376e-05	0.00100980080429442	3.02792071117351	3.97002300527222
ZNF784	-1.17679094219931	1.27893762124615	-10.7527499797378	7.20169182117094e-05	0.00100980080429442	3.82652233145994	-3.96952213051767
BAZ2A	0.601774547150276	6.47679939473306	9.59083367167589	7.20761086982822e-05	0.00100980080429442	2.4195837193511	3.96932635644739
GPRASP3	1.27601672022069	1.33164009712388	12.2154427511414	7.21177783730437e-05	0.00100980080429442	3.78593818081812	3.96918862411045
LINC02777	1.51509192179274	1.3670020725992	12.5374200150925	7.21857358369859e-05	0.00100980080429442	3.93616311129464	3.96896416316467
GSTZ1	-0.980546660692148	3.24379949425998	-10.3800254994215	7.22011103827616e-05	0.00100980080429442	2.86698354091214	-3.96891340934463
FAM177A1	-0.628917245366079	4.11655008015306	-9.86789937736852	7.22215288471801e-05	0.00100980080429442	2.57171899325792	-3.96884602054836
PLOD3	-0.766046981215595	5.94988424761615	-9.59046795511004	7.23572660712583e-05	0.00101062810039634	5.41014820892698	-3.96839849299846
CEP57L1	0.619709299096847	3.43950621105796	10.2971409757636	7.27969618792999e-05	0.00101513128120077	2.8211841549788	3.9669542424501
APOL1	1.51149673944712	3.78034544793485	12.083377355014	7.28334967268074e-05	0.00101513128120077	3.85062047372128	3.96683460950197
ASH2L	-0.644627706996226	5.23831189499968	-9.68577150336738	7.29352938524758e-05	0.00101547778856417	2.51285849638492	-3.96650157511411
GPI	-0.705933090686138	8.06056535765851	-9.53650241847344	7.31112162678408e-05	0.00101621620807771	2.39907367821753	-3.96592707116247
RFX3	0.789311250547876	2.73722372262398	10.6855989315603	7.31423136354136e-05	0.00101621620807771	3.05544150048247	3.96582565353675
AMOTL1	1.78679660845059	-0.288376679767833	15.7493452518556	7.32872298150365e-05	0.00101715893409954	5.24358963432569	3.96535357661683
KIN	0.55890825075814	3.39671853373478	10.2166689585522	7.34848153116921e-05	0.00101791217543845	2.77005466718059	3.96471134538426
ENSG00000273314	1.4467964025608	0.806840563617381	12.5349115572793	7.34957423435747e-05	0.00101791217543845	4.13344670402833	3.96467587587284
NID1	2.59362458630881	2.90152622809191	15.8020001449367	7.3748530562853e-05	0.00102034261519821	5.27261206685079	3.96385670611623
GBE1	-0.751824253017565	4.90395813410861	-9.65695120310351	7.38304740923882e-05	0.00102040673041406	5.47311810669752	-3.96359173489404
RUFY1	-0.639433556627313	5.6840754232621	-9.58377522553638	7.39863478533557e-05	0.00102077653525946	2.44109396167439	-3.96308847095647
ALS2	0.809290107541456	4.60800713890519	10.0551319355281	7.40391668034913e-05	0.00102077653525946	2.76445590814802	3.96291816377897
HERPUD2-AS1	1.28288398254691	4.13222539253511	11.1271190553876	7.40892431834654e-05	0.00102077653525946	3.43559565189421	3.9627568057042
LRRC8B	0.871154616813548	5.81278917597758	9.66545235035609	7.45405598570798e-05	0.00102592372216225	2.4668787766707	3.96130719137903
RNF144A	2.60264306032633	0.547175228898475	17.6586517663208	7.47991955531861e-05	0.00102841102302761	5.98030321917921	3.9604801989171
NXPH3	1.99743814550634	1.47496701674456	15.8250111731358	7.49549240624242e-05	0.00102947975306965	5.64001911257452	3.95998355745924
RABAC1	0.88330452267456	4.57701481539766	10.1014626382744	7.51959293974182e-05	0.00103171629118142	3.42652321769163	3.95921687575906
FN3K	-0.686967639931464	3.36204448428332	-9.95497921405662	7.53415432257471e-05	0.00103244353654865	2.64693364842225	-3.95875477709074
PRRT3	2.17195746059938	3.35219396841094	16.0459128762773	7.54410313009461e-05	0.00103244353654865	10.1968593681983	3.95843954172965
EEF1A2	4.35704639174125	1.09810288084618	9.19571964760865	7.54924352501177e-05	0.00103244353654865	2.05696582125422	3.95827681849672
EIF3K	-0.643333375387686	6.34213761339722	-9.50379331880247	7.55618195549663e-05	0.00103244353654865	2.52471967883725	-3.95805734311917
REX1BD	-0.545772831491462	5.04509150835752	-9.61904132389245	7.5681540627115e-05	0.00103267031747276	2.42349851635397	-3.95767909096929
ZBTB25	0.815695519177303	3.43153826402563	10.5214484246683	7.57348941066466e-05	0.00103267031747276	2.97103217285209	3.95751070581464
RCCD1	-1.48996178990203	2.50393997720662	-11.3238904981915	7.59418832195802e-05	0.00103442406255443	6.92845638195006	-3.95685850206925
SHPK	0.857487091284184	5.55682979831369	9.68867918375997	7.60537100006308e-05	0.00103471590870525	2.47151212465793	3.95650684517628
MLH1	-0.547383573837261	4.97913754194931	-9.58767055074746	7.62731092242987e-05	0.00103471590870525	2.61921651880692	-3.95581832818278
RNF125	-0.86090363641596	5.02392542569754	-9.71817791013375	7.62892757773719e-05	0.00103471590870525	2.56086429646161	-3.95576766853571
TMEM147	-0.557282685784195	5.28544843308636	-9.50727428008559	7.63385077421974e-05	0.00103471590870525	5.006485797335	-3.95561345733776
MCCC2	-0.775804191670777	5.64403199734769	-9.56104983963668	7.65711782918162e-05	0.00103471590870525	2.4842835551846	-3.95488592437179
DCHS1	2.19474647790525	3.92947193394093	14.1485716945943	7.65720944056203e-05	0.00103471590870525	4.7943662590421	3.95488306392718
HMGCS1	-0.692315665385869	5.30537451749476	-9.57579971211216	7.65928875210867e-05	0.00103471590870525	2.39971034513149	-3.95481814886528
SOGA1	-0.702436708855033	6.01874341788856	-9.49716967937818	7.66244549144446e-05	0.00103471590870525	2.9197968408439	-3.95471962889397
POLE	-1.30201057515855	3.36215930499292	-10.7846080419167	7.6668850573054e-05	0.00103471590870525	3.12615490534467	-3.95458113758475
TNFAIP2	-1.48686382562789	6.17040225471687	-9.60629382807568	7.69234333116683e-05	0.00103590633457172	2.53628995139499	-3.95378843330802
NIPSNAP3A	-1.13670908749871	4.55040306579824	-10.0757129704049	7.69798417743651e-05	0.00103590633457172	2.91358650577281	-3.95361312780542
HAMP	-2.63216460130508	-0.645740012636637	-15.1991054094719	7.71020006181192e-05	0.00103590633457172	5.05573942937419	-3.95323390006526
RBM43	-0.903989382806702	3.8521248785523	-10.0299506638044	7.71316296089743e-05	0.00103590633457172	2.90509614296505	-3.95314200596158
LARP7	-0.839151853459066	4.99399582111961	-9.66413967978794	7.72281651155355e-05	0.00103590633457172	2.95864104424159	-3.95284283313015
TMEM170B	1.01344322002189	5.62939608770554	9.67542219930412	7.73008996859325e-05	0.00103590633457172	2.47994767851023	3.95261765516921
PCGF6	-0.566159225949774	3.02668644856391	-9.6829862589906	7.73836219920076e-05	0.00103590633457172	3.51435123505443	-3.95236179966591
DYNLT3	1.12339706063212	5.35255325400703	9.88540151719281	7.74217678073961e-05	0.00103590633457172	2.59542095547848	3.95224390388229
VPS53	-0.760571732598614	5.56747876222173	-9.53503293352754	7.74634102751943e-05	0.00103590633457172	2.38331024000937	-3.95211526381839
NPDC1	1.43342373123696	3.49582805416992	11.8927910951556	7.77829205632266e-05	0.00103812214700896	3.74783317018516	3.95113041662807
ENSG00000267364	2.14797334321092	0.987569868909858	18.3049218786723	7.77864083181958e-05	0.00103812214700896	6.21975794404685	3.95111968721435
ZNF787	-0.808584481242723	4.88127697589551	-9.62176402119009	7.79820753387902e-05	0.00103915525036732	3.95849652240496	-3.95051848225088
TADA3	0.559120806159802	6.32313538293906	9.46066619008102	7.80300887693225e-05	0.00103915525036732	2.38297791307797	3.95037117449054
IFIT2	1.75307784401721	5.22915613362194	10.510362972207	7.8228283065659e-05	0.00103915525036732	3.1449725558875	3.94976400942906
MCM3AP	-0.542193652306817	6.67184321229525	-9.43504140724568	7.82498318448974e-05	0.00103915525036732	2.31224055928301	-3.94969808276944
ANKRD12	0.845363474706916	6.37854931039118	9.47575757461028	7.82574679040167e-05	0.00103915525036732	2.35256942608661	3.94967472501404
IGSF3	2.95161174170812	2.98456172059422	17.1799937562697	7.86230018088778e-05	0.00104295979987475	5.80482325584539	3.94855911505958
SETD5	0.626144701099415	5.86121410637421	9.48586461536152	7.8861482694914e-05	0.00104507300209856	2.8842551525767	3.94783391122108
LGMN	0.925137370739596	9.05659021560141	9.41301761120896	7.89851214948061e-05	0.00104543293290828	2.30142440773548	3.94745874988071
TM4SF19	1.33240696900136	6.42226445577939	9.57216693327705	7.90470540982243e-05	0.00104543293290828	2.45185740843786	3.94727103436543
TUBG2	0.71905134885646	3.26898732303791	10.3000277757745	7.93440361779295e-05	0.00104782113848131	2.82757978994947	3.94637281973885
SCAMP5	2.2779028407843	5.2349552415619	11.3028987178689	7.93864034003566e-05	0.00104782113848131	3.44655595072464	3.94624494029703
NEO1	2.40471537240305	3.68374530437743	15.8956171049525	7.94948429897139e-05	0.00104820422839284	5.53185586214875	3.94591792446621
ZNF594	1.16673088493829	0.925527811508414	11.463935577215	7.99619515331667e-05	0.0010533111759344	3.42781224832168	3.9445140920562
KMT5B	-0.690949386538124	4.60102377968303	-9.60436297591751	8.01211693707391e-05	0.0010533776799109	2.91727523685093	-3.94403735516882
PRDM15	-0.556207996366382	2.36981193612045	-9.72355953574988	8.01352454209651e-05	0.0010533776799109	2.48762437741393	-3.94399525115147
RRAS2	1.85794549599561	0.104162587958978	12.7731545578619	8.0270932680522e-05	0.0010533776799109	4.03721634419398	3.94358974409241
CREB3	0.667668868182168	5.29905309982783	9.58656564872491	8.04158449432294e-05	0.0010533776799109	2.41653802199669	3.94315738262654
ENO3	0.933939584919221	1.32321304766217	10.5879898725053	8.05037254470816e-05	0.0010533776799109	2.98131961104642	3.94289554021222
PLA2G4A	1.11745652674657	5.23826663581618	9.82080932738906	8.05229466202007e-05	0.0010533776799109	3.06859728894389	3.94283830620252
ABHD14A	-1.06639812408548	2.41728842004004	-10.470953309784	8.05256518698459e-05	0.0010533776799109	2.99219511295877	-3.94283025194088
CELSR3	2.21458152482196	1.95840863198373	16.9716061118616	8.0614497520819e-05	0.00105340122707807	10.7565577375367	3.94256587638582
NRL	-1.00799172708377	-0.0857444824421235	-10.0250550693495	8.06870702762274e-05	0.00105340122707807	3.45490734958465	-3.9423501279292
BAIAP2	-0.509014305110584	5.56817430763067	-9.41438454903427	8.12255842804769e-05	0.00105938388035377	2.29955001064721	-3.94075490916356
ECHS1	-0.852310048190879	5.7041466118042	-9.45754511672678	8.13549397911195e-05	0.00106002354422802	2.38404367117571	-3.94037321370685
GPRIN3	0.779008023629078	8.31564190646573	9.35116488676589	8.18951596362417e-05	0.0010656263906219	2.29562032944054	3.93878533674571
NDE1	-0.634991189170008	4.61657650555208	-9.58031529518673	8.19968995177041e-05	0.0010656263906219	2.40525854794507	-3.93848739928116
HAAO	-1.38340776915537	3.39926082475914	-10.8440152186	8.20271545474544e-05	0.0010656263906219	3.11390253653664	-3.93839886713946
PAFAH1B2	0.489228951477062	6.69122192384677	9.35353417605812	8.2379042508422e-05	0.00106795586416171	2.26199268696402	3.93737143489803
ACTR8	-0.837159467257891	4.39317283026506	-9.68916606503228	8.24152454726952e-05	0.00106795586416171	3.17944178846363	-3.93726596597481
DLX3	1.12375085099783	2.99866787693177	11.1631667399639	8.24492026351071e-05	0.00106795586416171	3.28014869252557	3.93716707946349
PBX4	-1.01670752689205	-0.675303380945364	-10.2456757751211	8.25454815890695e-05	0.00106815471715111	2.7877417757302	-3.93688691506645
METTL25	-0.841719058511049	2.10397240626648	-9.98721696701633	8.27993408897984e-05	0.00107039030402003	2.69331833579001	-3.93614968199763
ENSG00000289504	1.06881973183471	1.3128743892589	10.9995029809298	8.29960566226689e-05	0.00107169609090369	3.23013186127683	3.93557986722602
PHLDA1	0.676459251940657	7.74712550998139	9.32994852349633	8.31040190745389e-05	0.00107169609090369	2.25926559250825	3.93526768107284
PRICKLE2	0.915174717678026	3.36734179318679	10.5072267667838	8.32528817741236e-05	0.00107169609090369	2.94300227493609	3.93483785505905
CTNND1	0.493834811471963	7.80134401259332	9.32197440626244	8.32979910841916e-05	0.00107169609090369	2.24235081329956	3.93470774987598
PARP10	-1.14296249708428	4.51262039220296	-9.91232538650032	8.34908986614748e-05	0.00107169609090369	3.55257772783584	-3.93415211213971
RRM2	-3.81636051187412	1.99917111969159	-9.47748707678661	8.35187140516881e-05	0.00107169609090369	2.32609883897282	-3.93407209470352
EPHB3	2.26653756558875	0.875936036803688	17.2386088265565	8.35899295769278e-05	0.00107169609090369	5.83066416335943	3.93386734141875
CALM1	0.557407179379212	9.33332429281137	9.31560117206578	8.36144451469408e-05	0.00107169609090369	2.25140733280895	3.9337968943195
MSRA	-1.1298166198969	4.37852128577254	-9.8738513579215	8.36737237131315e-05	0.00107169609090369	5.07473071128393	-3.93362663409965
DOLPP1	-0.798498826315933	3.06623490198796	-9.80554489928346	8.37123016684375e-05	0.00107169609090369	3.53979257448217	-3.93351589150809
TRIM24	-0.740057981846787	4.3584657311845	-9.62308131435803	8.38132454257021e-05	0.00107177519336615	2.519028479594	-3.93322634853934
CDCA8	-2.19749052723711	1.06606848738206	-13.248434626951	8.39005960494854e-05	0.00107177519336615	4.28981948952462	-3.93297606141456
RNF135	-0.551178496872105	5.54827663023136	-9.36717985698568	8.4081288372281e-05	0.00107177519336615	2.44674402642681	-3.93245910146163
ZNF24	-0.556565081287641	5.84523515242297	-9.35533659986354	8.41051786106334e-05	0.00107177519336615	2.29033722876846	-3.93239083018949
RNASEH2A	-1.75552474982014	1.93648227165055	-11.9216113770956	8.42162111351654e-05	0.00107177519336615	3.69970743357999	-3.93207377222178
MAPRE3	1.32499623341245	4.40654472812715	10.7661458120071	8.4238053854627e-05	0.00107177519336615	3.12737301474494	3.93201144593523
ZNF699	0.574035957632633	2.27269518052148	10.0908231938576	8.42868892123697e-05	0.00107177519336615	2.69959282172926	3.93187215374497
PCBD2	-0.650773942883355	3.97581711062659	-9.59375804165074	8.44155279537577e-05	0.00107222202616507	2.68348865241697	-3.93150560455224
UBA3	0.582839188820397	5.83108365447614	9.3724300236026	8.44844993720487e-05	0.00107222202616507	2.29482910210928	3.93130929151719
ENSG00000274828	-0.558202087500789	-0.316317491943865	-9.5530998387368	8.46927438548984e-05	0.00107285059661851	2.38424146096756	-3.93071748380152
ECSIT	-1.05702679550973	3.32711750510737	-10.0498587833708	8.47673467328301e-05	0.00107285059661851	4.6545271840148	-3.93050580520265
DNLZ	-1.53091632226128	1.81442207319074	-11.2079904760728	8.4819814230259e-05	0.00107285059661851	6.83452796576626	-3.93035703906549
TMEM205	0.82922378977877	4.23981690797599	9.99759091122008	8.49330647119837e-05	0.00107285059661851	2.68693943291304	3.93003622529084
KATNAL1	0.952970138080644	3.77347711674953	10.3856481820969	8.49404404474844e-05	0.00107285059661851	2.90711728765134	3.93001534547305
GPER1	-1.14925081116246	2.18503030323317	-10.3826572442863	8.55513090851174e-05	0.00107750758502042	2.86800687022312	-3.92829196943432
PPP1R11	-0.555997058085291	5.82092428063689	-9.31992456176428	8.56136985886341e-05	0.00107750758502042	2.28706109903725	-3.92811661178866
ARHGDIA	-0.618579281427081	8.5701827595775	-9.27234615035972	8.56985047152668e-05	0.00107750758502042	3.24438145649794	-3.92787844145333
GJD3-AS1	-1.00427526317094	2.98684840936982	-10.1564245585303	8.57470837561564e-05	0.00107750758502042	3.06281170215316	-3.92774211191541
NUAK1	-0.60953280535299	4.02229131232354	-9.56482341624991	8.57685199000979e-05	0.00107750758502042	2.39255529163444	-3.92768197791021
ALDOC	1.49202009519192	1.17994399612474	12.3306538021066	8.57989599103316e-05	0.00107750758502042	3.94950041557645	3.92759661009571
DHFR2	0.888016713811768	3.96121862757092	10.1577069922063	8.59603961219456e-05	0.00107850881027905	2.77891805028492	3.92714434636826
ARHGAP26	0.977220946306261	6.31094832954934	9.34388940486975	8.60919844084177e-05	0.00107879080295195	2.33618200334689	3.92677629494018
PPCS	-0.639853834082501	5.38929024685141	-9.34690559205487	8.61463373218698e-05	0.00107879080295195	2.80573450247361	-3.92662442535861
F8	1.33642407098319	2.58492200984564	11.8402309020759	8.63402989426001e-05	0.00107935111353907	3.72114204424701	3.9260832067118
GLYR1	-0.548146937431766	6.71145652078069	-9.26173883060798	8.64547969439371e-05	0.00107935111353907	5.09247689344085	-3.92576425747592
ZNF367	-2.23045117445278	0.279285908797765	-12.3642916581302	8.65165360425687e-05	0.00107935111353907	3.87906022673498	-3.92559244068747
MCRIP1	-0.962247914441471	5.17374423917327	-9.51605017747315	8.65317872596426e-05	0.00107935111353907	2.43943980806873	-3.92555001516554
ENSG00000287820	-1.70032743838348	-0.596839578177657	-10.8579953762382	8.65999567571695e-05	0.00107935111353907	6.54372840176925	-3.9253604689843
GPATCH3	-0.66861485585977	3.56047005002691	-9.5490102796329	8.67212999466685e-05	0.00107984380943026	3.24180201052336	-3.92502342119909
ENSG00000291178	0.740970299480922	2.9304162081049	10.3121397793874	8.695096993468e-05	0.00108168317829203	2.82724139745846	3.92438669853812
SNRNP40	-0.60130646057598	4.00561362175258	-9.49172921698667	8.71052473192719e-05	0.00108176350948876	2.66209258732768	-3.92395988119678
TMEM273	1.27791954379369	5.89384273403717	9.48155108173635	8.71213433280209e-05	0.00108176350948876	2.72421946157543	3.9239153918084
LNCOG	2.61075795377333	1.66087792293035	9.16869949509193	8.72969924014363e-05	0.00108292575442346	2.22342249344082	3.92343040168024
TKFC	0.759084568713491	4.13034739533632	9.89365070047766	8.73863880479319e-05	0.00108301684116869	2.62177819249444	3.92318392249089
SHE	0.808304584822484	4.70498447575246	9.73700357023634	8.76976737774615e-05	0.00108520554049233	2.49950002183216	3.92232750920356
FBXW11	0.524619298023226	6.39987326161113	9.26029332250482	8.77367221121329e-05	0.00108520554049233	2.31498619669046	3.92222028172436
PPP1CA	-0.503480740318647	7.29959239859625	-9.23731792033718	8.78096459766504e-05	0.00108520554049233	2.19508168056947	-3.92202015205713
GAB3	-0.677893692689396	4.1205490209316	-9.54088929708486	8.79958922463539e-05	0.00108648997358244	2.45175962880549	-3.92150973615662
TTLL4	-0.855984036940185	5.78566561879666	-9.30418712049075	8.81010188735079e-05	0.00108661516709924	2.26682715008561	-3.92122208257397
PRMT2	-0.59156931866271	5.8166359531807	-9.26883701260319	8.81706829277435e-05	0.00108661516709924	2.21004242912465	-3.9210316423327
PRKCI	0.677827587243345	4.593268831515	9.62600381682178	8.8314550807149e-05	0.00108737290681302	2.56869438691103	3.92063880100922
ZFAND6	0.636516316764117	6.35735941082139	9.25545583851778	8.86052403389424e-05	0.00108993529099133	2.35416680508388	3.91984689438413
GJD3	-1.31501030413497	1.18133003431382	-10.6733232355782	8.87195539748267e-05	0.00109032120134093	3.33731497814345	-3.91953614936803
AK2	0.628231170881432	6.44845111476747	9.24165664377193	8.88018252474805e-05	0.00109032120134093	2.19471663433738	3.91931274084786
PHKA1	1.30658588975071	3.85706854098064	10.9860717218795	8.92038268550044e-05	0.00109423913630037	3.5692477235676	3.91822390536803
ALPK3	0.692410204331799	4.91478638841386	9.36366197781106	8.93797501709278e-05	0.0010953791295321	2.26812921091631	3.91774886831964
LRRC8C-DT	1.38155632703621	1.62026601489587	11.948894868312	8.96152515894e-05	0.00109724648026762	3.8869740204471	3.91711433617402
CEP68	1.31840239310901	4.75096468435127	10.1892429909312	8.97288219887491e-05	0.00109731866451179	3.26618087201629	3.91680889626179
TECPR1	0.606548348631371	5.6729234728196	9.30783550756204	8.97874200827892e-05	0.00109731866451179	2.23803768078704	3.91665144344433
PTPN4	0.855441833824616	3.1129969689273	10.3141175123926	9.0128781036652e-05	0.00109857827689771	2.91656667970515	3.91573613335754
DYNLL2	0.604704700052888	6.33135477224849	9.226270424933	9.02035576444129e-05	0.00109857827689771	2.30253057083173	3.91553606798181
PHF3	0.635038586390365	6.23198544365438	9.23502334597204	9.02131296316287e-05	0.00109857827689771	2.20362030647674	3.91551046936955
CISD2	0.61360652820901	5.47272526202313	9.33802558578395	9.02430305099421e-05	0.00109857827689771	2.25961569974802	3.91543052120156
FIZ1	-0.873017181665142	2.75829000259719	-9.65675884706191	9.06053768156092e-05	0.00109857827689771	5.47268940884572	-3.91446367319511
SSU72	-0.617189488699428	6.08614886308198	-9.21914537200543	9.06208925208085e-05	0.00109857827689771	2.21105781067131	-3.91442235425984
EXTL2	1.12891632362534	4.24623371588985	10.2350500291898	9.06329047642055e-05	0.00109857827689771	4.34859562541553	3.91439036977075
CHCHD4	-1.10971500396653	3.04118987322731	-10.0166005135178	9.06386938791036e-05	0.00109857827689771	5.80628529057227	-3.91437495677084
CPEB4	0.626028023357801	6.43240707029053	9.21397801712278	9.06395744784915e-05	0.00109857827689771	2.1989436304753	3.91437261233532
ACSM5	-1.08490879441989	3.66281535541977	-10.047700823892	9.0959330823774e-05	0.00110144239224128	2.67639543931497	-3.91352273831247
SH2D4A	1.68605131539492	2.08181226456248	12.906911687607	9.10908136424777e-05	0.00110202350986899	4.21607417162927	3.91317409126131
ENSG00000229771	1.83990475653434	0.427804495415288	12.9549802280768	9.14817882386333e-05	0.00110504721565136	4.12613932490228	3.91214016274505
DDAH2	0.893516628084569	5.84855513629556	9.3237755252542	9.15726281737544e-05	0.00110504721565136	2.40689914104977	3.91190053500226
SLC66A1	-0.640688844085173	4.73055804655031	-9.26582859928826	9.17545207997671e-05	0.00110504721565136	5.09647440906305	-3.91142139241485
TM6SF1	-1.04019333609128	5.4948404046454	-9.32527977834536	9.17680290476796e-05	0.00110504721565136	2.34300953788559	-3.91138584470755
FNDC3B	0.574749368356355	7.25297879304225	9.16987317326271	9.18949193687604e-05	0.00110504721565136	2.15846667045093	3.91105216680548
ETV1	2.11448115577292	2.8010622186013	16.1797527163222	9.19429267190444e-05	0.00110504721565136	5.66965595377269	3.91092603744223
SUB1	0.762897450748308	6.68678240106027	9.17879754280106	9.23638234982082e-05	0.00110504721565136	2.2223075965454	3.90982287402589
KRT18	1.34884241979342	2.8007496630919	11.6018774627943	9.24013392755939e-05	0.00110504721565136	3.5004631929199	3.90972477638436
PRDX4	0.528584282903509	6.02507332625347	9.2054330811981	9.24382954610346e-05	0.00110504721565136	2.16967164154828	3.9096281787568
GLS	0.737802039255278	7.0202265683091	9.16240253267586	9.25462247151257e-05	0.00110504721565136	4.99439939576344	3.90934627740952
RAD51	-2.82427073150393	0.36390513235929	-16.2899730708902	9.274340382802e-05	0.00110504721565136	6.77242577028563	-3.90883206444494
UBE2H	0.62623898303729	6.72233385801207	9.1654392158153	9.27493018493647e-05	0.00110504721565136	2.17598372113307	3.90881669921705
LSR	1.96301898520702	4.14309585063233	12.2326161186952	9.27894014525557e-05	0.00110504721565136	3.83253946825028	3.90871225821054
WARS1	-0.928604737592422	8.09136246939612	-9.14754679310831	9.28500778440505e-05	0.00110504721565136	2.13446094697096	-3.90855430516494
ENSG00000250041	-1.1457857000898	2.11851413289318	-10.5670977803942	9.29307685619327e-05	0.00110504721565136	2.9659586253764	-3.90834440169245
ARL3	1.00994191834	4.20317639981255	10.0465640690207	9.29376514397028e-05	0.00110504721565136	4.652481704524	3.90832650499983
TIGD7	0.855502130804057	1.10489021180089	10.2264144637295	9.29602226929949e-05	0.00110504721565136	2.8034480643388	3.90826782455381
SPRED3	1.58028220172607	1.2373059351886	12.4874289191487	9.30067262201792e-05	0.00110504721565136	7.8325944268369	3.90814696770788
DDX59	-0.870693721393453	3.37786222760532	-9.68204153100958	9.30068750770798e-05	0.00110504721565136	3.11172336810257	-3.90814658093907
RFC3	-2.2095775453089	1.89982849484945	-13.8758511614093	9.30907741034759e-05	0.00110504721565136	5.03409003430052	-3.90792868249095
OSBPL9	0.507426405717499	6.56219705581906	9.1576500551732	9.30989092964857e-05	0.00110504721565136	2.42657761037628	3.90790756403033
COQ6	-0.876022220695577	2.80794580252798	-9.77114052578632	9.37996819043115e-05	0.00110855591087154	2.54370054062602	-3.9060949108304
SEC61A2	0.790395057731461	2.38762097490746	10.2349555977448	9.38152726613406e-05	0.00110855591087154	2.99014548250873	3.9060547286123
RSPH3	0.769773907171953	5.29146549668892	9.36789254943015	9.39857717762116e-05	0.00110855591087154	2.38411213954326	3.90561571059853
LMBR1	0.518484852081563	4.95230352571419	9.33820963811411	9.40633071925731e-05	0.00110855591087154	2.25435337094966	3.90541631345593
HS2ST1	0.604115486247758	7.43313892238594	9.12981679901281	9.40715728495772e-05	0.00110855591087154	2.12640279075308	3.90539506589531
CCDC88C	0.994414213129577	3.91739443498334	10.1931936998664	9.41078066994305e-05	0.00110855591087154	2.76345941984016	3.90530194456193
RABL2B	-0.845601707137109	3.95314292304853	-9.62489473629052	9.41346675757575e-05	0.00110855591087154	2.44143847657967	-3.90523293370958
CBARP	1.41947055894127	1.52491526597594	11.9685716981668	9.42530677228101e-05	0.00110855591087154	3.98773558895438	3.90492896201475
SDS	1.90091293635157	4.76235494772857	10.6358103261688	9.43997933633062e-05	0.00110855591087154	3.00561712234009	3.90455276948645
SPIN4	1.1815870221429	3.07800780558488	11.2239759070263	9.44952083299862e-05	0.00110855591087154	3.33096995708597	3.90430842950039
NRBF2	0.719431969262734	6.0394528378284	9.17773499728883	9.45384431377545e-05	0.00110855591087154	3.65702815752995	3.90419778989232
PFKL	-0.643890717726039	7.68265368210023	-9.11601121923812	9.45689374002526e-05	0.00110855591087154	2.11362508950174	-3.90411978258271
FGL1	-1.28563101375972	3.06593034329826	-10.515345300239	9.46083471587473e-05	0.00110855591087154	2.97475885324715	-3.90401900373958
DLD	-0.510323433904145	6.43874352887249	-9.12533085900085	9.46362983383193e-05	0.00110855591087154	2.11988730670532	-3.90394755086133
USF1	-0.725121447759618	5.25130758795038	-9.22105211266019	9.47740746505163e-05	0.00110855591087154	2.84546144464593	-3.90359563793566
SND1	0.487366548748845	7.92051909376599	9.11073389106408	9.47926479705842e-05	0.00110855591087154	4.94299598122382	3.90354823428952
ECE1	1.81669860960543	1.01109221189345	11.7058482070685	9.48223064909438e-05	0.00110855591087154	3.54545372349826	3.90347255668868
ZC2HC1A	1.00919042261651	3.07805298802822	10.5174708273773	9.55045841129147e-05	0.00111554425283749	3.18199154410892	3.90173777911788
ZNF639	-0.571602889453889	3.6065195845251	-9.39246565230567	9.57173730276646e-05	0.00111628083219117	2.28923135827386	-3.90119912986829
RFESD	1.48630685556386	0.441116620710517	11.4697841822145	9.57367908205475e-05	0.00111628083219117	7.04727874516104	3.90115003240187
SLC25A37	2.02156752916341	3.32746860495656	13.9087408195584	9.61401214514244e-05	0.00111854272718346	4.59642544082869	3.90013234005142
STX1A	1.4294970611033	1.90911761551671	12.0048703590699	9.61553975679132e-05	0.00111854272718346	4.04797700355799	3.90009387431845
ENSG00000260136	-2.0579819170422	-0.629577126882395	-11.5999473725849	9.61850136641585e-05	0.00111854272718346	7.15124344178934	-3.9000193165083
LST1	-1.06205618960367	6.15020812371311	-9.14578411680764	9.66780885603558e-05	0.00112328705185575	2.55756754707348	-3.89878118656634
MASTL	-0.746324932081582	3.77452365034567	-9.44809737364036	9.68119382047461e-05	0.00112361901575905	2.61552338810586	-3.8984461139353
ZNF469	-1.67025066881478	2.29912871602258	-11.7717559615693	9.70119128094762e-05	0.00112361901575905	3.57981883857123	-3.89794632134965
UCHL3	0.958913133971827	4.98365394351189	9.47320912113611	9.70174435610911e-05	0.00112361901575905	5.29779216462761	3.89793251227935
LRRC4	-1.0595839854276	1.9832098544453	-9.67422606989509	9.71038968521461e-05	0.00112361901575905	2.4567290760707	-3.89771675398753
HMGN5	1.01154713283683	2.28079859444866	10.5844586532898	9.71724811061206e-05	0.00112361901575905	3.30559283769253	3.89754571976638
ENSG00000287255	1.13351404651001	1.05727811435232	10.8729454387908	9.73660879223096e-05	0.00112361901575905	3.1289507643274	3.89706352072896
USP32	0.580603399852805	6.72633402865028	9.08476988572004	9.74103414647384e-05	0.00112361901575905	2.10541852641483	3.89695342953952
C21orf91	1.40528915997169	3.43354750833049	11.368341745427	9.74499394465662e-05	0.00112361901575905	3.38844282737782	3.89685496018552
ALDH7A1	-1.15247013955289	4.74438277836041	-9.56159321296123	9.76627740242682e-05	0.00112361901575905	2.69421052858819	-3.89632634512179
SPRY1	1.45604611099858	1.23421261721973	12.3659178966009	9.7682397873118e-05	0.00112361901575905	3.86597913812136	3.89627766034814
EWSR1	-0.659823326109527	6.68073833880701	-9.08099170011192	9.77126179803231e-05	0.00112361901575905	2.09716452589367	-3.89620270539142
KIF15	-2.69356750759719	-0.33251207137321	-14.887774112145	9.77282089621475e-05	0.00112361901575905	4.96599719623422	-3.89616404362455
CTPS1	-1.15800129790879	3.73398197515855	-9.91218433406631	9.80499736865623e-05	0.00112553625869493	2.63072739137306	-3.89536744441863
SQSTM1	-0.787835336965263	9.03617294952995	-9.05598467787889	9.81384858449531e-05	0.00112553625869493	2.07924875300527	-3.89514874598071
IGF2BP2	0.797820683107295	6.36435008350537	9.1049766300719	9.81507867079222e-05	0.00112553625869493	2.11559896921023	3.89511836738703
KAT7	-0.692158102323538	5.1310313051794	-9.13763603452933	9.83774583738999e-05	0.00112715631343499	4.5983690759335	-3.89455921443234
SLC7A2	0.995382828491956	4.3711312109735	9.90133208878242	9.89675330051825e-05	0.00113293362370807	2.69054361850265	3.89310930484988
MAN1B1	-0.602483131148465	6.13357899463223	-9.06185598446029	9.92190148271677e-05	0.00113448914571189	2.08558396371068	-3.89249385182468
SLC39A11	-0.5295957116498	6.1256349019687	-9.05678793895095	9.93926911165786e-05	0.00113448914571189	2.11948400554349	-3.89206967187059
GEN1	-1.58508983315622	3.11502346016178	-11.1912437644574	9.93959640839872e-05	0.00113448914571189	3.50047240791102	-3.89206168482656
TCEA2	0.979011071091251	2.87655980574256	10.466739379687	9.95465294403153e-05	0.00113448914571189	2.95530786377074	3.89169452735209
NME6	-0.628915030778223	4.28761062620785	-9.30176703979138	9.96096274614548e-05	0.00113448914571189	2.23528144252727	-3.89154081707369
SP140L	0.546751904935511	5.01470751918972	9.236955165213	9.96191317433201e-05	0.00113448914571189	2.26628144233034	3.8915176720818
DLAT	-0.5752381151572	5.68719280369409	-9.08798432554342	9.9729262921429e-05	0.0011345315001421	2.11409664244319	-3.89124963064703
TOR4A	-0.645638241802996	5.79478981104574	-9.08098666109297	9.9916361767177e-05	0.0011345315001421	2.45342755114778	-3.89079490232096
TBC1D5	-0.558869129487724	6.40957975784329	-9.04370281229358	9.99482868366476e-05	0.0011345315001421	2.13156957780287	-3.890717391361
ENSG00000255310	1.29028154026074	1.79332883766803	11.3562875497392	9.99666743439099e-05	0.0011345315001421	3.56334993743494	3.89067275889028
SLC25A23	1.95310617673979	4.82618524919759	10.93794965512	0.000100143430059908	0.00113486208412951	3.98019236050025	3.89024411005226
WSB2	-0.613716650936823	6.73357297177249	-9.02826930164987	0.000100310523435807	0.00113486208412951	2.53899320271186	-3.88983954947275
POC1A	-1.06767953362018	1.87064058601887	-9.88196419857794	0.000100351640710353	0.00113486208412951	2.72425149463045	-3.88974009531246
JUP	1.39003208607854	6.21954635280666	9.25516120737848	0.000100458039966932	0.00113486208412951	2.23864881640604	3.88948291602529
EVL	-0.871280620659897	8.19449046821845	-9.02011648111861	0.000100474879089547	0.00113486208412951	2.05259152525733	-3.88944223749074
HGD	1.26384506552751	1.2792384971493	10.698854812786	0.000100511688487567	0.00113486208412951	3.03341052300063	3.88935333885113
APEH	-0.689701998507511	6.01729780842191	-9.0491755230689	0.000100600642295744	0.00113489562193293	3.28712604910303	-3.88913863268136
NFYC	-0.620706281479644	5.1948926779351	-9.10380505550075	0.000100710937360293	0.00113516965176644	2.96451857393685	-3.88887266423515
MKLN1	0.596051222069951	5.80394319651165	9.08880981892549	0.000101112230736938	0.00113872042107239	2.11968987977948	3.88790728925783
GYS1	-1.22379750750243	4.96051428843057	-9.4754220201882	0.000101522936709117	0.00114237104997752	2.75111531407377	-3.88692300834592
VPS37B	0.494763382469069	5.52571093459753	9.09625011702015	0.000101697790893948	0.00114320832437148	2.10477206622113	3.88650510029348
TSC22D3	0.860887107706413	4.32817232212274	9.52803433177771	0.000101770572099136	0.00114320832437148	2.36936151542942	3.88633135035709
DNPEP	-0.834789566956548	4.62461747731873	-9.20750830640488	0.000101889728207922	0.00114357357365337	5.0389673808612	-3.88604714304934
CSRNP1	1.07119555225316	4.69614056361679	9.6608487944131	0.00010231346325374	0.00114695563359396	3.3684044872193	3.88503899902162
STAT5A	-0.792531230492614	6.0405907486458	-9.02657915464381	0.000102364856153776	0.00114695563359396	3.19499858600786	-3.88491699388922
TNFRSF21	1.89877987422086	5.22815402890798	10.1487922315488	0.000102687745607545	0.0011495975863223	2.85177132843581	3.88415178453912
KPNB1	-0.490499000050735	8.27436738049168	-8.97506996893724	0.000103158848288618	0.0011526917025882	2.03441843676752	-3.88303939160521
SMARCA1	1.03888894233783	4.46879646855088	9.7817666854218	0.000103204190055533	0.0011526917025882	2.53322681857376	3.88293258126215
RASGRP3	-1.17091250784852	6.42239263124019	-9.02081154870097	0.000103245690986525	0.0011526917025882	4.85288528176516	-3.88283485748312
PLEKHG2	0.769076793235842	4.83872606339427	9.35243776930832	0.000103313454364864	0.0011526917025882	2.30308651622564	3.88267537220684
LINC00504	1.26882737794764	4.2303538840979	10.2494343138956	0.000103403729502651	0.00115272451495396	2.89951054702838	3.88246305742475
DPEP2	-0.805688660733773	3.67632554072437	-9.45124707547987	0.000103579899215042	0.00115350207975	2.32271214181825	-3.88204923367065
ADAP1	-1.3226561881941	4.68273058419867	-9.64777931513801	0.000103648266276498	0.00115350207975	2.54289554066974	-3.88188881790693
CDC45	-3.63065745674589	-0.919571512997726	-8.82677245461865	0.000103745396993872	0.00115361035797988	1.97231052580552	-3.88166108303739
COL23A1	-0.779630602821648	3.81013694023123	-9.35482280784626	0.000103882907720337	0.00115416708670095	2.26282594678699	-3.88133901614797
CCDC6	0.635135255884448	6.32788029114302	8.9877152216715	0.000104095748293053	0.00115555910994114	4.81951757847215	3.88084131004104
CSK	-0.588232137204385	7.44050332430639	-8.96028945862815	0.000104359425887947	0.00115659181850888	2.07371858381475	-3.88022605688955
NARS1	-0.589804642582464	7.48963562746453	-8.95931925760763	0.00010436403180878	0.00115659181850888	2.45927141240797	-3.88021532268867
GSTM3	1.29464934513703	2.8621803654378	10.8456158262147	0.000104634542200028	0.00115828378804676	3.1135106889138	3.87958567509064
USP37	0.604485124594413	4.32994025320622	9.38199195938141	0.000104763378907784	0.00115828378804676	2.30266035118251	3.87928633102193
CUL7	-0.775446746797297	4.96939667374626	-9.11897536613585	0.000104779971431762	0.00115828378804676	2.79657536574409	-3.87924780458051
MMP7	1.62418684171276	8.54440870893058	8.96813804556981	0.000105090628294705	0.0011598633614443	2.02670243893989	3.87852754653934
ZEB1	1.28924726569423	1.93905452120609	11.2583826384781	0.000105098612037835	0.0011598633614443	3.35210456642165	3.87850906272296
UBIAD1	-1.27068223720256	3.1538657478188	-10.2042541585108	0.000105607085584308	0.00116328530925697	3.36882012099359	-3.87733457508927
NSMCE1	0.51532810722655	5.22342095504361	9.03630865154745	0.000105635842630662	0.00116328530925697	4.86845539175505	3.87726831073309
RNPEP	-0.796893220181735	6.864924692598	-8.94786470076564	0.000105673087794462	0.00116328530925697	3.10942857571023	-3.87718251265371
TCN2	1.02778245752267	3.76292333682028	10.1630165755242	0.000105896850080367	0.00116392069384256	2.78128989407767	3.8766676530587
SAMHD1	-0.644891713157132	9.6128916016922	-8.93245346312458	0.000106019951375862	0.00116392069384256	2.06351337977971	-3.87638484414244
SRXN1	1.50814045021249	7.84398113497768	8.97902575183355	0.000106037342190061	0.00116392069384256	2.04079598355175	3.87634491603345
EML2	0.73938846811078	4.71210038689007	9.33422479181189	0.000106083536229457	0.00116392069384256	2.33216192924894	3.87623888770651
RABL3	-0.594308817651095	4.64088147354885	-9.10594695412705	0.000106230691024107	0.00116456718507242	2.11218857097832	-3.87590141623557
SATB1	1.70494145481459	2.9720749454458	12.5311039299316	0.000106373928765737	0.00116516969774188	4.01591587169152	3.87557335118187
CD164	0.694428063399673	9.77577133086157	8.92823622965545	0.000106512270604186	0.00116571762827914	2.10477830312626	3.87525689495899
KSR1	0.968518569056367	4.46819141085828	9.60007773107802	0.000106624532575395	0.00116597945771553	2.42776288465152	3.8750003812307
CCDC85C	1.04845041406975	2.64291327520783	10.2762148694443	0.000106805434333897	0.00116628045041354	2.80258038169286	3.87458756428951
EHD2	1.91810981540371	0.454061029085777	14.2268851686721	0.00010689028184916	0.00116628045041354	4.68005372423919	3.87439416991431
ATP6V0B	-0.517713727834143	7.53585062011924	-8.92094440302448	0.000106917141071322	0.00116628045041354	2.00510537459009	-3.87433297941989
SEPTIN3	1.38319732878303	4.09319670166605	10.40465105503	0.000107181391454047	0.00116679068752561	2.88704574750706	3.8737317381543
IRF6	3.4266708626518	2.67875639993437	8.45850531363635	0.00010720803870108	0.00116679068752561	1.89258351714863	3.8736711860983
GRHL1	2.44067355991547	1.3751695854469	16.5034203574369	0.000107229116142781	0.00116679068752561	6.88479202595489	3.87362330068613
CD14	-1.57442453044092	7.12673931235797	-8.99222250254672	0.000107509174745617	0.00116871928016753	2.081697757105	-3.87298788283308
MID1	1.72837419771691	0.476443990335316	13.1166595168833	0.000107583447640242	0.00116871928016753	4.19945484291354	3.87281962897756
CAD	-0.751375918409316	5.36079787175238	-9.01320281299163	0.000108178804404346	0.00117422042708303	2.24526247405077	-3.87147488618577
DOK3	-1.08710707983139	5.26924241706551	-9.13271728651522	0.000108354420900016	0.00117516023127305	3.10781545199545	-3.87107955168213
CMTM1	0.720616724489525	1.10327074035848	9.82251282432271	0.000108899703546117	0.00118010442291067	2.54741234194744	3.86985589409444
WDTC1	0.528750208658893	6.39745042141624	8.91636851355972	0.000109009740404636	0.00118016675600113	1.9932075576177	3.86960966378488
IER5L	-1.33531605820086	4.49155531583155	-9.63687426426923	0.000109084282318462	0.00118016675600113	2.70494324405702	-3.86944299398126
CLPX	-0.547327437969544	5.6962016631247	-8.93148074373956	0.00010940895564364	0.00118270991444751	2.05046419810274	-3.86871830119622
ANAPC15	-0.813844170220601	3.97424824956975	-9.20631324720665	0.000109587671001361	0.00118322814453371	3.64037933105189	-3.86832026177172
GGTA1	-1.47300049222354	5.58087390077996	-9.16720770725164	0.000109636186132641	0.00118322814453371	2.34128678293944	-3.86821231331755
MIR223HG	0.912600468730553	1.51920768766935	9.94605644427637	0.000109986836424997	0.00118604269115485	2.61486767063411	3.86743343718365
KCNE3	-0.93007857980939	5.09915913693693	-9.02596420233643	0.000110616341592245	0.00119185721851105	4.85801550602838	-3.86604101873751
CLSPN	-2.30093699381259	1.12302736853342	-12.7789065301308	0.000111128981102843	0.00119640409590247	4.07222191812376	-3.86491260999708
EIF4EBP1	-0.485882169466279	5.17729788372801	-8.95448675280608	0.000111259861016821	0.00119683692384761	2.01285874935092	-3.86462530746092
GANC	-0.736893551287242	4.37277997451161	-9.13977595095866	0.00011149231984385	0.00119691779260397	2.20804194404423	-3.86411580792193
ZFX	-0.811925013913776	4.78344150066405	-9.12152886692203	0.000111563473774631	0.00119691779260397	2.12385372675831	-3.86396005417803
PRKCB	0.84134453593107	7.27580532218067	8.86633229445828	0.000111595106197055	0.00119691779260397	1.99751667577962	3.86389084187575
KLHDC4	-0.713118849832711	3.22731869976417	-9.26333142369331	0.00011163010854576	0.00119691779260397	2.29114121021606	-3.8638142776809
CEP135	-1.186485014324	3.75946428086102	-9.67052560979418	0.000111829878581327	0.00119808649950887	3.90983536947786	-3.86337773336624
STAG1	-0.532292394722286	5.4185922049639	-8.90138698097955	0.000111935773960986	0.00119824840268537	2.56137069454862	-3.86314662539752
XPNPEP2	2.53388368079424	0.882820221469465	15.2995800314418	0.000112342374690207	0.00120162642101786	5.15517297939268	3.8622611647599
MGAT5	0.803274083700264	7.38151748426404	8.85012329370529	0.000112605368858499	0.00120229642095369	1.9658775191645	3.86169004693724
CHMP3	-0.562967754918038	6.64330930915413	-8.84565466305656	0.000112674825179993	0.00120229642095369	1.95232825066059	-3.86153942569839
RECQL4	-2.70663781963073	1.10411385357715	-16.0359464289146	0.000112678284166961	0.00120229642095369	6.09872140036715	-3.8615319269155
NAP1L5	1.964832022553	1.42138581569816	13.5589294223928	0.00011295561575076	0.00120350059181044	8.61010903664214	3.86093140166424
EDEM3	0.664993346210072	6.52531972487755	8.85843733557279	0.00011297350051164	0.00120350059181044	2.42553351046194	3.86089272230709
SIDT1	1.93936746517046	2.56729707421627	14.1316440616269	0.000113206411524312	0.00120500921428177	5.26793302616558	3.86038953255227
GMEB2	-0.9004022498013	3.29633359381514	-9.268949568609	0.000113606864242464	0.00120829734176977	5.09917411082337	-3.85952665776271
IFIT3	1.56582255097144	6.14923857572631	9.04073469224611	0.000114395592032775	0.00121570645671545	2.79501476645293	3.85783550527933
CAPN1	-0.878667335466491	6.99101319705803	-8.82234879725911	0.000114542800420076	0.00121574983531009	2.95202381318813	-3.85752108639695
TMED1	-1.03691237225472	3.83253002081089	-9.52465711437563	0.000114583892349857	0.00121574983531009	2.42258266235628	-3.85743338716586
TFCP2L1	0.527495719611139	4.41620526813792	9.13218600028588	0.000114988874777975	0.00121900736237302	2.12330742137953	3.85657064868929
ARHGDIB	-0.712981214823312	9.66658479637375	-8.80447415987372	0.000115075624934978	0.00121900736237302	1.92286823387809	-3.85638621661523
ZNF414	-0.759210856799933	2.47665093432833	-9.23199165588944	0.000115351556690029	0.00122066896060795	2.67624013546678	-3.8558004523983
CD2AP	0.965830113147267	5.88838099611796	8.92674442510661	0.000115504921987266	0.00122066896060795	2.38451968677494	3.85547545061853
CCDC69	1.01546025745299	6.28593413944004	8.88231981423508	0.00011550992740354	0.00122066896060795	2.45574491781526	3.85546485032497
MAOA	1.49368990106621	5.52752158580935	9.25870610553395	0.000115743461229197	0.00122215835581134	3.07568927901411	3.85497076163833
C1orf56	1.26160310795975	0.675533862187318	10.7429608255205	0.000115858462270266	0.00122239475899699	3.08001221291929	3.85472779875039
ITGB7	2.36432216767182	6.42363091277614	9.2757993596702	0.00011600105274192	0.00122292164148611	2.60886966752958	3.85442686326462
SLC27A4	-0.696070973876494	4.95533494405097	-8.9163136685005	0.000116150329039729	0.00122351811093008	2.9399477400755	-3.85411219097502
EIF4A3	-0.521114523340127	5.91197562185555	-8.81637939432536	0.000116440322306597	0.00122357558969205	1.93333587836886	-3.85350197796929
DSE	0.919742681500468	7.43356006274852	8.79836759277234	0.000116443747491719	0.00122357558969205	1.91937861611824	3.85349477915399
GASK1B	-1.18101955861599	7.54618575260405	-8.79618858633545	0.000116548093055647	0.00122357558969205	2.28163773527177	-3.8532755685749
ORC4	0.75344821560878	4.30460340391251	9.28943334536436	0.000116559034757506	0.00122357558969205	2.73998177804716	3.85325259282152
NUDT4	0.665541520092384	6.04724926198828	8.8402713572619	0.000116673471288319	0.00122357558969205	1.96978228102169	3.85301241695222
SCN9A	1.52027134308646	5.85151744353029	9.14247100370696	0.000116711998440965	0.00122357558969205	2.14746035881017	3.85293160733453
CCDC136	2.31827998878645	0.557429797129962	15.8641035163432	0.00011690665916278	0.00122464364626154	5.37274481920319	3.85252369621265
PRMT3	-0.533235338014686	3.27956222786397	-9.04102769556671	0.000117029330554181	0.00122467634382895	2.13972067584398	-3.85226696745814
KAT2B	-0.652333449583533	4.77460991046948	-8.93824885300543	0.000117149536037304	0.00122467634382895	2.27211832688323	-3.85201564545513
TRIB2	1.2785381613376	2.89331324476194	10.4717720325043	0.000117236447013542	0.00122467634382895	2.91259938674658	3.85183408603688
ATP2A3	2.46362095834162	4.45263241590497	12.4793604360841	0.000117298548511151	0.00122467634382895	4.77225094685759	3.85170443203463
OCIAD2	1.405683015793	0.769149623550516	11.423287804851	0.000117373708231201	0.00122467634382895	3.40821800460004	3.85154760194358
TSEN54	0.764401697225102	3.1474776769232	9.67728515339215	0.000117725637300736	0.00122737810958327	2.51412259026973	3.85081451582239
TMEM255A	1.64543206625911	2.80442733457653	10.8513122575836	0.000117964157941052	0.00122889417574108	3.11521417261147	3.85031883924617
MOSPD3	0.699535366952516	3.51980420883466	9.4934576439755	0.0001181087433678	0.00122943005024574	2.36871871757592	3.85001883201607
TRAF4	0.999763898740818	3.24637414845854	10.0165607352785	0.000118230720578137	0.00122972992979577	3.60200245455285	3.84976600485931
MLX	-0.611178519167497	5.78526891142657	-8.79103739653157	0.000118404780750976	0.00123016029352628	3.45315980214566	-3.84940564880648
EXOC7	-0.978010532625931	6.34239371256619	-8.79156574205753	0.000118458499361459	0.00123016029352628	4.61941339940573	-3.84929453625783
ANAPC7	-0.736319483066446	5.52538573861268	-8.83570326510596	0.000118771836578873	0.00123244455267653	2.17038475911387	-3.8486473691692
GLE1	-0.543591337459888	5.27462338176191	-8.84370737331098	0.000119048022677305	0.00123395744329273	1.98236535485887	-3.8480782675639
ACSL3	1.06398301248062	7.12048691088069	8.77329185828701	0.000119154286730796	0.00123395744329273	4.60056794780949	3.84785963432077
PLEKHM1	0.583257250443267	6.09516088364695	8.79766236996351	0.000119251635489824	0.00123395744329273	1.96201115389192	3.84765950517478
OAZ3	-1.76140828778094	0.0966728695013819	-10.7622902477247	0.000119349517960915	0.00123395744329273	5.95973138491349	-3.84745843408074
SLC41A2	1.21897774903798	6.39800980597744	8.85790421779895	0.000119385078800274	0.00123395744329273	2.09923260647523	3.84738542317429
DUSP5	1.068687692332	6.16563465626131	8.86046381988128	0.000119514130604834	0.00123432473384445	1.99980561546779	3.84712063560508
ENSG00000285103	1.43569805722551	1.59529928262681	11.1340181646783	0.000119650594201903	0.00123476793813207	3.26528822982163	3.84684093367567
IGF1	-2.02550748817822	4.05212691413642	-10.8025543652683	0.000119787232216241	0.00123521224845482	3.1073927827703	-3.84656117545624
FNBP4	-0.565375486096804	4.95720819751664	-8.85884501699772	0.000120393154577589	0.00123880672898171	1.97139430527319	-3.84532419987229
GMPR	2.20011586198572	3.90702461195589	13.0874154891519	0.000120410096025455	0.00123880672898171	4.34435929728358	3.84528969874509
PUS7	-1.13611132543153	2.60227768130331	-9.664635987838	0.000120423131454098	0.00123880672898171	5.47918914099426	-3.84526315531124
TFE3	-0.533680499469913	6.64787383767802	-8.74095963047649	0.000120511238731155	0.00123880672898171	2.02938718388116	-3.84508381758712
PDK3	0.944157274324191	5.661007055821	8.92941697709019	0.000121031939746856	0.00124319110717413	1.99449365367384	3.84402647549285
MAPK13	-1.18440913824228	6.58311891459555	-8.76163280811276	0.00012128846847293	0.0012442808302099	2.56522786987901	-3.84350714098063
USP15	0.505785071427536	6.61892903468921	8.73365205849439	0.000121376107132976	0.0012442808302099	3.09176605150038	3.84332995651805
MLLT3	1.89660873217261	3.32000475979944	12.9101235646144	0.00012142084319345	0.0012442808302099	4.60208239032225	3.84323955737129
TP53I3	-1.2387949417319	4.30502244968772	-9.31462035634281	0.000121551736007278	0.00124449212962784	2.24752986318555	-3.84297523960356
PRRG4	1.18827126729091	3.31086412380003	10.2768550706833	0.000121630036155763	0.00124449212962784	2.81034934839421	3.84281725282678
C1GALT1	0.766163653590202	5.12613571957296	8.96010785990304	0.000122130625454719	0.00124864610796037	2.02510603740023	3.84180947050149
MMP1	0.826433675969505	1.40213776667286	9.84187932143669	0.000122255254318879	0.00124873749682431	2.55455179785033	3.84155917418346
UPF3A	-0.5398065318618	4.69387124228465	-8.85823466716038	0.000122328781225384	0.00124873749682431	1.95422662511227	-3.84141162043523
CHD6	0.585714609355377	5.46640246269332	8.8104476571588	0.000122528242377295	0.00124923525585394	2.63897175142683	3.84101176258815
BRINP2	1.55661130134179	2.63608678426854	10.548724243918	0.00012262861723202	0.00124923525585394	2.95337410186979	3.84081077413465
PELI1	0.950841307310259	5.10221345513686	9.05160368113524	0.00012266148129303	0.00124923525585394	2.11557388454701	3.84074500154681
NDUFS1	-0.481907435869186	7.06105258998776	-8.70690471198421	0.000122815148728401	0.00124983588902557	1.84784694326458	-3.8404376790428
CLTB	-0.467726335641769	5.1574590474603	-8.78793934498954	0.000122974414015886	0.00125049251971932	1.90984764804872	-3.84011954360136
ITGA2	2.20038059105254	2.05050344803727	15.5168453070172	0.000123182649043561	0.00125164571572438	5.22326810788864	3.8397041755898
BAZ2B	-0.87747382120858	5.06526221387237	-8.88148834576763	0.000123505432429778	0.00125396015587741	2.465784032058	-3.83906162353711
CEP250-AS1	-0.689469464367941	-0.191930479546305	-9.04497199440465	0.000123825095669765	0.00125623938335529	2.07444893693352	-3.83842684095495
SMYD5	-0.874449208742926	3.46279352948119	-9.05245154583704	0.000124348170352577	0.00126057718931157	4.88436330261982	-3.83739145139803
CGAS	-0.933251572593009	3.04828864312459	-9.20041787113905	0.000124505299186064	0.00126120141516259	2.17604039587575	-3.83708122776142
OLR1	1.99957798602848	7.84914929768728	8.72223203467128	0.000124636656123021	0.00126156382221454	2.26265867901872	3.8368221693582
CAMSAP3	3.35523357942298	0.990804249475348	8.1736646938289	0.000124742338269436	0.00126166599449677	1.61732158389829	3.83661393280237
VDAC3	-0.481773095552285	6.1699567043805	-8.69505184156513	0.000125224295341819	0.00126420076412432	1.84224871711302	-3.8356663860576
TXLNB	1.12733175897824	4.05206079336483	9.70256810513884	0.000125289404965533	0.00126420076412432	2.47733823306462	3.83553864161138
ENSG00000226281	-0.528466755765224	2.61277050411354	-9.07148491362596	0.000125438031550357	0.00126420076412432	2.08448162001135	-3.8352472719981
APOBEC3C	-0.537811163736041	6.64789422691396	-8.67756537045871	0.000125665537161684	0.00126420076412432	1.86661435454651	-3.83480189654352
TMEM91	0.922114035085488	2.89179464769518	9.68954771343493	0.000125741144808874	0.00126420076412432	2.46537534238773	3.83465405178261
HYLS1	-1.60782036339486	0.138446599246129	-10.3780923456083	0.000125752079523044	0.00126420076412432	2.87864632827006	-3.83463267675185
CRIP2	2.09589778497484	-0.294370409853287	16.0696839793462	0.000125775774934613	0.00126420076412432	5.37848814321038	3.83458636329412
CCL8	3.22048542298229	5.52172519140241	11.0441688096512	0.000125797218751736	0.00126420076412432	3.38881093492002	3.83454445774002
CAVIN1	3.35167414051561	6.28809216839565	9.86987068013993	0.000125854974169206	0.00126420076412432	3.81940638494669	3.83443162545746
MAP7	1.52980333878422	3.53215289953893	11.0964948860427	0.000125979900207955	0.00126449331014813	4.23897514739721	3.83418773400194
ALKBH7	-0.903186708427203	3.84975998099374	-9.07180187175731	0.000126236704066338	0.0012654037119608	3.59113972538641	-3.83368709435481
TRIB1	0.661943774060965	6.01494224482468	8.71432118530373	0.000126262344772511	0.0012654037119608	2.49044899320783	3.83363716046637
FUT11	-0.924829913583664	4.1496594168034	-9.06800337492124	0.000126378134126975	0.00126560318083607	3.46180573831614	-3.83341178593132
DHX38	-0.484734495044221	5.8414712050649	-8.68411926419573	0.000126523509532959	0.00126609840964786	2.30336891184738	-3.83312909997797
TSHZ3	1.27484823332361	1.04722189115501	10.9009135634639	0.000126759225555838	0.00126749622584205	3.14341579911602	3.8326713945099
WDFY3-AS2	0.746272312572743	1.26918076899514	9.47610197702918	0.00012719554757587	0.00127089631525655	2.42208138638522	3.83182627185136
NF2	-0.743075169150054	4.96746174581404	-8.83754126903746	0.000127610351083033	0.00127339992309462	1.97859271843547	-3.83102535869001
H4C15	6.28162935242722	-0.544907739661444	6.01361845718987	0.000127639071009484	0.00127339992309462	1.48427434442956	3.83096999638995
POLG	-0.912553879715419	5.78619679390109	-8.70467963151475	0.00012812318694521	0.00127663739548203	4.25664399196299	-3.83003854734867
WASHC2A	-0.548084613324528	5.8066834579316	-8.6809672138757	0.000128157023184611	0.00127663739548203	1.87829501877284	-3.82997356980844
POLH	-0.555480743946342	3.50238596221614	-8.91833524308613	0.000128454772589749	0.00127863841886282	1.99004948486373	-3.82940248182415
PTK2B	0.796016884884409	6.12652567691949	8.67891541562405	0.00012912042007962	0.00128429572315818	4.50266081345334	3.82813025843749
NOVA2	2.87736414730993	0.741981224259729	8.20191327155848	0.000129385626122318	0.00128506664315415	1.5744608130607	3.8276251027162
STAT4	2.11694281349789	3.5159139033499	13.1455594158256	0.000129604862856471	0.00128506664315415	4.50481254899487	3.82720824402495
TMEM254	-0.863324576026586	4.11633158069801	-9.01149388853711	0.000129674045649071	0.00128506664315415	2.30908103743263	-3.82707683717348
YEATS4	-0.664378787105905	3.5271253126972	-8.92995637990322	0.000129793099055132	0.00128506664315415	2.16952539872841	-3.82685085991308
CHROMR	-0.51596031234316	4.05996969920036	-8.83410432853533	0.000129816190685926	0.00128506664315415	1.93455191453197	-3.8268070519218
SMIM7	-0.532240604293279	4.8957394963781	-8.70563999259631	0.00012982740156979	0.00128506664315415	2.56731612003216	-3.82678578598525
MAGI1	0.825728379507959	4.22546838935121	9.21577125820416	0.000129932869505535	0.00128506664315415	2.18720969386495	3.82658580843204
RRP9	-0.604797201993319	2.36676726918195	-8.90732536897742	0.000130073071905527	0.00128506664315415	2.00217132184375	-3.8263202076299
ZNF396	1.10442261549257	0.906198259956061	9.98877705822105	0.000130074174956735	0.00128506664315415	2.65666792729144	3.82631811906869
SLC52A2	-0.769429598808556	5.12073811498515	-8.76981007238194	0.000130267360722285	0.0012860126358814	2.05163190715088	-3.82595259061812
CSE1L	-0.499554751221824	5.79874696916263	-8.6583957233705	0.000130417110142763	0.00128652872703612	1.82869006147486	-3.82566959974031
COQ9	-0.57959599707413	4.8970983881626	-8.72804102887662	0.000130636987208595	0.00128773532051251	1.97083996281021	-3.82525463863778
CREB3L1	1.89175729956217	0.793354517113313	13.9036835308304	0.000130788533548979	0.00128784248157542	4.55438546067637	3.82496901707417
MNAT1	0.96065835506337	2.74911197572577	9.80994540408295	0.000130843000817687	0.00128784248157542	2.56463735229767	3.82486643801339
ARHGAP35	0.528847916974907	6.76442875672435	8.60906193711287	0.000131695508003273	0.00129526751872966	1.78520208225574	3.82326611989765
CSF1	1.97800614182401	9.22903382755992	8.61675855324854	0.000131867701778085	0.0012959953803194	4.06063043581179	3.82294406477194
RTN2	0.914577797567134	4.7131221235065	9.02764894965225	0.000131997659201354	0.00129630736889782	4.85929613634537	3.82270126685232
SLC12A7	-1.06885304490667	5.86780843095359	-8.7264313738121	0.00013234631549569	0.00129876506931421	2.00295443722324	-3.82205098748296
BLTP3A	-0.634737662588843	6.6289318148518	-8.59648965897055	0.000132501161212235	0.00129931859349205	1.78638086790211	-3.82176270200399
TAX1BP3	-0.78573506470007	5.92881850642434	-8.63256745168168	0.000132642678980816	0.00129974069774892	1.79887991618315	-3.82149950746074
TAMALIN	1.8430841257916	1.13506916585981	12.4473602741436	0.000132753333982641	0.00129985998162974	4.60743239210612	3.82129389570809
STX17	0.841532464344393	4.93426073158666	8.92169213283385	0.000132873341733907	0.00130007059862553	2.26729886153684	3.8210710877563
TLN2	0.661058160192719	4.59562773456521	8.93734933193638	0.000133136251776894	0.00130167806459498	2.0108507958623	3.82058362752063
MRTFA	-0.499941545400825	6.06599532841853	-8.60617234362223	0.000133254181305943	0.00130186672024955	1.78296108223754	-3.82036526954912
CARD8	-0.664641148096417	4.59644180765431	-8.80153168068448	0.000133411494854008	0.00130243958622637	1.91400969612009	-3.82007427151589
APOBEC3F	0.938275866256857	2.41979151637954	9.77015504547852	0.000133946017527584	0.00130608004077153	2.61713377860078	3.81908792320158
ATAD5	-1.49032284504036	1.07576830222977	-9.91441761356962	0.000133982299810944	0.00130608004077153	2.61311723093851	-3.81902110641633
METTL18	-0.778902489163511	1.11961611729366	-8.8930813271939	0.000134355225710505	0.00130828010282259	1.97637549745935	-3.81833531934118
ZSCAN29	-0.489408283802021	3.81851015799513	-8.78020605707646	0.000134486267051851	0.00130828010282259	1.90122750134684	-3.81809476838148
PHLDB1	0.837896457140686	3.92149955277654	9.25100328365866	0.000134557199874598	0.00130828010282259	2.21760481078683	3.81796464998673
SHLD1	-0.699132851544135	0.952980829013677	-8.92457123425487	0.00013464975187097	0.00130828010282259	1.99770540437583	-3.81779497075371
MMP19	0.974822367715709	7.61405192089494	8.58322014820375	0.000134739768641562	0.00130828010282259	1.76709616626029	3.81763004482648
OSGIN1	-0.969234519596928	3.59213947284631	-9.27081805150384	0.000134802707768674	0.00130828010282259	2.22480932616237	-3.81751479136997
DST	1.30447287970346	4.22968055776048	9.56813255915943	0.000135234289779514	0.00131150432828789	2.39932128148585	3.81672584603241
SPP1	0.935940965722662	14.0202421828878	8.55195935251514	0.000135588478083607	0.00131268747229465	1.74390000285213	3.81608014896245
TRIM46	1.68996004032236	0.877866045507531	11.8052579519498	0.000135628984675064	0.00131268747229465	4.67175938250983	3.81600640538322
KANK3	2.89034295168949	0.780795926913493	9.04824648574196	0.000135705536941052	0.00131268747229465	2.12867580214215	3.8158670961128
LPL	0.551607316232101	11.3224033056491	8.55088000264842	0.000135779022904694	0.00131268747229465	1.74178681686702	3.81573343650646
PTPRU	2.29916690981495	0.930995028858359	14.5112365613489	0.000135902351713317	0.00131268747229465	4.82261081468184	3.8155092735577
MMP2	0.666375532036881	7.62913641837066	8.55430098634673	0.000135953009669429	0.00131268747229465	1.74474934094821	3.81541725297066
PSMD8	-0.630564511396312	6.65062419119043	-8.54499674405434	0.000136622910329455	0.00131795768908178	4.36211391142013	-3.81420340153184
SPATA13	-0.750504015112964	4.63097783304328	-8.6544437523088	0.000136757473793695	0.00131795768908178	1.81176216393715	-3.81396025067294
CLSTN1	0.792321510070535	7.99723492659628	8.54234514555161	0.000136798396396851	0.00131795768908178	3.01861897399173	3.81388634984026
RRN3P3	-1.07400265808045	1.93732088179556	-9.39020520968857	0.000137436215964548	0.00132313684501536	2.36882419687367	-3.81273721555926
BRD9	-0.911165945285252	4.16473559671778	-8.86752171552761	0.00013759771723272	0.00132372614413606	3.89352267427523	-3.81244704224149
KCNK13	-0.563413658066807	4.97405292573473	-8.64415275816557	0.000138149097351944	0.00132806258991137	1.80575002412702	-3.81145877568444
ZHX3	0.700912187930944	5.02851855712673	8.74345653731715	0.000138392874319155	0.00132864317184484	2.39754407544287	3.8110230258489
PTP4A2	0.602829671177113	8.0367506336617	8.52283617191509	0.000138410816068388	0.00132864317184484	1.74898101375067	3.81099098365401
SRM	-1.52392914867824	4.63508807529362	-9.27753969472853	0.000138881627009459	0.00133219374629204	5.1067459176262	-3.810151557092
EVI2B	-1.32876628903865	7.15382082833347	-8.53445332811105	0.000139384194792342	0.00133413221178096	2.26763687086324	-3.80925846269957
NDUFS7	-0.66425791676967	5.28781319456205	-8.59492679313236	0.000139662415081176	0.00133413221178096	2.08043691225604	-3.80876535135652
POLR2C	-0.515559781465378	4.95894252265528	-8.59538300692577	0.000140059476546186	0.00133413221178096	2.14788323277907	-3.80806320873153
ROR2	1.83305104261538	2.20437529298497	12.5331390329872	0.000140081002594397	0.00133413221178096	3.95731676767093	3.80802519679824
LSM7	-0.583163844016432	3.43723026930389	-8.76903344388045	0.000140125125786182	0.00133413221178096	1.89211474963412	-3.80794729872359
PRXL2B	-1.49207025876124	5.69772682178543	-8.74943511482847	0.00014040813315806	0.00133413221178096	1.91516546444237	-3.8074482069627
THOP1	-0.885738096171447	4.38375416235806	-8.85463911052996	0.000140443606289313	0.00133413221178096	2.18975903990754	-3.80738571589846
H2AC18	-0.861314873723488	3.25496922951612	-9.05236929388543	0.0001406424043545	0.00133413221178096	2.0845904578745	-3.80703577915521
TPRN	-1.24910527860506	3.05343747667777	-9.47560712791018	0.000140703888077707	0.00133413221178096	4.74455017853993	-3.80692764599598
TTC13	0.749403918646749	3.89258663111715	9.13560726789303	0.000140799342438553	0.00133413221178096	2.43144271736641	3.806759855867
RUNX2	1.86402457026248	0.889815794640647	15.621904812941	0.000140844464604968	0.00133413221178096	5.1953990271896	3.80668057719857
BCAR3	0.835650593976477	5.41624975893755	8.67338620998463	0.000140859206541688	0.00133413221178096	2.8328974698529	3.80665468111968
ZNF516	0.676636503295412	5.62316120370615	8.57794405910994	0.000140931741122521	0.00133413221178096	4.39684828957199	3.80652730210897
HNRNPAB	-0.915455100235948	6.58376352481518	-8.51728091895618	0.000140941812213967	0.00133413221178096	2.51262543844981	-3.8065096210039
ARAP3	0.9643251102467	5.52204055044025	8.68416924535713	0.00014110744750177	0.00133413221178096	3.52472969495863	3.80621899740271
TSPYL1	0.835018896863016	7.0585779938217	8.50525087776481	0.000141170268230597	0.00133413221178096	4.320023001301	3.80610885621344
C17orf58	-0.85531577043788	3.16534063454889	-8.9765301180024	0.000141192019107317	0.00133413221178096	2.76505982459845	-3.80607073198874
RIPK2-DT	1.10679701205379	1.82293605818556	9.73391991398688	0.000141272618519674	0.00133413221178096	2.50092086791653	3.80592950818704
THAP1	-0.603880388534568	3.22945660283541	-8.62424558677051	0.000141370628950548	0.00133413221178096	4.44546104980202	-3.80575787954605
NEK9	0.688245663267841	6.25326795928969	8.5388294787594	0.000141413217986645	0.00133413221178096	1.74440252831025	3.80568333569225
SYNCRIP	-0.651663911885089	7.41296368421135	-8.48862519842013	0.000141717647685043	0.00133413221178096	1.92638068131144	-3.80515110543464
NDUFA10	-0.838528611165566	6.0633431674922	-8.52887081374048	0.000141791532523348	0.00133413221178096	1.86542063933569	-3.80502209597584
IDH1	0.641959258129546	9.1697971359614	8.48507256863936	0.000141879694882679	0.00133413221178096	1.71420246587071	3.80486823952472
CDK11A	-0.570584980678346	4.25668650802822	-8.68309569000659	0.000141887903935754	0.00133413221178096	1.89587785527804	-3.80485391808685
DNM1	1.58422079511004	3.15806608984046	11.2023074877968	0.000141933588932225	0.00133413221178096	3.34673367980286	3.80477423071878
BRIP1	-2.26380576328081	0.48265789897244	-11.6741427342204	0.000142029575632727	0.00133413221178096	3.61730873227988	-3.80460688182493
LIN54	-0.600446239234984	4.18197784854053	-8.58158559832426	0.000142145848351083	0.00133413221178096	4.40067210454731	-3.80440430769101
PFN2	2.22523495547462	2.51869518425858	15.8351111575761	0.000142243666212512	0.00133413221178096	6.12287635029369	3.80423400704593
CYTL1	1.94298224459535	1.54845586319636	12.1950823052595	0.000142246436848814	0.00133413221178096	3.81449911692343	3.80422918498172
IQSEC2	0.585356672890031	5.10930059527778	8.65800945502282	0.00014230673282945	0.00133413221178096	1.81495402684511	3.80412426669834
CC2D1B	-0.536151549441163	5.40672405325473	-8.53140334468092	0.000142312139056637	0.00133413221178096	2.17458591753563	-3.80411486161453
HMGB1	-0.92436643858289	7.14088127240455	-8.48656126471466	0.000142318217606454	0.00133413221178096	4.30017198627576	-3.804104287309
AIG1	1.71747287413022	3.88206254049866	10.9287524680795	0.000142682985459333	0.00133483939079667	3.74199702267617	3.80347051087232
IGFBPL1	2.57577941272166	0.317108521258188	14.9357588247411	0.000142782692208249	0.00133483939079667	4.96923926911939	3.80329753805747
VPS28	-0.658705000048307	5.64430574230905	-8.52851959291901	0.000142788581130174	0.00133483939079667	1.76463487270464	-3.80328732542246
ZNF233	0.736034764367835	0.751653965018927	9.37394815383171	0.000142912333709429	0.00133483939079667	2.27412058927163	3.80307280400239
LYSMD2	1.12188812022092	4.05357991184367	9.50898361888041	0.000142986280151791	0.00133483939079667	2.43000537769218	3.80294470352516
LUCAT1	1.93542523737883	3.18863889735095	12.5701260140454	0.000143000446896469	0.00133483939079667	4.01120795136918	3.80292016900959
ZNF518B	0.547807664170655	4.74584346452716	8.71700240980349	0.000143254818357686	0.00133626879682198	1.86241304778258	3.80248002779018
NAPB	0.586621352376403	3.85522337655393	8.94917514860728	0.000143550075642863	0.00133807729407496	2.04992773451319	3.80197006349895
ERGIC1	0.52075278882414	7.38613914313183	8.46723363433966	0.000143910863870161	0.00134020332390633	1.73993652708406	3.80134825435975
FZD3	1.24145260417921	3.18278556427909	10.0691222760151	0.000143981234434364	0.00134020332390633	2.69342798798843	3.80122714363541
MCM10	-3.05332944038924	-0.624868515008787	-13.029663980701	0.000144173633638695	0.00134065533689134	4.19846146142049	-3.80089630077421
TMBIM4	-0.727717166276959	6.32529137647937	-8.47890212583539	0.000144232940251967	0.00134065533689134	1.77781698055848	-3.80079440305224
TARBP2	-0.772892846101272	3.75558931235498	-8.77004301987023	0.000144435997694922	0.0013415979828116	2.98262395015284	-3.80044581825279
TOE1	-1.47473858714018	2.40580230873872	-10.0246286816673	0.000144913550283435	0.00134508716609779	4.76569706694087	-3.79962782841346
STPG1	1.46710433844318	1.42801484239834	11.0495151972169	0.000145192057967801	0.00134672520949895	3.26967622572682	3.79915194953631
CNPY3	-0.591052996758381	6.51313766779408	-8.46061971094022	0.00014530711011756	0.00134684588935511	1.81922829446086	-3.79895561375336
HELLPAR	1.68235029010597	0.452820254110585	11.2127940715023	0.00014568527053498	0.00134755520884255	3.37833792133172	3.79831131505872
ENSG00000291015	1.05766497600358	-0.101107332602399	9.53387354824293	0.00014580901720241	0.00134755520884255	2.40031505297495	3.79810082105058
INSR	1.10528768713907	3.56446289769857	9.40275213914273	0.000145816513144638	0.00134755520884255	2.2935346125395	3.79808807580086
SLC29A4	2.9699367174106	0.920212354818915	8.04464599970817	0.000145856342481686	0.00134755520884255	1.47813596030983	3.79802036486142
SP110	0.704420971953894	5.26478063596303	8.61943638919303	0.000145894112693083	0.00134755520884255	1.83887122489151	3.79795617057271
DENND1C	-0.817886365333715	4.18527086883767	-8.78365214220531	0.000146112543723758	0.00134862899623069	1.96358984917389	-3.79758523163473
ZNF92	-0.881347202649462	2.54380596769648	-8.95463564282791	0.000146421808228472	0.00135053909630161	2.07952625138775	-3.79706093158938
KATNBL1	-0.558372099528827	3.88107273701814	-8.6551507502196	0.000146769046662734	0.00135139307147979	1.89144855330392	-3.7964734950681
CBX7	0.939335600987334	4.44469372424636	9.04963242885441	0.000146839767012448	0.00135139307147979	2.18527882949462	3.79635401517136
CCDC183-AS1	-0.752929465001067	-0.067558333066756	-8.8217822595209	0.000146946989711199	0.00135139307147979	1.94090499937641	-3.79617296896648
USP35	1.41117875302577	2.53415039466095	10.9408795203473	0.000146989750014096	0.00135139307147979	3.55409910706295	3.79610080261666
MYL12B	0.672056478907799	8.11800973065861	8.43108194476958	0.000147026324012803	0.00135139307147979	4.2410174061528	3.79603909254429
NDUFS6	-0.692009960044455	4.86161664604893	-8.53259321298113	0.000147274474483142	0.00135273193368336	3.6207107678116	-3.79562077796897
DMD	1.32817389357461	1.80706962620341	10.3822357187764	0.000147501339176131	0.00135387355757007	2.8671931044008	3.79523892576006
CHD7	0.811800625855258	4.77309803211805	8.77339703354029	0.0001479874339624	0.00135505266214545	1.94606486173065	3.79442260317196
RGP1	0.640729625371409	5.69189230565994	8.4935458462435	0.000148004690040403	0.00135505266214545	3.18996573359536	3.79439367062779
TRAPPC2	0.820025883263406	3.47607019518365	9.19934056253472	0.000148008761196416	0.00135505266214545	2.17824144465153	3.79438684515385
SLF1	-1.43902785967195	1.1081832570937	-9.74261223394885	0.000148203358691134	0.00135505266214545	3.14805503080162	-3.79406079979232
HRH1	1.41848327542292	3.93954683264179	10.0732931374926	0.000148227821085099	0.00135505266214545	2.71213742402366	3.79401984191938
RAB23	1.21680040808667	3.81685744671515	9.73704493643769	0.00014824577953921	0.00135505266214545	3.6434516512319	3.79398977777315
TPI1	-0.463025873812174	8.48643911125713	-8.41321120461465	0.000148547387345893	0.00135686987237263	1.67646492021487	-3.79348536958334
PYHIN1	0.793994965596176	1.9133922597523	9.16401024317745	0.000148967178149381	0.00135976333637184	2.14386444907142	3.79278491508742
KBTBD4	-0.524489639564352	3.52118951963387	-8.6234225615031	0.000149336217372493	0.00136218986392504	1.90643009955543	-3.79217067694074
ARL2BP	-0.552978778452437	5.65819278128166	-8.45515103965674	0.000149461603784335	0.00136239206377724	1.73955877010789	-3.79196230587694
TSPAN14	0.573707252376514	7.12217936658072	8.41162962058464	0.000149639382598484	0.00136307122906653	1.77963705973869	3.79166714939885
TNFAIP8L2	-1.05315922648617	5.06989038124283	-8.62263151736802	0.000150054605353542	0.00136591085245614	3.32572243342095	-3.79097906163712
ARMH3	-0.519947856708008	5.35827733596112	-8.4579893414386	0.000150225396317608	0.0013661676458175	1.83853053138421	-3.79069655499845
RAD51AP1	-2.64035300577529	1.86151063122088	-14.4142748973253	0.000150305321732869	0.0013661676458175	5.44162760821447	-3.79056445360438
TPRG1-AS1	1.29920124264186	0.996654629016169	10.2064105955703	0.000150700657462417	0.0013661676458175	3.78925872517716	3.78991201038432
STON1	2.23549912607672	0.294182170649223	13.642258043144	0.000150728868280715	0.0013661676458175	4.56673789992705	3.78986551421078
POLR2F	-0.564210667612536	3.72926873160578	-8.63379885699186	0.000150812691275339	0.0013661676458175	1.80908819900157	-3.78972740813702
SGO1	-2.71433037518719	-1.17359181916979	-12.5000372820499	0.0001508225405525	0.0013661676458175	3.95425736075302	-3.78971118529395
GPATCH11	0.708453743959037	4.85775570865419	8.660232919008	0.000150865009775197	0.0013661676458175	2.05670454701589	3.78964124523175
IGLON5	2.87272689425954	2.49269574526671	9.75515473610315	0.00015091085897431	0.0013661676458175	2.50678323100846	3.78956575968875
MRNIP	1.2033384024987	2.26503284262348	10.1120234253375	0.000151395561999375	0.00136961619111018	3.1361186024348	3.78876906864819
PXK	0.732701479520165	4.16398488263482	8.90309459338855	0.000151722349666881	0.00137163239263915	2.03934678098064	3.78823329212703
MAD1L1	-0.595423356074025	4.75231319170276	-8.51600182329224	0.000152771710244244	0.00138017371903749	1.7847027101793	-3.78652015431227
MPDZ	0.970981601457181	5.40014145523148	8.61776309168193	0.00015335192219146	0.00138446786662455	1.79069898953302	3.78557767663133
SLFN13	1.56476814134186	3.39693981951311	10.5490475177167	0.000153542901405413	0.00138524453564596	2.96032941775211	3.78526819027517
SIGIRR	-0.825234734373379	2.81461563578651	-8.91943815256781	0.000153717453389171	0.00138573646520078	1.99570623438024	-3.78498564140925
SNHG6	-0.48910658627962	4.07775837663856	-8.54773845398994	0.000153980454017729	0.00138573646520078	1.73997938694092	-3.78456048973987
ABCB8	-0.69305438968779	5.25062693723798	-8.46303850308096	0.000153988534133625	0.00138573646520078	1.78552866406773	-3.78454743871528
ICAM2	2.21554884832354	1.85724410046958	14.1960334102904	0.000154017379684033	0.00138573646520078	4.85770504466839	3.78450085256344
ADAMTS12	1.24115335216216	2.93769593427969	10.0222300062213	0.000154221951492902	0.00138604601505754	2.66305754434281	3.78417070038163
FAM217B	-0.855828029492387	4.03607922933884	-8.75718634940034	0.000154261807418708	0.00138604601505754	2.12595727141384	-3.78410642610484
ATP2B4	0.837353316981802	7.90961134893031	8.36263789747214	0.000154492024266968	0.0013868084761221	1.65821357117313	3.78373546895786
ODF2	-1.17561335868995	3.03346953622352	-9.25081201271813	0.00015455680493792	0.0013868084761221	2.23306398726288	-3.78363117920742
TRIM25	0.769623444170884	6.39638402624403	8.39969147901067	0.000154799649998421	0.00138804387250623	1.64044038242859	3.78324059125791
TIFAB	-2.05628276794082	3.94222043679055	-10.4754985560469	0.000155033678279858	0.00138862177834416	2.94559770152755	-3.78286472939891
FADS3	0.992711474061537	4.8894541719323	8.80218691620454	0.000155075578965267	0.00138862177834416	2.01529410485088	3.78279749104278
UBE2I	-0.442440842529928	6.46213305891743	-8.35968980836598	0.00015517971990739	0.00138862177834416	1.61144072449185	-3.78263044929922
SNX18	0.478018142933112	6.64469817681717	8.35980882372636	0.000155576292069736	0.00138914379515111	1.61099593940399	3.78199531324231
CEP250	-0.741578054091314	5.24289422836184	-8.4635265791881	0.000155803845140354	0.00138914379515111	1.75518421894067	-3.78163155993033
ZNF724	-2.09376859848293	-0.0380397927205121	-10.8692197927196	0.000155985770776074	0.00138914379515111	6.55234211293999	-3.78134110353175
MAILR	-1.01399456432111	1.27991818231539	-9.15324430412606	0.00015602004038426	0.00138914379515111	2.14300172938837	-3.78128642550809
BEX1	3.47048877948587	-0.424098265617019	8.27384908710506	0.000156075442371344	0.00138914379515111	1.59856564809025	3.78119805414515
THAP4	-0.554051882839636	4.48792615754747	-8.45996858334069	0.0001561883123311	0.00138914379515111	2.53708437983065	-3.78101810728747
THADA	-0.661733927664808	4.9900572534123	-8.45875204875349	0.000156239939768078	0.00138914379515111	1.80870086638815	-3.78093583924215
PDCL	-0.527035926634333	4.27458902861793	-8.49058335193464	0.000156270901106263	0.00138914379515111	1.98252871880237	-3.78088651478692
MRC2	2.37727860532811	3.96955488583135	12.3028963944178	0.000156289652363932	0.00138914379515111	3.86928314103575	3.78085664666204
KAT6B	-0.589064630154393	4.68143580823255	-8.48647075348457	0.000156356465911301	0.00138914379515111	1.74057399274856	-3.78075024945907
ENSG00000275764	1.00555100034134	1.42717945192041	9.57413582439819	0.000156435706247672	0.00138914379515111	2.41291931543014	3.78062411867675
KIF26B	-2.29051079222057	0.392496926894941	-13.5074595770016	0.000156501009424176	0.00138914379515111	4.43808641260125	-3.78052021755373
TMLHE	-0.610649601374471	4.05327187244092	-8.57234306474527	0.000157100117880152	0.00139352449993288	1.76280930986134	-3.77956890120906
SLC2A9	-1.04413531057197	3.62934498574756	-8.9857510217305	0.00015731779283088	0.00139451816492598	2.27413614555343	-3.7792241035094
ZNRF3	0.579766900174194	0.71295721293461	8.89668022266443	0.000157871633388662	0.00139848838194426	1.9717679922719	3.77834883904036
MAN1A1	0.932622013730723	8.20968493751489	8.3250573987814	0.000158138661483132	0.00139991428096302	4.12701977080274	3.77792787198895
PCAT7	0.900874718742009	1.81118154193266	9.5487232623058	0.000158514301607355	0.00140186683946511	2.38092494034778	3.77733681023566
GNG2	1.03690602929656	6.181446331642	8.39939009022975	0.000158571648709858	0.00140186683946511	1.68503712134599	3.77724669178941
PDE2A	2.75840307925829	0.516639172848483	15.3233140036577	0.000158788825602382	0.00140284719486335	5.18089152102067	3.77690568565333
SIRT1	-0.800969408511458	4.19351265333797	-8.64020508128658	0.000158985772846806	0.00140364763598996	1.95922370292755	-3.77659682292374
CLK4	-0.802910407182657	2.1886280551356	-8.75893692402201	0.000159124214899992	0.00140393082384023	2.25972721508677	-3.77637992645886
ADRA2B	-0.902237482504627	2.87648105080209	-8.71254676063073	0.000159440021453672	0.00140501223266756	1.85066148533564	-3.77588581776209
ACOX1	-0.63003662958581	6.09613271678448	-8.33747268504328	0.000159459680622472	0.00140501223266756	1.63239402854346	-3.77585508962508
CLCC1	-0.52289137302366	5.01701159474263	-8.41377786974314	0.000159738748255572	0.00140653218027038	1.6541362699741	-3.77541927882378
DHRSX	-0.944860292031568	4.52124591467251	-8.61594666198709	0.000160350836658535	0.00141098046203734	2.16544853031875	-3.77446590405539
CTIF	0.803442046841311	5.29930219862442	8.49902619612681	0.000160513378038135	0.00141126937296971	2.17652470836157	3.77421330881081
PECR	0.566614367809777	3.32951067526906	8.8237321315809	0.000160616838924601	0.00141126937296971	1.97819376506504	3.77405265214631
NDUFB2	-0.845744948592365	5.26831631117543	-8.42491512095842	0.000160704437273541	0.00141126937296971	2.238166730979	-3.77391670334044
TMEM45B	0.96203311497531	3.32739119567192	9.19679849213626	0.000160834812791741	0.00141147519550412	2.16358982394757	3.77371449530861
MYO15B	-1.58145638784326	2.98570357535382	-10.4139738563469	0.000161062159312575	0.00141214489504992	2.93932067906133	-3.77336225722502
GRK5	1.16934519131076	2.23144620757828	10.1872633558462	0.000161139709207769	0.00141214489504992	2.75663854596531	3.77324221272805
SMAD7	0.754877743882813	5.59525621619626	8.42182327164901	0.000161232090070477	0.00141214489504992	1.71865598081588	3.77309928134887
CGRRF1	0.616168419857258	3.39867573565467	8.87246831258979	0.000161474570626916	0.00141333080749646	1.95684830647297	3.77272448247039
IER5	0.792848537938523	7.44567409326825	8.29624464584503	0.000161994856875152	0.00141602501068623	1.62371892900403	3.77192206717293
CMC1	0.529333237694002	3.70848522763348	8.72866331707933	0.000161996951749087	0.00141602501068623	1.93263924412041	3.77191884124252
ENSG00000289056	0.569832291709516	0.876319182325861	8.85993695086636	0.000162269353945005	0.00141746737440114	1.94712492914391	3.7714996987159
VEZT	0.53751513197206	5.86522579582468	8.33067719448234	0.000162616197959179	0.00141856266726734	1.75923946787251	3.77096697043554
SLC39A13-AS1	-2.11873440246651	4.63721812225777	-9.89902053318031	0.000162893564649128	0.00141856266726734	2.97879020081917	-3.77054172326935
ZDBF2	1.48960473158799	2.61507747399657	10.6290113952234	0.000163032882504295	0.00141856266726734	3.071835050377	3.77032838386492
OTUB2	1.45042335607966	2.30825386314596	10.6068048607122	0.000163035376521318	0.00141856266726734	2.99240855735264	3.7703245663044
STIM2	1.02490519522943	4.45828992129152	8.93685085323741	0.000163036681273894	0.00141856266726734	2.22212176150256	3.77032256915792
STAB1	-0.942489214966944	8.29591226437094	-8.27746476289433	0.00016311358204113	0.00141856266726734	1.73879540695126	-3.7702048859651
P3H4	1.95670386447001	1.24837327689865	12.7625889618697	0.000163200355736851	0.00141856266726734	4.06212625768002	3.77007215664995
GRHPR	-0.579579185999595	5.25030779326737	-8.35770908296307	0.000163254541372762	0.00141856266726734	1.79166640667891	-3.76998930780651
MXRA5	-1.68967998019218	3.8747278315459	-9.6296980965917	0.00016378430284587	0.00142024137939044	2.44513913072038	-3.76918067246185
NDST2	-0.512071278451737	4.65914932813814	-8.40986445441208	0.000163800710415233	0.00142024137939044	1.66128472971218	-3.76915566702703
OARD1	-0.482934625047576	4.26603820750336	-8.42994980472883	0.000163835559691626	0.00142024137939044	1.68698853815913	-3.76910256391199
ITPRIPL1	1.06133544301105	3.10960539157	9.55747196893974	0.000163878143860265	0.00142024137939044	5.37558109136994	3.76903768884097
SEMA4F	2.46738580538091	3.30316625181763	14.1529049146726	0.000164256737990887	0.00142258837581477	4.90950922966237	3.76846161399428
GPSM3	-0.709287301063362	6.95227268754899	-8.26757230135523	0.000164404933067294	0.00142293817151161	4.06468603824941	-3.76823645815887
HDAC6	-0.544462141257157	5.09118780227307	-8.34254414658183	0.000164755751752142	0.00142504008347086	1.77328985003617	-3.76770421222515
DENND1B	0.560395365399691	4.96497435523209	8.44699477420822	0.000165122207789104	0.00142727440773306	1.80382173217656	3.76714937943142
GANAB	-0.423026900326581	8.04390728653542	-8.24975063168219	0.000165748396687303	0.00143174940306002	4.04528568409089	-3.76620397362964
NXPE3	1.41033947748822	4.7713416515196	9.09062367511268	0.000165991972999924	0.00143291566489601	2.27906799038997	3.76583713512843
ANXA11	0.634593942554769	9.77250066108616	8.24885261454062	0.000166297738612048	0.00143390493879898	1.53383994150328	3.76537735253721
TUBA1B	-0.602434352898038	9.82466287407575	-8.24507144263144	0.00016648317585744	0.00143390493879898	1.55671894720752	-3.76509889610146
PGAM5	-0.53805274245969	4.75802080899325	-8.3656963350834	0.000166494995553732	0.00143390493879898	1.70204753622249	-3.76508115729233
CACNB4	2.73531155822323	1.24215269257695	8.0259415166292	0.000166541122144014	0.00143390493879898	1.44953080719508	3.76501194258235
ADIPOR2	0.79600340235569	6.37551520550946	8.28157499531525	0.000166826082494726	0.0014347051803579	1.64396720610044	3.7645847481245
ARL10	0.522160846139567	4.00961708209462	8.61810969469685	0.000166957003886667	0.0014347051803579	1.7890168582019	3.76438870918719
SMYD2	-0.531974078476709	3.92068971336892	-8.42420627251663	0.000167054237282677	0.0014347051803579	1.82128219244512	-3.76424320751024
TMCO4	-0.588139153668033	3.7989814719825	-8.49760488386068	0.0001671831932284	0.0014347051803579	1.7118434859004	-3.76405035853028
POLR3B	-0.721429024473473	2.90950262495028	-8.61155625447618	0.000167247998829763	0.0014347051803579	1.92253621450468	-3.76395349691
NBPF10	1.04997363729765	3.73713239159806	9.24585773373111	0.00016732831020809	0.0014347051803579	2.40081066283537	3.76383350857564
ABHD11	-1.3182005903254	2.74707919463318	-9.36066821230755	0.000167420051097783	0.0014347051803579	5.18633923146975	-3.76369651037747
CEP97	1.14036038069409	2.52332216192234	9.81181374882892	0.000167647639956621	0.0014347051803579	2.70315545867402	3.76335695281255
DAPK3	0.522266791894328	5.14307566848655	8.37860833391413	0.000167697557064288	0.0014347051803579	1.64014176901508	3.76328253557502
TRIP13	-2.43433733625802	0.602375005161612	-12.3774511876643	0.000167794213744103	0.0014347051803579	3.92314477900087	-3.76313849744234
CCNJ	-0.854664193443325	3.27823469614052	-8.57355649162312	0.000167829744561906	0.0014347051803579	4.10630089698902	-3.76308556890846
MTOR	-0.801416144205896	5.88525073228863	-8.26679669338199	0.000168223689177726	0.00143662923780455	4.06383582531065	-3.76249943403634
TRIP10	0.973596337456537	4.8563266996543	8.63531929478957	0.000168272505617535	0.00143662923780455	4.45652638626999	3.76242689188907
HNRNPL	-0.74738024233002	7.26431035487849	-8.23176144380254	0.000168417524713754	0.00143693788538903	3.21373005604894	-3.76221150748444
PCSK5	1.37222948358011	3.83836042778461	9.59532418016493	0.000168947029450775	0.00143970270362226	2.43212618500547	3.76142655823504
KIF3C	1.07370712996113	4.10974142914904	9.11592919515294	0.000168959730881952	0.00143970270362226	2.14265189220956	3.76140775779511
ENSG00000215014	-2.61104151252625	-0.188677975960067	-12.7706038553753	0.000169196171199341	0.00144078726687748	8.0509314337279	-3.76105802540673
ARHGAP32	1.44842280823417	3.32780463447222	10.1420225811636	0.000169555103997842	0.0014424423651506	2.75292653482171	3.7605279850682
CD99P1	0.552039897712461	1.99922836444518	8.80916261330007	0.000169661026771305	0.0014424423651506	1.91431675626499	3.76037176933202
FRY	2.72290507435429	2.11922001419751	8.66460449393295	0.000169718387232281	0.0014424423651506	1.92854730531854	3.76028721196178
XPR1	0.843489658052129	6.44934234132912	8.24782478752007	0.000169844712301912	0.00144258710274964	4.04318177756505	3.76010108582925
LYVE1	4.49637325264641	0.944800060652461	8.12830704200013	0.000170727052277635	0.00144914878650322	1.39886800555889	3.75880467402856
HMGB3	-1.41325243266603	4.02150573321544	-9.19620145327158	0.000171191745008006	0.00145181612455338	2.41711557440101	-3.7581244378074
PPP3R1	0.464020427365129	6.91367398953309	8.21090847551075	0.00017137099812917	0.00145181612455338	1.58990558166181	3.75786250385256
NINJ2	-0.868195928822736	2.10104613261061	-8.82884262882776	0.000171371279798027	0.00145181612455338	1.94339662751918	-3.75786209246625
ANXA7	-0.542581665773503	6.54281377589413	-8.20397915346776	0.000171817020005836	0.00145465865750932	3.05747075202105	-3.75721187022488
PPP2R1A	-0.47960099385772	7.51027857160465	-8.19762019008533	0.000172097007992142	0.00145609513364633	1.50110576820681	-3.75680424937218
PSMB8-AS1	1.09675926540252	1.62708854585044	9.7430798125317	0.000172283480497553	0.00145673905130506	2.51434685727086	3.75653311903911
PMEPA1	0.763539507355483	2.33334308960994	8.91812871797815	0.000172466568333269	0.00145675752344318	1.98569263501241	3.75626717840922
FBXO31	0.930937782183843	4.65257507840122	8.62028781728954	0.000172506402692757	0.00145675752344318	4.44069705762189	3.75620935296619
NFKB1	-0.826359217563066	6.20294397589627	-8.22869920528718	0.000172960283782839	0.00145940124330153	1.5545788523004	-3.75555136297744
MAGT1	0.508630352004704	7.13121781057319	8.19376756841511	0.000173071404513721	0.00145940124330153	2.30403442193274	3.75539051907738
MTPN	0.515816228362816	8.45325179118429	8.18788023260841	0.000173151174104871	0.00145940124330153	1.69040428561974	3.75527511488089
SEPTIN4	3.39997126424155	0.152535065535337	8.29472305651941	0.000173946510382641	0.00146346488156637	1.630726549064	3.7541272133639
THY1	1.25627165969166	-0.00890408659767641	9.31197974568081	0.000173975419487739	0.00146346488156637	2.23469936408923	3.75408558215515
XRCC6	-0.543269041831921	7.53941518222171	-8.1824314447025	0.000174027233790031	0.00146346488156637	1.51294601737973	-3.7540109820781
VPS13A	0.807419700235191	4.98790808372405	8.46206156284364	0.000174076813702493	0.00146346488156637	1.68888472252323	3.75393961853704
ENSG00000261211	2.06709106869677	0.696321401974644	12.3321208913572	0.0001746816579065	0.00146761502400248	3.90664319350267	3.75307056319656
BCLAF1	-0.523707160812725	7.1060518088847	-8.17449890699898	0.000175191847013318	0.00146929935255863	1.52871857193019	-3.7523397081431
NDUFA6	-0.43482606294164	5.53889565023432	-8.22004248334414	0.000175198209062014	0.00146929935255863	1.51235133228608	-3.75233060703579
CCND3	0.611340058448207	5.87813075318091	8.23058426221639	0.000175423956459293	0.00146929935255863	1.57246550195207	3.7520078694142
PKIG	1.40337860444048	2.40305743578438	10.5359422592862	0.000175438343862454	0.00146929935255863	3.22980976245776	3.75198731384153
PRDX3	-0.452588054943164	7.39687601428208	-8.16889002475835	0.000175553119902091	0.00146929935255863	1.48027464084552	-3.75182338774623
AP4M1	-1.47867641974483	2.08418224398285	-9.59429233986846	0.000175637106667001	0.00146929935255863	5.40983198815228	-3.75170349953205
SCRIB	-0.593177504309607	5.15822013158596	-8.27210671230708	0.000175794351644103	0.00146929935255863	1.61055107419982	-3.75147918262975
CLEC1A	1.15922195420882	0.533872666269312	9.38164907284447	0.000175861573732431	0.00146929935255863	2.32886307423304	3.75138334492159
ECPAS	-0.625597358089125	6.74886250221301	-8.17275419448655	0.000175884004624792	0.00146929935255863	1.73208876596429	-3.75135137313847
SERPINI1	2.41188463124078	3.5382123485298	13.3187548403689	0.000176009414978966	0.00146941699450182	5.45743835575521	3.75117269060662
SCAMP1	0.513743708274874	6.17827599523891	8.19280799235712	0.000176343732753554	0.00147127745171565	1.60671500223871	3.75069694469379
YAE1	0.758507188588449	2.11758345942163	8.96231236760868	0.000176609486095233	0.00147256387048072	2.16378625630589	3.75031937305867
ULK2	-0.699804566945253	4.74363338128682	-8.31964930377402	0.000176840712813911	0.00147324208454155	1.62264533189154	-3.749991289865
SOCS4	0.609969928621951	4.68332999011194	8.42688715377357	0.000176914061974268	0.00147324208454155	1.67554224224152	3.74988730041165
SLC25A3	-0.490217952798773	8.09244801270251	-8.15412275565357	0.00017712305852989	0.00147370615713451	1.52178841373533	-3.74959122148584
FADS2	-0.615519878119313	5.5319812881593	-8.1866800145878	0.00017719309579305	0.00147370615713451	1.48885714993013	-3.74949207535943
CCDC120	0.509570744993601	2.09482387504449	8.5003203137922	0.000177598598305829	0.00147573065323624	4.31429651923884	3.74891876133651
CCDC9	-0.787109200957497	3.01056676329482	-8.53813766540287	0.000177660126372633	0.00147573065323624	2.17082026671561	-3.74883187831854
SLFN12L	1.25350256540471	2.47789915940104	9.95817774019759	0.000177882142871201	0.00147662079851512	2.62180085500217	3.74851860665332
PGLS	-0.64580528359589	5.55120748663826	-8.20876961537075	0.000177991036475306	0.00147662079851512	1.73908441148529	-3.74836508901001
ADAM10	0.53190134350132	8.1420173958833	8.14635803614611	0.000178248962906935	0.00147783169686472	1.53209088233477	3.74800181768844
LINC01160	1.39880400021528	1.99220558841436	10.166164813809	0.000178938721555253	0.0014820795978596	2.81016869138151	3.74703276378637
PTPRO	-1.30859262019128	5.97479122262119	-8.24386346520285	0.000179092422890721	0.0014820795978596	3.09288141523608	-3.74681730470931
DIAPH3	-1.91036846345819	0.139676743146404	-10.306434966451	0.000179129793156712	0.0014820795978596	2.8282477440253	-3.74676494521409
HGH1	-0.928229981619388	4.00670639261664	-8.52812644429471	0.000179210473383129	0.0014820795978596	2.65922157349885	-3.7466519391297
PBXIP1	0.757324765523822	6.61498783838684	8.16161414707452	0.000179531734249985	0.00148249672790155	1.63431581307516	3.74620243377876
GPN1	-0.729511320369538	4.73447108949784	-8.31449652803786	0.000179662369375736	0.00148249672790155	1.79549616655431	-3.74601986653435
PHF8	-0.55908228949627	4.34793797718399	-8.31430968841101	0.000179666631202294	0.00148249672790155	1.5832828558127	-3.74601391258247
LINC00888	0.853407136618762	3.47749305971165	8.92374771196826	0.000179710187487119	0.00148249672790155	2.1311286462762	3.74595307022373
BRPF3	-0.849091728018843	4.41636267494625	-8.41647055129126	0.000180015275619464	0.00148348347744197	1.95792071299083	-3.7455272908038
TRAK1	0.557759303357593	6.53446015045766	8.15038326111671	0.000180054589806958	0.00148348347744197	1.61184091922197	3.74547247348315
RAB15	1.59950073478779	1.3379204674338	10.7911731081041	0.000180362898805556	0.00148404175109399	3.08971357440431	3.74504297585979
C12orf57	1.29105110929385	3.9477412927972	9.40733389871575	0.000180381376835721	0.00148404175109399	2.66097288711474	3.74501725650465
TIGD2	1.21534302050663	2.44348080502626	9.76674942997424	0.000180459656830507	0.00148404175109399	2.64342807689065	3.74490832695946
ARHGAP12	0.576995303891654	5.40838339857841	8.22914968683834	0.000180857506926048	0.00148552833536179	1.52439186815437	3.74435538940464
SCRN3	0.523732290522048	4.04193829964766	8.48344715621409	0.0001808655227613	0.00148552833536179	1.71006914263537	3.74434426064327
ISOC2	-0.739792625738203	4.89125652929142	-8.27427012797186	0.000180993354742232	0.00148565378684249	1.63993685471343	-3.74416684812413
CSNK1G3	0.539708649796736	4.83849143047896	8.31073282607515	0.000181698832191661	0.00149009052697166	1.81049829388094	3.74318986031628
IFT27	0.594544131425021	3.26577777696607	8.62382176082255	0.000181777537134248	0.00149009052697166	2.20442150244406	3.74308108617772
PLPP5	-0.502144181285042	4.25656686703947	-8.2827602056397	0.000181872553901913	0.00149009052697166	1.5572359001968	-3.74294982726616
SPTLC3	1.17016510260322	3.296688126527	9.46636979151364	0.000183079460768429	0.00149695130220321	2.36337619591749	3.74128815807615
CTDSP2	0.45879263055049	7.41250576529057	8.11011712936234	0.000183139995909767	0.00149695130220321	1.43426614427086	3.741205084784
MRC1	0.778412217752331	10.9744600386783	8.10631848424964	0.000183432005508574	0.00149695130220321	1.55362168541134	3.74080471783582
CCDC112	1.02511665146437	4.31473629071265	8.80420947242916	0.000183626692314327	0.00149695130220321	2.14178779417707	3.74053812047421
UBE2C	-2.63119370765105	0.337492005351233	-13.5048949563334	0.000183658382162899	0.00149695130220321	4.40397234466016	-3.74049475064281
POLQ	-2.64945928852428	0.341277454803253	-13.7912006688163	0.000183696559709105	0.00149695130220321	4.58780723736414	-3.74044251127366
UBA7	-1.42250974851721	4.46100165131532	-8.85128495400782	0.000183701246091973	0.00149695130220321	2.48762284293016	-3.74043609947257
MAPRE2	0.562193600212239	6.74163434200594	8.11314208586438	0.000183871232693748	0.00149695130220321	1.47548343098182	3.74020363160452
RAD51B	0.743130392250696	2.25849380189329	8.96468130250875	0.0001841349584371	0.00149695130220321	2.02890870012505	3.73984336886156
CCNB1	-2.47272926343558	2.27871688578776	-13.7484388265017	0.000184167504073844	0.00149695130220321	4.75123319038861	-3.73979894349947
MED24	-0.550054251632186	5.38061426047434	-8.12394875545574	0.000184171955484683	0.00149695130220321	3.9073069456765	-3.73979286781976
MORC2	0.551293733679058	4.67609095379033	8.32071554010248	0.000184183885268006	0.00149695130220321	1.79002669564719	3.73977658567574
POGLUT3	-1.34640784394937	3.92697360411998	-8.97403833268514	0.000184229926956217	0.00149695130220321	2.40477161200055	-3.73971375582479
CAMK2D	0.671366393656716	6.26222352682409	8.12741072920852	0.000184381118782281	0.00149695130220321	2.31331591242221	3.73950753875534
DCXR	-0.759731262559952	4.19807888413858	-8.37241304557519	0.000184411153676977	0.00149695130220321	1.64252913802185	-3.73946659179043
FMC1	-0.977131357394688	1.33507652366526	-8.59519858227148	0.000184621594533952	0.00149746649946761	3.28724286196879	-3.73917987074031
FBXO48	0.871715185854844	2.05687761886133	9.01462819965981	0.000184701527474299	0.00149746649946761	2.48322686928983	3.73907104436792
LYST	0.720095360680921	6.47652154424998	8.12070089062804	0.000185284688636567	0.00150127231756541	1.44785952587121	3.73827842453484
RPL39L	0.69618093392557	1.49437427637714	8.76982456401948	0.000186573784513321	0.0015099259885653	1.89962261263822	3.73653460253468
PLOD1	-0.597025353048399	7.20794678962381	-8.08251849401576	0.000186581505216305	0.0015099259885653	1.6382371625621	-3.73652419252864
RAB29	0.612349311440108	6.08576412197371	8.11717137557281	0.000186876066461798	0.00151138308898852	1.46366440797573	3.73612733075891
TRAPPC12	-0.477660858079382	5.58325417280701	-8.11191392633224	0.000187248114884627	0.00151346470812137	1.53622223179374	-3.73562691018994
RILP	-0.652844000594187	4.23477651343894	-8.29155869477436	0.000187412390901909	0.00151386545135514	1.56394401986723	-3.73540624950666
LINC01827	1.22958976232768	0.21629144711595	9.5896790891719	0.000187562861666366	0.00151415425757453	2.42379859324893	3.73520429194317
ZNF628	-0.552946014973657	2.69004889128934	-8.18059124203191	0.000188284663583539	0.00151819986867886	3.96959144837916	-3.7342376224687
GLCE	1.03548971108202	5.65886249077677	8.23965096447359	0.00018839658228407	0.00151819986867886	1.72999691778073	3.7340880479351
THG1L	-0.827752489377042	2.07969034448145	-8.48399520928987	0.000188460085475483	0.00151819986867886	1.71092948369586	-3.73400321578298
MAST3	0.610088898497749	5.29081851428463	8.19575967404894	0.000188627106713207	0.00151819986867886	1.57338458543475	3.73378022493886
SNAI3-AS1	0.687849232990348	2.0076811022983	8.73582540971885	0.000188639123011843	0.00151819986867886	2.07718041335998	3.73376418907879
METRNL	-0.510657716925569	6.12353941172798	-8.09193665900695	0.000188795688512127	0.00151853399919047	1.42218604664324	-3.73355533869659
LRRC8D	0.580239675707009	5.47479495997383	8.12565527775939	0.000189710324413976	0.00152257551611452	3.9091680333086	3.73233850467516
ITPR2-AS1	0.925817513311498	2.30822970928994	9.26204624924844	0.000189714383331225	0.00152257551611452	2.2029068353593	3.73233311698029
PSMG1	-0.639775864844256	3.66892783967837	-8.30490441279034	0.000189774719766639	0.00152257551611452	1.63483159908903	-3.73225304083159
ATP5F1A	-0.428741676603545	8.67397239974859	-8.05280358460895	0.000189858956376175	0.00152257551611452	1.39244364727163	-3.73214128532388
MEF2C	0.658818487015912	6.78690044560695	8.06891540979274	0.00018987493745924	0.00152257551611452	1.40424732480714	3.73212008870843
LRRK1	-0.714572257409587	5.47830216736508	-8.14375737332168	0.000190075983089202	0.00152326223484783	1.50208878661584	-3.73185357363933
HSPA13	0.461713274931826	4.94843728426462	8.19917259356162	0.000190295894703608	0.00152409921977726	1.50320223380409	3.73156235221063
SPC24	-2.47306217743244	-0.925454926974296	-11.289498195705	0.000190429248319319	0.00152424235813626	3.35389899283294	-3.73138591059743
KARS1	-0.507310646273351	6.50670205749389	-8.05355712899108	0.000191042895223462	0.00152776743669596	1.70367705175279	-3.73057548147737
WDR45	-0.709787001859943	4.39970272128095	-8.17506616625995	0.000191280848818524	0.00152776743669596	3.96350419464451	-3.73026187985458
PALS2	1.53202063050846	0.58988992650681	10.460031017476	0.000191305166794589	0.00152776743669596	2.92605771662117	3.7302298515825
PLOD2	1.9208759254875	2.2394406269203	11.7394974946063	0.000191332644356272	0.00152776743669596	3.57620094069584	3.73019366654555
PCBP1	-0.560160021963772	8.06015142792877	-8.04064887602419	0.000191574735237546	0.00152877565320458	1.5213477663375	-3.72987506940885
FANCM	-1.96558411903854	1.03434987899547	-10.6744430016407	0.000191910734256815	0.00152981946195042	3.73759130991095	-3.72943351344225
FAHD2A	-1.08662054257118	3.31906111368861	-8.73877144734901	0.000191937345934533	0.00152981946195042	2.48418959752798	-3.72939857253693
DIP2C	-0.897634847620117	5.78117270522675	-8.08667699741229	0.0001929569808268	0.00153701821963364	1.42504253246652	-3.72806321807093
CLIP1	-0.449249358567538	6.52556496031854	-8.03623568400389	0.000193168565715812	0.0015377755723058	1.41675840784416	-3.72778694907018
SCARF2	0.980046164776881	-0.951029207885171	8.92040681660301	0.00019373372394203	0.00154104734701893	1.98664967594063	3.72705040687849
RPL10	-0.422879399370568	8.62368688968466	-8.02318232233523	0.000193813061296418	0.00154104734701893	1.37132427057313	-3.7269471721693
MVB12B	-0.875340450612696	2.66425936372687	-8.63348151752915	0.000194180834631432	0.00154304204473225	1.79822410363604	-3.72646913924912
SLC2A13	0.564172421612112	5.16182187104252	8.1479355027084	0.000194338056749458	0.00154336222084001	2.17400200319211	3.72626504100505
DCUN1D2	0.485860080551825	3.00078520587738	8.41491559840141	0.000194481626588424	0.00154357365564678	2.19144504213299	3.7260788009897
KCTD21	0.790152576282175	3.53929941300612	8.69284282899014	0.000194880323539369	0.00154580852788229	2.3247441389403	3.7255622846642
POLDIP2	-0.586464306613451	5.92295601988624	-8.04314923827946	0.000195137267587521	0.00154664467787339	1.53463567127131	-3.72522993671665
GNB2	-0.531888322760248	7.50417921436166	-8.01354291895463	0.000195289059558044	0.00154664467787339	2.48830045155778	-3.72503379239452
AMFR	0.491941803448667	6.95633945943139	8.02221217552759	0.000195462377488667	0.00154664467787339	1.38301073397962	3.7248100075031
INPP5B	-0.571791823103431	4.6207353902778	-8.158889633463	0.000195542938312241	0.00154664467787339	1.4783876922025	-3.72470605233502
SRGAP2B	0.685936334783726	5.09907023034359	8.20248762699858	0.00019558267113372	0.00154664467787339	1.52239896901997	3.72465479617597
NDUFS3	-0.721747322798519	5.13285229713062	-8.11758834723855	0.000195688810671154	0.00154664467787339	1.69629369017896	-3.72451792194857
TOR2A	-0.475955433558603	4.40405107731557	-8.12325294567764	0.000196429439362285	0.0015515692221082	1.65107885997583	-3.72356476749327
GSTM4	-0.94125478582569	5.64232153236135	-8.07505416636234	0.000196701868208758	0.00155277138691964	1.41657075885088	-3.72321501364624
ARHGAP4	-0.650946044841038	6.57873149218188	-8.01734995632322	0.000196816920245212	0.00155277138691964	1.38593932904543	-3.72306744243005
RTL10	-0.681874539510692	3.32296557629284	-8.29547207600316	0.000197079302976196	0.00155391261647719	1.59519807283809	-3.72273120083459
VWA8	0.584786607569641	6.19351996957909	8.032216104644	0.000197247253328427	0.00155430835622801	1.38548987163417	3.72251619437782
CRPPA	-2.19629033701819	-1.64907970334461	-10.0914966892247	0.000197882560041106	0.00155816887546891	2.8486819602866	-3.72170444128246
NRM	1.29848751044381	3.5533386701619	9.51015328460063	0.000198208883317054	0.00155816887546891	3.60596538745823	3.72128843831617
SSR3	0.470820336223816	7.86247361554694	7.99316362471993	0.000198231781361103	0.00155816887546891	1.56087185213587	3.72125927163158
MRPL42	0.594393863153004	4.61858081989509	8.2519511958316	0.000198486387571672	0.00155816887546891	1.57746721218022	3.72093517673207
ELK1	0.499149249694603	5.08371365571827	8.11956240154811	0.000198539706172501	0.00155816887546891	1.47956895247408	3.72086735555846
CSNK1E	0.54000967230592	5.41649176834525	8.09121648942646	0.000198611263119624	0.00155816887546891	1.43931885405363	3.7207763621274
TTC7B	-0.718571954784952	5.19314947816964	-8.08652296904701	0.000198695082024546	0.00155816887546891	1.42150430764942	-3.72066981527716
NUDT22	0.529871404973425	4.46356709501232	8.24958828681243	0.000198964938254403	0.00155816887546891	1.66926154971882	3.72032707269303
SNU13	-0.677076628805399	5.17164938946355	-8.08812718700409	0.000198971384631834	0.00155816887546891	1.78317054321906	-3.72031889053485
HS3ST1	-0.783794961809054	4.93450077523702	-8.18500567402211	0.000199202555298925	0.00155816887546891	1.50861555470951	-3.72002563829591
TRIM14	0.873717913513155	5.70107938938725	8.12123994158889	0.000199310659363553	0.00155816887546891	1.7316038418482	3.71988861226764
CHCHD10	-0.62704256470581	6.76175398052782	-7.99345419599356	0.000199375204114446	0.00155816887546891	1.37023729205738	-3.71980683262013
VPS4A	-0.44230592370818	6.21841221138881	-8.00017403661133	0.000199386156500526	0.00155816887546891	1.37692438843762	-3.71979295816979
BOP1	-0.837769221930269	3.67963222144209	-8.39226836923206	0.000199394507644828	0.00155816887546891	1.665173703149	-3.71978237944599
PEBP1	-0.768061006284359	7.23851063157638	-7.98695900110095	0.000199507947537121	0.00155816887546891	2.46556640906937	-3.71963872187818
NUP85	-0.86062456977522	4.21894414424491	-8.22433933322051	0.000199869615283743	0.0015600704033886	3.47948472431511	-3.71918122630764
RNF141	0.715629538747101	5.15872364336266	8.15732799861738	0.000200133433327378	0.00156120637499294	1.47652537126689	3.71884799712406
AHCYL1	0.617733813395041	7.71425848042362	7.97897205171442	0.000200490635914987	0.00156303115243081	1.90833078214661	3.71839747076906
MXI1	0.719358479702892	4.74689953266045	8.28113371783776	0.000200604195182801	0.00156303115243081	1.57851806997542	3.71825440065348
DAZAP2	-0.545217788943562	8.15231004746433	-7.97213667396297	0.000200887129028418	0.0015643122218561	1.79290507320451	-3.71789827097333
PHOSPHO1	2.81823344967026	1.04505683248614	7.47190914463886	0.000201498112576137	0.00156804064376197	1.4670138206384	3.71713082889737
LINC02940	1.7861050386489	0.78782657461561	11.1180114195988	0.000201603528484284	0.00156804064376197	3.88518911945723	3.71699863962997
KIF18A	-2.06191720882422	-0.685266306905228	-9.83021748393102	0.000201781100954223	0.00156849749793569	2.55478201841449	-3.71677611434382
EEF1D	-0.442664294489861	6.51194469417754	-7.98959845534336	0.000202044767106207	0.00156890062690298	1.34655850413335	-3.71644603974314
COMT	-0.483583484868018	6.83814763530255	-7.96462587281313	0.000202070692153577	0.00156890062690298	3.72995325167101	-3.71641360691999
CERS6	0.667578196533096	6.86726534244923	7.97530099894665	0.000202480878744553	0.00157116115141056	1.46758303507212	3.71590097371331
QTRT1	-0.91353587827499	2.34398877201432	-8.46569560119801	0.000202909636469557	0.00157239946157185	2.04892308705508	-3.71536617290192
PHC2	0.555451499742649	6.85850108624409	7.96703211822062	0.000202925110891025	0.00157239946157185	2.29759036116423	3.71534689110307
SGSM1	2.29278359041184	0.86949874666054	12.4238428317818	0.000202997854573713	0.00157239946157185	3.92708251230168	3.71525626783076
RNF24	1.50916336057241	4.89820799185249	8.76829179434088	0.000203148402645007	0.00157264267830583	2.41797272972046	3.7150688135742
HDAC10	-0.644831332198092	4.0840215318496	-8.18289064250516	0.000203457830737098	0.00157411483464183	1.50478323343399	-3.71468393997315
FGL2	1.06718665565902	7.42779485378519	7.97521779772432	0.00020357951312461	0.00157413356399047	1.37219917093588	3.71453273930406
PMAIP1	1.72302138680749	3.42475965960529	10.5591591955627	0.000203861441321636	0.00157513175618125	4.78750575179667	3.71418274560703
PM20D2	1.71892452283624	3.21818453002996	10.8156410248829	0.000203947281711778	0.00157513175618125	3.47334740139889	3.71407627119288
HNRNPH1	-0.53273742670281	6.9378776015311	-7.95285261599957	0.000204521505993965	0.00157802413161747	1.36243690569803	-3.7133650976232
RASSF1	-0.754002895276944	4.80043009978629	-8.0522227201486	0.000204768267493932	0.00157802413161747	3.82776704609052	-3.71306006091124
ALG12	-0.710456336833566	4.17951814725433	-8.20221636573021	0.000204770654695408	0.00157802413161747	1.50266820720628	-3.71305711163483
TRDMT1	0.684854072420528	2.98761764557756	8.54332359428341	0.000204881451198467	0.00157802413161747	2.72010407582023	3.71292026323081
PEX1	0.663811652769754	4.10331933498259	8.37692063852214	0.000204980691942694	0.00157802413161747	1.64360291174784	3.71279774673027
GBP2	0.684161081533737	5.19499750413525	8.14410265809978	0.000205051066192617	0.00157802413161747	1.4957546187072	3.71271090078265
SIL1	0.432506940763501	6.51129921649358	7.96293152992632	0.000205197777749565	0.00157802413161747	1.32708426442187	3.71252994011337
DYNC2I2	-1.74304763257479	1.93400618197047	-9.94083016946674	0.000205278235774467	0.00157802413161747	3.38529255604922	-3.71243075114071
ZXDA	-0.721593872193265	0.986290432792381	-8.26007554585399	0.000205474108600854	0.00157861045368025	1.54139423813583	-3.71218943092382
BDP1	-0.496707700968909	4.89007584780618	-8.05233967675397	0.00020594367807956	0.00158129761894829	1.39691522574416	-3.71161178838285
ASRGL1	1.26528222419508	2.53503812795794	9.14379574873026	0.000206108056588975	0.00158163967378947	2.13214381608282	3.7114098698886
MDC1	0.594367879239759	4.842981803675	8.14220268862419	0.00020652671887948	0.00158322661751352	1.49022863795059	3.71089627792352
GTF3C2	-0.637582907373103	5.85241646105944	-7.95259337567038	0.000206554756826902	0.00158322661751352	3.71643568922592	-3.71086191745373
AURKAIP1	-0.727173409337872	5.07068681915224	-8.04253380609573	0.000206805531505796	0.00158361172339617	1.92362567095644	-3.71055478806962
TBCEL	0.670134760591565	4.15574335646828	8.34270907337734	0.000206883854673982	0.00158361172339617	1.89696273363567	3.71045893561253
KIFC3	-0.561395789265587	5.8161686240685	-7.95736959353112	0.000206964938469459	0.00158361172339617	1.33788412125872	-3.71035974058091
PLCB2	-0.66701879424713	7.90280710400547	-7.92647529030205	0.000207613543054204	0.00158690711848882	1.34790820326806	-3.70956757204422
ZNF131	-0.505840126639643	3.74755041948222	-8.11653590998036	0.000207636078008197	0.00158690711848882	1.4547772480538	-3.70954009094404
DPP8	-0.512283980669264	5.8596226025432	-7.95949860244276	0.000207932889685012	0.00158825590911602	1.33986262289836	-3.70917839394151
ARHGAP5-AS1	1.30156019069084	2.85067642895498	9.56773608654727	0.000208326242828439	0.00159034012671635	2.39434947912385	3.70869979720749
RGS12	-0.649898846842787	5.82678067622287	-7.95596158562668	0.000208755446480206	0.0015912903628344	1.32318011563435	-3.70817854813328
ZMYND11	-0.666019465562551	5.81872401755564	-7.95868295539168	0.000208786045393791	0.0015912903628344	1.62232057762412	-3.70814142553799
RINT1	-0.565603918053586	3.4139561116005	-8.15844695595319	0.000208812403093355	0.0015912903628344	1.52602537426548	-3.70810945247891
RNF149	0.471280413726335	6.48592329220081	7.93035826911908	0.000209107938098946	0.00159262300921407	1.38620853966157	3.70775121469136
GJA3	3.67965264093089	0.415433225939481	8.1360964237169	0.000209268340990011	0.00159292550906987	1.51526673465077	3.70755697863141
FANCL	0.61208988949959	2.57898463327935	8.47267750229587	0.000209794071099785	0.00159600688440695	1.68901262162744	3.70692133700279
TYRO3	1.77136242075454	1.45815513993632	11.1623309342965	0.000210154287466399	0.00159782629047753	3.51142288019325	3.70648667525506
STXBP2	-0.466742091834053	6.81850390097535	-7.90613169226139	0.000211181891498911	0.00160471490264486	1.32124367109004	-3.7052505320338
FAM53B	-0.511544642131086	5.9045639904088	-7.93168248525947	0.000211382556688321	0.00160490656064679	1.37400913735876	-3.70500980380438
AKT1S1	-1.20316467929876	5.0396017051932	-8.18894610035218	0.000211450299944296	0.00160490656064679	2.62133729986339	-3.70492858398114
STRIP1	-0.456022957209953	4.8044597024227	-7.99043567479506	0.000211620821719432	0.00160527771601999	1.42537127238622	-3.70472424742106
HSPA1B	1.05676312917746	4.76309102446963	8.39418603617632	0.000211947334887766	0.00160612190074336	1.73421021313333	3.70433341721614
ABLIM3	1.048376623909	5.16594487699244	8.20713148518696	0.000211975479285925	0.00160612190074336	2.53314502093259	3.70429975536799
ATP6V0E2	0.536880077144187	5.01238227155132	8.05416239385442	0.000212236165307122	0.00160717449563322	1.40897264574976	3.7039881635805
NLK	0.636558601608765	5.60256428779227	7.95924468890369	0.000212805405928737	0.00161039133297337	3.72388254781641	3.70330901122229
CALHM6	1.49117761696669	2.80015611564907	10.2421422359669	0.000212935521631066	0.00161039133297337	2.81125252356481	3.70315401171359
CHTOP	-0.521409120151968	5.1886086142871	-7.97035330714698	0.000213026991997235	0.00161039133297337	1.39257724095373	-3.70304510144893
DCAF15	-0.542226852936139	4.16670185759535	-7.95240449599615	0.000214373760163957	0.0016178267165928	3.71619422654474	-3.70144661901963
UBN1	-0.492534232612117	5.76389857163581	-7.91621820000732	0.000214416073999693	0.0016178267165928	1.32551523157343	-3.70139654956855
ZNF133	0.684307630095845	2.48663460014402	8.53815667740947	0.000214458260410824	0.0016178267165928	1.8264355723205	3.7013466401331
GABPA	-0.444678283348122	5.21033357279541	-7.93605805425223	0.000214500852643185	0.0016178267165928	1.46346782059467	-3.70129625993474
PTER	-0.784688499047328	3.70778548265875	-8.2226500311185	0.000214805612144135	0.00161920004265588	1.55205218397114	-3.70093604916061
P2RY11	-0.83763474024154	4.37835468318341	-8.11123771937536	0.000215118675117922	0.0016206343566675	2.30032092781062	-3.70056652341774
SWT1	0.495615988942164	2.83946560219433	8.34570155517918	0.000215460545823494	0.00162157567135863	1.62118962910786	3.70016357065535
XRCC3	-1.61352299497884	1.1353468014344	-9.47646292685755	0.000215489334613459	0.00162157567135863	3.80859134881676	-3.7001296655825
KDM3B	-0.45732488955334	6.46290989945251	-7.8753496525079	0.000215787973257792	0.00162259877343945	2.30605972826121	-3.69977820419182
RAD54L	-2.80582766476766	-1.21203379608063	-10.7415968870933	0.000215871160403036	0.00162259877343945	3.10569243502828	-3.69968038436099
FBXW5	-0.622922584189598	6.60400623316893	-7.87732099772033	0.000216078799887314	0.00162323510512957	1.28760711893217	-3.69943637527257
APAF1	0.757180941349695	5.00617839555946	8.10992857596853	0.000216507511928179	0.00162553051759956	1.4423270500572	3.69893326691458
VKORC1L1	0.464803790429438	6.29343628616409	7.88603203360203	0.000216641245685832	0.00162560988688278	1.35828681077094	3.69877651713754
RABL6	-0.608447168181874	6.71482490987729	-7.8676883524011	0.000216764406463649	0.00162560988688278	3.60885747141654	-3.69863224032815
SRP72	-0.545409143606271	6.58033516790613	-7.87282056476688	0.000217359493860131	0.00162782420969179	1.27222076205717	-3.69793620724163
ARHGEF37	2.15463804996869	3.02033393669005	12.4263085409354	0.000217442931370198	0.00162782420969179	5.33375888582228	3.69783875913885
ERGIC3	-0.534100954748033	6.0504704534988	-7.86752818028715	0.0002175520095762	0.00162782420969179	3.62040486655778	-3.69771141776305
ETS1	0.950889234397718	4.31336730523831	8.43989166400719	0.000217552989309518	0.00162782420969179	1.70850725419087	3.69771027426279
RYK	0.587865995515524	5.23362412274133	7.99549584658652	0.00021793650795084	0.00162951654616163	1.42009254537113	3.69726301968921
NYNRIN	2.84201251318162	2.29278890959087	7.85974914489866	0.000218026079287934	0.00162951654616163	1.36248863639129	3.69715866918636
SMARCAD1	-0.603997911130085	5.11370215642412	-7.95138189877137	0.000218381627400411	0.00163064793423591	1.41070733152617	-3.6967448526519
UBXN7	0.474986079800154	5.86806535648504	7.89364338004423	0.000218526976929197	0.00163064793423591	1.46939496534098	3.69657586488152
SLC10A7	0.431351464161143	3.75755477006254	8.18896684459392	0.000218548086647725	0.00163064793423591	1.48961576827117	3.69655133085925
AHDC1	0.693037161325977	4.87543863509353	8.10830647206712	0.000219831307003323	0.00163929571815642	1.44740502963935	3.69506411608356
DUSP13	-0.817577982908679	3.25491772363441	-8.19555636947674	0.000220141340785253	0.00164007696798336	1.49475310991246	-3.69470601865288
MT1M	0.895902766793512	0.945347616398397	8.67140561701815	0.000220309928235901	0.00164007696798336	1.83094393268748	3.69451149425475
NCAPG2	-1.36213509712941	3.20600429540229	-8.77263903026389	0.000220412809445197	0.00164007696798336	1.96084487062292	-3.69439285356475
RIPOR1	-0.693916485849899	6.28830924230913	-7.85820524324804	0.000220433104114136	0.00164007696798336	1.92800706525348	-3.69436945627086
ZNF268	-0.660992333193478	4.28720615923729	-8.02251736815531	0.000220671961910927	0.00164045629105504	1.70640724598799	-3.69409423404125
ZNF181	-0.654796316791529	2.30822223716221	-8.13833752392519	0.00022077246351701	0.00164045629105504	1.52938904755033	-3.69397851535309
ACLY	-0.479115937391229	6.99494480965869	-7.84176193541049	0.000220970182786466	0.00164045629105504	1.25751742725197	-3.69375100342452
NRBP1	-0.578181777617496	7.38260182175028	-7.83964030596031	0.000220981232327894	0.00164045629105504	1.24988516682564	-3.6937382945597
PRPSAP1	-0.524758033469215	4.36788618097732	-7.92159597685352	0.000221727094534476	0.00164506797119761	2.60517960291912	-3.69288180158418
PA2G4	-0.842267850132214	6.58200086137279	-7.85236818534938	0.000222003936855278	0.00164605529970075	1.43680315074893	-3.69256458447832
DCUN1D4	0.544696586254744	3.97285341315264	8.1876793705971	0.000222109590784683	0.00164605529970075	1.58514401727351	3.69244361983799
MMP24OS	-0.577791058014747	6.28076850062679	-7.84268585842434	0.000222410148405876	0.00164735777149784	1.25465790695813	-3.69209980244141
POLG2	1.18775129070184	1.99167674166181	9.28158587413496	0.000222756602408818	0.00164899853908805	3.18073974389475	3.69170402346272
UBXN8	-0.600336432576579	3.10300651090129	-8.07228334952769	0.00022296198528003	0.0016495474330778	1.44644352693443	-3.69146967277123
ARHGEF10	2.1063467407441	2.06899124102955	12.8224643508717	0.000223080700662465	0.0016495474330778	4.24608252174933	3.69133430581686
STK25	-0.452820885586921	5.37998378043191	-7.86743229730956	0.000223373671106601	0.00165077538008929	1.26026503288736	-3.69100053112125
RRAGA	0.569893047843086	5.73590888605311	7.87650979607148	0.000223496901600088	0.00165077538008929	2.11794591341858	3.69086026013209
ENSG00000290460	-0.672096213505064	-0.0499144846824057	-8.060653021218	0.000223905927302888	0.00165176487210466	1.41155326572845	-3.69039519360415
SV2C	1.80928728701851	-0.397911463636354	9.80192715575329	0.000223970218345877	0.00165176487210466	2.56266713510331	3.69032216654937
TRAF3IP2	0.819749710909297	3.52403220346171	8.54264450359509	0.000224029600751803	0.00165176487210466	1.81784272634119	3.69025473260763
MFSD12	0.693807708181291	9.7153067977021	7.81990590220328	0.000224131440710618	0.00165176487210466	1.22327780048774	3.6901391234351
TP53	-1.30653630934533	5.20208182265965	-8.10963069896096	0.000225243483333768	0.00165867489864673	1.74654599964544	-3.68887992666531
AAMP	0.669820257647616	6.44993308901894	7.83209714662346	0.000225320410127554	0.00165867489864673	1.78851747417965	3.6887930362611
PSMC3IP	-1.31532224311973	-0.144714266781712	-8.52937128421094	0.000225558663360387	0.00165950323171335	1.78302239630822	-3.68852410087109
ZNF583	-0.688196907296944	1.35875014753789	-8.13539758774293	0.000226187134763268	0.00166319999539853	1.50435616232043	-3.6878159724617
C17orf75	1.22027346100632	2.33250218365448	9.32460579780212	0.000226640615307493	0.00166560661550312	2.77279698584154	3.68730616067378
MPHOSPH9	-0.591184074901183	3.47803406821703	-8.02719946593447	0.000226939575924317	0.00166687560524489	1.42114804014517	-3.68697058665437
PIGO	-0.650592895668955	4.69282039725077	-7.92319161016255	0.000227208560691659	0.00166775443921581	1.78940046976211	-3.68666901402004
AK1	1.07545693639943	4.74050943789527	8.26327653621735	0.000227311935460963	0.00166775443921581	1.55639789823721	3.68655320438989
DHRS11	-1.06771248874075	4.74313903523732	-8.00185383374042	0.000227573317211566	0.0016686702833261	1.35782859454726	-3.68626060162419
C1QTNF6	1.34861507031406	1.29984741931059	9.8273111001983	0.000227864673471117	0.0016686702833261	2.56681393573123	3.68593481554908
FAM219A	0.648045030387863	4.69291016654668	8.05428255013488	0.000227891590152792	0.0016686702833261	1.4466372572666	3.68590473783191
CDC42BPA	0.446678758554835	5.27691660418611	7.88881222494319	0.000227942459340629	0.0016686702833261	1.2728337645527	3.68584790378342
PRKAA1	0.942737496133489	6.23195598345237	7.8491959167907	0.000228731044964638	0.0016735150013793	1.2917365329495	3.68496836890075
APRT	-0.635647711646877	5.85513614117953	-7.82515358676072	0.000229083967043051	0.00167399563216133	1.27045095408242	-3.68457566507922
C17orf49	-0.530784112686822	4.4222048822474	-7.94026030191895	0.000229121405335952	0.00167399563216133	1.31565513791035	-3.68453404002052
TONSL	-2.66299578724534	1.57135757721528	-13.3922461862912	0.00022925211492145	0.00167399563216133	8.45550458812804	-3.68438876306917
GAS1	-0.939140890629662	-0.348287607775474	-8.00039744445258	0.00022935510517117	0.00167399563216133	1.35484112506244	-3.6842743494757
YES1	0.619348554182295	4.93179525110795	7.96906438990423	0.000229430873443432	0.00167399563216133	1.33542912885518	3.68419020801444
ENSG00000289273	1.14203405697536	4.65665153515576	8.3637349271294	0.000229684832681985	0.00167492271081189	1.62574964506638	3.68390837368986
MPND	-0.887203229761609	4.74399928461298	-7.99907200565784	0.000230203001331387	0.00167777438684317	1.7329752246242	-3.68333423578109
ATG4A	0.511740965768301	4.31884520693746	8.0374006546864	0.000231354710160971	0.00168523775905886	1.38136301750077	3.6820624582371
QSOX1	0.527856528851066	7.99439167456887	7.77363568670212	0.000231568911256786	0.00168586765564165	1.19637792907684	3.68182658157688
PHF2	-0.770816361971342	4.37397787029958	-7.99635879827113	0.000231936167833966	0.00168761051777316	1.49674780684097	-3.68142263743928
ECI1	-0.580250694425741	3.96698587805419	-7.95421328146433	0.000232479422649205	0.00169063134961259	1.4738346258111	-3.68082621280493
SLC35B2	0.832152140418226	5.26402416782767	7.94536004761335	0.000232772548550546	0.00169137368894107	2.5792981073132	3.68050494091358
PXMP2	-1.33848202515808	1.6828585720804	-8.70407884999075	0.000232837790196675	0.00169137368894107	4.52517101304133	-3.68043348641263
ENSG00000290689	1.94051022397089	1.09145441219856	11.0791538470346	0.000233037863487439	0.00169189590768466	3.27807645040802	3.68021447756962
SCN1B	1.73438106684964	2.19000969592129	10.5451453010719	0.000233664871801948	0.00169385191994041	3.01515590803355	3.67952926841255
AHCYL2	0.521615866854087	5.05919871665902	7.89641468811646	0.000233764920699059	0.00169385191994041	1.29513889525293	3.67942009232435
NSMCE4A	-0.600440995890788	3.77962533035119	-7.87026931712988	0.000233799289787025	0.00169385191994041	3.62343204962428	-3.67938259795553
FEN1	-1.58137079798449	3.31151326737199	-9.11010170210874	0.000234355176872628	0.00169385191994041	2.47679231697755	-3.67877687971123
HSPA6	1.72029739962148	2.27711537073504	10.925613575808	0.000234365800627907	0.00169385191994041	3.17019660463993	3.67876531674958
MRPL12	-0.680173970744069	5.16944171612119	-7.84154287712583	0.000234385860859773	0.00169385191994041	1.70549277272347	-3.67874348440898
CCNA2	-2.70787922734048	1.49258640714264	-12.9459046671446	0.000234391598544643	0.00169385191994041	4.23449391689298	-3.67873724018298
FAM135A	0.75585467282945	5.14340273692419	7.94098884690055	0.000234406357037144	0.00169385191994041	1.81747437839144	3.67872117942261
UGDH-AS1	1.06090724077226	1.26289888273613	8.86751843560655	0.00023453610298884	0.00169385191994041	2.07187646265314	3.67858002570225
RARA	0.651214127964966	5.26345069002167	7.86166985119097	0.000234590598503756	0.00169385191994041	3.61368389610048	3.67852076058017
PGD	-0.564598233883698	9.41668551754685	-7.74982840597261	0.000235222145670075	0.00169748337927792	1.16994682160958	-3.67783487933959
NDUFB10	-1.00071504910894	5.22722312142466	-7.88993029683178	0.000235411410992194	0.00169792088179561	3.267449557404	-3.67762966741157
THAP6	0.555981911863171	3.08245171044586	8.19925657644624	0.000236494951140202	0.00170480440202049	1.52887670680645	3.67645780501925
NUP214	-0.670382491210155	5.24058689068062	-7.79187152402258	0.000236630845417057	0.00170485290865706	3.534253192005	-3.67631118933721
UAP1	0.616182058784414	3.92836792132321	8.11919353387184	0.000237138856478889	0.00170533475986667	1.73728295214695	3.67576379745517
KBTBD2	-0.567576760094008	5.23700341128718	-7.81255944120556	0.000237146586633939	0.00170533475986667	1.32692834179538	-3.67575547656327
SRI	0.742233430408866	5.4226127903542	7.86039086779434	0.000237250058212461	0.00170533475986667	1.47553592111827	3.67564412220356
GDAP1	0.755938492249813	3.62303495667369	8.36714330087545	0.000237286075882908	0.00170533475986667	1.61672095816754	3.67560537128826
TMEM129	-0.516335658777869	5.07265106667626	-7.80234491748943	0.000237480638694262	0.00170533475986667	1.45707803582661	-3.67539613922212
UHRF1	-2.25321876024825	1.85628191925184	-10.1091015881319	0.000237509083367136	0.00170533475986667	2.72810712999475	-3.67536556341216
TMEM109	0.512819651092433	6.65098637485821	7.74766070059395	0.000237602138297962	0.00170533475986667	1.17341821614261	3.67526556060258
ADNP	-0.460012233871472	5.85534436705218	-7.74088055644812	0.000237863399203109	0.00170628206852274	3.47583041599233	-3.67498498913743
CD55	0.664092723629003	5.24317641526078	7.88044883097446	0.000238114149398397	0.00170670459187116	1.43866504145608	3.67471597705944
VBP1	-0.737427198440433	4.37944141900681	-7.86086531211316	0.000238180912055964	0.00170670459187116	3.6127392949187	-3.67464439695137
ABCA7	0.971277074241603	4.97457064132071	8.08736185914124	0.000238370315231722	0.00170713499226452	1.42772805395956	3.67444142926003
CENPO	-1.61046368990186	2.43298471092024	-9.36871507284936	0.000238677586435464	0.00170788049216945	4.75378710389571	-3.67411247380945
SPHK1	-0.877894776624802	4.32062416542948	-8.03163483268954	0.000238733200094903	0.00170788049216945	1.50039665467035	-3.67405297794206
SYNJ1	-0.424702111265727	5.26148054795768	-7.77492462184559	0.000239392992738396	0.00171167286628065	1.18842032286406	-3.67334811788535
RNASE1	1.88288006077012	5.62181047082148	8.41008152036443	0.000239697120136312	0.0017129194849373	1.65195664067898	3.67302383043821
BTG2	0.902702259487749	7.82639636217914	7.72636091691727	0.000240213284962416	0.00171567919275916	2.37301190586975	3.67247433252885
MMAB	-1.00351619662381	3.32023080355916	-8.36611826190347	0.000240775564150593	0.00171876510071589	1.63889969162696	-3.67187700149492
GALNT4	0.833429193832016	4.32892991580085	8.17541365079926	0.000240953483423884	0.00171910542038478	1.63271973780297	3.67168826349079
CELF6	1.0175260055392	0.793275591891978	8.56503593236303	0.000241406916012814	0.00172140998619834	1.77124632750196	3.67120784961102
WDR70	-0.549167989724353	4.19776823418727	-7.87570400876193	0.00024214322952955	0.00172572287245247	1.29361298585967	-3.67042952266587
CDCA7	-1.7063330402289	-1.91185491605397	-8.38211817916824	0.000242359714730464	0.00172572287245247	1.62748626680596	-3.67020110735944
RABGAP1L	0.459481174539481	5.44136901129647	7.7804629338271	0.000242473034737766	0.00172572287245247	1.20545005624817	3.67008161880141
MRPS16	-0.520290973086457	5.81633398900794	-7.72752957332689	0.000242791164099131	0.00172572287245247	1.89610069962511	-3.66974645189845
LRP8	-0.629920035813337	3.55377850082209	-7.91988421800088	0.000242925863848444	0.00172572287245247	1.30042376554674	-3.6696046623886
HILPDA	0.738607493498469	2.50560103367803	8.47205696104305	0.000242929733850009	0.00172572287245247	1.70371174598078	3.66960058978417
TINF2	-0.541060740748577	5.2863462317918	-7.76101000578748	0.000243029580087426	0.00172572287245247	1.18149851877936	-3.66949553741916
HP1BP3	-0.473560831255384	6.87707456888808	-7.70953327614513	0.000243057718000541	0.00172572287245247	1.15016821774763	-3.66946593966733
TMEM80	-0.611165353770593	2.70237581297354	-7.9790950666666	0.00024329257727286	0.00172646168141101	1.34914445127482	-3.66921902083854
THBS3	-0.46243898368721	4.15340348093532	-7.84869027285591	0.000243698663449842	0.00172758688481941	1.24311922700136	-3.66879261003389
SENCR	1.27643992766982	2.12833210407378	9.43177645632793	0.000243833096157167	0.00172758688481941	4.35853151817514	3.66865159581138
PWWP3A	0.673554933279855	4.54797142569153	7.99848238232616	0.000243843803804725	0.00172758688481941	1.35597495271195	3.66864036707823
LAMA5	1.80903480784721	1.46304861300913	11.7761951796984	0.000244057112658272	0.00172799780234086	3.59275834658819	3.66841677392591
KTI12	-0.49918149341815	2.86276524380117	-7.87443008385781	0.000244163641288409	0.00172799780234086	1.4946326492215	-3.66830517784093
ADARB1	0.759431533970584	5.18295048678643	7.8878590857772	0.000244622951168933	0.00173032064977424	1.32338456376959	3.66782454148646
SHLD2	-0.474453211376653	4.71637599193354	-7.80530631903306	0.000244921299234126	0.00173150306834024	1.21267262523071	-3.66751279398801
OAF	1.11992878593716	2.74796382782294	9.00917346228776	0.000245091700623745	0.00173178016945011	2.0535045348232	3.66733489931293
PABPC1	-0.483000268531378	9.60852752738803	-7.69097126501376	0.000245307034151249	0.00173178618312489	1.12682520066554	-3.66711026250898
GEMIN4	-0.782533228098924	3.48465942725139	-8.05292910358326	0.000245354963439923	0.00173178618312489	1.44081151908724	-3.66706028765034
FAM135B	1.63800441669549	2.72803145693137	9.90386478448238	0.000245568268368669	0.00173180438172838	2.61098088993277	3.66683799010609
UTP20	-1.39924379773201	3.51968741344914	-8.68148653796596	0.000245619956253922	0.00173180438172838	2.70193892656566	-3.66678415040083
TMEM135	0.70108160210252	4.14021436221909	8.10246485165295	0.000246436694157125	0.00173658521092469	1.60274740697923	3.66593481864215
ANKRD63	1.55237618572532	2.95627771659413	10.1141465818026	0.000246590932726855	0.00173658521092469	2.75886956074941	3.6657747212685
ZNF70	0.727490680879637	2.44141249107031	8.3496337044031	0.000246756400594968	0.00173658521092469	1.61102006304699	3.66560307245145
BCL9L	0.506093758033461	5.31608142395212	7.77338250022703	0.000246945791393751	0.00173658521092469	1.1956802254659	3.66540673953722
FER	0.581640744208771	4.78134295522518	7.886288298252	0.000246955863391594	0.00173658521092469	1.28163500747022	3.66539630230629
SPC25	-3.32380742005565	-1.55396635581993	-12.7074709736221	0.000247235540986684	0.00173681200478548	4.10352298503435	-3.665106642341
CILK1	-0.585946375470958	3.49487832719577	-7.89681187011129	0.000247251288506093	0.00173681200478548	1.32417972394985	-3.66509034189602
RCC2	-0.756681966345583	6.47815484538046	-7.7045907708703	0.000247796128114782	0.00173953810445579	1.17950205849484	-3.66452697076786
IPO13	-0.449806949402895	5.1598977643236	-7.73431719451509	0.000247902960412254	0.00173953810445579	1.27459785437443	-3.6644166410666
COPA	0.420659158265677	8.29036733665702	7.67483805727158	0.000248311710662912	0.00174076868122015	1.15594917243579	3.66399492075758
TRIM2	0.947317365535685	4.03513801356512	8.1812041622895	0.000248342103700094	0.00174076868122015	1.48630021656319	3.66396358933201
ODF3B	-0.942369556865657	2.75612616123016	-8.16057926873439	0.000249339482179284	0.00174683217902567	1.96397357612965	-3.66293740710299
BTN3A2	0.74102836574985	4.72735224678656	7.9827240332357	0.000249787621614615	0.00174877658804391	1.38862263351154	3.66247757865671
DNA2	-1.65426519301667	0.216929726807027	-8.77849119477671	0.000249882009625791	0.00174877658804391	1.94086446518329	-3.6623808273375
ZFYVE28	0.943137540889865	3.35492473251344	8.49977977748338	0.000250723697237524	0.00175373719122315	3.13809610425384	3.6615195778122
DYNC2H1	0.9063250651372	3.48763280951276	8.50393489121188	0.000251245858226832	0.00175632262063748	1.71017923361992	3.66098664303623
TMEM9	1.43418814945741	3.93474517523586	9.13603463344225	0.000251359453775605	0.00175632262063748	2.90575792233766	3.66087084124696
MIR155HG	1.1395478620606	2.27676576298907	9.02232015014518	0.000251654358671489	0.00175745284661639	2.79873715688525	3.66057043769477
ZFY	-0.795892253645376	0.635024427404606	-8.23088400807523	0.000251843765806321	0.0017578455128914	1.51835475520687	-3.66037767303601
SCAPER	0.609027344257629	3.12217279535597	8.18953251681127	0.000252252862034655	0.00175977036257686	1.54292562318123	3.6599617885188
MSH3	-0.662339841580958	3.59292943338535	-7.89386892346966	0.000252497601743317	0.0017605471977866	1.35976669296101	-3.65971329005071
ORC1	-2.64794129075465	0.921039006905095	-12.3680673434183	0.00025272378578788	0.00176119390106348	5.71803718917006	-3.65948383299599
MAP2K7	-0.640691483596799	4.69868156866296	-7.74826099310377	0.000253036335980181	0.00176194613034213	2.28937830729162	-3.65916707676651
VILL	-0.998507781378747	1.69071331030429	-8.20434272686249	0.000253154181752254	0.00176194613034213	1.91799793949571	-3.65904774037396
CARNS1	2.20439503879743	2.12526571784159	11.743719335216	0.00025323220011054	0.00176194613034213	3.61604779104575	3.65896876382763
PIGF	0.627698675211274	3.31990210154302	8.14842099340913	0.000253531656592475	0.00176310028206748	1.55383591536509	3.65866584127903
KDM2B	-0.446787131045801	6.39821980617908	-7.65487668372581	0.000253720501914174	0.00176348441535818	1.10130321610701	-3.65847498263685
CERS2	-0.579140900134833	7.02442802126501	-7.64540464830618	0.000254083105048828	0.00176475362260913	2.13668872832687	-3.65810888689545
TMEM52B	1.81979314296068	3.77587015521222	10.0367094387523	0.000254317613331801	0.00176475362260913	5.81353456480035	3.65787238063182
DBNDD1	1.55740242945493	0.974548730119148	10.4115856806769	0.00025443633778069	0.00176475362260913	2.87207062383425	3.65775272263464
REPS1	0.550884574580712	5.23196717116076	7.72276373701384	0.000254570248781541	0.00176475362260913	3.4549419331762	3.65761782149037
ENSG00000289353	0.738646718890144	3.22750334910809	8.31464896388121	0.000254592372527468	0.00176475362260913	1.6368669876594	3.65759554056611
CD101	1.16017367612443	5.19310191190004	7.97197193659679	0.000254761851947238	0.00176475362260913	1.37946075973767	3.65742491728392
MGAT3	2.34298292386925	0.316912999146413	11.2398528903181	0.000254839033615653	0.00176475362260913	3.33689927015011	3.65734724996787
ORC3	-0.567506423417851	3.95909348716221	-7.81272303876585	0.000255371567034915	0.00176706792463275	1.31465921675786	-3.65681196609458
DNAAF9	-0.596733495735971	4.99264920138976	-7.72632676745367	0.000255490399339995	0.00176706792463275	1.19364249750134	-3.65669266289965
COX5B	-0.445044756437972	6.72290211648554	-7.6393835765492	0.000255574866893243	0.00176706792463275	1.09397632195549	-3.65660789226684
BOLA2B	-1.18359553659213	1.40907013359843	-8.34573475706195	0.000256797028267785	0.00177383016549985	2.14508306285211	-3.65538427689357
ILVBL	-0.998720793568552	4.53133599349773	-7.92222665117368	0.000256821686966453	0.00177383016549985	2.22143874877111	-3.65535964510356
ALDH18A1	0.900952169415484	4.6917677613087	8.02136457155684	0.000257039043888516	0.00177440289763835	1.40328503024965	3.65514262124882
C15orf39	1.07291737285468	5.74253242383983	7.76802386967909	0.000257697511566534	0.00177801853380381	1.20551285977666	3.6544862113128
GABBR1	2.72459302062798	0.262726169219612	13.1514913960565	0.000258068326882246	0.00177904687845891	4.30094605040584	3.65411724671287
PERP	3.11882524248982	1.55907094537673	7.28594540762999	0.000258116127907327	0.00177904687845891	0.977011084696877	3.65406972043624
ATP5ME	-0.406020273104848	5.36525824172441	-7.6590989289764	0.000259159999278322	0.00178530941047734	1.17886934325884	-3.6530339016481
CCDC9B	1.14718706855498	1.83102840029552	8.97814893380926	0.000259757570427096	0.00178849252585667	2.0897458495709	3.65244269962329
TRIM71	2.76523479346643	-0.523907490085381	12.8469632480019	0.000260260454143841	0.00179102071649873	4.16224058965139	3.65194616312441
TBC1D7	0.67540227424316	3.34139136804876	8.12850317566748	0.000260610291086467	0.00179160526020627	1.56869727547542	3.65160127198739
MYADM	0.891946223792434	7.0714977287869	7.62466828921151	0.000260616872459735	0.00179160526020627	1.10061622839063	3.65159478781892
TPT1-AS1	1.33386982632034	2.0321595178302	9.22270272327878	0.000260886372955336	0.00179171758014471	2.31200550408075	3.65132939953456
ABCG1	1.78461187942778	4.53691718929913	8.79429914737184	0.000260939495170383	0.00179171758014471	1.91490708963372	3.65127711822071
MICALL2	-1.09734299947081	3.59522913996713	-8.30224407389476	0.000261085399144195	0.00179171758014471	1.57326730205177	-3.65113357516978
ZNF841	0.520018290794006	3.00544496437255	7.99758573372495	0.000261176196999654	0.00179171758014471	1.35185659086639	3.6510442845069
TCIRG1	-0.546989603283322	8.26627035384316	-7.60230171455638	0.000261596681023808	0.00179366991835493	1.06134469852019	-3.65063115938397
JAM3	1.2689529839654	-0.542251051335745	9.45480381231604	0.00026196417417761	0.00179525707942382	2.31740285071438	3.6502706072644
DIAPH1	0.756601990406555	8.04770444590828	7.60263231469665	0.000262162489231045	0.00179568380662198	1.7421266020158	3.65007623484602
ENSG00000253227	1.30869681981215	-0.366351520873827	9.1943226941229	0.000262339041870022	0.00179596110666101	2.16098783833835	3.64990330814796
TEN1	-1.31733167581145	2.6962044416635	-8.62399404581771	0.000263733421558308	0.00180457098556148	2.72742540314887	-3.64854138655234
PRTFDC1	1.8412163398929	0.215323941971352	10.2853761121749	0.000263914911104808	0.00180487715630692	4.03088936395284	3.64836461844062
MRTO4	-0.963437085653719	5.23763796960415	-7.75003101394957	0.000264248510298604	0.00180622272782562	1.24832442577219	-3.64803999485645
TACC1	0.434415036950298	7.86707773530123	7.58734091593309	0.000264751477535562	0.00180833936447033	1.04863102779278	3.6475512857195
ELAC2	-0.912473774358294	5.27080148952472	-7.71859914427343	0.00026487330254445	0.00180833936447033	1.44521682693119	-3.64743304514965
COPS7A	-0.457792754227492	5.87070327404368	-7.60380087944398	0.000264969189399622	0.00180833936447033	1.44186168638503	-3.6473400154099
RTCA	-0.467609270135612	5.58058563462482	-7.62297837994571	0.000265450307348848	0.00181068661844829	1.11034357074657	-3.64687370913926
DOK2	-0.899269959564874	5.48399145367538	-7.71708630085794	0.000265703117653637	0.00181110683478186	1.16581767178369	-3.64662899929813
MFAP3	0.551508649011796	5.29058421557279	7.6855770140467	0.000265786342826915	0.00181110683478186	1.16580480595704	3.64654848855186
JSRP1	0.526042078815145	-0.3510102387808	7.8962111084314	0.000265966373040506	0.00181139843021757	1.32362983658347	3.64637441093034
IRAK3	0.635288883733395	6.49756097592594	7.59522871887931	0.000266879659329767	0.00181392609589354	1.07786182511708	3.6454930198737
LTBP4	1.20585849698285	3.35107137548776	8.86403277006222	0.000266998247153711	0.00181392609589354	2.16279535676543	3.64537878103472
INHBA	1.7791853117786	6.0762537764169	7.8184341668622	0.000267056914264933	0.00181392609589354	1.65587086057897	3.64532228301396
ZNF711	1.71236591473947	0.399600230642282	9.67939150713533	0.000267091697010264	0.00181392609589354	2.4816734237512	3.64528879177961
WDR62	-1.330486755397	1.71117832043636	-8.46686944899587	0.000267156022536538	0.00181392609589354	4.27513029367878	-3.64522686548198
MCM4	-2.65629292722309	3.86678038863583	-11.4159850367828	0.000267186521773699	0.00181392609589354	4.92916808837704	-3.64519750869713
SMG5	-0.478015276817731	6.66231509508343	-7.57886506139551	0.000267299511820057	0.00181392609589354	1.07838895241494	-3.64508877844481
NKIRAS1	0.930397531560472	3.54445756500364	8.30885253837278	0.000268105382074516	0.00181845988592062	2.86791594768883	3.64431453712406
TRIM8	-0.828689882333157	6.64840968150658	-7.57800085711131	0.000268943640779344	0.0018227698436872	1.38774979327823	-3.6435114898865
USP27X	0.972253605123467	1.7842829108664	8.55497317887135	0.000269045796642103	0.0018227698436872	1.94355075040099	3.64341378556619
SIRPB2	-0.660782394169225	3.23645538307978	-7.84266314248969	0.000269155119732279	0.0018227698436872	1.25593250896862	-3.64330926484949
B9D1	0.986036130726349	0.0209451474495275	8.45309352045376	0.000269333167142771	0.00182304024262433	1.69918499129619	3.64313912390309
FAM104A	0.473444879631722	5.12969414398994	7.66422868738822	0.000269481877753536	0.00182311189362835	1.43945353786951	3.64299709779489
ZNF746	-0.82682794740209	4.78438876791648	-7.72372047098021	0.00027000345393609	0.00182474426362108	1.67828150691399	-3.64249954634736
ZNF384	-0.431446763706114	5.16492690520092	-7.6124788734358	0.000270038449741658	0.00182474426362108	1.13806462930182	-3.6424661947717
POLR3G	1.51614204658671	1.15662495631127	9.44486279842032	0.000270137911289916	0.00182474426362108	5.25954281250262	3.64237142840275
U2AF2	-1.00090132075182	6.55262585391865	-7.57585199738629	0.000270432401675243	0.00182579911494196	3.28452476429125	-3.64209103137513
TRADD	0.562352592051448	4.24244756082959	7.81021240602694	0.000271337813423146	0.00182996044680096	1.97041257062506	3.64123073882424
TPST1	2.17893721406067	0.175640578111072	11.9363129995473	0.000271426691475994	0.00182996044680096	3.7273433073746	3.64114643489534
B4GALNT1	2.44902861182805	0.306364148468424	11.4423608010004	0.0002714646984496	0.00182996044680096	3.43284835428797	3.64111039185486
PPP1R8	-0.40813041788148	4.84509165191494	-7.56650388676117	0.000271921335511862	0.00183210296448243	3.2735889257874	-3.64067771998164
FAM234B	1.23802143723916	3.78419338420633	8.6409298979127	0.000272148328856193	0.00183269683294535	1.98224090910842	3.64046289303057
VSTM4	2.2802007828157	-0.0342873751749078	10.5133626048849	0.000272509203922389	0.00183418256756405	2.93861823838395	3.6401217056437
FKBP5	0.849248437169385	7.07401155037912	7.56136279075948	0.000272646882154759	0.00183418256756405	1.16013898244696	3.63999165009105
GFPT1	0.699620324040144	5.96541426768394	7.59796408640938	0.000272804071114774	0.00183430511189195	1.65996075226842	3.63984323927492
SRCAP	-0.408964817702384	6.76500962182094	-7.55048608244323	0.000273022664733293	0.00183466355541865	1.01798577991863	-3.63963698608761
RMI1	-0.478674710024407	3.39521605914644	-7.72136128646698	0.000273135380437733	0.00183466355541865	1.15112424519164	-3.63953069408047
GPC4	1.04584182041238	9.94960893923029	7.54733072030021	0.000273438399833398	0.00183576471993948	2.28732679123652	3.63924514752945
TRA2A	-0.639790755271595	5.10005707229485	-7.63167105801107	0.000273799832519361	0.00183725673076922	1.14689387379013	-3.63890494353382
UBR1	0.525928480193394	5.10165108156368	7.63844084879869	0.000273945909025956	0.00183730287257804	2.42902543517122	3.63876756622612
FOXO3B	1.07815134758641	1.11881606292074	8.81087101945821	0.000274212537385791	0.00183815707514223	1.93796523588968	3.63851699313987
PPM1K	0.849229701219168	4.38832987761	7.97355607865766	0.000275398836882642	0.0018451722071137	1.45645018693846	3.63740488866626
TBKBP1	-0.610339813553118	4.52209078753902	-7.68323928020645	0.000276078075680878	0.00184863692210579	1.14302891188722	-3.63677015122247
UFD1	-0.714315983321348	4.91814810736866	-7.68849441051423	0.000276250321444443	0.00184863692210579	1.12538674386388	-3.63660942303216
ENSG00000272839	-1.48770188549319	-0.388379338408274	-8.58633006404942	0.000276428111609566	0.00184863692210579	1.81808905310564	-3.63644361965073
RUSC2	0.637355670160047	4.91069229703256	7.73391536387466	0.00027650160408557	0.00184863692210579	1.1749497430489	3.63637511130032
SHISA4	1.3526404357103	2.0011349761891	9.24180450449425	0.000276661099427828	0.00184863692210579	2.21108986141925	3.63622649132586
CCDC12	-0.710954896653357	4.22649479498292	-7.72884889268513	0.000276876721501041	0.00184863692210579	1.34032375642067	-3.63602569928341
DAP	0.460079191197962	6.73486071692097	7.53832345565528	0.000276896370558614	0.00184863692210579	1.00849715573653	3.63600740893263
RORA	1.83092271081491	0.237907267056879	10.1588137051662	0.000277055005827758	0.00184871939617865	2.7625373017991	3.63585978762084
HISLA	-0.669117180879726	1.02379107758816	-7.80889735500801	0.000277188854082699	0.00184871939617865	1.22655800765168	-3.63573529397502
ZNF354C	0.623045046821362	1.07943556814981	8.10386562059446	0.000277724408075155	0.0018513557889818	1.42864017583606	3.63523773268104
HCFC1	-0.822072414554474	6.35930566181813	-7.53978169425423	0.000278242501559105	0.00185387318429007	1.73855416119422	-3.63475724815175
CDKN2D	1.16565483392786	1.2459771577411	9.08701502688554	0.000278725745594173	0.00185601983099191	2.09303401335555	3.63430983842693
IBSP	2.34456148040915	3.98493937039192	8.75104948868748	0.000278845922028711	0.00185601983099191	1.87559523641243	3.63419868638179
ZNF175	0.692728011856193	2.98136520424842	7.98588443812395	0.000279429207794379	0.00185896477503932	3.75231998539798	3.63365983807445
NFATC2IP	-0.697613263422956	4.62201529778414	-7.65521684699737	0.000280830385907466	0.00186734522095347	1.29808942054258	-3.63236970318091
PLXNA1	-0.822613738611417	6.72035815559519	-7.51627550300529	0.000281211628181749	0.00186843862749478	1.37537896383709	-3.63201971818556
E2F2	-2.72239060308451	-0.251183719665725	-11.6991274104497	0.000281277941725291	0.00186843862749478	3.55482874241328	-3.6319588869517
ANGPTL6	1.29640518204041	1.07152019015871	8.93790615888884	0.000282591191631236	0.00187621787642892	2.04078329001919	3.63075696675021
ZNF616	-0.529554740052922	3.30991451858835	-7.71736719800453	0.000282909060284537	0.00187723673505071	1.15183577268484	-3.63046683194217
DCSTAMP	0.654428981458601	8.12136223141824	7.50026154001188	0.000283098742214359	0.00187723673505071	0.979050601903655	3.63029384512755
NOTCH2NLB	0.981684850970277	2.77612142594933	8.31344180151547	0.000283171326576707	0.00187723673505071	1.58650216696439	3.63022767810606
TRMT2A	-0.93086283267527	4.84606368211925	-7.70675174319028	0.000283378081357312	0.00187766430513813	1.19967417521692	-3.6300392900303
DPP9	-0.595617141064967	7.21974616901506	-7.49039170730944	0.000284667405414134	0.00188382879552575	1.06572702646612	-3.62886739835458
TNFSF10	1.8468522247385	0.81061420669709	12.0298036492957	0.000284767025619438	0.00188382879552575	3.6870340974146	3.62877705870411
ETAA1	0.472848390720638	3.21918586939223	7.77219161346487	0.000284892975893914	0.00188382879552575	2.79427664460164	3.62866288425149
ZNF362	-0.916347595598519	4.73199482910423	-7.68850363375145	0.00028499335248457	0.00188382879552575	1.69186091706512	-3.62857192630933
RLIM	-0.45778505196694	5.93542164932667	-7.51175756940367	0.000285022055054544	0.00188382879552575	1.00965191786971	-3.62854592250956
CNP	-0.640175018370078	5.91868495099248	-7.50845249627411	0.000285268539173018	0.00188451423851084	1.79267019977794	-3.62832271510273
ABL2	0.446525644486937	6.8399558607569	7.49234681828778	0.000285549765551838	0.00188497870655129	0.974548554011194	3.6280682669063
[truncated: 11,200 more rows]
