# Supplementary material for: Integrative analysis reveals generalizable human neurodegenerative disease-associated glial states
Source: bioRxiv. 2025 Sep 25:2025.09.25.678630. Preprint. [Version 1] doi: 10.1101/2025.09.25.678630 (PMC12485690; doi:10.1101/2025.09.25.678630)
Supplement: Supplement 12 [file media-12.zip › iMG_DE_results/UV-DAMPS_168000.csv]

	logFC	AveExpr	t	P.Value	adj.P.Val	B	z.std
KIF20A	-0.741280538183077	2.76459083584097	-15.8361152703386	4.23713477766396e-06	0.019289089371158	4.34043841091195	-4.59939805573317
DHCR7	-1.00618020605993	3.27981870342618	-15.7057950169522	6.52418719137443e-06	0.019289089371158	4.38081205555307	-4.50864857795514
ENSG00000255750	0.983451640610201	1.92471782544378	14.7250583803231	7.98044756626528e-06	0.019289089371158	4.1083861841612	4.4657077831637
RNASE1	0.953545681070601	5.35589263784771	13.238075676986	9.11551247366679e-06	0.019289089371158	3.71519271816943	4.43715625540198
E2F8	-0.61445219082308	1.85877499534449	-13.0421951967569	1.22974349057172e-05	0.019289089371158	3.66136589856882	-4.37224688562944
ITGB7	0.759106573446981	5.66522559896003	12.4785795462403	1.23364456914521e-05	0.019289089371158	3.48799120462687	4.37155554407319
ABCG1	1.3066333167644	4.50503125030968	13.3559002799434	1.30169653332757e-05	0.019289089371158	3.76118506773174	4.35981969659453
FDFT1	-0.557587697142555	5.39613974724653	-12.2965189785646	1.33322349048851e-05	0.019289089371158	3.43298180038246	-4.35457989669863
CIITA	-0.619272341086747	5.22688026327096	-12.3009934744317	1.37007540770803e-05	0.019289089371158	3.43556568066576	-4.34860288545192
EBI3	-0.788762302795368	3.97085618394932	-12.5467441316184	1.49969595484046e-05	0.019289089371158	3.51177650067877	-4.32873302899153
TUBA1A	-0.527379523771085	8.67140512344067	-11.6560486128283	1.70774215096536e-05	0.0194604163592413	3.24820950616777	-4.30003100531227
HLA-DOA	-0.749280045030075	2.62887510568843	-12.3077348923561	1.91566771366961e-05	0.0194604163592413	3.43825177120308	-4.27449992318083
NQO1	0.571831454686954	5.5062161370695	11.1301529925462	2.36287850362773e-05	0.0194604163592413	3.01961161452252	4.22751364455186
IL7R	0.762411038708319	7.89502374981868	11.0021945964948	2.42387406951185e-05	0.0194604163592413	2.97897278354643	4.22177369172493
FADS2	-0.920579974000167	5.5455442134444	-11.1553985208741	2.54360978939699e-05	0.0194604163592413	3.03732104139682	-4.21089498077565
PIK3IP1	-0.515507010565912	5.15874550004022	-11.0204865550676	2.56035746358818e-05	0.0194604163592413	2.97712558921468	-4.2094123461094
COL23A1	0.405611748568496	4.13762187690276	10.7950459529807	2.88015833424011e-05	0.0194604163592413	2.88789558257562	4.18274069323036
IL1RN	0.705124874558755	8.90818839418311	10.615512400926	3.00161061264219e-05	0.0194604163592413	2.81487611728705	4.17334411202607
C16orf86	-0.430321932605052	1.11095530758722	-10.9515935757521	3.03544560083632e-05	0.0194604163592413	2.95103653655033	-4.17079070112405
PRR16	-0.505256506280191	-0.0290318576180219	-10.9607645936381	3.13161449720163e-05	0.0194604163592413	2.95495105690176	-4.16367816565975
CXCL5	0.829117228125522	4.07267682071063	10.9272048227554	3.17733434570103e-05	0.0194604163592413	2.94306715551808	4.16036927925278
ITPR2-AS1	0.833067999084149	1.8710722228591	10.9781374774586	3.67949691923997e-05	0.0212257378855846	2.96619739771012	4.12673518124286
ARL4C	0.775461723201893	4.11946863509223	10.5236813925951	3.94728838739875e-05	0.0212257378855846	2.98545261834881	4.11054353925635
RASAL1	1.1772477041424	4.0531606866306	10.8594006657467	4.26507528315714e-05	0.0212257378855846	2.9257944436192	4.09263024940135
RYR1	-0.91715639451231	-0.416935641514139	-11.054789028554	4.37839587861993e-05	0.0212257378855846	3.00105638969227	-4.08654765404002
ADAM19	0.697588509771896	2.96720045558972	9.88037774746153	4.79805671631266e-05	0.0212257378855846	2.49392082773324	4.0652521136511
FADS1	-0.539966364509363	6.51320070909806	-9.66668250337616	5.31915890076895e-05	0.0212257378855846	2.69336699841625	-4.04114176620134
ABCA1	0.694311951193525	7.37929457171448	9.64721593286286	5.33092976111147e-05	0.0212257378855846	2.3878204293084	4.04062343516412
DHCR24	-0.535142136849535	6.81092135322675	-9.62995419786854	5.41023955941009e-05	0.0212257378855846	2.37963917160168	-4.03715902945942
PLA2G7	0.383109805112134	9.47786179846353	9.59584916505004	5.48122200586895e-05	0.0212257378855846	2.35954000333125	4.03409894292741
CTNNAL1	0.362626221458284	6.1175274380348	9.56766810366601	5.63262108543649e-05	0.0212257378855846	2.34589790688213	4.0276955663772
MMP1	0.566241144286112	1.40431763078237	9.9052230298609	5.71275980308487e-05	0.0212257378855846	2.50635752925535	4.02437182308243
KCNQ3	-0.488656655299445	2.84936935076328	-9.81141164215046	5.85610760430625e-05	0.0212257378855846	2.46333124774365	-4.01853514238035
ZC3H12D	-0.339108845850212	3.51924899175365	-9.61413468904919	5.95614455091341e-05	0.0212257378855846	2.36853417576774	-4.01454157223774
FEZ1	-0.964608530131423	3.11142027238024	-10.4677012440466	5.97958677129504e-05	0.0212257378855846	2.7640054125929	-4.0136149264299
TMEM45B	0.704048564088768	3.06035422327309	9.77960224324666	6.01756135143721e-05	0.0212257378855846	2.44948283420472	4.01212110682193
SH3PXD2B	0.4379374804171	6.5518155325552	9.42946020080896	6.1059889734616e-05	0.0212257378855846	2.28271934861466	4.00867690251312
SEMA6B	1.12471279998823	5.66904788649809	9.56314577273872	6.29466117103317e-05	0.0213057715741654	3.02322301532878	4.00148340083151
NAPSB	-1.18185184992236	-3.25001408713907	-10.0850659982419	6.7252023344942e-05	0.0216853354872387	2.59422841538849	-3.98580395591348
FLVCR2	0.341352832665067	6.65498859633726	9.25540178202486	6.80993198128821e-05	0.0216853354872387	2.1910584029674	3.98283052077284
SCG5	0.512230425264503	1.17763110994253	9.38954904338962	7.04651884464507e-05	0.0216853354872387	2.25880013062978	3.97470957909524
METTL7A	-0.430157088525414	6.61597525001402	-9.16713520770947	7.22205849185228e-05	0.0216853354872387	2.14591850109376	-3.96884913547914
EEPD1	0.465443806035122	6.04045021602504	9.17560174317102	7.24980116584716e-05	0.0216853354872387	2.15096130269472	3.96793529060336
GGTA1	-0.485201679683815	5.44416911059772	-9.17981249582646	7.42760067300178e-05	0.0217122272400338	2.15349225902826	-3.9621559171878
VCAM1	-1.19600096991876	2.08678148142817	-10.6994564415402	8.65551190346959e-05	0.0238938939980523	2.89156436778745	-3.92548512498341
HAUS5	-0.39102350259814	2.54164069821424	-9.02184310783399	8.95817875684785e-05	0.0238938939980523	2.07179599595339	-3.91720440514271
IL18BP	0.379501850653343	5.46740720055712	8.84725993988661	9.00371377120583e-05	0.0238938939980523	1.97698058267593	3.91598153970244
SLC20A1-DT	-0.854442658953702	0.636736243262556	-9.59466412714783	9.01368099310777e-05	0.0238938939980523	2.38072233093769	-3.91571464447797
MVK	-0.563507243617608	3.16306956140963	-9.10207995937517	9.2980778946333e-05	0.0238938939980523	2.34815519954005	-3.90821439438474
SLC12A8	0.368438645665822	2.02258990840039	8.85975138035125	9.38685861448428e-05	0.0238938939980523	1.98380324756782	3.90591737086098
POU2F2	-0.539442772177053	7.22168839688339	-8.75615951193801	9.47433209376977e-05	0.0238938939980523	1.92803698577656	-3.90367414820911
S100A8	0.897939739807372	2.57067323962672	9.18871145825114	9.90535734100977e-05	0.0240158262444303	2.1673975374262	3.89289857164752
UBE2C	-0.588136304761881	3.0015256335587	-8.94146181067322	0.000103239653239818	0.0240158262444303	2.02867116147105	-3.88284907248413
ADAM12	0.341795614592306	5.23272498663243	8.6076989435671	0.000105857645992669	0.0240158262444303	1.84478633878034	3.8767577843897
AHRR	0.660612619133388	4.72981816629061	8.71066464637761	0.000106745179075002	0.0240158262444303	1.91316700757865	3.8747249931706
ZNF467	-0.373830799974606	3.61714593327633	-8.67697192719635	0.000108530288305672	0.0240158262444303	1.88370166795438	-3.87068425772759
PTTG1	-0.486635582540809	2.72103386504734	-8.71952448551859	0.000109745320797377	0.0240158262444303	1.90753707328735	-3.86796964816185
SMTN	-0.413304563592899	2.14156655466683	-8.74062570522367	0.000109805262556585	0.0240158262444303	2.03276420558573	-3.86783646218197
FGFRL1	0.357510865838907	5.68657281246595	8.53747820039228	0.000110164340570781	0.0240158262444303	1.80862519052139	3.8670400517149
LY75	-0.350400807676908	5.11962898768197	-8.50539593870018	0.000114957249553853	0.0243129335899766	1.78682061317592	-3.85663791700959
PRC1	-0.505350997146474	4.01687386502738	-8.60817437796752	0.000117036654815327	0.0243129335899766	1.84539727101005	-3.85225164715055
RACGAP1	-0.356087429757561	4.09291239745831	-8.51932310318635	0.000118265905765835	0.0243129335899766	1.79485805690559	-3.84969312078804
EDN1	-0.754283053700192	-0.162880368629445	-9.01141546149523	0.000119088385645197	0.0243129335899766	2.06918244761463	-3.84799520100905
ERG28	-0.546089128046116	3.51530854246946	-8.62750529398443	0.000122810003546644	0.0246809729002646	1.87993149021866	-3.84044796312519
TNS1	0.499952287587892	5.39322192611956	8.37813356860473	0.00012602881692406	0.0247633194512361	1.71350001741743	3.83409229664559
RASAL2-AS1	-0.36385896271978	0.336796706454686	-8.49489502310718	0.000127070368821457	0.0247633194512361	1.78124550247057	-3.83206845374899
RARA	0.56115966775971	5.35709869315917	8.3366541226971	0.000129800407694229	0.0249178036382564	1.99323876264758	3.82683699362772
RMI2	-0.536449573906085	1.89204451855086	-8.59789672047433	0.000133034836015738	0.0251426537184055	1.84113073708319	-3.82077155444654
STAB1	0.396542202208084	9.04393110475163	8.23402089390539	0.000134881286469444	0.0251426537184055	1.63119876388504	3.8173709700327
SLC37A2	0.37716933632792	8.70281751027422	8.19813208343693	0.000138368013358967	0.0254241341117576	1.60711887576465	3.81106743154045
CAMK1D	-0.329237795487271	5.06462968413287	-8.17855414602132	0.000145492603744378	0.0263498905059775	1.5951782102692	-3.79863937807605
ATP1B2	1.75074143356325	0.460789561818586	10.5323669211267	0.000147503663227366	0.0263498905059775	2.96378705402051	3.79523501684526
CKAP2L	-0.532166559240722	2.95944715512362	-8.30757600043745	0.000151834484894122	0.0263790651343747	1.67265387307731	-3.78804969394624
CYP1B1	1.00227854884511	7.82506389887569	8.05320923055048	0.000153990949782754	0.0263790651343747	1.54781775664263	3.78454353707757
ENSG00000258875	0.571665865027412	1.01111433988622	8.17838699264669	0.000160016085517785	0.0263790651343747	1.59577820963321	3.77498687953816
MAML3	-0.3659655707556	3.79954211075493	-8.10342598860574	0.000160544137671123	0.0263790651343747	1.55330786933632	-3.77416553430335
SREBF2	-0.591808887559179	7.05756204705972	-7.9975850417168	0.000160553003226172	0.0263790651343747	3.85002359529901	-3.77415176631269
PAQR5	0.479844423768521	5.59974592501556	8.01381814618383	0.000161747519816254	0.0263790651343747	1.49505944613157	3.77230322171384
UBASH3B	0.375325245829061	7.3235241787607	7.96286672553194	0.00016396034716029	0.0263790651343747	1.46429821476049	3.76891250064849
FHAD1	0.379671293940163	0.634812563735802	8.03829659000384	0.000165147327942358	0.0263790651343747	1.51078958678487	3.76711138870149
CCL7	0.590036805595482	3.25854416671767	8.09271092787823	0.000167887007375269	0.0263790651343747	1.54429081614224	3.76300028945559
MAP2K6	-0.67517847069281	1.35983588906446	-8.35155108734772	0.000170877253066785	0.0263790651343747	1.82271039601155	-3.75858461369474
ABCB4	0.555020407477146	2.69556452105429	8.1111219015868	0.000171781475852994	0.0263790651343747	1.55540931509367	3.75726366190667
HTRA4	-0.44628609965282	2.8963441101318	-8.09508832788998	0.000172278142690676	0.0263790651343747	1.54512073793346	-3.75654087635243
NCAPG2	-0.386386606506207	4.29651085790806	-7.95353237483856	0.000176507026918778	0.0264151790828797	1.45738056292336	-3.7504648796015
RAB42	0.367143700590291	5.85848016453074	7.85613210413291	0.000179021498253274	0.0264151790828797	1.39615294591996	3.74691670550457
MVD	-0.410528763106113	4.7505800890631	-7.90787555728922	0.000180245456358555	0.0264151790828797	1.46475024837424	-3.74520650057011
PER3	-0.381097482162034	4.66273348821862	-7.8799554843994	0.000183526947847002	0.0264151790828797	1.41219299801376	-3.74067467387623
TACC3	-0.286602299712378	5.76293960122397	-7.82167644983825	0.000184530329043148	0.0264151790828797	1.37403878266285	-3.73930418022099
CCDC85A	-0.59415123459317	2.13040743371249	-8.07969219976938	0.000184836426485707	0.0264151790828797	1.53677157795929	-3.7388874836577
DLGAP5	-0.648929132368672	2.27078300673331	-8.14976772320027	0.000190176123755201	0.0268785288054023	1.57979655766588	-3.73172092153392
STAG3	-0.520032515579691	2.86810574081563	-7.98917266290137	0.00019225817525245	0.0268785288054023	1.52089413680219	-3.72897768431647
IL12RB2	-1.5627409897399	-1.28055629534961	-9.66467364979899	0.000200016686929009	0.0276625228739883	2.46104148894393	-3.71899540883483
SKA2	-0.52678077358749	3.56967636480681	-7.86476469598036	0.000202517832394498	0.0277104719176386	1.404836654894	-3.71585483857854
APOC2	0.356552236955082	5.91965915524973	7.66615584270749	0.000206919329685913	0.0278434741260095	1.27367567244396	3.71041553225218
KANK2	-0.345785492637844	3.12551786731708	-7.76172861725344	0.000207819430578208	0.0278434741260095	1.33615888820219	-3.70931659879606
KNL1	-0.451001357103655	3.30158442252567	-7.76289810365909	0.000210055839117069	0.0278529711621004	1.33672917585059	-3.7066054002521
MPEG1	-0.603138535827003	7.88408795851223	-7.60815584265922	0.00021367685471046	0.0280439969927137	1.23837884765764	-3.70227259669392
HBEGF	0.535434497605917	5.15429635264193	7.61942721482222	0.000218142531394165	0.0282069334706061	1.25421031396332	3.6970230627849
CDKN1B	-0.337063720817215	3.97492434298407	-7.65192646411628	0.000219304411993516	0.0282069334706061	1.26825260925092	-3.69567378315331
AURKB	-0.686709110229499	2.43596934382597	-7.99639581940236	0.000222076127444875	0.0282806252593661	1.48719319752347	-3.69248192663103
AGER	-1.13629131744186	-0.779403310996312	-8.27847591433487	0.000228667106204982	0.0288344737255733	1.83265087898808	-3.68503957574593
KIFC1	-0.507166857365959	3.599834334297	-7.67626305470174	0.000231479826129842	0.0288453521075664	1.28079947151658	-3.68192465657774
MSMO1	-0.873498898442852	4.43719012219556	-7.7847559837533	0.000236606518900902	0.0288453521075664	1.4678072513507	-3.67633742929203
P4HA2	0.327600054398643	4.18480109935649	7.48801638682943	0.000239752638314562	0.0288453521075664	1.15944712428016	3.67296467373184
SCIN	-0.460557333612088	4.13046646076406	-7.55055623032624	0.0002399032541514	0.0288453521075664	1.19752174469998	-3.67280425159977
ARHGAP15	-0.337918560672004	2.18815914003148	-7.57851857707233	0.00023996677620196	0.0288453521075664	1.21616003502682	-3.67273662208406
P2RY12	-0.620445593601447	2.32528193380364	-7.65615497358268	0.000245135126704448	0.0290358278256175	1.2681310283084	-3.66728958215121
S100B	0.306514344448825	7.19554279133423	7.41357708575506	0.00024867904450329	0.0290358278256175	1.1051599741025	3.66361648618533
SLC36A1	0.320875896942031	7.34936016067336	7.39332468387839	0.000251324785371765	0.0290358278256175	1.09244030683533	3.66090617777199
IL3RA	0.929055413083581	2.05650922501156	7.96996584604785	0.000251968872922656	0.0290358278256175	1.52514890211935	3.66025042275917
MYLIP	0.570438015397176	2.02564952067463	7.5736205452286	0.000255974749979848	0.0290358278256175	1.23997539404463	3.6562069306152
JAK3	-0.668839330642205	4.03076961746695	-7.54603899975931	0.000256482408650217	0.0290358278256175	1.19706430070543	-3.65569874801344
ENSG00000275764	-0.706461133336034	0.108874120547049	-7.76479063101668	0.000257353784179785	0.0290358278256175	1.37420411103548	-3.65482866806433
ESPL1	-0.593569475406024	2.90806552574378	-7.59993063003803	0.000260844880501064	0.0291397446521534	1.23120308533652	-3.65137024212482
OLR1	0.536860107443053	7.01194863052434	7.33825372475311	0.000262904749356576	0.0291397446521534	1.05725949441103	3.6493499528296
TNFRSF21	0.422728205872828	5.27271578177212	7.34739584395724	0.000266799916430097	0.0291397446521534	1.06009019370473	3.64556986511338
SPATA6	-0.439764828008854	0.735563972510981	-7.46650526764024	0.000268551440232221	0.0291397446521534	1.14139083371239	-3.64388692335128
P2RX7	-0.363383780885919	6.3707528875047	-7.31117720571976	0.000269602675603037	0.0291397446521534	1.03650893018044	-3.64288178384188
GPR68	0.484651763245504	5.51932069627266	7.3059202565694	0.000274469460721069	0.0291947237690046	1.03369221317343	3.63827575661856
LDLR	-1.34534778630288	3.02789721965861	-8.53645215008298	0.000274651032191693	0.0291947237690046	1.97438380301697	-3.63810539884898
ADGRE1	-0.594839723999464	1.13108472441806	-7.49058298632249	0.000281129197114154	0.0294306947814993	1.15830539351189	-3.63209535320846
KIF2C	-0.513642808612487	3.25471894672039	-7.42811307807971	0.000281701787521693	0.0294306947814993	1.11558099321663	-3.63157039870792
TICRR	-0.614933140814417	1.58587021827943	-7.57921176355186	0.000283735511810443	0.0294306947814993	1.21801471893277	-3.62971391485537
STAT4	0.453147965675884	2.37208870646159	7.33364840085814	0.000286103264829153	0.0294388815378605	1.0569605061941	3.62756815650233
REXO5	-0.332023862449322	1.53147957368929	-7.28823750013332	0.00029726120368942	0.0303203808482408	1.01960643548472	-3.61767511488823
DPYSL2	-0.277536589397718	7.33381207196322	-7.17036909770649	0.000299453002857437	0.0303203808482408	0.93738209805358	-3.61577274012647
STMN1	-0.330653872771092	6.36581020992056	-7.1615847694059	0.000303751383324932	0.0303203808482408	0.930222751584073	-3.61207952061656
NAV2	-0.597220443710353	0.859523298327322	-7.43852291628535	0.000304751973228687	0.0303203808482408	1.12328686278378	-3.61122682721968
CENPF	-0.697298272742636	4.45138842909607	-7.2997718640942	0.00030968691698425	0.0303203808482408	1.02780098039666	-3.60705928921932
CKB	-0.391284449417128	3.12194384145698	-7.22021100535814	0.000310831060632677	0.0303203808482408	0.971617472904519	-3.6061019486247
ANTXR1	-0.682943119277098	3.95234034423028	-7.29079664947677	0.000315022517567108	0.0303203808482408	1.02170897658823	-3.60262278318579
IRAG2	-0.344252094374425	4.19505216724417	-7.17181093919566	0.000315991131759194	0.0303203808482408	0.93801296685787	-3.60182494124009
DYNLT5	0.562343075738372	1.62450780436838	7.23393358469351	0.000318306806817305	0.0303203808482408	0.981341934824908	3.59992677365033
SQLE	-0.650091431163596	5.51219239953194	-7.14254407232939	0.000323066282640985	0.0303203808482408	0.974573442207507	-3.5960656641016
CLEC5A	0.598235055906937	6.14056131642261	7.06481097986878	0.000329295765958732	0.0303203808482408	0.86105252336834	3.59109168062044
SLC25A45	-0.303482376708	3.58464551689932	-7.12803790904752	0.000329316201074738	0.0303203808482408	0.90635078563772	-3.59107550942565
FDPS	-0.297511871381722	5.75572128703477	-7.06432236606304	0.000329613526848542	0.0303203808482408	0.863026392646825	-3.59084032879644
CD226	0.948837936287453	2.48325491660326	7.54983019320325	0.000329897100847868	0.0303203808482408	1.42065724837468	3.59061621052462
HMGCS1	-0.623820845728368	5.00744258291908	-7.14327886410532	0.000330030579906213	0.0303203808482408	2.05672142322185	-3.59051077983424
PLK1	-0.476689993586166	3.95502756814821	-7.13833071625411	0.00033444270755091	0.0303881913163512	0.91369025238818	-3.58704805423978
ENSG00000287126	0.399449839588817	1.17099696670726	7.11037993541816	0.000335493948602229	0.0303881913163512	0.895459015567739	3.5862293269985
SIGLEC10	-0.288182082762169	6.2151451237794	-7.00904403837245	0.000342885244920768	0.0306433954721079	0.820466355348511	-3.58053969531847
PASK	-0.298713271626241	2.71826728502382	-7.0742977591133	0.000343076422639056	0.0306433954721079	0.867719451691074	-3.58039405921761
LRP12	0.28444165376654	5.59887673636965	6.99602600318066	0.00034569198759748	0.030664071341233	0.813807262244841	3.57840915198047
TMIGD3	0.320898471919162	7.00584056961317	6.95987305741559	0.000354597342865361	0.030981985882616	0.785904653260898	3.57175478920047
GPAT3	0.264424473339574	4.59282509284294	6.94522298906452	0.000362556757085441	0.030981985882616	0.773796422405316	3.56593823716246
CTSL	0.367617319399579	9.77463009833046	6.92684432252516	0.000363856121685618	0.030981985882616	0.761077251656229	3.56500004817991
CC2D2A	-0.377153165527874	2.12231640992103	-7.04763326121261	0.000365821369403084	0.030981985882616	0.848881218325307	-3.5635870023054
FBXO6	0.277486275544111	3.69594483706919	6.94703376045198	0.000366669497050927	0.030981985882616	0.775352533891327	3.56297937568097
IL21R	-0.535334678939104	4.45305484640911	-6.99604022753184	0.000367243156616432	0.030981985882616	0.811545437752756	-3.56256913159599
TYMS	-0.537883299954105	5.22444524020493	-6.97607361178515	0.000370576006897287	0.030981985882616	0.796817559683482	-3.56019747964436
LAMP5	-0.514819005835609	1.06680166495075	-7.07029510012163	0.000374681300200417	0.030981985882616	0.865262918064349	-3.55730341614804
VNN2	-0.355266668831616	1.36515284920205	-6.95035996367719	0.000374761073944264	0.030981985882616	0.77758698104268	-3.5572474730654
MKI67	-0.669299443825987	6.41061563700162	-6.93491855343472	0.000376180052106779	0.030981985882616	0.766488760739262	-3.55625423914205
IQSEC1	0.340304778011547	7.38945371449537	6.87890747402409	0.000378791524960386	0.030981985882616	0.724950674152178	3.55443542035501
ABCG2	0.414496678906771	3.63646183736646	6.93716949660768	0.000379362256984887	0.030981985882616	0.769093569964278	3.55403948232136
FAM83D	-0.446096116427425	0.526245018131113	-7.02743721006243	0.000380590403471726	0.030981985882616	0.834109977545643	-3.55318935609993
GABPB1-IT1	-0.26689131369357	2.16372634855761	-6.91625763048578	0.00039103417457544	0.0316319594552786	0.752612600677271	-3.54606201315928
HCAR3	-0.945412487572831	1.12328005011191	-7.55425382363203	0.000404415137441191	0.0325099218610538	1.2201009227261	-3.53718574649221
DEPDC1	-0.573867945261851	1.4620062630844	-7.03517147937641	0.000413125796630753	0.0326398243088146	0.840598205832137	-3.53155381067959
TPX2	-0.495010950875328	4.40339714816954	-6.86093390719009	0.00041546444437916	0.0326398243088146	0.711642911956716	-3.53006063123607
CBX7	-0.288481018790492	3.69380113542493	-6.82424716885883	0.000416698220683399	0.0326398243088146	0.689970604755915	-3.52927605010184
SLC40A1	-0.766138571056104	4.10131629544196	-7.00070838729874	0.000420374736293908	0.0326398243088146	0.829819698296946	-3.52695088447788
MMP12	0.473469390273795	8.4820137222542	6.75154868443457	0.000420410927002195	0.0326398243088146	0.63475087482808	3.52692809065537
ARSB	0.289771693877865	7.44478776066138	6.74934157052314	0.000421257256667954	0.0326398243088146	0.672436703408125	3.5263955726364
CCDC28B	-0.443091046070156	0.631346972444714	-6.89982071295084	0.000427399032093711	0.0328538955900702	0.741064498107987	-3.52256077703522
CYP51A1	-0.606480832892251	5.7323800262978	-6.76472614650142	0.000429128787057363	0.0328538955900702	0.679264307428386	-3.52149004048344
CRABP2	0.322533811765796	7.11610295827329	6.71568418754081	0.000436941265313706	0.0330999772972219	0.601858953104752	3.51670368717761
GPSM2	-0.469773516030149	2.55318849095802	-6.8414337997547	0.000437489981381412	0.0330999772972219	0.698460653249117	-3.51637052354628
EPHB2	0.356130467066572	6.5644237029801	6.67601085160777	0.000448702537480897	0.0336646039635373	0.574576769087399	3.50964665533911
CAMK1	0.34666054004378	8.1452056032782	6.66982865478992	0.000450187519960225	0.0336646039635373	0.573970649976901	3.50876793921701
CDCA5	-0.374639722696073	3.6592019106208	-6.73963054745911	0.000453035074020423	0.033681717468501	0.620239434567159	-3.50709048243945
KIF22	-0.3413532884299	4.3566984840686	-6.67210196963362	0.000467999487201061	0.0345943069217244	0.569080508475466	-3.49843366728709
PHF19	-0.314472414866239	5.42472450763152	-6.62503887147571	0.000475916609508871	0.0349400096610608	0.533353174216648	-3.493957592759
PNRC1	-0.33970136803385	5.86452116751172	-6.60267444460274	0.000481159536017711	0.0349400096610608	0.515367085581095	-3.49103149129569
NEDD9	-0.313996961778463	6.48552326371067	-6.59129717040581	0.000483408838019523	0.0349400096610608	0.506761562573993	-3.48978525182088
CYP27B1	0.47733222958189	2.84321202601397	6.64613504846252	0.000484067098374782	0.0349400096610608	0.548902542398281	3.48942156158324
HMGB2	-0.473556558542913	4.58611352169668	-6.65223776000991	0.000486455916358676	0.0349400096610608	0.553738466258828	-3.48810559742047
TOP2A	-0.622427203990918	5.26564710470763	-6.65552454754465	0.000488980933347953	0.0349400096610608	0.556117342604091	-3.48672113907911
NUSAP1	-0.41523963307178	4.19121992360702	-6.63974955235992	0.000491691941272897	0.0349400096610608	0.543705989580084	-3.48524210461631
PCSK5	0.441792873156596	3.60567307890859	6.62159928585667	0.000498444148891496	0.0352252123244089	0.531132856373028	3.4815911266968
FOSL1	0.439382200327143	2.75605870184196	6.60034262627874	0.000509521501219227	0.0358112871512661	0.520897999239156	3.47570021620013
MXD3	-0.553815921310854	1.45769637816313	-6.75549630107664	0.000517459964744741	0.0360449385155635	0.633784350068868	-3.47155155252711
CIT	-0.739087013255764	3.2992055094073	-6.80348241955657	0.000521447127733314	0.0360449385155635	0.672232643634613	-3.46949018088092
TNFAIP8L3	0.481212375940014	3.79789821714955	6.5683250863548	0.0005232617981399	0.0360449385155635	0.490341821892338	3.46855685269795
BCL2L11	-0.293600853587922	4.85530207275237	-6.51999365485616	0.000524055629172008	0.0360449385155635	0.450268543374102	-3.468149514606
HASPIN	-0.311285882897108	1.72762782600221	-6.54122356014768	0.000534920773813336	0.0365965478339741	0.466882059856192	-3.46263133824668
PCNX2	-0.322090633442671	1.53935777786014	-6.53724445043909	0.000545307352582572	0.0370665859109978	0.463996737677567	-3.45745300006341
LINC00877	-0.301388637605419	0.749231446721376	-6.49908737257203	0.000547554915494448	0.0370665859109978	0.433633388040019	-3.45634455679048
MMP14	0.26587140403838	10.2558305376977	6.41785391713432	0.000558112488895353	0.037583470325508	0.369569762790548	3.45119387878003
FGD5	0.265120366017301	6.48758013744454	6.40344266259607	0.000565518116960252	0.0378484173250703	0.357696568518771	3.44763480536732
IGFBP4	0.356484197695401	4.98575301038939	6.40646554927761	0.000567932245664638	0.0378484173250703	0.35980727233325	3.44648397570109
FIGNL1	-0.255920127740302	3.15548948577124	-6.42485486741593	0.000579803194312912	0.0382437622111058	0.374545505312093	-3.44089046635098
ZFP92	0.448619130370805	1.61297926120939	6.42123554509242	0.000579811353690377	0.0382437622111058	0.371697409545524	3.44088665851517
SH3BGR	0.427812176642843	0.752153648484884	6.42855985159432	0.000585451200240886	0.038296626852964	0.381643548886884	3.43826650381427
SLC11A1	0.792723592114555	5.3288664413781	6.43177190272422	0.000586567834709525	0.038296626852964	0.403481775490976	3.43775052705133
BRIP1	-0.532461162649442	1.82155686135056	-6.49573973811429	0.000613539416191531	0.0392990740046997	0.432061949671372	-3.4255573388609
LINC02610	-0.580101209340521	-0.355095723012606	-6.4524158579095	0.000613679513964391	0.0392990740046997	0.39741584489737	-3.42549531668856
TKFC	-0.282723751337554	3.83005745204421	-6.35487332223041	0.000613868759222013	0.0392990740046997	0.329222726647528	-3.42541155752933
SPINK6	0.269335022880794	2.36638468915933	6.3196983217263	0.000614143513834912	0.0392990740046997	0.289561781300208	3.42528999504318
TGFBI	0.261912610793517	9.28935800596724	6.29673446387871	0.000620247235290423	0.0394767157606273	0.272759810011762	3.42260243068474
LRP5	0.366856742608093	4.64321777438556	6.3158613407073	0.000623058101337843	0.0394767157606273	0.287524678443	3.42137302846915
AQP3	0.316280505841831	3.26349296538113	6.29707369467076	0.00063627023471004	0.0396697501428451	0.27117425255465	3.41566262759464
NCEH1	0.244533120937672	8.77623821918852	6.26770533253416	0.000636311781685223	0.0396697501428451	0.247051979383887	3.41564484525132
ICAM1	0.275343226717563	9.2677503296219	6.26702945749401	0.000636689887619099	0.0396697501428451	0.246749167845936	3.41548306336785
LUM	-0.53813219626282	-0.0961709333456001	-6.37288281326442	0.000638441788179827	0.0396697501428451	0.332853802855437	-3.4147346342042
RARG	0.407351960823803	3.42817752452196	6.29770974977205	0.00065064448129721	0.040038829828196	0.293309566622473	3.40957389768685
GTSE1	-0.496489695296692	2.88244589412901	-6.4083712705456	0.000650916588114817	0.040038829828196	0.361925923358164	-3.40945984808906
ITGB3	0.505038024577074	6.74825782768611	6.24033202075458	0.000653720592747719	0.040038829828196	0.231079102215388	3.40828716615105
NCF2	0.233374649454608	8.59920379341624	6.22731577300102	0.000659416403833852	0.0401962738678247	0.214355905378761	3.4059194140657
ADM	0.335910668960939	3.43384748661847	6.2474963182714	0.000667893162694033	0.0404843654828115	0.235670381726251	3.40243059743159
CENPI	-0.378406099337424	2.40982561161105	-6.30339006768486	0.000671283840133864	0.0404843654828115	0.276658817858818	-3.40104659763658
NCAPG	-0.495411891874802	3.59633858727763	-6.31181230692239	0.000674719987786093	0.0404843654828115	0.283524527218439	-3.39965065267511
ADORA3	0.510527620097681	5.38082067788844	6.20407079107343	0.000687733435080307	0.0404843654828115	0.204084583739856	3.39442313189936
TLR8	-0.402532169645967	5.94946087481069	-6.19504706123984	0.000689506089999799	0.0404843654828115	0.187132558357653	-3.39371818158546
IL2RA	-0.593158416454101	-1.87019920788815	-6.25705328225193	0.000690640648902025	0.0404843654828115	0.238482778155154	-3.39326787319046
ADORA2A	-0.580467458141286	1.20560551786135	-6.31399463700162	0.000691489443287347	0.0404843654828115	0.28630239022841	-3.39293143460348
TRAF3IP2	0.271607845367547	3.49636176383878	6.19318728736363	0.000694667862768651	0.0404843654828115	0.185578718216303	3.39167499753477
MBLAC1	0.343929217468761	0.681162792714669	6.20539666513711	0.000699795172966844	0.0404843654828115	0.223654582893743	3.38965937625205
SMPD3	-0.623021746927226	-0.992749641328175	-6.35041180359749	0.000703554246850744	0.0404843654828115	0.333791142157364	-3.38819032970923
CDKN2C	-0.415098992968924	3.90967730846817	-6.22575225824096	0.000706183153778182	0.0404843654828115	0.212920970203691	-3.38716728048545
SOAT1	0.261189014048781	7.59195789592511	6.15034315401062	0.000706344141886103	0.0404843654828115	0.150433135450911	3.38710474640114
BLM	-0.340243410603242	3.07183975324802	-6.21192262822023	0.000713252461853885	0.0404843654828115	0.201269077765716	-3.38443368470785
SYNGR3	-0.446212747922633	1.13006797724159	-6.24088433592367	0.000713398115008625	0.0404843654828115	0.225590770646602	-3.38437762793161
FURIN	0.295916598656033	9.0431267765748	6.13760796237436	0.00071428118511771	0.0404843654828115	0.142000903847395	3.38403799280936
MARCKS	-0.417859457487736	7.91811343750572	-6.13507298245911	0.000716299034602953	0.0404843654828115	0.933448715895568	-3.3832633752775
GPR35	0.524133273573751	5.00826345130005	6.16783173533907	0.00071765163505528	0.0404843654828115	0.170210142787127	3.38274526953418
FOXM1	-0.274144977830081	4.23221932914079	-6.1449573204172	0.000731691883755624	0.0410961616107635	0.145135165777238	-3.3774201696759
METTL1	0.27364601882422	4.68574057088494	6.10685103472503	0.000743304978363064	0.0415669070943727	0.113637505603337	3.37308686952848
ZNF608	-0.661287104078701	0.230177257611389	-6.23717781023419	0.000746647214676475	0.0415730583340641	0.223778617718534	-3.37185140184763
CDK1	-0.536882839722649	3.98088985149707	-6.18437094305644	0.00075921370763392	0.0420905461533943	0.178725857339447	-3.36725166225176
SOX12	-0.313628076405666	3.69257600667348	-6.11128005342166	0.000768937405507507	0.0424466648482299	0.11818461949955	-3.36374073880351
HSPA5	0.268901800556228	9.78870142779591	6.04548294926852	0.000776145582866569	0.042524467004046	0.0661616315326778	3.36116459580227
NUDT16	-0.258962406195638	5.3175428016912	-6.05841498782094	0.000776959240083254	0.042524467004046	0.151322994115343	-3.36087519789618
LPAR1	0.314367151016268	3.7223147863361	6.03777300406994	0.00079969266788127	0.0434140442941604	0.146176312866274	3.35290113308073
MERTK	0.297180029741433	6.97969707410526	6.01125601344348	0.000801701097916223	0.0434140442941604	0.0319690066640739	3.35220679878828
NOTCH3	0.434258010666411	3.80966144314687	6.05698922171929	0.000803338714197651	0.0434140442941604	0.0711515809576539	3.35164185216424
IL10RB-DT	0.381819375036629	2.33231537214932	6.05105256767362	0.000809539204160517	0.0434490604453792	0.0679104741539138	3.34951243978722
PLB1	-0.265079458121421	3.66228129251683	-6.03638508038301	0.000813746330595746	0.0434490604453792	0.0534301839133455	-3.34807620241786
S100A9	0.394575568892519	5.93298655082225	5.98411329372088	0.000824335598651164	0.0434490604453792	0.0129197649884922	3.344491485755
IRAK3	-0.407430219401676	5.93352007884607	-5.99452695333081	0.000824851925002417	0.0434490604453792	0.0193557696133455	-3.34431779155468
PSAT1	-0.287259030216382	2.75010232645521	-6.02942477566283	0.000827315141952959	0.0434490604453792	0.0473386967890939	-3.34349054167679
IFI30	0.401030064060284	10.1099126177057	5.96951319524648	0.000831810136131661	0.0434490604453792	0.00336029968440688	3.3419868090817
HK2	0.266488533728995	7.37219390153548	5.96718134611651	0.000833692121111536	0.0434490604453792	-0.0046041833360988	3.34135945700419
LIG1	-0.306345862913633	4.99277289090746	-5.99201156722459	0.000833725440274243	0.0434490604453792	0.0162883816391393	-3.34134836203548
SESN3	-0.603185049274803	2.90136996759536	-6.12044155400046	0.000834389514073135	0.0434490604453792	0.125554216931608	-3.34112731743572
CHEK2	-0.223504466348992	3.47049977990269	-5.98418230554042	0.000848904935642939	0.0438236384264107	0.00887374551776254	-3.33633601359163
SRXN1	0.394737721551086	7.33528844098065	5.93692755907733	0.000857462813741422	0.0438236384264107	-0.0297158956896997	3.33354668208756
BIRC5	-0.53964847426479	3.2869474991833	-6.07752594258277	0.000860035259502461	0.0438236384264107	0.0887526020192846	-3.33271327194728
SKP2	-0.250214431687519	3.20351215152417	-5.97358666948931	0.00086057649135385	0.0438236384264107	-0.000523899382232074	-3.33253822031177
PLIN2	0.295448104044265	8.81891000499569	5.93206683203922	0.000860730056829252	0.0438236384264107	-0.0356694459974731	3.33248857093368
CCNF	-0.388377349615827	3.40564307983427	-6.00109305723031	0.000862026164039955	0.0438236384264107	0.0232993591986732	-3.33206985238617
FAH	0.331049527755416	5.2053410345597	5.92391435408833	0.000874222696603171	0.0442135371791155	0.00541855379184764	3.32815800117182
CACNA2D1	-0.585893896065431	-3.78945689011097	-6.10071639335274	0.000876570671798667	0.0442135371791155	0.108112703721969	-3.32741073693033
CSF1	0.460678104466927	8.56412697248334	5.90279495877916	0.000884347205769069	0.0444315381273506	-0.059704735788725	3.32494896725734
BTBD19	-0.324574751890883	2.94998149018942	-5.95861095858273	0.000893977016721603	0.0445508960441191	-0.0105561039523954	-3.32192817895846
ARHGAP11A	-0.477866843995965	3.74773489377651	-5.97481811961309	0.00089636847705805	0.0445508960441191	0.00095106967355818	-3.32118267492379
CGN	-0.671545166414974	-0.0697743484514345	-6.15643651116401	0.000897114140524556	0.0445508960441191	0.161110531350196	-3.32095060186269
CPAMD8	-0.382935455974654	0.658517942207116	-5.98016357839092	0.000911241486800741	0.0448239274648736	0.00536274638908907	-3.31658719128113
GNG2	-0.494548776554926	5.30255003180019	-5.90575362225828	0.000912928451576042	0.0448239274648736	-0.0549453697569833	-3.3160703476274
ABCC1	0.23970986862368	6.86552866830779	5.86861324520801	0.000913067096547728	0.0448239274648736	-0.0915534615382514	3.316027909657
ACP5	0.304154325668488	10.5131605477677	5.85991510914579	0.000920025686528672	0.0448722646983788	-0.0995902544456673	3.31390558223474
AMOT	-0.552219348264822	0.718524599588672	-5.97247552591031	0.000926776178064957	0.0448722646983788	-0.000605133940520197	-3.31186088990873
CBS	0.233244082361919	4.14708876285174	5.86085452375436	0.000927455443442657	0.0448722646983788	-0.0987938268986417	3.31165590839653
MAOA	0.392429630294821	4.62194865878699	5.86594741737224	0.000934006009122708	0.0448722646983788	-0.0881594388534408	3.30968625540831
RASGRF1	-0.301202238197138	2.73892271292147	-5.91050459239928	0.000934238780136947	0.0448722646983788	-0.0552831082440086	-3.30961650052761
GMPR	0.388201096420643	2.99224449239192	5.87701003185514	0.000934984212343765	0.0448722646983788	-0.0843341379452269	3.30939322390496
S1PR2	0.253278572076018	6.276367953794	5.83080623354202	0.000946343287769438	0.0451668551815793	-0.0986542021672152	3.30601112937214
HAPLN1	-0.29224703925754	-4.12524928962466	-5.83624912542737	0.000948145770411009	0.0451668551815793	-0.120456632224297	-3.30547791176329
OIP5	-0.489032452549852	0.514033955956506	-5.9804718464311	0.000954788086672942	0.0452513621891909	0.00579883258220271	-3.30352102739511
TGFA	0.286587265096442	5.14113529732582	5.82375371075394	0.000960730436771962	0.0452513621891909	-0.131318128489594	3.30178101644772
AIFM2	0.343117255794512	4.60391710307212	5.8214471902946	0.000968344991792973	0.0452513621891909	-0.0891318253221351	3.29956587072269
IGSF21	-0.3737319493774	2.49729748866252	-5.87755636561171	0.000970819039341658	0.0452513621891909	-0.0836751625728871	-3.29884961840393
RUNX3	0.368981672515377	5.93006008330578	5.80873916627727	0.000970832433685295	0.0452513621891909	-0.142792436779433	3.2988457452599
RTN1	-0.292781866102875	7.2472543697386	-5.80306682785824	0.000971029075121807	0.0452513621891909	-0.147807236205126	-3.29878888959451
SLC35B4	0.215697948701838	5.55374514729655	5.79517693367904	0.00097968264597081	0.0454898129692295	-0.115463991663054	3.29629734986744
INSIG1	-0.763699377602457	4.36971967528728	-5.94242552384017	0.000986970226111628	0.0456633490944164	0.203445071689436	-3.29421486413011
GLI4	-0.404358108722181	2.27099568895673	-5.87216333408464	0.00100048636079052	0.0460877190267897	-0.0611350451674921	-3.29038992810104
CD93	-0.415122196342936	4.07257775202858	-5.81775077041118	0.00100330907537717	0.0460877190267897	-0.136738425177662	-3.2895971693818
KIF11	-0.542925348263727	4.07865151521464	-5.85598335270637	0.001010724737519	0.0462631372739123	-0.102396263658874	-3.28752427806828
ZWINT	-0.218366051932243	4.52482293153441	-5.76163184501793	0.00102789111594677	0.0466518028190879	-0.186715227776076	-3.28277928142991
TXNRD1	0.283251659310946	8.6258508076377	5.73925094476191	0.00102976842009454	0.0466518028190879	-0.205790300334839	3.28226482876458
TCF7L2	-0.217544775247197	4.48880539537536	-5.75955108577079	0.00103070307488724	0.0466518028190879	-0.188334016689605	-3.28200902139467
PROCR	0.40088728102831	5.25179386181482	5.74336269796648	0.00103372444436635	0.0466518028190879	-0.202971767172196	3.2811835633921
COLEC12	0.277608819638055	7.52549153013297	5.72848534826974	0.00104046796599339	0.0467919544706539	-0.185458066396447	3.27934921232328
NCAPD2	-0.304114116193496	5.79494517019421	-5.72590847468734	0.00105414110487625	0.0472416825467537	-0.218186225491864	-3.2756634122603
DUSP16	-0.276748144044519	5.00882959458285	-5.72387664981429	0.00106351467347497	0.0474962698966493	-0.172208641660995	-3.27316209659426
PITPNM3	-0.4451459496721	3.20946728752726	-5.80536032746654	0.00107090005452838	0.0474979719775342	-0.146464343971231	-3.27120564839489
CCNB1	-0.323757949443105	4.13346596581785	-5.72869339802839	0.00107093856892279	0.0474979719775342	-0.216156791667119	-3.27119547836968
BRINP2	-0.608042353348689	1.38780024962427	-5.91996528634283	0.00109566281718275	0.0484012521947961	-0.0454260898772487	-3.26473564724069
ITGA5	0.28659104820639	7.85692762201033	5.66993187369012	0.00109964899997435	0.0484012521947961	-0.265440992938786	3.26370679914375
PTBP2	-0.499494937614986	1.11374121405397	-5.78611271082328	0.00110259422275503	0.0484012521947961	-0.131979251574302	-3.2629488397518
FBXO5	-0.35479371486336	2.63780532295888	-5.73081679079636	0.00110773149700298	0.0484544326697605	-0.213947320980168	-3.26163122099662
ARL11	0.243591104566499	4.27196099423468	5.67017139236153	0.00111134019884772	0.0484544326697605	-0.266296660012208	3.26070902810679
ALDH7A1	-0.285924569242356	5.17125536097038	-5.66156343247533	0.00112516426522123	0.0488914283083633	-0.274996487187439	-3.257201760457
UNC13D	0.267566541229984	4.7622073446198	5.64661733237192	0.00113608424648055	0.0491578699341928	-0.290443253977968	3.25445933263851
GPX3	0.248684673943087	7.48487795258472	5.6318409994108	0.00114125345796797	0.0491578699341928	-0.303912157869357	3.25316963227855
GBP2	-0.363207519632096	4.31469947025851	-5.67442520949266	0.00114276186520943	0.0491578699341928	-0.263192560292437	-3.25279430761085
NDC80	-0.734954006324028	2.36732657556523	-5.93972713961297	0.00114944601592094	0.0492805821892503	-0.026736470980933	-3.25113663620309
GADD45B	-0.28351915527462	4.08410185673072	-5.65043373005634	0.00115696880196718	0.0494383147206043	-0.286617142635729	-3.2492816061033
PMP22	0.283063004307236	7.08933163440224	5.59322264983533	0.00118382827384873	0.0504185405902065	-0.337921929851383	3.24274809914444
SAT1	-0.293375080367381	7.69836413587393	-5.58972110432181	0.0011877521368813	0.0504187062196938	-0.341699614251285	-3.24180511785656
CHTF18	-0.389047372490909	3.1229672944678	-5.65159293800425	0.00119744813398403	0.0506630851950744	-0.285748273791892	-3.23948726573451
KLC4	-0.29093969737013	3.53042964391015	-5.61649278943018	0.00120680047940261	0.0508913697248405	-0.311778561926226	-3.2372679342322
FAM76B	-0.385744096053648	2.57095061465895	-5.64341112781509	0.00121965261803704	0.0512652678862498	-0.274428865770822	-3.23424387263767
ADCY10	0.246206642597867	1.35028055384668	5.558688385949	0.00124475623376668	0.052150015240088	-0.371075307398032	3.22842102560781
LILRB2	-0.248458742526972	6.7016530474521	-5.52985619430332	0.00126077500095979	0.0523002557970961	-0.397661188669584	-3.22476184969891
FAM89A	0.311751768394752	3.88779342489391	5.54517485522476	0.00126540466843035	0.0523002557970961	-0.377853463325491	3.22371228760397
ANLN	-0.585231049741351	4.07862178440091	-5.62982288116511	0.00126560660051659	0.0523002557970961	-0.304313445798868	-3.22366658961439
CCNA2	-0.498428106640578	3.69613079643233	-5.61465236837543	0.00127198602171932	0.0523002557970961	-0.319163626478346	-3.22222635702645
HADH	-0.24921982697012	5.68275941432513	-5.52317836584502	0.00127504578173155	0.0523002557970961	-0.38129903426026	-3.22153794333857
ACAT2	-0.372556154364221	5.34666495310772	-5.53302991913263	0.00127524243215909	0.0523002557970961	-0.393341987919039	-3.22149375124374
PLAUR	0.383302858579403	8.66309339275818	5.51225139804412	0.00127901646121362	0.0523002557970961	-0.378407166392241	3.22064685248121
HSP90B1	0.218815748456898	9.68035198884189	5.51078243276231	0.0012808723819068	0.0523002557970961	-0.41273043576378	3.22023122640862
HYOU1	0.248153049371816	7.55556057456401	5.50669798926037	0.00128611555927296	0.0523481592511671	-0.407348151810944	3.21906003419866
FAM131B	-0.297421728107056	4.60198039081771	-5.51919190136933	0.00129880093120161	0.0526977210634544	-0.407637632415092	-3.21624457415883
CCDC170	-0.422113425687804	3.80494829602482	-5.5612379946618	0.00130329176711564	0.052713643737866	-0.368094311593398	-3.21525393390028
SERPINA1	-0.26223769921838	6.91544992557315	-5.49090713949713	0.0013114833727116	0.0528685432137957	-0.434054735026073	-3.21345502180241
QSOX1	0.305743033429921	8.14220194189939	5.48065133537182	0.00131889604798092	0.0528685432137957	-0.433754173214658	3.21183608087952
TMEM255B	0.30664821639295	3.01501953988761	5.50922670420668	0.00132005870407522	0.0528685432137957	-0.415495171710401	3.2115829169037
ME2	0.20112593660334	7.10601193151627	5.47597036663827	0.00132503083438511	0.0528685432137957	-0.44797314679516	3.21050257047845
LMNB1	-0.292887241896423	5.20533999427828	-5.49092270618042	0.00132767372555248	0.0528685432137957	-0.433956551613205	-3.20992984372625
TNFSF14	0.446422349754843	3.3048469929561	5.51452875355483	0.00133322303892089	0.0529256627364213	-0.410818327040276	3.20873069715692
ZEB1	-0.318401824240887	0.561498998302225	-5.53958596197585	0.00134500506010677	0.0532290925633639	-0.388716653618515	-3.20619992313317
CEP128	-0.296379226899139	2.22933856086497	-5.50176333121339	0.00135760644231644	0.0535629879174049	-0.417695296468267	-3.2035156859857
FANCD2	-0.324029637272301	3.67921449113475	-5.49510628782302	0.00136225822023843	0.0535821566627116	-0.4297329247667	-3.20253060966967
APOBEC3B	-0.578303727454728	2.15939162112919	-5.59707698811108	0.00136761911995299	0.0536290156123031	-0.334910588847936	-3.20139920827401
RASGRP1	-0.317584227897286	4.34483179503749	-5.47312898151483	0.00137266775523423	0.0536633819690657	-0.424137037201398	-3.20033744326708
MAP1LC3A	-0.476819884501398	3.07725319124634	-5.51566772967497	0.00139447206430556	0.0543506051245398	-0.409765558845105	-3.19579281456238
NR1H3	0.27315633331873	7.97396523346539	5.41656361186482	0.00140432461575251	0.0545692544042562	-0.503799434307023	3.19376072572709
PLA2G2D	-1.29472412694512	0.4580082380969	-5.84955928555867	0.00141809615459322	0.0549384118686083	-0.100603639986546	-3.19094226435001
TRPM8	0.333706863095689	0.629577660991464	5.42063058219381	0.00143070973042317	0.0551275081624945	-0.499697769874331	3.18838284387732
SPAG5	-0.425794849175965	3.81971037988401	-5.45453759531316	0.00143839949530008	0.0551275081624945	-0.467889099176099	-3.1868327011327
NR4A3	0.307473489690177	4.74797001731643	5.4030140673878	0.00143848022983629	0.0551275081624945	-0.516729987770787	3.18681646680523
CD82	0.269650525272885	7.6177280777225	5.38588175470895	0.00144743762848805	0.0551275081624945	-0.532576755578013	3.18502048297967
TNFAIP2	-0.235775849929889	6.97264482855101	-5.38508661446135	0.00144959127774357	0.0551275081624945	-0.508140838417423	-3.18459019808196
TMEM266	0.259099101702894	2.63099019572762	5.39823361299823	0.00144981112070124	0.0551275081624945	-0.521277471631887	3.18454630805952
ST6GALNAC4	0.340200770791763	5.38544418231257	5.39055716809375	0.00145297972843147	0.0551275081624945	-0.52688185574625	3.18391439933349
YPEL3	-0.275554133817532	3.57483645330095	-5.41574991491982	0.00146274972932696	0.0553349618194215	-0.504551442372787	-3.1819739530045
FAM72D	-0.757114062469465	0.907115469358456	-5.63635960637927	0.00147123726303283	0.0553633008865704	-0.286160627666487	-3.18029789208561
ATAD2	-0.226286403543657	4.80250326411371	-5.38415113661089	0.00147210767401703	0.0553633008865704	-0.53465404080784	-3.18012651327292
RAD51AP1	-0.281069502299144	3.24932983106993	-5.40820638075431	0.00147694946507364	0.0553834519527032	-0.511427397584129	-3.17917489401771
MARCKSL1	0.375795578143028	3.6415289565756	5.38911987711775	0.00148679681845774	0.0554200717147551	-0.529734454543647	3.17724830348669
FMO5	-0.421595851381658	1.03793033689066	-5.44182711333335	0.00149108777241538	0.0554200717147551	-0.465446926298218	-3.17641247300303
YWHAH	0.198017979314481	7.77520761184616	5.34270163142004	0.00151002072433013	0.0554200717147551	-0.574201968333395	3.17275080353323
LYN	-0.209474011426252	8.14230950313767	-5.34280707645237	0.00151006939116496	0.0554200717147551	-0.573762843192973	-3.17274144589579
MLXIPL	-0.23794977000885	4.69833387088413	-5.35505081562699	0.00151399674434096	0.0554200717147551	-0.562393587636396	-3.17198721046626
GPR155	-0.339973005573754	4.43130383747169	-5.37051943381563	0.00151555097094186	0.0554200717147551	-0.546688382760532	-3.17168922395646
FBF1	-0.323167899180308	2.27663128677227	-5.39461195961236	0.00151793389983664	0.0554200717147551	-0.5100587946455	-3.17123289941683
NPTX1	1.00479077666101	-1.58009415588147	5.68091898550651	0.00152301722870126	0.0554200717147551	-0.25610617574883	3.17026165662257
STARD4	-0.538896707120905	5.67021579697188	-5.35471628075979	0.00152500563780473	0.0554200717147551	-0.554256021864543	-3.16988255483048
ARHGAP33	-0.725586609294653	0.334680453845396	-5.55437984661387	0.00153725508897004	0.0554200717147551	-0.302075098066348	-3.16755711808078
IDUA	-0.19371886579126	3.13525773183514	-5.34761856724048	0.00154299015682327	0.0554200717147551	-0.569502563580798	-3.1664742324503
ARG2	-0.30270714630425	4.10219726712845	-5.35553191572704	0.00154410825756981	0.0554200717147551	-0.561115815133766	-3.16626354646748
FPR3	0.257370335601471	8.04590890730916	5.3201085012088	0.00154433242096001	0.0554200717147551	-0.592110223181337	3.1662213238153
ARIH2OS	-0.414772284554217	-0.015912895504783	-5.4058371218654	0.00154451395766424	0.0554200717147551	-0.506667898710345	-3.16618713431652
DGAT2	0.376805571404707	1.45998323462252	5.34065593974891	0.00155132384504291	0.0554200717147551	-0.575833388644686	3.16490726806452
PLK4	-0.355729704616728	2.83811202924677	-5.3812118241113	0.00155205649443689	0.0554200717147551	-0.537156741417232	-3.164769880628
CASTOR2	-0.21002810968087	3.02340134590612	-5.34445122422276	0.00155418710076018	0.0554200717147551	-0.571830239482393	-3.16437068546445
NCAPD3	-0.193152534891985	5.06316102306182	-5.32292274243848	0.00155548483043279	0.0554200717147551	-0.593164277113931	-3.1641277868148
TNFAIP3	-0.387240385849194	6.76210753515309	-5.31016341884234	0.00156618606922793	0.0555414664482616	-0.604806992709038	-3.16213189836494
FKBP4	0.204224156333051	6.85758365723174	5.30191323395368	0.00157263725420105	0.0555414664482616	-0.613363205511306	3.16093474584066
CCNG2	-0.324047753320106	4.5194601956475	-5.32891295482886	0.00157285141775386	0.0555414664482616	-0.582646858687318	-3.16089508090334
TMEM97	-0.282856989232259	2.81599076350819	-5.34574396305809	0.00157841396759179	0.0555414664482616	-0.571224759394412	-3.15986658670219
EZH2	-0.321332151116683	3.65950013592962	-5.33271560479339	0.00158182463655025	0.0555414664482616	-0.583243514601524	-3.15923761617877
MCOLN2	-0.347422197443513	3.20042522553828	-5.34434672967645	0.0015848016005685	0.0555414664482616	-0.572327101209945	-3.15868964601106
LGALS3	0.21270733615884	8.4192475715309	5.28855534995257	0.00159368925931251	0.0555851325241905	-0.626255472932105	3.15705931290991
ADA	-0.472786212825099	4.73453897585403	-5.329733457324	0.00159500129564894	0.0555851325241905	-0.546723857235451	-3.15681934512609
MGAM	0.489661512673852	1.67557847137319	5.37700668710954	0.00159901252013299	0.0555851325241905	-0.5321174990749	3.15608682871157
SLC7A8	0.263964475424107	8.32157037827553	5.27383881035456	0.00161719095730705	0.0560325570712302	-0.640245323054518	3.15278820225566
SMOX	0.330118625730988	5.0876857967022	5.28164370460251	0.00162192983455138	0.0560325570712302	-0.631266951526439	3.15193390310714
RPGRIP1	-0.624682421257442	-1.6869839543271	-5.36282597960025	0.00162495286794969	0.0560325570712302	-0.553447359949669	-3.15139012638031
CLSPN	-0.304648739858636	3.63237283798613	-5.3048750917886	0.00163434130940004	0.0562056094157841	-0.610459444167581	-3.14970726950671
CSAD	-0.420885819365403	1.61426350621654	-5.35193516793656	0.00164723221593726	0.0562560728229797	-0.557118771748377	-3.14741103953945
NAV1	-0.206331459046007	6.09839622687196	-5.25856656582738	0.00164928841453356	0.0562560728229797	-0.655282727987749	-3.14704630332401
YPEL2	-0.259050288824112	4.96877161457719	-5.26322363669196	0.00165810455843609	0.0562560728229797	-0.650205630958687	-3.14548719048146
LHFPL2	0.201123724746147	8.29597705827627	5.24397354389863	0.00166617322113154	0.0562560728229797	-0.669458668951123	3.14406693826326
FOXP1	-0.296664546713065	3.90330334447597	-5.27619807622553	0.0016663067706511	0.0562560728229797	-0.56542532398992	-3.14404348405346
L1CAM	0.33450388084715	-0.999569882053669	5.27104878250471	0.00166867327183988	0.0562560728229797	-0.643135393481903	3.14362816139782
HMGCR	-0.369040324407831	5.6851604623237	-5.25218639283053	0.00167137530035034	0.0562560728229797	-0.623559665599369	-3.14315461553301
OSGIN1	0.363176917539909	4.42894881739619	5.25715351850053	0.00167422614969294	0.0562560728229797	-0.654953616710691	3.14265575093074
ARHGEF35-AS1	0.340703702830746	1.4969162018651	5.28184693908335	0.00167826632155895	0.0562560728229797	-0.632399300720953	3.14195010595221
GNAI1	-0.405483893118651	1.71682350529731	-5.32300481990406	0.00168074745029885	0.0562560728229797	-0.592546673213915	-3.14151753317913
ALDH1A2	0.228854192157538	10.1059236757802	5.23338453679374	0.00168392069949053	0.0562560728229797	-0.679730055947373	3.14096514784924
SGK1	-0.210532111480082	8.4082547087	-5.22791181031768	0.00169325415725171	0.0562949997143324	-0.683651291160585	-3.13934595287068
FAXDC2	-0.479954860465571	3.08957830866829	-5.33882591655579	0.00169485176898353	0.0562949997143324	-0.577063546197794	-3.13906961786156
CENPE	-0.556718813189784	3.380160085878	-5.32860710848989	0.00169835008941745	0.0562949997143324	-0.584939032748061	-3.13846535768177
HMMR	-0.562660234533299	3.15398691979377	-5.34139056611949	0.00170259328944762	0.0562949997143324	-0.574532845784768	-3.13773397003606
PDPN	0.323626938143606	2.84908432028641	5.23818846178884	0.00171498954736167	0.056509043743459	-0.675035213549957	3.13560682728419
ABCA7	-0.251455401921513	4.27433662245544	-5.2379246074376	0.00171785384105835	0.056509043743459	-0.674314394685752	-3.13511733889004
CTSB	0.310681080204692	13.7308892071039	5.21042888255956	0.00172372156741065	0.0565574153062138	-0.700489029937104	3.13411692359318
CIP2A	-0.213073374813267	3.32472366163767	-5.22928445420294	0.00173046126920091	0.0565591734323542	-0.683761844971633	-3.13297169845436
CORO2A	0.295474701728364	4.28266608395524	5.2178157045111	0.00173256992165663	0.0565591734323542	-0.694788553900243	3.13261423387195
CACNG4	-1.06344648825714	0.651349725262382	-5.773340146239	0.00174323856822082	0.0565687808935584	-0.154016268131135	-3.13081176512863
CEP44	-0.323813829001778	2.57239817816208	-5.24634221003888	0.00174347124065445	0.0565687808935584	-0.24955585426775	-3.13077256823621
SKA1	-0.433199842872407	1.93687951974002	-5.29065948426397	0.00174605862344446	0.0565687808935584	-0.623903616083334	-3.13033701162093
BCAS3	-0.291990814826671	3.54000960205435	-5.23567256017378	0.00175368294136426	0.05667304018047	-0.67598853395492	-3.12905698613199
IL6	-0.4856573824506	1.44479099697629	-5.31042104622259	0.00176159133137237	0.0567859340955174	-0.604816514434089	-3.12773466334949
CASK	-0.265942269193332	4.36405447764224	-5.2045418219127	0.00176680443859587	0.0568115967230503	-0.707934759343373	-3.12686598682923
WSCD1	0.233921380390241	3.92876491348531	5.19292651739665	0.00177285260219474	0.0568639156344856	-0.719240346348299	3.12586111006472
KIF15	-0.579347368214745	2.15421385995387	-5.35293519580014	0.00179775158881437	0.0574791218675489	-0.562577658131777	-3.12175716469825
HLA-DQA1	-0.344099720301514	5.11639907851205	-5.18459489111944	0.0018024480382889	0.0574791218675489	-0.727403337226069	-3.12098893959356
LMCD1	-0.453241985631688	-1.89234421407586	-5.30719443094079	0.00180903044501246	0.0574791218675489	-0.608450944225861	-3.11991530809656
LTB4R2	-0.691267915883753	0.530675097760127	-5.38022330611605	0.00180990859558057	0.0574791218675489	-0.446008844216616	-3.11977234780784
SLC25A23	-0.240400591176316	3.71657012904184	-5.18149685272124	0.00182915629835994	0.0579473111071566	-0.730444264884009	-3.1166547830264
PCNA	-0.198648394611681	6.07064165115038	-5.14571459158407	0.00184644278027066	0.0583512212281111	-0.765765510472735	-3.11388046690749
SASS6	-0.352070398320594	1.98703601637206	-5.19228545434671	0.00185289720043323	0.058411675960716	-0.718623091429096	-3.11285070921489
SHCBP1	-0.387636664997894	3.88378946879598	-5.18419630543939	0.00186069060632503	0.0584724034693162	-0.727606733855249	-3.1116117086672
CD28	-0.297088478572929	4.47950984180533	-5.15826069495659	0.00186762645715385	0.0584724034693162	-0.753322235295905	-3.11051304573198
CCNB2	-0.276697230658541	3.98572871484676	-5.15439267374663	0.00186846196749253	0.0584724034693162	-0.756864601412551	-3.11038095103663
PDE1B	0.258037543258146	5.25144345010793	5.13221992901255	0.00187454185219817	0.0585202847159536	-0.778842039601555	3.10942134834753
MMP25	-0.373896455146058	3.71667390010874	-5.17053080255464	0.00188616657422555	0.0585852567840541	-0.740618938087313	-3.1075945229561
PCAT7	-0.400682920279415	1.32131471137517	-5.22070663466895	0.00188645896133761	0.0585852567840541	-0.691698877779188	-3.10754870777984
SOD2	-0.339731186497991	10.7086237906392	-5.11934936064687	0.00189028779080877	0.0585852567840541	-0.785369813436732	-3.10694935604353
CALR	0.216674027118051	10.586168225366	5.11392456266304	0.00190035202708872	0.0587555956067672	-0.792133359230442	3.10537923662277
ST20	-0.324043254052674	2.5872914508931	-5.15788736567658	0.00190832327475218	0.0588605610548264	-0.738182920389662	-3.10414105443312
OBSCN	-0.405909761095008	0.39123978706128	-5.19335650044503	0.00192368925398118	0.0591315760388575	-0.718822958069124	-3.10176758512371
MRPL45P2	-0.252280140163464	0.618554162745819	-5.15013043711619	0.00192630464626662	0.0591315760388575	-0.761461472049247	-3.10136533960125
PIK3R5	0.241993614603778	7.42434431235655	5.09641864091676	0.00193486111222879	0.0592528181559207	-0.800929872719283	3.1000528560801
PSRC1	-0.424709186154654	1.54554791635865	-5.17372018676012	0.00194533219692009	0.059431977949611	-0.735575773721305	-3.0984539198406
SPR	0.30602388484006	4.85265989053201	5.08599470978344	0.00196887275932144	0.0599265310031503	-0.822216050644188	3.09488792910052
FANCI	-0.288340723165117	3.58784435061399	-5.10348592968312	0.00197164060957274	0.0599265310031503	-0.807669726069705	-3.09447122221387
ENSG00000228427	0.474851922326604	0.73715518384642	5.13649730990973	0.00197885965698573	0.0599265310031503	-0.700498127658579	3.09338689775477
TTK	-0.43565164052779	2.38320856719705	-5.17369146655526	0.00198402269370685	0.0599265310031503	-0.73785189545207	-3.09261361764156
CYBRD1	-0.197882337369085	6.47140605538804	-5.07265172839561	0.00198481590789473	0.0599265310031503	-0.838438022668873	-3.09249497981271
ENSG00000291124	-0.35969860922227	0.609848318390308	-5.12243242572748	0.0019910794305717	0.0599748562904291	-0.765762832292988	-3.09155969572135
KCNAB2	0.226963759842561	8.20000945312879	5.05818425461774	0.00201330618387984	0.0605026732174356	-0.852951493656545	3.08826239554968
PITPNC1	0.229055851485194	4.85952409472288	5.05974589904768	0.00201900125554514	0.0605323872932903	-0.846085831087191	3.087422919102
COL9A2	-0.286119419721953	3.51496468135773	-5.07970069019968	0.00204362455368869	0.0611281372314974	-0.829629441821983	-3.08381817202436
ADAMTS15	0.202917502548703	5.64932472269217	5.04204907343679	0.00205559651300151	0.0612872085587965	-0.869151394796812	3.08207990339203
CDCA3	-0.540094112910951	1.82173067884765	-5.16045868236459	0.00205867752505309	0.0612872085587965	-0.750397291393188	-3.08163405871247
POLR3B	0.210671472953302	3.3304151844786	5.04426463239296	0.00206323754516863	0.0612872085587965	-0.770056125502066	3.08097531304858
TIMM21	0.219988860357675	4.59511402841866	5.03509174416595	0.00207350997389779	0.0614504269222889	-0.855120681486767	3.07949622608376
MMAB	-0.450901878013624	3.53281116322461	-5.092151139699	0.00208267630723998	0.0615801900315417	-0.300483009312872	-3.07818206558322
TLR10	-0.574573029032423	-0.432803013533043	-5.15823938144854	0.00210719922720251	0.0619338107066538	-0.752293978071572	-3.07469216715348
THSD4	0.238461343609319	-3.63861979635821	5.01705203813724	0.0021083798997574	0.0619338107066538	-0.894328375511967	3.07452508515802
DDB2	-0.225114939845247	5.08375260927925	-5.02155481336153	0.00210908172053447	0.0619338107066538	-0.889664731365808	-3.07442580817276
CDKN2D	-0.335710898945347	0.646800676363182	-5.05658243403042	0.00212729357221363	0.0622658736481717	-0.854272565939677	-3.07186016233669
LPCAT3	0.298995803647224	5.60892328069045	5.00637802500662	0.0021300718710306	0.0622658736481717	-0.818278471528275	3.07147053368575
PBXIP1	-0.212528341695913	5.94273188830955	-5.00356479625353	0.00213563941894255	0.0622768255538582	-0.907850288701595	-3.07069114130255
MMP2	0.332938906774886	7.37347418752875	4.99841475313406	0.00214013037589841	0.0622768255538582	-0.910603565961941	3.07006381554578
NASP	-0.283124846587557	5.38563787387351	-5.00709831308329	0.00214758240591575	0.0623233830642913	-0.904166340753484	-3.06902552628256
PPP2R3B	-0.311621327756935	2.50007741662178	-5.03465790233001	0.00215142140262364	0.0623233830642913	-0.865101143804025	-3.06849192848093
CISH	0.240707799511624	5.82574469794225	4.98923927272507	0.00216246412707168	0.0624099863396025	-0.922122507796103	3.06696190777977
CD2BP2-DT	0.231032851614296	4.00109227552192	4.99570777189033	0.00216452686148621	0.0624099863396025	-0.915890560147609	3.06667690058025
HELLS	-0.430751798388157	2.61169476666616	-5.07515977552404	0.00216896780390315	0.0624099863396025	-0.835606554458399	-3.06606414145336
LRP11	-0.357404023890221	2.99760456435848	-5.03771469999603	0.00217699873676191	0.0624322325451179	-0.852957296118937	-3.06495895190127
TMEM63C	-0.469061552025465	1.06798694624564	-5.10865890714867	0.00217944895138843	0.0624322325451179	-0.800350665359116	-3.06462250577292
CREBL2	-0.289357665335604	7.02487816455904	-4.97748034975381	0.00218895439581215	0.0624793950376797	-0.894712122555727	-3.0633205585756
IFITM2	-0.179892468902146	5.0773999965528	-4.98495141875199	0.00219081069522575	0.0624793950376797	-0.926811968242904	-3.06306690887119
WDFY3-AS2	-0.504557929879295	0.463149016025869	-5.07805068318916	0.00219724823868689	0.0625243514291833	-0.814723761152925	-3.06218878929877
CARD16	-0.267683783052801	3.4943815527236	-5.00036022578501	0.0022122941515988	0.0627507486823328	-0.908024124532418	-3.06014559728567
ENSG00000272405	-0.244297158897161	1.66927667131453	-5.00342434182726	0.00221731691834656	0.0627507486823328	-0.908072341922612	-3.05946635463804
ARMC9	0.278544067016139	5.2328184548131	4.96582575093837	0.00223026447168002	0.0627507486823328	-0.946218885699023	3.05772190192742
GEN1	-0.335629508719654	3.63068008087799	-4.99604974573664	0.00223512511783378	0.0627507486823328	-0.907500428789429	-3.05706941135695
PTPN7	0.265902978004026	5.8738717236492	4.95981982158492	0.00223724016093516	0.0627507486823328	-0.952279788119783	3.05678589498971
NT5C3B	0.254602679148253	3.00012585031799	4.97279232073142	0.00223852900476077	0.0627507486823328	-0.939147062917878	3.05661324902752
SLC22A23	-0.249698306210499	3.26905597522215	-4.98231554201288	0.0022437976702958	0.0627507486823328	-0.923057243590355	-3.0559084353652
ENHO	0.19789160535365	0.178295838746467	4.95797906455251	0.00224423451981598	0.0627507486823328	-0.954235595859321	3.05585006409295
SIX5	-0.448119991288823	1.40308293671425	-5.04712563773327	0.00225085039917256	0.062799214390797	-0.857097724652382	-3.05496732916897
PELI3	0.297455407074118	3.20833061521362	4.95752613852656	0.00227556906570329	0.0632452836753204	-0.953242818819667	3.05169009720489
ASTN1	-0.393836467865852	2.05935104460763	-5.02413081014482	0.00227946670921639	0.0632452836753204	-0.887152367847286	-3.05117632205368
CLDN23	0.213098718293545	3.21126785386508	4.94726979744105	0.00228159008127419	0.0632452836753204	-0.965076107859977	3.05089676434626
IBSP	0.296918689436418	4.0749139910095	4.93053140899038	0.00229831746176076	0.0633740146371502	-0.982258726999882	3.04870277686481
PCLAF	-0.472022793789354	2.5614261436164	-5.03772427801411	0.00229919283674904	0.0633740146371502	-0.873057508235438	-3.04858836459467
SMC2	-0.228696841084264	5.42971312375764	-4.93646062207281	0.00230101577014066	0.0633740146371502	-0.975499542356887	-3.04835023362284
PRR11	-0.302081671922127	5.29885312372021	-4.93030597806249	0.00232731106899534	0.063867938076978	-0.980466146421457	-3.04493434782652
CCL2	0.246760018291082	9.02245197140575	4.916496299664	0.00233020648303196	0.063867938076978	-0.996611249083882	3.04456038265001
PPARG	0.269821444226659	4.91033292770085	4.92264646687249	0.00233384628332916	0.063867938076978	-0.989909527147176	3.04409087745464
SLC45A3	0.302651597801303	3.99786457324918	4.92090682606791	0.00235299002732353	0.0640450463993368	-0.987890129550443	3.04163247051358
ADK	0.319317049524571	4.62920213931499	4.91737631236052	0.00235516090022433	0.0640450463993368	-0.994071523762469	3.04135484794872
CDRT4	-0.3484140592518	0.937545606262862	-4.96484729577332	0.00235641263432245	0.0640450463993368	-0.94625737928932	-3.04119487613979
SESN1	-0.331178924332886	5.5164395323561	-4.91344244428834	0.00236023573264544	0.0640450463993368	-0.998461713796739	-3.04070676487069
FOXD2	-0.44126339527608	0.471448574556159	-4.95487259734513	0.00237353701986583	0.0642703855779248	-0.955851107999519	-3.03901415487842
CD1C	0.270386779064063	4.14166834014518	4.90724552892192	0.0023815788799653	0.0643526629288103	-1.00440158734296	3.03799502296677
MOB3B	0.282088082060024	5.59747304170361	4.89464518398605	0.00239146534651028	0.064484333934623	-1.00786426242714	3.03674643558319
MOB3C	0.190630085927362	5.42853079909959	4.88617188231051	0.0024086430786494	0.0647075503058415	-1.02778385550948	3.03458820992747
ENSG00000278330	0.614845168174938	1.9007884235303	4.98233399348569	0.00240980536436776	0.0647075503058415	-0.924955401303238	3.03444268871522
MCM7	-0.309087124956542	5.40080814865931	-4.88954193832511	0.00243346381028412	0.0652066906830716	-1.02425981755185	-3.03149446613818
VDR	0.292604492512272	6.25226988636518	4.87126560598102	0.00244610159772792	0.0654090618502631	-1.03923712929955	3.02993032733889
BUB1	-0.412227013620248	3.6283001695945	-4.92607976529453	0.00245539724200598	0.0655214093914542	-0.986480689601215	-3.02878454828433
CENPA	-0.677455568040206	1.00715859859067	-5.03118987438081	0.00247982636700164	0.0659544994718862	-0.877983983615106	-3.02579223548669
ELOC	0.190622035781297	5.79505491943697	4.85546970670005	0.00248779687933503	0.0659544994718862	-1.04807204147512	3.02482176496383
CARMIL3	-0.686196165099415	1.15695562464893	-5.01720997512661	0.00250636863187281	0.0659544994718862	-0.859969278302827	-3.02257150270709
PLAT	0.706118498187616	-0.82310796601761	4.85189841162512	0.0025101139290309	0.0659544994718862	-1.06195438138165	3.02211954957477
DCK	-0.244396614105342	4.83985942397846	-4.85636288624418	0.0025155634078322	0.0659544994718862	-1.05794303207884	-3.02146304969723
STUM	-0.323796480909399	2.7126266049974	-4.89020392410335	0.00252366809606476	0.0659544994718862	-1.02355150576318	-3.0204890783267
KIF18B	-0.588481339804613	2.20393218111367	-5.00150537886237	0.0025244035199685	0.0659544994718862	-0.909175767127183	-3.02040084126978
APOC1	0.350292535412879	7.42072305007299	4.84074899132514	0.00252633308335689	0.0659544994718862	-1.07462121166951	3.02016944163046
HLA-DPB1	-0.295667034591534	6.29271107128929	-4.84120830881333	0.00252972591915473	0.0659544994718862	-1.07338020342284	-3.01976295326641
SPINT1	0.225439970635663	6.94889177969036	4.83848518238488	0.00253032495265427	0.0659544994718862	-1.07567802751565	3.01969123614887
SIT1	0.246164386219152	0.950506085257654	4.84975211918367	0.00253048683099737	0.0659544994718862	-1.06525900971034	3.0196718585155
RAPGEF1	0.204373762321183	9.1117905950359	4.8366060539389	0.00253430645949274	0.0659544994718862	-1.07811206819312	3.01921495890476
FOSL2	0.218399891155216	5.70205236474122	4.83687680855276	0.00253828932036881	0.0659544994718862	-1.07847777519802	3.01873920393164
SYNE1	-0.252478915667988	6.62089874005623	-4.83303253109066	0.00254919924677377	0.0661044369193634	-1.08054615062721	-3.01743949515941
ITGB2-AS1	-0.37217148278629	3.27065072645014	-4.87026477875117	0.00255696878950738	0.0661653949638479	-1.04361119655648	-3.01651700080855
KIZ	-0.361412368515034	1.68712020689411	-4.88882908388845	0.00256183849261361	0.0661653949638479	-0.970290161029626	-3.01594011659827
ATP8B3	-0.522088839428062	0.263776932619958	-4.91803274926874	0.00257512933662599	0.0663753778109888	-0.974805338426851	-3.01437071920711
NFKBIZ	-0.569612753043098	5.21195365110118	-4.85508951902336	0.00258902738771938	0.0666001405216934	-1.05694309321493	-3.01273752453304
NOXA1	-0.371873100932929	1.4650632099941	-4.87062887164936	0.00260340943770798	0.0666459112007736	-0.9557641240016	-3.0110558721292
SQOR	0.202687845709256	7.81462080355015	4.81109669002285	0.00260385952203188	0.0666459112007736	-1.10429823162086	3.01100338223119
MACC1	0.398677206034199	3.10560684178961	4.84624627729021	0.00260635152651136	0.0666459112007736	-1.06528167182146	3.01071290880123
TMEM80	-0.209971518775829	2.74920269590457	-4.82900013621135	0.00262445086845245	0.0669085755464949	-1.08499674584254	-3.00861079711291
ASPM	-0.818097055632996	3.1832217029749	-5.01474980774631	0.00262702772904525	0.0669085755464949	-0.893146535913506	-3.0083125912572
PELATON	0.304147955348116	6.84966702895743	4.79995159570175	0.00263692908744255	0.0670280275151898	-1.11482136693583	3.00716924381965
EHD1	-0.272725488656577	6.5603176712255	-4.79904552319339	0.00264617805736816	0.0671304579366259	-1.11818071449686	-3.0061047696656
CLK2	-0.252935364918432	4.18475074766385	-4.81358328432571	0.00265526856136925	0.0671670134014337	-1.08139221055651	-3.00506184226586
IRF5	0.205434850057641	6.71427101816135	4.7892575296829	0.00266564649887148	0.0671670134014337	-1.12427585238518	3.00387519334857
OLMALINC	0.362942128489822	1.55343564933662	4.82113193896655	0.00266815143617185	0.0671670134014337	-1.01867765073173	3.00358940288737
TEPSIN	-0.240939954454429	3.48367322365423	-4.80967899708848	0.00267406965345673	0.0671670134014337	-1.05280359994309	-3.00291516121917
C1orf21	-0.238817397262721	3.76792470967281	-4.8092246633055	0.00267750688331471	0.0671670134014337	-1.10763075876555	-3.00252419548955
MYG1-AS1	0.400464585586357	2.71052936097984	4.81724717363012	0.00267895178626462	0.0671670134014337	-1.0916928693553	3.00235998275493
RUBCNL	-0.282282419695591	4.37831812489183	-4.80351616432891	0.00268569169338677	0.0672049933080558	-1.10850248678773	-3.00159506231758
PRKAG2-AS1	-0.397562487663835	1.04598438677988	-4.8324712293038	0.0027038584619447	0.0672966086602323	-1.053399557482	-2.99954199600302
GSR	0.199189475338547	8.06867679307028	4.77559881831645	0.00270398470477541	0.0672966086602323	-1.13855623682214	2.99952777317735
SMKR1	-0.21834013281938	0.80065160785847	-4.79615558606254	0.00270504950064843	0.0672966086602323	-1.12128464530557	-2.999407834809
CDC20	-0.400368369073648	3.66053236284642	-4.80936925903761	0.00271442926023188	0.0673995929442131	-1.10734028030546	-2.99835316055549
NPIPA5	-1.11590539343903	-0.429649743405669	-5.19996553063818	0.00272079348372912	0.0674274485312601	-0.708157791225188	-2.99763945225327
U2AF1L4	-0.255228121733738	2.86771995171519	-4.79993820867931	0.00272895117960244	0.0674910938335062	-1.11444647743563	-2.99672684442303
ETV1	-0.340833746432711	1.82991379158496	-4.82950941361768	0.00273385631217981	0.0674910938335062	-1.08561582011107	-2.9961793025794
MZF1	-0.480817667695226	3.04600667916397	-4.83629048502921	0.00274817893562635	0.0676320840228451	-1.0123297627583	-2.99458564194805
NREP	-0.212686136608825	4.84804078895528	-4.76793836099601	0.00275508632391177	0.0676320840228451	-1.1505023132686	-2.99381977558533
CD302	-0.301462923911981	5.58685722143528	-4.76609342794067	0.0027553422506586	0.0676320840228451	-1.14942793404699	-2.99379143306024
PNPLA7	-0.223544269090283	4.10274994733042	-4.77079115811318	0.00277032204454642	0.0677442336370552	-1.14782222698571	-2.99213667584523
PIDD1	-0.35050627356847	2.92132725745256	-4.80033656121759	0.00277044525681006	0.0677442336370552	-1.08873451976491	-2.99212309900667
BUB1B	-0.534750927028818	3.4134705966347	-4.82698305916858	0.00280073214607125	0.0683548707073404	-1.08842916131095	-2.98880238093894
MT1H	0.453035907011281	5.04884496798638	4.75520587574811	0.00281341810220827	0.0684339243222185	-1.16054822977146	2.98742120253731
PEX19	0.167426485379908	6.55156359999517	4.73861052570294	0.00281461249933553	0.0684339243222185	-1.18174224061823	2.98729145613052
SRGN	0.193629823968938	6.74426720274499	4.73150778298176	0.00283544703042838	0.068604052612496	-1.18914264288146	2.98503626785905
SLFN13	-0.308395820456948	2.6019163913131	-4.77081340701953	0.00283718343020615	0.068604052612496	-1.14774804733174	-2.9848489987853
MT1G	0.582054312458889	5.58165655293686	4.74553410910804	0.0028376112571799	0.068604052612496	-1.15411293341841	2.98480287411957
P2RX1	-0.433295670690112	0.946446976431295	-4.79943743194152	0.00285340551426744	0.0688564760309714	-1.11737930843787	-2.98310450011471
CXCR5	0.572413738251115	0.430094054855845	4.79657713584645	0.00285916683748297	0.0688662993702359	-1.11999960896138	2.98248711449845
SNCA	-0.180904468346241	4.62565166103698	-4.73117018374482	0.00286985412819665	0.0689638365317198	-1.1895885307961	-2.98134486178553
PAFAH2	0.195162509010649	5.50701892280589	4.72086242763499	0.00287394000785273	0.0689638365317198	-1.19989532463038	2.98090919072651
PTPRJ	-0.173292618367349	8.26749320382614	-4.71114333621514	0.00289714451177365	0.0693911968536922	-1.21067834792652	-2.97844560187712
STK32C	0.226839946193584	3.21725634934621	4.71834980981683	0.00290723625990231	0.0694696956490109	-1.2031439698476	2.97737979111537
ZMYND15	-0.259715273124613	4.29872099791792	-4.72555124027247	0.00291122422289044	0.0694696956490109	-1.19535347608448	-2.9769595445995
MT1X	0.323831611357546	4.40397160997481	4.70269774512016	0.00296017867070856	0.0703684619418679	-1.20416181209268	2.97184315294388
GPR183	0.307014342023286	4.12533320708498	4.70329047898524	0.00296458898306656	0.0703684619418679	-1.21791413463807	2.97138601581004
ACOT13	0.219772779086834	5.47403838861513	4.69230291433744	0.00296609979749447	0.0703684619418679	-1.23067742234815	2.97122955975201
CHST11	0.195370368271725	8.25317841136471	4.68600834024392	0.00297653562244935	0.0703684619418679	-1.23718759530382	2.97015083407991
HK1	0.174058422754655	7.61325867507982	4.68139548636837	0.00299139802060559	0.0703684619418679	-1.2422451224783	2.96862048583705
CLASRP	-0.209269571462049	4.36121980387248	-4.69477360454536	0.00299262893930328	0.0703684619418679	-1.22669543005839	-2.96849405210971
BTN3A3	-0.270306030611564	1.18556932210555	-4.71577959484443	0.00299685650050048	0.0703684619418679	-1.20533937843295	-2.96806017944704
GLUL	0.170032193515869	10.3727688601149	4.67846700177527	0.00300087924089862	0.0703684619418679	-1.2455045834335	2.96764784557979
SRPX	0.622410497935975	-0.439720823783684	4.77743126456231	0.0030098174040812	0.0703684619418679	-1.13990801546517	2.96673347914751
CCL3L3	-0.223908290946296	3.64837806240195	-4.69471882167688	0.00301141738390929	0.0703684619418679	-1.22821088313854	-2.96657006402411
ACACA	-0.307758976870494	4.5339646730712	-4.69564545998918	0.00301373648201201	0.0703684619418679	-1.21374750908074	-2.96633334176569
TPT1-AS1	-0.33455082559595	1.27905361979406	-4.7271353185154	0.00301454070362068	0.0703684619418679	-1.19147820760546	-2.96625128953647
H2AZ2	-0.195795954877952	6.52370535284133	-4.67378661487854	0.00302090102507109	0.0703891829428702	-1.24848968760065	-2.96560306823675
MYCL	-0.250619528468651	3.35364947924338	-4.69471022923034	0.00302800103369756	0.0703951369730598	-1.22758626101268	-2.96488092952763
RELT	0.21947379873855	6.18624988336051	4.66853447921663	0.00303526890397107	0.0703951369730598	-1.17186806830653	2.96414331561072
TRIM59	-0.439493219607563	1.89824242061572	-4.7267098980521	0.00303915322009308	0.0703951369730598	-1.18744853699803	-2.96374975787656
FHOD1	0.21040803782104	6.96464188536689	4.66536077671003	0.00304393226593454	0.0703951369730598	-1.25888198743668	2.96326617538061
NOTCH1	0.24812867185351	6.71314601866853	4.66413706275727	0.00304852210340494	0.0703951369730598	-1.25993575640098	2.96280238996587
CACNA1G	0.712898876241894	0.090297815651319	4.69838516436076	0.00306038035689736	0.0705027428346058	-1.22300745957648	2.96160710071159
NBEAL2	-0.242643991689792	6.3439033283462	-4.65816967302284	0.00307275659482859	0.0705027428346058	-1.26699323031167	-2.96036409579438
ADD3	-0.257669122336589	4.39049760272644	-4.67116224290028	0.00307604233792897	0.0705027428346058	-1.25283799254306	-2.9600348598571
MMP7	0.195062654742235	8.36888146771984	4.6543775697831	0.00308137491109351	0.0705027428346058	-1.27123739552049	2.95950121072677
HOMER2	0.432173826345589	0.783246295515792	4.71669334143759	0.00308145985563339	0.0705027428346058	-1.20476048421824	2.95949271684778
HIP1	0.258775013216911	5.12385392407912	4.65822372683268	0.00308607092333098	0.0705027428346058	-1.26698805289047	2.95903196135645
ABHD6	0.205448136539384	4.91875738239513	4.64832656544617	0.00311418778563236	0.0710189420191549	-1.27729927380568	2.95623592647074
C1orf162	0.304838353482559	4.62281606257128	4.64976033908925	0.00312757741166276	0.0711980542810733	-1.27556661789816	2.95491249865281
SPC24	-0.674525256684164	1.80963915877797	-4.84287410457816	0.00313363408183086	0.071209896750015	-1.06945082387882	-2.95431555457746
CDC7	-0.348634220928411	1.32685940227964	-4.67736527797422	0.00314020880520832	0.0712231552332945	-1.24606735708242	-2.95366874073594
SETD9	-0.226520203517542	1.93125031226699	-4.66291651329387	0.00314529250291644	0.0712231552332945	-1.26062602814757	-2.95316945809359
SMPDL3A	0.635595177907056	2.48950789408541	4.71495796979249	0.00316936162771347	0.0715702421951011	-1.13054988313198	2.95081550991169
SLC39A14	0.212022095600178	3.41963589769786	4.63620469152108	0.00317174918762305	0.0715702421951011	-1.29063774575355	2.95058289691462
GPR85	-0.296837860626821	3.65278304016519	-4.64900178417038	0.00318971990288529	0.0716582462832016	-1.27587527404023	-2.94883716616791
LINC00339	-0.262368178342021	3.12279485112196	-4.65078359473564	0.00319396848188176	0.0716582462832016	-1.26443527322544	-2.94842575644159
LMO7	-0.379396513317723	1.33048493361321	-4.67300072013269	0.00319405238464805	0.0716582462832016	-1.25065447448664	-2.94841763676838
CDCA8	-0.510157900835605	2.98280820071896	-4.72053173003922	0.00320295807929689	0.0716582462832016	-1.19949993207495	-2.94755689331802
NINL	-0.263383262972249	3.61302822883347	-4.64520318177799	0.00320822127854167	0.0716582462832016	-1.28105178688008	-2.94704922516354
MMP19	0.319946762410058	7.45878216821002	4.61756056399933	0.00320907711546603	0.0716582462832016	-1.31059617226856	2.94696674614384
SLC39A13-AS1	-0.219642533129675	5.55567221704394	-4.61495111642028	0.00323161571938082	0.0719544064674256	-1.3115882946915	-2.94480183078968
LBX2	0.286665364026326	0.99473861257351	4.62751938143702	0.00323352876210325	0.0719544064674256	-1.27544938117641	2.94461871006131
SMC4	-0.417064829171599	5.36072828067261	-4.62264799108235	0.0032486556342012	0.0720249196717793	-1.30211787786448	-2.94317419835493
WEE1	-0.219247857177563	2.28832885831761	-4.62703280347325	0.00325185941412023	0.0720249196717793	-1.30052869297943	-2.9428690461164
WDHD1	-0.240412597314405	3.30266918492599	-4.62905050051243	0.003253496993415	0.0720249196717793	-1.29704234134349	-2.94271317644492
TFAP2C	0.247101480200951	3.23170427650714	4.60067460321553	0.00331648955454525	0.0732829544105065	-1.32843514013573	2.93677095420583
HLA-DPA1	-0.271273562194791	7.45178300787045	-4.58523560017039	0.00332171998299839	0.0732829544105065	-1.34519846535496	-2.9362821907563
SLC15A2	-0.411129725970059	2.32683173448837	-4.64519227215758	0.00333368136544547	0.0733261577287964	-1.27811791506802	-2.93516707460678
RIN1	0.212657825906759	3.37492364687083	4.58941941717094	0.00334037630122563	0.0733261577287964	-1.34074315742358	2.93454451966049
PSTPIP2	0.194979825989116	5.9610388817867	4.58006456672888	0.00334078124934495	0.0733261577287964	-1.3511606931296	2.93450690042119
CENPV	0.276018460539738	2.64739553849462	4.58993591526603	0.00334667047627771	0.0733302822246744	-1.33992548642795	2.93396026648514
CDR2L	0.211920588726043	3.24492320820117	4.58385544272217	0.00336378176510238	0.0734719856264402	-1.34668826180781	2.93237696414699
EMC1	0.176982152888243	6.50923022908111	4.57299213669321	0.00336637675718947	0.0734719856264402	-1.35883642509194	2.93213749106303
PDK2	-0.193144652317893	4.6297691115045	-4.58054825137132	0.00337522658848138	0.0734719856264402	-1.35063696201834	-2.93132206619697
RRM2	-0.476839620886689	5.31338920491271	-4.5963930389812	0.00337598689979989	0.0734719856264402	-1.33305835653267	-2.93125210183234
DIAPH3	-0.419791400174385	2.20318674540623	-4.62605005262354	0.00341590143238538	0.074215074701589	-1.30103415749246	-2.92759913536416
ARHGEF9	-0.19323005957097	4.34473714985886	-4.5662032043495	0.00343660484729709	0.0742152463750624	-1.36546570783823	-2.92571964396113
UQCC1	0.179071481463241	5.20691279155705	4.55362259775973	0.00344541388327198	0.0742152463750624	-1.3714516470882	2.92492306864666
TROAP	-0.604598179541909	1.3231076041943	-4.71237981540486	0.00345263824245406	0.0742152463750624	-1.20904959316202	-2.92427117338033
UHRF1	-0.218226185250843	4.41787719137405	-4.56321788887159	0.00345613608727567	0.0742152463750624	-1.3694412020441	-2.92395598879495
DHRS1	-0.20876222286216	3.4247979587434	-4.56792230289906	0.00346027950254741	0.0742152463750624	-1.36430199075221	-2.92358300844318
TIMP3	0.196041239371833	10.8050173096705	4.54758999879547	0.00346032368642593	0.0742152463750624	-1.38641602620238	2.92357903330683
TSEN2	0.276426438985194	2.62415066698514	4.56391978294107	0.00346172100783092	0.0742152463750624	-1.36511173172199	2.92345334288419
TBC1D16	0.190424935559356	5.53043958097181	4.54879901412796	0.00346207027095611	0.0742152463750624	-1.38085265042115	2.92342193353906
CLSTN3	0.176682889219325	3.95089274042881	4.54691987624802	0.0034787545116241	0.0744488195149903	-1.38714635627285	2.92192486353398
TTC39B	0.277128668573553	3.61111410102787	4.55476529584059	0.00348592025598773	0.0744782497217843	-1.37857944246256	2.921283889316
STEAP4	-0.745806023707138	3.15641303989129	-4.63864675738382	0.00350919335529847	0.0745513789971396	-1.28657520815165	-2.91921035508372
CEP78	-0.162492921277892	3.85851795077799	-4.54697040123663	0.00350980872187496	0.0745513789971396	-1.38709501514509	-2.91915569853737
PLAU	0.232641181059399	7.11153449547401	4.53463859145405	0.00351016050117722	0.0745513789971396	-1.4004480392481	2.9191244575957
RASA4B	-0.278466372342989	5.35966487947918	-4.54185403689635	0.00351300743548376	0.0745513789971396	-1.39254892423559	-2.91887173081095
PCDHGB7	-0.293765082516856	3.23345911621171	-4.56056397443045	0.00351832429258776	0.0745513789971396	-1.37153558788379	-2.91840024375207
SELENOW	0.274534497710624	6.32795485417021	4.53048999798025	0.00352871861244753	0.0746314952528932	-1.29430435944198	2.91748036819951
TRIM14	0.233894438945268	5.60047593527759	4.52988013909534	0.00353859969342158	0.0746314952528932	-1.40507996544394	2.91660819615531
ENSG00000269044	-0.522725217403976	0.828494620522516	-4.61119061243791	0.00353951268109663	0.0746314952528932	-0.364867110930226	-2.91652772146074
HTR7	-0.304227322987461	3.08310406236081	-4.55693288600884	0.00356848229388562	0.0749492675047733	-1.37332790901202	-2.91398397031359
KRBOX4	-0.316390582949866	2.46467053951275	-4.55755440029522	0.00357397396894835	0.0749492675047733	-1.33731029238501	-2.91350387894814
CYGB	0.264365989703847	4.86041386910594	4.52309061804354	0.00357640785529723	0.0749492675047733	-1.41307956961201	2.91329131913467
POLE	-0.261409330656094	4.5505548282606	-4.53332404360528	0.00357789225998529	0.0749492675047733	-1.40123100665174	-2.91316174546851
ENSG00000285103	0.62571445637221	0.526353072054286	4.58916173932817	0.00359834522520164	0.0751432125580206	-1.32176657295413	2.91138136735501
IFT122	0.277677061446685	5.15038775439537	4.51533397832355	0.00360042942371753	0.0751432125580206	-1.25650851024012	2.91120046035059
PPM1N	-0.303922365097077	2.44020340051076	-4.55238700069842	0.00360795038814613	0.0751432125580206	-1.38072560611954	-2.91054843683624
LMNTD2	-0.407876467440837	-0.110861692618814	-4.56820873500378	0.0036105197761512	0.0751432125580206	-1.34533000448193	-2.91032596924495
IFNLR1	0.319123824397772	5.16857518674308	4.51428096496001	0.00361646788104285	0.0751454117705544	-1.42110549731122	2.90981151121889
ENSG00000290596	-0.470390967360146	1.08934675079108	-4.58146443847573	0.0036230059577383	0.0751598429490807	-1.34111319637397	-2.90924691297217
RDH11	-0.216258577376954	6.3843694622148	-4.50557845178732	0.00363069988826467	0.0751617113380298	-1.43016230048535	-2.9085836861142
DNAJB11	0.161487446735371	6.67981683224242	4.50156118280895	0.00364114578035632	0.0751617113380298	-1.43657046342659	2.90768527930158
RAD54L	-0.480824520386176	1.48262459958683	-4.61332124343055	0.00364218172135135	0.0751617113380298	-1.31492589327202	-2.90759631020914
FBLN5	-0.47238359718629	-1.05698856277878	-4.57555843107212	0.00365003650886899	0.0751617113380298	-1.35599167899529	-2.90692246999414
RHOJ	-0.653471482510512	-4.34991899276013	-4.63707724339942	0.00365699855901453	0.0751617113380298	-1.29025920107332	-2.90632631665382
KLF5	-0.375192834738225	-0.912503057840534	-4.53765569502553	0.00365815824114497	0.0751617113380298	-1.37965523451804	-2.90622711452584
NSD2	-0.172676312602146	5.94513338493164	-4.4969641373143	0.00366966747729533	0.0752196451710713	-1.44166921901378	-2.90524413266548
LPXN	0.169185099065319	7.19912724947714	4.49362847084507	0.00367267432494424	0.0752196451710713	-1.44310130547461	2.90498778542404
PLSCR1	0.274881299927979	5.30325847618406	4.49483693787044	0.00367993630469834	0.0752485544531478	-1.44219851315002	2.9043694551969
GPC6	-0.419606665780433	0.716215496767941	-4.52634302549627	0.00369087185339607	0.075275661229517	-1.40935713904144	-2.90344042442118
GADD45A	-0.284120943453078	4.05369872566217	-4.50844789343083	0.00369296705301083	0.075275661229517	-1.42882551667086	-2.90326271223006
LMAN2L	0.282758463096051	3.64811932239323	4.49817094838693	0.00370419594768914	0.0753592187618276	-1.42943698297871	2.90231185073387
ADPGK-AS1	0.367279306218188	1.4474244104634	4.51004358883464	0.0037134452160426	0.0753592187618276	-1.42469230634225	2.90153058995342
NYNRIN	-0.226844628218069	1.32779191462459	-4.51141269410674	0.00372016122029386	0.0753592187618276	-1.42590963384394	-2.90096441498547
KBTBD7	-0.295059556587767	2.1461802314072	-4.52102442003939	0.00372325113450743	0.0753592187618276	-1.41001825325322	-2.90070423996573
TMEM119	0.258388496802916	1.02615621547282	4.49977121338428	0.00372636161814044	0.0753592187618276	-1.43859598223286	2.90044253113909
MLX	0.196151576442353	6.35710324617194	4.47737587982297	0.00373978336033216	0.0753594145556379	-0.567824375088895	2.89931552935258
NAALAD2	-0.632473793162253	1.03750926275317	-4.59401674372344	0.00374721607680404	0.0753594145556379	-1.29241241653305	-2.89869299706622
PLA2G6	-0.240634866542266	1.5882281313489	-4.50303846775256	0.00374841973356995	0.0753594145556379	-1.42704507100275	-2.89859228957741
CAPN2	0.18751487222811	6.42663234227589	4.47334375897995	0.00375710528099464	0.0753594145556379	-1.46393096857384	2.89786645773198
ABCD1	0.306571744243296	6.50301956461692	4.47385362919077	0.00375741465013358	0.0753594145556379	-1.45269326141768	2.89784063258139
TBC1D17	-0.21538151560008	4.79232836154872	-4.4818943027231	0.00376152574597415	0.0753594145556379	-1.45807395647647	-2.89749763474429
SLC35E3	-0.280112121443328	4.85592230981494	-4.47861896048644	0.00378725511866502	0.0756595884853288	-1.45949262229822	-2.89535868282849
ACE	0.209731273649868	8.00715226872199	4.46563341318182	0.00378827359544019	0.0756595884853288	-1.47597289692493	2.89527428613058
BDH2	-0.27643639930096	2.71780760024346	-4.49055924398304	0.0038132330424148	0.0759697231451735	-1.44810130169471	-2.89321242414065
RFC4	-0.196177068876119	3.3307479778226	-4.47734408139658	0.00381561507944193	0.0759697231451735	-1.46321043896526	-2.89301628923892
TMSB4Y	-0.769888088895778	-1.58767216373172	-4.80576786855169	0.00383556324061271	0.0762488630614539	-1.1153568211071	-2.89137812775961
NCLN	0.273096266785816	7.05694312553613	4.45296561119315	0.0038427974468635	0.0762543692870732	-1.37696589757985	2.89078596023115
SLC25A19	0.260411430793681	5.5001459463075	4.45421937818585	0.00384769753283397	0.0762543692870732	-1.48134291828131	2.89038543094604
WASH2P	-0.262888355333084	4.14189975869533	-4.46522257538959	0.00386177846949786	0.0763095981036489	-1.14640131738148	-2.88923703971826
SEPTIN9	0.180826222006933	8.71910267375401	4.44715400801142	0.00386666089625497	0.0763095981036489	-1.49643696284612	2.88883973438448
MYO7A	0.272389782858031	4.78078649357432	4.45266172970261	0.00386828315686356	0.0763095981036489	-1.49000831409741	2.88870782450797
ERCC6L	-0.456870360865766	0.955009701704203	-4.53225986302349	0.00391112074944327	0.0770066943496661	-1.40285143978197	-2.88524265528115
RASSF4	-0.186810080152117	9.01123138590813	-4.43585773418674	0.00391559462794913	0.0770066943496661	-1.50868053504427	-2.88488275016893
CDCA2	-0.493848959685316	1.87661920564867	-4.52277477798337	0.00393217758194864	0.0771517439024639	-1.41289862113543	-2.8835519695211
FRK	-0.786179141574301	2.23907820018449	-4.65859854310308	0.00393859049540964	0.0771517439024639	-1.26254177971309	-2.88303870007058
PFKFB2	-0.256787361946989	4.65743497332644	-4.44220887874252	0.00394096530430095	0.0771517439024639	-1.48001880998715	-2.88284882037862
PAK1	-0.178044625042238	6.7588879874399	-4.42671270868685	0.00395991046852335	0.0772869848784465	-1.51903102261031	-2.88133775499997
CENPK	-0.533391441792719	2.03023910441945	-4.50578932954548	0.00395999193541782	0.0772869848784465	-1.4289472159318	-2.88133127139228
DVL1	0.178074031154961	4.74639040746629	4.42730506332764	0.00396590032808076	0.0772869848784465	-1.49878834858933	2.8808613698843
RASAL3	-0.224503089994575	4.0217451863253	-4.43370332565671	0.00398440516181121	0.0774815582498829	-1.51136397991581	-2.87939376051796
DHODH	0.211108142224016	2.25930328114692	4.43333993512768	0.00398851505426469	0.0774815582498829	-1.51171250963228	2.87906864702059
CLUAP1	0.223203768165003	2.96475163266114	4.42418468334052	0.00399756002006029	0.0774815582498829	-1.15344324110969	2.87835421397496
S100A16	0.496099383421368	0.292779714779034	4.52039765916737	0.00400189419041226	0.0774815582498829	-1.41629032344512	2.87801239164885
WDR59	-0.180491838146514	3.54392506033287	-4.43060848293083	0.00400600499426	0.0774815582498829	-1.51072633685082	-2.87768849596451
TPBGL	0.264910426435982	2.85123534260156	4.42302856965967	0.00402360976132059	0.0776170875062323	-1.51494527690006	2.8763047973538
MDM2	-0.251802508259593	7.52669100718516	-4.41136406136317	0.00402508143108824	0.0776170875062323	-1.53598130369804	-2.87618937619914
NCKAP5	-0.211957171944348	3.849552671833	-4.42453458354646	0.00403461377752062	0.0776844347402249	-1.52136843459	-2.87544269298414
ING4	-0.198080173691196	3.79921576185892	-4.41750294639637	0.00406755204794651	0.0781104529106709	-1.52625309092567	-2.87287485671181
NBPF14	-0.499599714777305	4.43183906519709	-4.43787881259025	0.00407276083120552	0.0781104529106709	-1.07178005777243	-2.87247051442194
SLC25A25	0.181860698321214	5.08928181581973	4.40276261723242	0.00407495831931738	0.0781104529106709	-1.54502725315722	2.87230007074203
SNAI3	0.408598032137104	4.25472713031903	4.41249556724724	0.00409353513049718	0.0782596482995256	-1.53326322573182	2.87086252241298
DUT	-0.223188331562443	4.90910072329063	-4.40570326978284	0.00409491084633655	0.0782596482995256	-1.54189711186783	-2.8707562996005
SAPCD2	-0.313185871895295	2.54858399468719	-4.40980027781709	0.00411190112518612	0.0783902309496896	-1.53783265327815	-2.8694470963019
CEBPD	-0.326255803685892	4.47738486343434	-4.4120321724744	0.00411414225937667	0.0783902309496896	-1.5345060067438	-2.86927477004907
PDIA4	0.206893802381056	8.05334280781269	4.38821233088123	0.00412997473405315	0.0783902309496896	-1.55247216400798	2.86805979346327
ECT2	-0.212780162539341	3.75569284592041	-4.40067458808332	0.00413936299231979	0.0783902309496896	-1.54761827517608	-2.86734133761628
LRRC61	0.403907410642694	-1.08315632753906	4.4296334021728	0.00414453442070853	0.0783902309496896	-1.51592455526898	2.8669462146764
SYT11	-0.193444067344751	5.90888257080184	-4.38533556056588	0.00415585719650877	0.0783902309496896	-1.56356640921371	-2.86608265769044
RIMBP3B	-0.553339773722376	1.1081356088428	-4.44217497914936	0.00416069878288511	0.0783902309496896	-1.49673633233903	-2.86571405459743
PIWIL4	-0.344286690034163	1.39630765303551	-4.42078384860031	0.00417022185277343	0.0783902309496896	-1.48364528587812	-2.86499017156258
MAP3K5-AS2	0.313046297003455	7.82930956313762	4.37923026784203	0.0041723323671875	0.0783902309496896	-1.57019476871969	2.86482994675373
C12orf76	-0.342164791950145	2.87963510933455	-4.41388343355447	0.00417945412707208	0.0783902309496896	-1.21797888119701	-2.86428982326182
ENG	0.247511720276553	9.91312976737164	4.37534712249447	0.00419002298017425	0.0783902309496896	-1.56193007768841	2.86348980473738
ASAP2	-0.339736461887095	2.85733183327846	-4.41175165469298	0.00419029070845631	0.0783902309496896	-1.53420819964972	-2.86346956259645
ATP9B	0.186700429464954	5.90330444170441	4.37601441770613	0.00419116132148321	0.0783902309496896	-1.56918076229296	2.86340374623896
LSP1	0.216893385344023	9.8871708289355	4.37402225685735	0.00419611714480046	0.0783902309496896	-1.57770725267264	2.86302933337594
WWC1	-0.319882136762405	-0.716435391473466	-4.39288614077744	0.00419955801028911	0.0783902309496896	-1.55669338449052	-2.86276961157483
LILRB5	0.301842695897902	4.64448453638264	4.38042051830852	0.00420050841300392	0.0783902309496896	-1.57050323322322	2.86269790774458
PRUNE2	0.329464158426843	2.09450035069905	4.38792475145559	0.004216018128429	0.0783902309496896	-1.56204863208658	2.86152984078796
AK1	0.271031129092224	4.48425515487336	4.37657435643092	0.00422028335482544	0.0783902309496896	-1.57423641373052	2.86120930161439
CFAP36	0.194599889054585	3.84932694775111	4.37282547641845	0.00423082826388746	0.0783902309496896	-1.57665946616444	2.86041809284772
NIPSNAP1	-0.189388278427835	4.30791969833089	-4.37722759326668	0.00423267297422206	0.0783902309496896	-1.56951041558739	-2.86027986384485
NT5E	0.572903229665061	0.222778149357237	4.44972768298237	0.00424214802569512	0.0783902309496896	-1.49274659051688	2.85957073322385
AHSA1	0.168933434010118	5.98679325986667	4.3641807112711	0.0042449777585784	0.0783902309496896	-1.58805347019397	2.85935922927935
DGKI	0.241679155071434	1.28480561677925	4.37355149967332	0.00424908254887326	0.0783902309496896	-1.57660428832521	2.85905265033667
OFD1	-0.238610278399638	3.19774242762823	-4.38322968763924	0.00425152015721485	0.0783902309496896	-1.54353564769108	-2.85887071712189
SMARCA1	-0.218498047337572	3.40882110606911	-4.37957440419485	0.00425411142923988	0.0783902309496896	-1.57112145586784	-2.85867741877932
FANCG	-0.215963291470664	3.31174217946397	-4.37612111170353	0.00426749174660383	0.0784066509697507	-1.57486666648756	-2.8576809976161
SH3PXD2A	0.193289781592897	6.18035263715375	4.35777515379005	0.00427525846948971	0.0784066509697507	-1.59553736018369	2.85710391502888
TMPO-AS1	-0.373116474762739	1.09153103885166	-4.39621973469311	0.00428769657598305	0.0784066509697507	-1.55190789576217	-2.85618171693528
GREM1	0.494144085139313	1.12731668617391	4.37666190417885	0.00429065207882575	0.0784066509697507	-1.57453681886776	2.85596294392276
DACT3	-0.304302057463936	1.94119292299378	-4.39654446476798	0.00429081523067821	0.0784066509697507	-1.54956004972524	-2.85595087103353
HOOK2	-0.306076950589482	2.35738558073874	-4.38131075576901	0.00429157847012164	0.0784066509697507	-0.715461393353853	-2.85589439846988
NFKB2	-0.171332515084054	6.22695951307198	-4.35160434782228	0.00431179389747561	0.0785013570350595	-1.60278724269752	-2.85440195154588
ARHGAP11B	-0.328223315442708	0.726716768255358	-4.37312035335562	0.00431333685968521	0.0785013570350595	-1.57818450921135	-2.85428829984926
CKAP2	-0.255837951439869	4.97973940344977	-4.3583534803423	0.00431507226121809	0.0785013570350595	-1.59362986166351	-2.85416051747026
MAP3K12	-0.231298800122616	3.77288848801765	-4.36388086849379	0.00432803457352591	0.0785208246981011	-1.58730637562263	-2.85320753792383
RET	-0.423753720028601	1.1700470495105	-4.41209670813995	0.00433313463189282	0.0785208246981011	-1.53373006384597	-2.85283329465289
LINC02975	-0.374562757921195	2.96625177113331	-4.39082468243348	0.00433445696902906	0.0785208246981011	-1.55857318842768	-2.85273632649395
SIAE	-0.244994417959544	4.48632660788882	-4.35693895632226	0.0043448313718716	0.0785980606258967	-1.59205412903914	-2.85197649155041
EHD3	-0.239490623095165	2.24012729144077	-4.36558782365935	0.00435491753124412	0.0786689402407704	-1.58720202161912	-2.85123934319132
DIAPH1	0.187788236971114	8.02604408970278	4.33981480438825	0.00436098230381506	0.0786689402407704	-1.6073209818218	2.85079684321034
PHGDH	-0.238139581033164	0.448989661429154	-4.36651931318473	0.00437570127301678	0.0787739261533875	-1.58619120396114	-2.84972522826804
SOBP	0.240755778773133	4.25606999949222	4.34288405987711	0.00437905125172384	0.0787739261533875	-1.61245447692279	2.84948178951004
NEK2	-0.43434997166996	1.0782595102166	-4.43098158631519	0.00438839947672689	0.0788318352928229	-1.51445377707909	-2.84880335740763
C5AR2	-0.281467040050551	3.39844930960484	-4.35939053904069	0.00440279705712593	0.0789068330140899	-1.58058081731494	-2.84776103464288
GLRX	0.176336354462015	5.83418463077611	4.33163703692864	0.00440484420028896	0.0789068330140899	-1.6228051529219	2.84761308124007
SKA3	-0.502484102195806	1.78386983575081	-4.43639943128967	0.00441517672140026	0.078916508815775	-1.50791553384366	-2.84686726756484
COLGALT1	0.21658568981065	8.80583589629405	4.32750029346958	0.00442195274610307	0.078916508815775	-1.38088080033459	2.84637902440862
POLQ	-0.294376636278217	2.70100341882298	-4.35665400264232	0.00442379123434721	0.078916508815775	-1.59711580830086	-2.84624666998034
PFKFB4	0.191041852847263	3.76543383634246	4.33015338021535	0.00443450502893437	0.0789854817660638	-1.62689995291918	2.84547636448015
CCR1	0.158618109124916	7.71818762675054	4.32301597634278	0.004444841485076	0.0789854817660638	-1.63496531318157	2.84473478589708
CEMIP2	0.161055435002014	6.29469588748669	4.32290370224598	0.004446546108781	0.0789854817660638	-1.63413816859819	2.84461263953686
USP48	-0.166338643436558	5.20299548357317	-4.32482376511653	0.00445222160475791	0.0789854817660638	-0.802810034989381	-2.8442062623246
IRS2	-0.223433248576368	4.42146759518836	-4.32960516443614	0.00447228480821205	0.0792321311339166	-1.62713073733636	-2.84277344851498
BBC3	-0.382169839213091	3.44614956083631	-4.35716814955439	0.00449038275261406	0.0793184547492387	-1.59130907503782	-2.84148597138305
IDO1	1.90888509995454	-2.82898212823549	4.67364956615725	0.00449243306121434	0.0793184547492387	-0.278295529218431	2.84134041025457
NOTCH2NLA	-0.215067624927978	3.72472892694263	-4.32978128943152	0.00449975478321453	0.0793184547492387	-1.62616706408005	-2.8408210972754
FAM72B	-0.40726670568456	1.5403471784332	-4.36107355270594	0.00450263346700635	0.0793184547492387	-1.58828747078723	-2.84061712847305
ITGA2	0.311534186928551	1.22461008759627	4.31677018056025	0.00452112985609969	0.0793184547492387	-1.64192683194299	2.83930938025306
IFNGR1	-0.232258300874979	7.86002249977059	-4.30734121991404	0.00452463986776063	0.0793184547492387	-0.829950499618189	-2.83906175957668
P2RY13	-0.729853018325608	2.89038149452649	-4.43230358872331	0.00452729888556323	0.0793184547492387	-1.50892539801833	-2.83887428975671
FAM111A	-0.344747064124519	5.18388554455076	-4.31831676951127	0.00453460865609209	0.0793184547492387	-1.63518674672234	-2.83835943954428
RALGPS2	-0.362117146763709	2.44026065978426	-4.34511201825481	0.00454385465395329	0.0793184547492387	-1.59870261235141	-2.83770929055478
ECM1	0.179272542244902	7.53080318614534	4.30343059172362	0.00454495037734064	0.0793184547492387	-1.65703109008856	2.8376323222334
C9orf40	-0.176978546304095	3.07099452397398	-4.31855102006872	0.0045449930920688	0.0793184547492387	-1.63997310779978	-2.83762932210767
PNPO	0.243328561231586	6.26787870731581	4.30220440085103	0.0045540321930743	0.0793685122863437	-1.6524148015795	2.83699502267171
AP5B1	0.213100991661369	6.5294715481951	4.29891823586198	0.00456951318953289	0.0795305529685684	-1.65760392437353	2.83591132142289
NUB1	-0.265194250127338	6.17685185495124	-4.29648513990541	0.00459644947121515	0.0797615743335779	-1.66398684384582	-2.83403362889053
MTURN	-0.172967402877533	3.82691310706739	-4.30574958773517	0.00459706166836421	0.0797615743335779	-1.65443333608253	-2.83399106937591
LIME1	-0.431499002991162	0.673950079281515	-4.35106956571517	0.00460139077558038	0.0797615743335779	-1.47320315577101	-2.83369025929155
HLA-DQA2	-0.284220490483061	3.44089503681947	-4.30349748276679	0.00464996420097199	0.0804468164939913	-1.65698234624738	-2.83033256781322
KIF20B	-0.404687457462276	3.72392780672892	-4.31559989940189	0.00465516183113794	0.0804468164939913	-1.63869738956791	-2.82997515925602
USP13	-0.198421090694624	4.1239777672726	-4.29295710824561	0.00465968576333568	0.0804468164939913	-1.66871699841528	-2.82966437068456
C11orf98	0.240302508650143	4.51662510789034	4.28325365967326	0.00467453205792579	0.0805613137581964	-1.66687123885648	2.82864636436129
CCL4L2	-0.364950321057508	3.96977606669511	-4.31008064098677	0.00467884476577303	0.0805613137581964	-1.6493533052389	-2.82835119184873
SAMD14	-0.377190375898317	1.1687166315815	-4.32044391546582	0.00470946422975381	0.0809239620665888	-0.809789424373106	-2.82626257345581
ITGA9	0.280868688247156	4.65627319013176	4.2782490073229	0.00471249009391036	0.0809239620665888	-1.68537816711589	2.82605684082692
FAS	-0.253152935804342	4.61036287059057	-4.28067437186681	0.00472550326506973	0.0810392306604358	-1.68254606174707	-2.82517341832884
TMEM106C	-0.285000518268305	3.86637458295586	-4.29084061050941	0.00473212082421068	0.0810446578442047	-1.67100539219832	-2.82472501777399
ENSG00000276672	-0.393158838925284	-0.316412431189605	-4.30682084227703	0.00474228825754971	0.0810597000474211	-1.65218402570795	-2.82403718529328
CASP5	-0.551196155839739	0.4435242995252	-4.35935385324697	0.00474668943375105	0.0810597000474211	-1.59241424561837	-2.82373985716416
CREB5	-0.34100069247407	3.70804723420641	-4.29345747889694	0.0047519059116588	0.0810597000474211	-1.66811089382251	-2.82338777306346
INSM1	-0.341619695352885	1.82500320935793	-4.30373501328377	0.00477022678760412	0.081148033894925	-1.65660519080584	-2.8221539784008
CEP63	-0.196158783793392	4.29886468424398	-4.27148430082049	0.00477325218865407	0.081148033894925	-1.68624340329389	-2.82195064954791
CYB5D2	-0.261265408675904	3.96986320413316	-4.27921346417201	0.00477601163570659	0.081148033894925	-1.68349931714115	-2.82176529640819
RND1	-0.900686707802598	-0.552996981606897	-4.49431785757132	0.00478382864864433	0.0811736201568118	-1.43136474359567	-2.82124075024773
PPIF	0.17709218716393	6.84197644329604	4.25597326893246	0.00479673710694385	0.0812531344636981	-1.71060205014807	2.82037624773764
C21orf58	-0.459355587382317	1.18836324803042	-4.31785034461014	0.00480114929189944	0.0812531344636981	-1.61276415004961	-2.82008123857052
LZTFL1	-0.222777678706187	2.91020602098149	-4.27239449600105	0.00482267226745894	0.081510132331218	-1.69161700571313	-2.8186456690992
FGD2	-0.179625698605562	5.80134204082735	-4.25055139342596	0.00484199713521278	0.0816682781139272	-1.71632357425558	-2.8173616428472
GTF2E2	0.190100981930869	4.74324530682421	4.2499490294199	0.00484472836269059	0.0816682781139272	-1.71337227008782	2.81718054260869
RPP38	0.208169854054239	3.37446371064928	4.2520049738697	0.00485834805602323	0.08179067106881	-1.70541440241482	2.81627883440247
HMGXB3	0.202502770836892	6.23516772258153	4.24193977224942	0.00487576714794517	0.0818804966544525	-1.67621265323745	2.81512890945093
GPD1	0.305654079027508	5.49295309900441	4.24516639510296	0.00487641583247634	0.0818804966544525	-1.72313220869367	2.81508615822803
ARHGAP24	-0.725198946193599	-0.0129819128314281	-4.3778377368111	0.00488999073962675	0.0820013831722025	-1.51643656810259	-2.81419268918139
DUSP10	-0.234773711244969	4.50111019725334	-4.24248571186849	0.00493792108654813	0.0826905066688638	-1.69969104253117	-2.81105586852065
NBL1	0.209911055124306	5.44521305324465	4.23125845360147	0.00495168110839795	0.0826905066688638	-1.73896360322867	2.81016042636781
IDI1	-0.415856184628077	5.19300645086722	-4.24143332729988	0.00495210663060481	0.0826905066688638	-1.11274601040253	-2.81013277112943
TMPO	-0.215328506557503	6.17345104860174	-4.22883466351396	0.0049612546688485	0.0826905066688638	-1.74161116836685	-2.80953874743686
ROR1	-0.331310592683897	1.55438815997796	-4.25787726150167	0.00496323053555923	0.0826905066688638	-1.70866103242458	-2.80941057552456
NANOS1	-0.279950381655555	2.81203144493653	-4.25291284200673	0.00498070210357563	0.0828742437984344	-1.714333749121	-2.80827922122226
ADORA2B	0.294755449381251	2.1160382724792	4.23705185474452	0.00498964498520413	0.0829157801029659	-1.73112988138119	2.80770152157806
RFC3	-0.314381382937737	2.97542655050854	-4.24761538871327	0.00499977398707839	0.0829768942216804	-1.7196832748757	-2.80704832965323
SPSB3	-0.206493938990299	4.12256696648534	-4.22830967983629	0.00502173883642438	0.0832340269511474	-1.74138376868115	-2.80563597671913
TMCC2	-0.429357601924762	1.63232542769826	-4.27669934566068	0.00503870499080431	0.0833039848512358	-1.64728197402014	-2.80454886115684
ENSG00000229337	-0.624300879048858	-0.914968735131439	-4.27767858133746	0.0050389130939404	0.0833039848512358	-1.68409403386686	-2.80453554739314
TNFRSF4	-0.404301602463754	-0.32731345160025	-4.26012213379762	0.0050522611518819	0.0833323335132815	-1.70588999614292	-2.80368261872341
TXNDC11	0.209247732483276	6.31669555715147	4.21077583547768	0.00505358576740472	0.0833323335132815	-1.74391103114163	2.8035980881561
TIE1	0.210276913539956	4.87835987159226	4.21140631965069	0.00506116033854966	0.0833503767918384	-1.76170698602396	2.80311510000666
FLJ20021	-0.448143158229623	0.535849103217325	-4.26649411639733	0.00508188917922675	0.0834994154429465	-1.6428390835933	-2.80179667074863
CEP55	-0.374979002448842	3.65886868070229	-4.24180188112426	0.00509488745736176	0.0834994154429465	-1.7268039653806	-2.80097241098345
CXCL12	-0.690769368908962	0.894028409069675	-4.3452244771459	0.00509537532650802	0.0834994154429465	-1.60995266964366	-2.80094151076515
PDE4A	0.190252739628972	6.16602500567147	4.2029439318804	0.00509837408694833	0.0834994154429465	-1.77051494508326	2.80075163668358
HLA-DRA	-0.226171724802924	9.17246824684413	-4.20095257854051	0.00510817943900274	0.0834994154429465	-1.77339528271459	-2.80013148997152
DMD	0.272217380980274	1.03270498254372	4.2198544084035	0.00510916186857401	0.0834994154429465	-1.7519074749038	2.80006941480572
CCL24	-0.430312331971609	4.59996168344017	-4.21940504810719	0.00512475073668831	0.0836478984457933	-1.75233042207202	-2.79908586759572
CDK18	-0.227768002725776	5.80334733546825	-4.19923099409766	0.00513774059455115	0.0836971749657806	-1.77477711837784	-2.79826836273512
NOP16	0.208240996750868	4.04617190638628	4.1996939882649	0.00514341505159459	0.0836971749657806	-1.77497871945293	2.79791183205455
LINC00957	-0.204968742010246	1.61225703263353	-4.21830357928445	0.00514729166521011	0.0836971749657806	-1.7537588869536	-2.79766846563978
CYP2U1	-0.265782840955024	1.43351519160562	-4.22165617453963	0.00516267916084647	0.0838413880894032	-1.74961952683983	-2.79670409871965
MIR23AHG	-0.638787458536303	1.6847337589283	-4.32768328190929	0.00518388980990343	0.0840796856683202	-1.61753263302669	-2.79537903153783
ABHD12	0.221242930045952	7.68815235126085	4.18493342525876	0.00520362628909283	0.0842479940728883	-1.79027079172813	2.79415045122683
GATM	-0.235255012437978	6.98952898760947	-4.18370480129325	0.00521377587596402	0.0842479940728883	-1.73646914797451	-2.79352028585771
COQ10A	-0.369255235246604	0.753889360685249	-4.21979833688561	0.00521391721987398	0.0842479940728883	-1.71187070576352	-2.79351151795513
UNC13B	0.178913358932725	5.64931659235699	4.18170867713743	0.00523402358769801	0.0844667645984589	-1.79572813067778	2.79226645430786
ENSG00000286153	0.444833906228973	0.267723415774002	4.19802954507514	0.00525169920544995	0.0846227908800889	-1.77445296554525	2.79117547594738
ZNF697	0.232518246240498	5.07694509409501	4.17922495332755	0.00525909915358733	0.0846227908800889	-1.79670282824099	2.79071971951274
ATP2A2	0.148761656754974	8.35625495855961	4.17493064875988	0.00526342969243284	0.0846227908800889	-1.80075146187141	2.79045327398888
NBPF15	-0.306407562184179	3.70071427714944	-4.19538358036337	0.00527844072938156	0.0846359072092111	-1.77914231543751	-2.78953121868271
IL10	0.225784273769708	1.3026236422608	4.18122815640943	0.00527926360688011	0.0846359072092111	-1.79626381546574	2.78948074181219
PCNT	-0.215963941763695	5.53900945445539	-4.17529642404487	0.00528398643204762	0.0846359072092111	-1.80172270896849	-2.78919117210803
HK3	0.263129290494138	8.85881911622608	4.17009009871691	0.00529300251467521	0.0846748735618812	-1.80890707434059	2.7886390192563
TLR7	-0.494700465132891	4.66023649816763	-4.19007356792669	0.00534361233143331	0.0853783128035965	-1.78592073578206	-2.78555530667528
INSR	-0.251152286508042	3.12591600749921	-4.18772241383112	0.00535162992516631	0.0854003276643784	-1.78882961110244	-2.78506920791437
SLC2A1	0.212574648379815	2.61446403833183	4.16718859771987	0.00537498373553307	0.0856667172322507	-1.81197321692417	2.78365702785133
RARRES1	-0.193090141516697	4.48821648345005	-4.16437894701177	0.0053829469201242	0.0856874545626702	-1.81572358513405	-2.7831767690648
PCED1A	-0.239901215697327	4.52680749709376	-4.16367674582842	0.00540279500099291	0.0858970943173928	-1.80154009149815	-2.78198251982995
SLC29A2	-0.545320479758572	0.543093154557524	-4.26097171458961	0.00541107162812018	0.0859224731862738	-1.69565640237472	-2.78148568922588
RPS6KA5	-0.409095907870979	1.61915722285493	-4.19393669557877	0.00543385113948884	0.0861777969865665	-1.77792931733152	-2.78012181164022
CCDC18-AS1	-0.203581676030138	2.06206369424567	-4.16615121640637	0.00544727287600539	0.0862842656787948	-1.81360968383334	-2.77932062676833
ENSG00000273329	-0.247141321469152	0.416978836350588	-4.16234385322622	0.00548548185408847	0.0867492091656405	-1.80209448254886	-2.77704953353541
TMEM138	0.242124331752323	5.83810713791516	4.139039560067	0.00549580680959498	0.0867492091656405	-1.84267352937027	2.77643828206738
CLCN6	-0.24085668417541	4.24755061832471	-4.15028087923458	0.00549685938967478	0.0867492091656405	-1.82733805643105	-2.77637602612049
XYLT1	0.224336138339966	5.99773977045222	4.13731803094865	0.00550441182160948	0.0867619422175749	-1.84638754451863	2.77592964496219
GPR156	0.465999838131577	0.0811280069574829	4.16304732120569	0.00553846234541663	0.0871082677864115	-1.81001225369029	2.77392395176618
HSPH1	0.177055676425792	7.28983532681033	4.13069059795545	0.00553992870854336	0.0871082677864115	-1.8545827505688	2.77383782810207
KIF4A	-0.487226082097154	2.70912006669158	-4.21088491956802	0.00557127568845598	0.087494197686106	-1.76167730426862	-2.77200163405018
TSPAN7	-0.529206676797223	2.40370616260399	-4.19163654113685	0.00558615321159523	0.0876208568384608	-1.78366584172926	-2.77113342199863
NT5DC1	-0.233444506699364	5.07742552899573	-4.12675787739925	0.00561025064968196	0.0878916490331417	-1.85843445662674	-2.76973157706935
ARHGEF10L	0.196529814691293	5.93969319456408	4.1183384461144	0.00562294845124433	0.0879285941339751	-1.86595730267844	2.76899507893976
TOM1	0.167912039973632	6.88500303359895	4.11611843274782	0.0056353606337311	0.0879285941339751	-1.87121344310989	2.76827659607359
ADRA2B	-0.254672690439049	4.15452031702162	-4.12525094172211	0.00564527715880738	0.0879285941339751	-1.86099745025986	-2.76770360025546
KIF14	-0.635249519761529	2.15397940056424	-4.24067720904308	0.00565693516883435	0.0879285941339751	-1.72651796469467	-2.76703113812055
PER1	-0.166228742051931	4.86713000997122	-4.11790820575113	0.00565783180493383	0.0879285941339751	-1.86947795455234	-2.76697946977395
PANX2	0.273755436372118	2.35809006393753	4.12956886875198	0.00565953997051094	0.0879285941339751	-1.85457017503749	2.76688105775652
SIGLEC14	-0.217778022833681	4.90262913771118	-4.1184314797809	0.00566046306507008	0.0879285941339751	-1.86887816634336	-2.76682788694525
PPME1	0.161080229934836	5.14988950303141	4.11203853981148	0.00567348807978155	0.0880246124030763	-1.87576803105155	2.76607847074074
ENSG00000290717	-0.48410879323643	0.00328510105988947	-4.17101687118526	0.00568450107530391	0.0880892202777817	-1.78066240607084	-2.76544602929511
TLR1	-0.190454586537587	6.71997147370712	-4.10314344792882	0.00572461284462898	0.0885468728669137	-1.88451019829199	-2.76315184188655
KRT79	0.371135052789929	2.16918724714056	4.115209315261	0.00573396615439984	0.0885468728669137	-1.87164612736619	2.76261896553148
MEIS2	-0.331620991234336	-0.861421439178262	-4.1188623888627	0.00573633443771556	0.0885468728669137	-1.86834730103076	-2.76248416417313
HARS2	0.172637705745887	4.93876681246934	4.10188502649865	0.00574157144853102	0.0885468728669137	-1.87442613687252	2.7621862545647
DHFR	-0.275573988073281	4.80521494277253	-4.11059082387188	0.00576599611422869	0.0887405278797538	-1.87797807164551	-2.76080007520025
CLEC10A	0.514697308412951	3.43288582397562	4.10751422444318	0.00576792732914587	0.0887405278797538	-1.88065255392149	2.76069069846711
STYXL1	0.188358830587206	4.62750454565476	4.09542077938476	0.00579123617207096	0.0889926877481203	-1.84581699429809	2.75937317139517
SC5D	-0.436387356417338	4.8294098730432	-4.10092143786168	0.00585972531004152	0.089872588844736	-1.15360527352111	-2.75552931607711
TMC6	0.225361363555231	7.75198358909193	4.08209867308416	0.00586247100301147	0.089872588844736	-1.90747171378333	2.75537606392761
NOP2	0.179027175088834	5.47643102141317	4.08134352586197	0.00587166976816482	0.0899064482834952	-1.91191139745705	2.75486310155714
RASL11B	-0.158852317139083	3.33926194972226	-4.09177179822732	0.0058866809591412	0.0899826913403308	-1.89993923295569	-2.75402756700783
FGL2	-0.298152635875689	6.03315790734049	-4.08035038336377	0.00589064112179743	0.0899826913403308	-1.91246281662742	-2.75380746144195
TRIP13	-0.290364878444263	2.73706213671275	-4.09671018068142	0.00590706126300025	0.0900307505101762	-1.89405066250143	-2.7528962517473
TBC1D8	0.163597152044812	6.27828615586131	4.07645529366764	0.0059077867695995	0.0900307505101762	-1.91779585020513	2.75285604359439
WDR19	-0.277870888014191	3.22201026718835	-4.09195819327135	0.00594187757336817	0.0904431116552206	-1.83856952154235	-2.75097170336549
AGAP1	0.213608340087798	4.29268784511465	4.06459232093609	0.00601394503040682	0.091266117403253	-1.92152561052011	2.74702009130213
CDK6	-0.393306261622663	5.94117144383463	-4.06717562779246	0.00601827454543304	0.091266117403253	-1.92707557942144	-2.74678405576593
NRP1	0.163604421437895	9.21268421581055	4.05906302040458	0.00602197042844055	0.091266117403253	-1.93549974304445	2.74658268544407
TK1	-0.398738380576554	4.228224809293	-4.08726982740127	0.00603092230731602	0.091266117403253	-1.90439244728786	-2.7460954030589
IL17RA	0.142273534165194	8.01061869300934	4.05745631846209	0.00603329581398584	0.091266117403253	-1.94002374197615	2.74596631399871
RAB15	-0.257195268550594	0.648730509882624	-4.08450756545546	0.00603852168482104	0.091266117403253	-1.90835574006569	-2.74568225320437
MTSS2	-0.262810537523398	2.31683023581004	-4.08751020361206	0.00605512697780944	0.091409675103973	-1.90492633732106	-2.74478111275477
SPRY4	0.324894512930839	1.28157184599397	4.07872924781223	0.00607511465145667	0.0915817864883266	-1.90837167672185	2.7436993641997
HOXB4	-0.221919225909573	-0.114001638341275	-4.05610360424921	0.00608621593869519	0.0915817864883266	-1.94160657453844	-2.74309993783051
JAZF1	-0.172780215556134	3.09117035955245	-4.05897324602888	0.00608788893232151	0.0915817864883266	-1.93825224505718	-2.7430096880815
CDKN3	-0.35215982679578	1.49138212409538	-4.08386513512685	0.00610643950463297	0.0916465681383933	-1.90831166130648	-2.7420104705643
NIBAN1	-0.170194050027546	8.09045655987469	-4.04594467692602	0.00611572909071553	0.0916465681383933	-1.95332045009128	-2.74151111848893
PDCD1LG2	-0.255222685960671	3.00113839583944	-4.0676658160072	0.00611969950115399	0.0916465681383933	-1.91602222295373	-2.74129790154608
MKNK1	0.161729128294681	7.38211311492381	4.04289287892865	0.00613737636328733	0.0916465681383933	-1.95694342633273	2.74035013726574
ZNF251	-0.321005273620361	2.23281237619445	-4.07537551777377	0.00613965399426666	0.0916465681383933	-1.90208341412117	-2.74022819843045
TRAF3IP2-AS1	-0.538869277304027	0.433216345490822	-4.10906194418753	0.00614243286924032	0.0916465681383933	-1.55085813015841	-2.74007947936832
TDO2	0.494834834882108	0.661692282693704	4.07207199628282	0.00615178205017464	0.0916465681383933	-1.92195148234449	2.7395795769353
HACD4	-0.265143388204855	3.67554773842927	-4.05649591696251	0.00615530618994842	0.0916465681383933	-1.93865897257944	-2.73939131806747
GGT1	0.314337145837484	2.65525281874099	4.05350121932762	0.00615768745726468	0.0916465681383933	-1.94411237311022	2.73926416616942
LINC02987	0.344037141467665	-0.0822331368624941	4.04143300474221	0.00616344903123233	0.0916465681383933	-1.95875237515169	2.73895670001784
DENND6B	-0.421961255669147	1.26008320252963	-4.09781722919754	0.00618627880217256	0.0918798128793804	-1.87828631592729	-2.73774092929434
TMCO4	0.186252563069421	4.14432097089428	4.03671820742925	0.006211005113815	0.0921406548718437	-1.9605722975485	2.73642870951982
KIF23	-0.484629099521092	3.02771435180176	-4.09782123514306	0.00623380605502555	0.0922697072837414	-1.89128282337436	-2.73522283045073
GALNT2	0.168720238914968	7.52025334323837	4.02963288666279	0.00623405190713507	0.0922697072837414	-1.9725249446559	2.73520984966217
HSPE1	0.189327583810297	5.70657986440025	4.02886938138199	0.00624218007879272	0.092283816291301	-1.9734714796267	2.73478094818785
MIS18BP1	-0.314289531040918	4.47924091241837	-4.03977801794936	0.00627021320944611	0.0925918281284683	-1.95544885906484	-2.73330556344697
CCDC88C	-0.239532709457933	4.09843200446226	-4.03566193721312	0.00628670022101018	0.0926948768015224	-1.96430268398003	-2.73244062208537
GAB2	-0.14659062984203	6.46951985961145	-4.02251089157898	0.00629160530615216	0.0926948768015224	-1.9800657266742	-2.73218368567109
TNFAIP6	-0.616015862325998	0.773700848271484	-4.16126086933127	0.00630206924666721	0.0927428085247525	-1.81835997732231	-2.73163616933006
RNFT2	-0.230370553966346	1.62054445378864	-4.04050632368812	0.00632312936306674	0.0929463884203022	-1.95889319549332	-2.73053669373944
ACSF2	-0.223543654885391	5.17103214955216	-4.02062091071375	0.00634003207572821	0.092982869721952	-1.98277060129713	-2.72965664334192
LILRB4	0.194808920577899	7.05760689950177	4.01528164269643	0.00634006972058404	0.092982869721952	-1.98955719921464	2.72965468569655
PRDM5	0.334169050686869	-0.254009993321111	4.03838709548228	0.00635921366612753	0.0931574102206518	-1.96173961919675	2.7286604958601
ADPGK	0.156540361592126	7.36525059728451	4.01168151787294	0.00636691276211728	0.0931574309665538	-1.98896535208121	2.72826142307
COL4A2	0.268852874082985	5.56846961354128	4.0145869129799	0.00637370076586591	0.0931574309665538	-1.99039002324878	2.72790993563773
HDX	-0.36444021916898	0.506452502076481	-4.04459261167811	0.00638639487115893	0.093237015701301	-1.9147539231451	-2.72725352929228
NR1D1	-0.297465569840694	2.51084848563619	-4.03410569393327	0.00639952849421373	0.0933228293566633	-1.94931494304547	-2.72657563024469
LMNA	0.193072988895714	7.79759974751539	4.0042909147866	0.00642243536633298	0.0935508082466306	-1.99422495976965	2.72539626972536
DDIAS	-0.249386828942456	2.98705848779435	-4.01901608412869	0.00643577263000136	0.0936390357093636	-1.98464050111432	-2.72471134273607
SSBP2	-0.208798688387111	3.37459674555215	-4.01472377042136	0.00645361360042488	0.0937143538030209	-1.98052656261486	-2.72379712458944
EBP	-0.242577430446551	4.318795771549	-4.01181505309645	0.00645620122628898	0.0937143538030209	-1.98953869561063	-2.72366471670227
RGL2	-0.164966946881291	5.12703410456268	-4.00320690252543	0.00646280763670343	0.0937143538030209	-1.98759418208598	-2.72332688546798
NT5M	-0.349685695146093	0.622717916239718	-4.0357973710605	0.0064735308958349	0.0937214499315626	-1.95878634015357	-2.72277919223763
OCIAD2	0.535238805063758	-0.154553167593121	4.03267056859453	0.00647787039256408	0.0937214499315626	-1.95635795281226	2.7225577832604
CEP170B	0.176505656994629	4.16419826832765	3.99973805284831	0.00648738762092589	0.0937398622961728	-2.00644245303773	2.72207266386053
GLA	0.152355637629131	7.34051073823173	3.99492752248779	0.00649408920455708	0.0937398622961728	-2.01342533387444	2.72173144960814
RBKS	-0.238550719077517	0.0426070692194776	-4.01598569630926	0.00650314072657808	0.0937398622961728	-1.98813797224954	-2.72127108960497
HRH2	-0.216356578824086	4.60997920490593	-4.00179771339366	0.00651062198289457	0.0937398622961728	-2.00286036144704	-2.72089102809303
CILK1	-0.176106031080137	3.51462253724784	-4.00374880587123	0.00651558364894873	0.0937398622961728	-1.98208203070502	-2.72063918297241
LETMD1	-0.141737032013941	4.36702660730467	-3.99548697202096	0.00654140493436931	0.0940062014143666	-2.01251086960381	-2.71933131976044
BEST1	0.202277742926041	4.54470057165738	3.99045717807145	0.0065568167537529	0.0940264630255787	-2.01534066381446	2.71855291315632
RRM1	-0.191764537671804	5.64364421266529	-3.9903181352058	0.00655743565028332	0.0940264630255787	-2.01889406919944	-2.71852168885423
TEF	-0.214394321595387	3.79794549459675	-3.99795942196014	0.0065802009848931	0.0941549647848173	-2.00885178630013	-2.71737497966613
CLN8	0.154089267669482	7.06881941137318	3.98379098103738	0.00658103820102245	0.0941549647848173	-2.02676628085224	2.71733287643383
TTPAL	0.165866770619945	3.20428470103041	3.9868040867202	0.00660618445996482	0.0943243536460468	-2.02152925256116	2.71607052165802
MS4A6A	-0.422594627116274	6.04282122736447	-3.98709086480476	0.00660858361713435	0.0943243536460468	-2.01974299358089	-2.71595030866242
TRANK1	-0.189977584408588	5.53933571235431	-3.98206943710807	0.00661855174839924	0.0943243536460468	-2.02790870252725	-2.71545126190447
LDLRAP1	0.184599633388137	5.16147346710637	3.9808410767739	0.00662221204652311	0.0943243536460468	-2.02993323181422	2.71526818155005
LINC00996	-0.297545688454408	0.382224566759051	-3.99097512102664	0.00666030999752133	0.0945882456175704	-2.01804918924235	-2.71336798572557
PHETA1	0.197307993462243	5.65736794628712	3.97422737189117	0.00666189130392057	0.0945882456175704	-2.0354086958201	2.71328932697444
ITGA3	-0.249616963251772	7.1052788016902	-3.97291877447545	0.0066667994177383	0.0945882456175704	-2.03964828190436	-2.71304529006655
ACVRL1	0.346615094317481	4.53174314589325	3.98004307000683	0.00667015540158112	0.0945882456175704	-2.01778227225689	2.71287851975793
FZD1	-0.256105567134193	4.22201864968833	-3.98488281946878	0.0066961057407318	0.0948516652393088	-2.02477751600136	-2.71159149947597
RBP1	0.261156422827038	1.51781792044733	3.96159616602795	0.00677090634662177	0.095706246453916	-2.05307827681493	2.7079066543364
GNE	0.196080125702984	3.27583431220361	3.96627477910627	0.00677131739022419	0.095706246453916	-2.04423715924387	2.70788650669325
CDYL2	-0.216042120666492	1.01979649701013	-3.97299424611913	0.00678263935506532	0.0957610399394623	-2.03952345013541	-2.70733198284582
FILIP1L	-0.21013080339106	4.47701577074142	-3.96365057570856	0.00681631417538522	0.0960772144915037	-2.05053090613084	-2.70568757009084
DDIT4L	0.26878521085274	7.89803465234364	3.95276137890108	0.00682628708365348	0.0960772144915037	-2.06275632800116	2.70520197300437
GBP1	0.286506332952026	2.38830757173448	3.96862944482551	0.006827443169432	0.0960772144915037	-2.04379795432881	2.7051457225513
SYT17	-0.196311638983541	3.87024986200353	-3.96153259668981	0.00685227245738069	0.0962792470626957	-2.0504395950367	-2.70393969102468
SMAD3	-0.19426661717524	3.77833715394662	-3.96026276506543	0.0068567711327499	0.0962792470626957	-2.05462832484007	-2.70372159740744
CTSD	0.257863465543794	12.9132066168485	3.94178090965967	0.00691609303433071	0.0968421240960046	-2.07596361410504	2.7008576608055
APBB3	-0.401418663310192	2.55644574547812	-3.98514005568355	0.00692293313220584	0.0968421240960046	-2.02298146990335	-2.70052885563036
PFN2	-0.30634733664733	0.780544637213749	-3.96993286542666	0.00692473000002748	0.0968421240960046	-2.04288502662246	-2.70044252815767
CCNG1	-0.264728828759134	5.74302333592753	-3.94149093089484	0.00694633468472531	0.0968421240960046	-2.02452229264852	-2.69940614007332
MTHFR	-0.156426382473246	6.15347402489859	-3.93818865194561	0.00695460214039567	0.0968421240960046	-2.08081837802937	-2.69901031173074
SRPX2	0.308618769439481	3.91739766096453	3.94563388510201	0.00695710297456716	0.0968421240960046	-2.06469072773032	2.69889066032576
HUS1	0.158156857974374	4.41373926284306	3.93917580306283	0.00696072379643091	0.0968421240960046	-2.07672719191507	2.6987174920005
PTGER4	-0.204715218814845	5.19338588557384	-3.94080669410881	0.00696953553928808	0.0968421240960046	-2.07769186483872	-2.6982964020688
EXTL2	-0.212556894901274	3.13448587034899	-3.95023636523988	0.00697547376534334	0.0968421240960046	-2.06302765274812	-2.69801289954191
PPOX	-0.168124573364298	2.54722356705749	-3.94771883406551	0.00698478839000253	0.0968421240960046	-2.06897663116796	-2.69756863752107
HSBP1L1	0.308375917221229	0.207961116041288	3.9526960494238	0.00698685267071536	0.0968421240960046	-2.06358001747193	2.69747025346371
GPALPP1	-0.190653787912231	3.4973411096287	-3.94507509366095	0.00698720969997607	0.0968421240960046	-2.05662905817983	-2.69745324002146
SLC16A6	0.334793181134633	3.04141469809571	3.94536532001168	0.00700160475961017	0.0968499599066571	-2.07005071224692	2.69676792470842
PCOLCE2	0.4856048185841	2.10205392135848	3.98843159548533	0.00700283491783479	0.0968499599066571	-2.0206154336532	2.6967094184411
LINC00938	-0.386064396755566	2.07841476395923	-3.96590228606731	0.0070551919013563	0.0974692569658912	-1.86828535535349	-2.69422783867767
EGR2	0.146665133803893	7.88971313539922	3.92396233056893	0.0070641933816125	0.0974889005089056	-2.09791493331861	2.69380285970437
DNALI1	0.254422650488041	0.39025652736602	3.92926557503815	0.0070819241910284	0.0975902000745937	-2.09151327964056	2.69296717084812
PBLD	-0.457114203375801	1.99280628096841	-3.9714419723934	0.00708776186039937	0.0975902000745937	-1.99623795765761	-2.69269244075082
TSPAN11	-0.293250843866506	0.356056418263494	-3.96450764779395	0.00709429614910163	0.0975902000745937	-2.04982180620606	-2.69238516749656
PPIL1	0.166025300169973	4.79899386105175	3.91972215910139	0.00711496432918348	0.097739643113635	-2.10240251815357	2.69141492177922
DZIP3	-0.184778696918345	3.97381786039128	-3.92599238538353	0.00713104649318802	0.097739643113635	-2.09080125591654	-2.69066171059411
FAM111B	-0.41848645268208	3.16119243665603	-3.96317277671952	0.00714516884359617	0.097739643113635	-2.05036696127547	-2.69000154411146
FOXRED2	-0.284955814197102	5.10784305730527	-3.92210611644565	0.00714728851037127	0.097739643113635	-2.09751716762473	-2.68990255882035
ADAMTSL4	0.187827112852605	7.18022035127811	3.9139564506834	0.00714892419349264	0.097739643113635	-2.10300080113895	2.6898261928594
CYFIP2	-0.193647173209002	2.00624492611538	-3.92945514401439	0.00716805449120371	0.097739643113635	-2.09139213065065	-2.68893420954624
FXR1	-0.136858854934293	5.93160042217475	-3.91253822805761	0.00717261140291979	0.097739643113635	-2.11154839901478	-2.6887220507917
ENSG00000291068	-0.557401331843998	0.659392498828873	-3.97958589094365	0.00717974760758234	0.097739643113635	-1.92985899285383	-2.68839004938152
ZNF366	0.262508334174576	6.01159443100461	3.91140163863531	0.00718320107508937	0.097739643113635	-2.11163013187199	2.68822948823371
CDKN2B-AS1	-0.343993470460382	1.17861032350313	-3.94178685594702	0.00718612969673871	0.097739643113635	-1.96610301539718	-2.68809338288821
SEMA3A	-0.159142512152903	1.9124067332849	-3.92036127346532	0.00719639821025941	0.097739643113635	-2.10223371064027	-2.68761655493814
MCOLN1	0.242572241773572	6.64660563332211	3.90857623617721	0.00719754147722484	0.097739643113635	-2.11068277969662	2.68756350406316
MYBL2	-0.431656120094642	4.27578838965387	-3.93907111979031	0.0072058375028681	0.097739643113635	-2.07954896264417	-2.68717877102297
HSP90AA1	0.143026121025674	10.1362688854096	3.9065985478932	0.00721154729550923	0.097739643113635	-2.11824348318084	2.68691420695115
TCF4	-0.264916133143737	5.8480415186312	-3.90453817377569	0.00726816861526111	0.0984033523468299	-2.12096716620787	-2.68430077653539
ZFYVE27	0.162808527497472	4.59003381536047	3.89861503728672	0.00730041717877677	0.0987360312864635	-2.12730483788328	2.68282045724717
RAB31	0.184809639265415	8.88040745355272	3.89235334410762	0.00733516150908723	0.0988371211795575	-2.13104353346228	2.68123212535923
RPL22L1	0.189419064358899	4.24254956843039	3.89401898358446	0.00735504608098111	0.0988371211795575	-2.13306552643189	2.6803261395264
LINC02345	0.217245465168239	5.43827383788098	3.89120811072455	0.00736024274822602	0.0988371211795575	-2.13641677023505	2.68008972987045
RAB34	0.178909320243576	3.78647723746866	3.89396408421089	0.00736025072890421	0.0988371211795575	-2.13369275129031	2.6800893669242
LIN52	-0.259417144898612	2.26065836444835	-3.90750286597538	0.00736035404873	0.0988371211795575	-2.1092577423367	-2.68008466816457
FOXN3-AS1	0.405812544919026	0.6420147805022	3.90563128545023	0.00736679182647878	0.0988371211795575	-2.08007248162879	2.67979200876031
ULBP1	-0.268447248196116	-0.223070039907468	-3.91516129411329	0.00736829309231535	0.0988371211795575	-2.10817190063998	-2.67972379466629
SLC27A3	0.228217318157726	6.94869047409609	3.88864851776117	0.00736936706664559	0.0988371211795575	-2.13359972262504	2.67967500337297
STX11	0.155310584977656	5.49640712820028	3.88726781586104	0.00739301297982389	0.0990509718192655	-2.14181561090392	2.67860236849695
ZMIZ2	-0.154901131345964	6.29251050566755	-3.88573074051367	0.00740369683078442	0.0990908934834019	-2.14363698389665	-2.67811873264223
SEPTIN3	0.235296543397252	3.57205899284677	3.88801602456041	0.00742416039564507	0.0992614875351216	-2.14084876889899	2.67719413459264
CENPU	-0.336334580912538	3.47010024796203	-3.90895972588507	0.00743599414477722	0.0993164659295168	-2.11510544331836	-2.6766604971021
KDM5D	-0.161189501599697	0.585892774792637	-3.88336500725447	0.00745297460852869	0.0994399993930456	-2.14653272593318	-2.67589609997013
HJURP	-0.589216582557574	2.34746547357551	-3.99743403390203	0.0074722390555021	0.099464695686028	-2.008840135148	-2.67503077533694
BMAL1	0.188771344463718	4.2086187775104	3.87804674466405	0.00749537084873469	0.099464695686028	-2.145468695943	2.67399437597027
DENND5A	-0.189069189567882	6.12472095484891	-3.87582415732673	0.00749709475866914	0.099464695686028	-2.15440861729189	-2.67391725261719
AOAH	-0.259800516574857	6.37695900571523	-3.87374758485314	0.00750870634410154	0.099464695686028	-2.15799035687176	-2.673398193679
ECE1	0.181137578747789	-0.0104901185949079	3.87289113068451	0.00751421244957083	0.099464695686028	-2.15911777902286	2.67315231230794
CCDC50	-0.169146765464144	5.52586290493863	-3.87536772554828	0.00751512958883425	0.099464695686028	-2.15608380631331	-2.67311137211367
VSTM2L	0.518425285133197	1.13960655510831	3.88811407580437	0.0075183963453584	0.099464695686028	-2.13995310270455	2.67296558370666
ZNF699	-0.262959884800684	1.72826148030438	-3.89622730854217	0.00752315256239657	0.099464695686028	-2.12641385224844	-2.67275342535896
SNHG20	-0.261455072045004	1.91447789395103	-3.89210799282002	0.00753201333742621	0.099464695686028	-2.10819968169386	-2.67235849745285
DIP2C	0.174824544820565	6.26264590749746	3.87083231576151	0.00753215779802451	0.099464695686028	-2.16151843884444	2.67235206224437
RNF207	-0.414189883201898	0.932682827331679	-3.90340643852311	0.00754664672757765	0.0995129388920929	-2.12097625082156	-2.67170719318292
RAB5IF	0.21526591966032	7.50145755576057	3.86816715720818	0.00755128505354398	0.0995129388920929	-2.1238261693069	2.67150098648242
QPRT	-0.219406616287808	5.6181897117578	-3.86917945305995	0.00756794598719702	0.0996304209696296	-2.16339805233663	-2.67076122443215
NFE2L3	-0.21702765052326	4.65004713250923	-3.86989248124075	0.00761271756211547	0.100117355096042	-2.16218529602968	-2.66878053141539
L3MBTL1	-0.563202383371288	0.728097335677128	-3.93388515640724	0.00763220881940602	0.100271164285189	-2.04247111679515	-2.66792149977384
MRC2	0.337241276736709	2.96682581331424	3.88139353227017	0.0076551935384553	0.100470509481237	-2.14879193924005	2.66691102511668
ENSG00000289268	-0.351107413178742	0.0162062688908184	-3.88899873380331	0.00767491430050798	0.100602685792824	-2.12339690132789	-2.66604620868949
CIDEB	-0.434746392305927	0.504755434627794	-3.92546458774176	0.00768090790301297	0.100602685792824	-2.0962543598622	-2.66578376531428
SMIM3	0.179160100459611	5.16038962201692	3.85178296688782	0.00772017163304147	0.100912533378141	-2.18342967452475	2.66406904002836
ENSG00000258634	-0.218223015780883	3.05276546974015	-3.86437410464439	0.00772605489122695	0.100912533378141	-2.15628667239778	-2.66381278000542
CHST2	-0.239605663697344	6.53149680918196	-3.85023956922741	0.00772810180201124	0.100912533378141	-2.18518005238092	-2.663723662691
NCOA2	-0.185824823691277	4.75134446977743	-3.85317572212001	0.00774163317582284	0.100986699703279	-2.1813748277783	-2.66313507246043
COL22A1	0.267458448463224	3.93417070528944	3.85109570130367	0.00777701008523858	0.101345393836209	-2.18509113647405	2.6616005855946
PPL	-0.363160141513442	1.11999125969412	-3.88170505384758	0.00778818995206134	0.101388359477139	-2.14845643371277	-2.66111695513531
GINS4	-0.186888744667721	3.34446037752174	-3.84822146914493	0.00782198110670404	0.101721089859159	-2.18876505650209	-2.65965895366711
NIFK	0.141748983215675	4.60407736256556	3.83964998748729	0.00782956608307942	0.101721089859159	-2.19917865510841	2.6593324570697
EDA	-0.21966060718221	2.51252696050742	-3.85647902808813	0.00783992779476718	0.101752927645101	-2.17877874919272	-2.65888689307725
PBDC1	0.135763504846873	5.38678753779002	3.83503646233779	0.00786912262694661	0.102028886318334	-2.2047596881852	2.65763431722478
POLD2	-0.1513240415076	5.10042127538479	-3.83631021487171	0.00788332165157677	0.102054213266406	-2.20321264870001	-2.65702662584681
MAGEF1	-0.157571869704184	4.14447577151642	-3.83913711617614	0.00789513190577127	0.102054213266406	-2.19950282919522	-2.65652191574684
ENSG00000289161	0.242217055495938	1.5239545445229	3.83226549889287	0.00789887546367605	0.102054213266406	-2.20809018852752	2.65636207629971
METTL5	0.208908011233831	3.58541428985223	3.83461055087057	0.00790572119204613	0.102054213266406	-2.15640705922153	2.65606995826224
DCBLD1	0.219144589751153	3.03680182684346	3.83740103636429	0.00791074876586897	0.102054213266406	-2.20024237544233	2.65585556800912
DBP	-0.400498313339339	3.07193750345482	-3.86694030369731	0.00792689760885414	0.102160077199481	-2.16245520625155	-2.65516775931624
ENO3	-0.308017065258685	1.14642255090432	-3.85156942390346	0.00794197819767508	0.102251975554051	-2.11479695164952	-2.65452658176677
TCF19	-0.397584911937426	4.36680707016349	-3.84952529662201	0.00795803525639494	0.102356249467752	-2.18650256884329	-2.65384508534288
SGSM2	-0.153457252131211	5.31482465909844	-3.82109420969624	0.00801623267094725	0.103001782830893	-2.22163260471142	-2.65138533659214
TXN	0.209429377940961	6.88607703069181	3.81681087943396	0.00803345836095036	0.103120101236071	-2.18057906335375	2.65066034928171
PDLIM4	0.275372185712725	5.25704944942401	3.81792442893244	0.0080489937111429	0.10321650758995	-2.21713352031287	2.65000769696498
FYB1	-0.247403528903341	7.34899224295673	-3.81325921486859	0.00806913433653674	0.103371718960693	-2.22890332821712	-2.64916325019421
OTUB2	0.187802816139947	2.11525355326254	3.81618397518003	0.0080803329690136	0.10339345010446	-2.22754472867239	2.64869453510072
VAMP1	-0.510902642464193	1.8691581328628	-3.88148013462862	0.00809627322534348	0.10339345010446	-2.1359463337204	-2.64802836291257
TREM1	0.370299756207348	0.666480714281633	3.83220602842767	0.0080984901364314	0.10339345010446	-2.20762620042851	2.64793580720224
COX17	0.154257850721865	5.00951408012528	3.8107923161824	0.00810298536038682	0.10339345010446	-2.2324089961999	2.64774820186726
GGH	-0.284343561302392	2.77130992580517	-3.83031265264015	0.00812202322950489	0.103533659839338	-2.2097067541329	-2.6469546997929
WDR90	-0.380623119119843	2.27037062906492	-3.82774243877027	0.00816201043705722	0.103940374496465	-2.21264154669782	-2.6452934316357
CPXM1	-0.565427503491797	-0.749297471883523	-3.83100632700762	0.00818215529009433	0.104093849002169	-2.20893138758836	-2.64445927144453
FAM193B	-0.362457642850666	3.59102591513128	-3.82245344868106	0.00820360425124533	0.104256323768899	-1.74007515837642	-2.64357312856375
SERPINH1	0.156736384365768	5.46990778111363	3.79943708411238	0.00821113792395387	0.104256323768899	-2.24788411673222	2.64326237422293
MGAT5	0.140079258267484	7.20023115764297	3.79744334969229	0.00822306859058939	0.10430454903351	-2.24979537565206	2.64277077111117
ENSG00000232884	-0.232654086482741	2.86204633370827	-3.81410915397967	0.00823561369340405	0.10430454903351	-2.22999268517604	-2.64225453810467
UNC5B	0.445740499699696	3.25413457809708	3.82298371408825	0.00823926464142793	0.10430454903351	-2.21330557919014	2.64210443319752
MPC1	-0.203866410453475	5.3427186593962	-3.79665250507498	0.0082674053599169	0.10449809142803	-2.24523036025497	-2.64094945020671
PLEC	0.188427308550962	9.11660257460524	3.79263494279724	0.00827080213603905	0.10449809142803	-2.25604128324856	2.64081027392363
PAPOLG	-0.196746535240229	3.89570031043397	-3.80146918058803	0.00828041278029141	0.104516849048192	-2.19850197781333	-2.64041677337375
CTSZ	0.17930998469386	11.4841891644789	3.78991282658875	0.00829826323362768	0.104548616189186	-2.25586264303172	2.63968698318143
NLGN4Y	-0.325745069765504	-1.74851415087692	-3.81629335820981	0.00831279214066373	0.104548616189186	-2.22753571874348	-2.63909402573517
AFAP1L1	0.16891075479035	5.7509159942465	3.78944412945709	0.00832586147496626	0.104548616189186	-2.26006074771569	2.63856142835109
SIGLEC5	-0.17802623267301	3.42357034929551	-3.79298957214523	0.0083330348543652	0.104548616189186	-2.25575181817201	-2.63826941889849
RAB6B	-0.171016839154921	4.16069026330706	-3.79248803505538	0.00833603886145101	0.104548616189186	-2.25636242264766	-2.63814720045254
TCTA	0.227153215130516	4.81105921077201	3.78847613053366	0.00834486412107343	0.104548616189186	-2.24723276868838	2.63778837130548
GPR161	-0.179499713013873	2.46349098743205	-3.79875599341005	0.00834738786290591	0.104548616189186	-2.24875225412847	-2.63768582007356
RGS14	0.188451807022388	4.45783895005179	3.78682430227142	0.00834825868655066	0.104548616189186	-2.26316481215937	2.63765044094213
ANP32E	-0.319391450267804	5.37223093466304	-3.78893164549918	0.00837835586511137	0.104548616189186	-2.25186279587019	-2.63642970085506
MFSD14A	-0.137221011619853	5.51090370711825	-3.78400347377689	0.0083793621968215	0.104548616189186	-2.24909223540566	-2.63638895190111
POLM	-0.177705205058006	3.42716079959378	-3.79162190920072	0.00838029762149027	0.104548616189186	-2.09515600723609	-2.63635107808071
SP2-DT	-0.296084779588982	0.658973853058985	-3.80362332852338	0.00838129736159809	0.104548616189186	-2.23455926240739	-2.63631060441317
MCTP1	-0.219848838347139	5.3992870377373	-3.78507194465062	0.00838859989948997	0.104548616189186	-2.21984906570474	-2.63601509799267
TRMT112	0.166748980608776	5.45813831375791	3.77792086367648	0.00842923604551198	0.104953372717691	-2.26877887034782	2.63437489549334
UPP1	0.278191109847617	6.47167089216736	3.77248539938709	0.00847954318054614	0.105392935258057	-2.1594185342187	2.63235411002263
DNAJA4	0.236493966106279	3.32121953551435	3.77940800082802	0.00848133708507674	0.105392935258057	-2.24816697934269	2.63228224890053
IDH3A	0.173068442229148	5.71056594190805	3.7711379074092	0.00849333620106312	0.105392935258057	-2.28178768575293	2.63180193153804
SLAMF7	-0.176432844676121	7.69354647173757	-3.7704199600591	0.00849731564784675	0.105392935258057	-2.28322258186591	-2.63164277067252
METTL7B	0.366897651492758	0.274846798201632	3.76991239242949	0.00851534248216544	0.105514773608489	-2.2837460563833	2.630922608113
DNAJA1	0.136133519437076	7.27875110763344	3.76780743831574	0.00852393179558652	0.105519548368464	-2.28630676932214	2.63057994894511
IVNS1ABP	-0.167405376000225	8.46914140513965	-3.76643005635935	0.00853807778817136	0.105593035107173	-2.28751079753985	-2.63001628583987
N4BP2L1	-0.365273079782883	3.36309187411827	-3.79600156265991	0.00855031803284144	0.105642834330842	-2.24977320463323	-2.62952923284152
PTAFR	-0.271089098258721	7.80861504633918	-3.76002757249822	0.0086061633201686	0.106001684415694	-2.28620087514963	-2.62731496595062
RPSA	0.173790207382709	8.56746984319768	3.75938977641587	0.00861121967307591	0.106001684415694	-2.29624588377707	2.62711511612096
HSPD1	0.13300540935815	8.16078769188459	3.75930579323296	0.00861209306896434	0.106001684415694	-2.29680158134679	2.62708060620876
WDR48	-0.141563181103387	4.75715375468279	-3.76374222852403	0.00861310572611588	0.106001684415694	-2.29115946333021	-2.62704059767502
FZD7	-0.347083821876123	3.07650987151511	-3.78756849576993	0.00862056926596297	0.106001684415694	-2.25848655994349	-2.62674585427316
ZNF345	-0.28080064018038	0.640224235242359	-3.78080374193675	0.00863475736929653	0.106074736660833	-2.24852832550405	-2.62618617887819
ITGA11	0.293858985375113	3.15294578030525	3.76675196855343	0.00864689363103232	0.106080333380205	-2.28764360609049	2.62570809399965
TAF8	-0.23265620338128	4.08411937380598	-3.76630885816406	0.00865170811038992	0.106080333380205	-2.21910063046437	-2.62551860291404
NUF2	-0.526919617074831	1.71215065048481	-3.85637405106597	0.00866110676930663	0.106094433587449	-2.17783509137656	-2.62514895644599
DAGLA	0.200346179543882	6.35470391346521	3.75401843308448	0.00867528700956762	0.106167023327363	-2.30301621992356	2.6245919297524
GINS2	-0.262529035969608	1.97844152599112	-3.77704429412825	0.00869777884942076	0.106341094639971	-2.27514348831446	-2.62371007446167
SLC2A9	0.185721090136538	4.04703306200004	3.74905952825242	0.00876119710856427	0.106860812185413	-2.3073661525475	2.62123451390271
TMEM60	-0.189589518517595	3.47194479666783	-3.75629670606871	0.00876339387610745	0.106860812185413	-2.25748288400242	-2.62114904936637
SLC35A3	-0.211622239402934	3.68388348849279	-3.75511265548897	0.00876521200867757	0.106860812185413	-2.12496275268292	-2.62107832997921
PVR	0.134079305161183	5.43873395620719	3.744202356423	0.00877875531561574	0.106924574686979	-2.3152680730022	2.62055195188819
TYMP	0.252329632976072	8.25960882449298	3.74093931155618	0.00880699495538597	0.107167047413599	-2.3071896465294	2.61945671159366
CYTH3	-0.178692880112421	4.21594995910589	-3.74792352813902	0.00881817317567688	0.107201647812435	-2.29605072680129	-2.61902404447464
NOTCH2NLC	-0.294883662955013	3.42566891588412	-3.75816368936904	0.00884717234445015	0.107452625773671	-2.29796470744291	-2.61790387533804
GLIPR2	0.164320703897254	6.41450954970053	3.73575576103657	0.00887087355808567	0.107638845003866	-2.32559296363887	2.6169907869649
ADAMDEC1	0.244210415355935	4.5396865995619	3.73793505879936	0.00888861033024047	0.107683049355539	-2.32291015309438	2.61630890303512
FABP3	0.142062687410903	6.62538640440306	3.73339941002965	0.0088912609559619	0.107683049355539	-2.32850006180132	2.61620710507606
ARHGEF6	-0.165199306196587	6.2926224595235	-3.73135425306101	0.00892139432759834	0.107811825574263	-2.32741915052417	-2.6150517270108
SNX20	-0.249190468923655	4.53552756693782	-3.74006144214794	0.00892644598523344	0.107811825574263	-2.31585429802194	-2.61485837687133
SIRT3	-0.20069094957228	3.20606643712374	-3.74394443220589	0.00892704044756573	0.107811825574263	-2.31032441484143	-2.61483563049493
TSPOAP1	-0.636287588377069	-0.850633818744414	-3.77793826803438	0.00894940575979819	0.107912897619927	-2.25976591855183	-2.61398083045485
TSKU	0.300586093902839	5.17503490053618	3.7308310174909	0.0089521895319905	0.107912897619927	-2.31207928698431	2.61387456850501
AQP9	0.168059345135711	8.52868347206645	3.72482800028833	0.00898217253827765	0.108159650055416	-2.33899600023184	2.61273192613145
ENSG00000291105	0.726947019258462	1.27280843355662	3.79892939128833	0.00899579923196051	0.108159650055416	-2.17175058359441	2.61221374280966
LAMB2	0.228082026013146	3.8096077383073	3.72697620800497	0.00899788723054697	0.108159650055416	-2.33636412919855	2.61213440426757
CRELD1	0.143834826368821	4.77415206881135	3.72368102156767	0.00901819974745354	0.10830260051517	-2.34038611681067	2.61136343792812
GIGYF1	-0.223300989515951	5.40413595317216	-3.72228122754446	0.00904589560741357	0.108533870618053	-2.0890076005018	-2.61031472973963
CNTNAP1	-0.60059182106439	0.459562789774375	-3.75035643514418	0.00906914720682296	0.108711436509	-2.30204809333895	-2.60943651558985
ENSG00000289614	-0.354807061952194	0.898107207747426	-3.74729235725139	0.00908497141125775	0.108799722804094	-2.30965148514749	-2.60883998342475
KANSL1	-0.15710294781767	5.15779690820651	-3.7147564352213	0.00913059957672258	0.109232514922663	-2.3454556852686	-2.60712509672015
FUCA1	0.28030452497184	7.92357410846315	3.71081746801054	0.00913809563495454	0.109232514922663	-2.35600547072793	2.60684409719169
ALG8	0.149504122030184	5.13916242908119	3.70971558622536	0.00915810154254193	0.109370011179363	-2.17197454691647	2.60609515576127
FNDC3B	0.19348073992043	7.09923255086211	3.70515865235448	0.00920149681870863	0.109786319185742	-2.35047622464285	2.60447561601245
SLC22A4	0.300865712719258	1.74394708519274	3.71757341424277	0.0092243324503045	0.109866749798435	-2.32274195952538	2.60362611109124
NPAS2	0.211670141625655	3.43993338332284	3.70683262659115	0.00922532186147642	0.109866749798435	-2.36111410889864	2.60358934659268
RAB7B	0.157488269519232	7.71832519025477	3.70164434732874	0.00924202648959207	0.109962749241172	-2.36751268941551	2.60296916736158
NUAK2	-0.237413827771021	3.12931421673113	-3.72141787177146	0.00925048162641489	0.109962749241172	-2.34314474612108	-2.60265564154693
DBI	-0.206807005991346	8.17977500791948	-3.69967304618146	0.00926309786980178	0.110011047831385	-2.36141228813775	-2.60218829245964
CCP110	-0.309129485266833	3.40166963785683	-3.71804659987897	0.00927804723820508	0.11008694056992	-2.33868628575318	-2.60163525111397
MAPKAPK5-AS1	-0.157255854396332	3.11086163724615	-3.70753828580751	0.00928928810243633	0.110118731404181	-2.35637390996483	-2.60121992675956
MBLAC2	-0.29129752623268	1.97195813974503	-3.71359780798449	0.00937025646276075	0.110976278659327	-2.07027263440103	-2.59824150868363
GPATCH4	0.149784933488319	5.09332585960754	3.68897156097429	0.0093953342726556	0.111081067289036	-2.38306622695512	2.59732367909452
MFSD12	0.242305957643906	9.70984547771618	3.68798125650819	0.00939637701838522	0.111081067289036	-2.38348484068605	2.5972855627051
SLC24A1	-0.154125262360466	4.0080863855656	-3.6941842206927	0.00941326871577059	0.111178569533739	-2.37588874699815	-2.59666863089185
PSENEN	0.215041550474419	5.51330710706624	3.68577115367261	0.00943424579438101	0.111324100373696	-2.34720430674125	2.59590386275612
MRTO4	0.133581933879206	6.02440766579355	3.68377739004746	0.00944772459947539	0.111371317649906	-2.38952528889747	2.59541326162395
FAM117B	-0.378391320817442	1.46752063369519	-3.71138568843748	0.00945556514334455	0.111371317649906	-1.77878436393642	-2.59512816887023
THBS2	-0.345283912293655	0.44903008261352	-3.6864804378274	0.00947532010870151	0.111499462476948	-2.38612349441051	-2.59441078547449
CYP2S1	0.224877157489433	5.12624312446616	3.68232343455859	0.00948823140864955	0.111499462476948	-2.38828911839305	2.5939426439716
EPHB6	-0.189683811710706	2.59163077228705	-3.69262116776132	0.00949245151704699	0.111499462476948	-2.37754669287856	-2.59378975330178
SFXN5	0.15267187734187	4.65022143117542	3.68037587214139	0.00950824008030782	0.111583014519087	-2.39161437837705	2.59321828520539
JUP	-0.319371184788408	5.57584503455716	-3.68074466902962	0.00953945085250455	0.111847235063732	-2.39255778677633	-2.59209109472142
PDP1	-0.210017374907092	4.46417673895803	-3.68114492899361	0.00956233188116392	0.111904989417205	-2.32909259792829	-2.59126682382871
ADIPOR2	-0.157024413191093	5.89532962038426	-3.67506118911422	0.00956483703075599	0.111904989417205	-2.39703304174502	-2.59117668465137
TNFRSF12A	0.247990373922135	4.67387008273902	3.67605919913493	0.00957120377673963	0.111904989417205	-2.36838276719015	2.5909476939313
ANKLE1	-0.604570258746843	0.335476126362555	-3.77165799058478	0.0095791784596752	0.111904989417205	-2.28031861491389	-2.59066106258372
ZNF74	0.181653037512801	2.31982636413104	3.68026175277468	0.00959417871965428	0.111978517869504	-2.39381661569598	2.59012248929085
UNC13A	-0.680116020861973	-1.81083164488125	-3.74026045438588	0.00961987815076897	0.112176675226827	-2.31719871060364	-2.58920151267435
HSD17B7	-0.344094883888481	2.39980981205477	-3.69199505731954	0.00963172530906066	0.112213089606103	-2.19101805756722	-2.58877769094325
LRFN4	0.184247718393589	5.40070047887168	3.66688800991307	0.00965614533624729	0.112395783995306	-2.40311560632114	2.58790555010183
ZNF277	-0.211444303712904	3.45706175890923	-3.67817526800011	0.00966519731677082	0.11239942847044	-2.3819521400992	-2.58758276563429
HMOX2	0.143646871548238	5.81576622240424	3.66401908906456	0.00968357397122384	0.112402160479505	-2.41238823892102	2.5869283007525
TANGO6	0.211999453523792	3.88659485914688	3.66512447511341	0.00968490362455147	0.112402160479505	-1.8539302751612	2.5868809895349
ACVR2A	-0.336207616011668	4.21142270953517	-3.68034893051387	0.00969553383665674	0.112402160479505	-2.39016311552857	-2.58650295742184
APMAP	0.145212108582	7.31164109287366	3.66196142841452	0.00970314849384711	0.112402160479505	-2.41647751300071	2.58623239166108
FABP4	0.319907985999299	8.34274571399656	3.66217764623984	0.00970912768564221	0.112402160479505	-2.41620854167369	2.5860200702555
PCYT2	-0.211425071453174	3.83848661602387	-3.66967662261428	0.00973150599544106	0.112505749395098	-2.32645511800888	-2.5852264483168
NIBAN2	0.195431626286938	9.56811879369159	3.65895470116149	0.00973783664896574	0.112505749395098	-2.41160710056608	2.58500223388197
DDB1	0.146596563294599	8.45148223571615	3.65841280439666	0.00974431696673447	0.112505749395098	-2.42058910304575	2.58477285326786
TXNDC17	0.191339933765925	4.70694627479721	3.65770109883386	0.00977047432957703	0.112706583701363	-2.12619523502722	2.58384835376704
MSANTD2	-0.224838306630436	1.86698082699451	-3.66790573171438	0.00981195804407787	0.11299382607385	-2.3955532865797	-2.58238667656367
TUG1	-0.243211017957602	5.84719923924386	-3.65459797190199	0.00981582955315475	0.11299382607385	-2.264316764327	-2.58225054518682
ACRBP	-0.393994457162205	1.1237593894526	-3.69913806203905	0.00982173048908134	0.11299382607385	-2.3666145712676	-2.58204314639321
PNO1	0.172662798961182	4.06844491101916	3.65259044855272	0.0098536960261521	0.113260266566906	-2.42764723022241	2.58092158733016
H2AZ1	-0.159285566821892	6.66248893118434	-3.64750587264949	0.00988509845740369	0.113430600171157	-2.43431239816784	-2.57982293792244
PRDM1	-0.192421479808462	4.907973941454	-3.65148149694089	0.00988615322592652	0.113430600171157	-2.42935094702795	-2.57978608966424
UVRAG	-0.149325586859567	5.07881088418653	-3.64774185347279	0.00991364431069423	0.113644646278208	-2.42477634223054	-2.57882692388594
IKZF3	-0.750016585143787	-0.897434626815508	-3.71792622070048	0.00992345390676357	0.113655800666779	-2.31859595519459	-2.57848523999404
ID3	0.211246041804987	3.80737907827474	3.64478920973492	0.00995981078930199	0.113970717412813	-2.43766986481616	2.5772214903483
SRCIN1	0.351671701647455	1.08688182916168	3.64234926252771	0.0100047533430744	0.114383233332109	-2.44064881855955	2.57566497361764
SNAP23	-0.185119610531475	6.5208473262754	-3.63644946728692	0.0100179595657451	0.114432500830029	-1.90071001509432	-2.57520878015023
TOMM40	0.240805733863737	6.79922274616163	3.63523660853493	0.0100290559882629	0.11445760259187	-2.40898049987706	2.57482588116605
CACNB3	-0.256942327429184	2.41937972885931	-3.65098058391652	0.0100673187195315	0.114792423200899	-2.42639078762821	-2.57350845452521
ZSCAN16-AS1	-0.206987960555092	2.12084363893709	-3.64362664890343	0.0100995714083732	0.115058181979182	-2.42694947648756	-2.57240141898889
LILRA1	-0.330329466729063	1.09542819845449	-3.66175300550267	0.0101163850553076	0.115147738567581	-2.41454541779545	-2.57182555814085
SLC35E2B	-0.132660293468824	6.01535843848541	-3.62825268425249	0.0101265157404455	0.115161136563757	-2.45829218772229	-2.57147899743727
KLC2	0.213915896769284	3.47930736924446	3.63184557655348	0.0101357758313189	0.11516461903041	-2.39827933085023	2.57116248884992
CCNE2	-0.345185058372357	2.33991201648274	-3.64734568314501	0.0102227872745649	0.116050741328732	-2.43366241593855	-2.56820095967066
MANF	0.211215361229243	5.84713800474965	3.61876707358838	0.0102420444659353	0.1161668217997	-2.44632576141761	2.56754855423285
VNN1	-0.372290168081814	3.89422069034983	-3.6454532867667	0.0102551001123739	0.116192317867104	-2.43703302356419	-2.56710686885496
AIF1	-0.18687839402154	6.90296221134318	-3.61712506544579	0.010262359904916	0.116192317867104	-2.47202645022881	-2.56686147942302
TEDC2	-0.29990738002285	0.981333438464759	-3.63529920633653	0.0102787254946713	0.116275257090996	-2.44892257117206	-2.56630886972859
LINC00641	-0.43062420567305	1.51391116840155	-3.65160579653893	0.0103398180581825	0.11686356754336	-2.41102489189955	-2.56425287821374
ZMIZ1	0.170800311826175	8.44728289279959	3.60702336679369	0.0103832084294347	0.117250945407716	-2.4815292531092	2.56279918698175
IFT52	-0.206183891089445	3.54511166528805	-3.6172598459312	0.0103950721750229	0.117272956506075	-2.44551283187582	-2.5624026615319
MYO1C	0.154098077286602	7.13929597693449	3.60508535228189	0.0104088840783093	0.117272956506075	-2.47992127090909	2.56194152922395
ICAM2	0.45955627002883	0.80504578312744	3.6189882710943	0.0104148840463293	0.117272956506075	-2.46889439419592	2.56174138038144
DENND2D	0.209137925708414	5.35523693265451	3.60496378375332	0.0104293937048402	0.117272956506075	-2.48652895820573	2.56125778629616
TNFAIP8L1	-0.170338473598193	5.58419319168338	-3.60472705365705	0.0104390662943923	0.117272956506075	-2.48752468830282	-2.56093573987201
PLEKHA7	0.247690715630241	2.81211445664016	3.61044125056241	0.0104399046712589	0.117272956506075	-2.48005150706707	2.56090783883101
NFKBIA	-0.17673182652487	7.3094526542794	-3.60170828931281	0.0104549381561408	0.117272956506075	-2.49130736542484	-2.56040786505416
ASS1	-0.248737586270666	2.88612554974225	-3.6162619426603	0.0104580999154461	0.117272956506075	-2.47304442558388	-2.56030279475177
FFAR2	-0.639708210574023	0.457236543726032	-3.71164215563611	0.0105129463191245	0.117785292296672	-2.35422128286118	-2.55848464378496
SLC49A3	0.291383989655213	5.86741075583245	3.59531486424456	0.0105535924751573	0.118137777559158	-2.48795033367894	2.55714266494352
SHANK3	0.270297309638159	3.16974753355943	3.60100953497299	0.0105636458406167	0.118147489393054	-2.49200626711033	2.55681145096914
LARS2	0.189719781680315	5.41250039357388	3.59258151389099	0.010584348052714	0.118276181280632	-2.47963860361653	2.55613028672599
BRCA1	-0.206228374941703	4.33843399408349	-3.59386443287883	0.0106600938731054	0.119019207808925	-2.50105767543574	-2.55364808168903
FAM72C	-0.875507232825433	-0.164618627922389	-3.68480960014607	0.0106771524106051	0.119082218718336	-2.33902391226273	-2.5530912347546
GSTO1	0.185526551099416	7.43691512642427	3.58407487890264	0.0106842544239589	0.119082218718336	-2.51155578691141	2.5528596348253
IL31RA	0.950598894471975	-4.56478227991612	3.63466367477476	0.0106941197346769	0.119088976647112	-2.31430728596024	2.55253814953736
CDKN1A	0.160015641696904	9.07072024890909	3.58115354069742	0.0107222633171755	0.119299092375009	-2.51701063311906	2.55162246907278
ANKRD24	-0.443256063668282	0.519292804857515	-3.62367061152872	0.0107465143699907	0.119465572884029	-2.46166732631714	-2.55083514853256
LRCH1	-0.18790377218543	6.19390075451305	-3.57921688803736	0.0107614662606397	0.119528479312909	-2.51841609722474	-2.55035051599298
SYNGR1	-0.240895452354886	2.86012412201341	-3.59549717600402	0.0107742136313218	0.119566812533271	-2.49906475277589	-2.54993781061424
DBF4B	-0.249220748655153	2.40051219623061	-3.58915029477558	0.0107885317938261	0.119622496493268	-2.50595794244756	-2.54947476701352
TIFAB	-0.550231973736684	4.38644159956752	-3.60642023114491	0.0108499058969588	0.120129554403855	-2.48177029938988	-2.54749612218352
TMEM208	0.179812239007663	4.53409036571837	3.57320615069519	0.0108529421720789	0.120129554403855	-2.4100470307572	2.54739849395104
DCUN1D2	-0.332849014812064	2.39715468421569	-3.59157811304426	0.0109048181366166	0.120531277782331	-2.36205695606358	-2.54573421642128
STAG3L5P	-0.518192489990028	0.414286421625071	-3.61829187279193	0.0109095163485216	0.120531277782331	-2.4613105854117	-2.54558383674401
PLEKHG3	-0.256845269169166	1.28356630360596	-3.58386921779837	0.0109173486717785	0.120531277782331	-2.51359630029161	-2.54533326879469
TMEM158	0.273942638055129	2.68693229059799	3.57374248367588	0.0109446081219838	0.120728601770974	-2.52207625198838	2.54446244122997
RABEPK	0.186379019338103	5.42339336682775	3.56475777706361	0.0109564095374711	0.120755218055659	-2.53140017072838	2.54408603216268
SLX4	0.162840363239446	4.31173468519956	3.56477044401253	0.0109753679930611	0.120860601992082	-2.53721822671439	2.54348210113692
DNAJC9	-0.169446833593719	4.76792149081274	-3.56475486495685	0.0110091537135563	0.121076301744734	-2.53744959378095	-2.54240813443732
TMEM131L	-0.218952162336004	2.59932623943977	-3.57540334667636	0.0110137826964188	0.121076301744734	-2.52417681272521	-2.54226121839087
CORO7	0.314085900379333	6.56515549716032	3.55743731451442	0.0110481153043631	0.121350007723927	-2.02997993988866	2.54117326898075
CES4A	-0.250594129771394	1.87024446451602	-3.57474613918669	0.0110987687768612	0.121739894967047	-2.5242902968592	-2.53957360773982
TSPAN33	-0.244202471830778	6.86192387046273	-3.55360808152694	0.0111025421238024	0.121739894967047	-2.55085593186428	-2.53945470333934
NDUFA8	0.156848375172146	5.31205016157207	3.55230085714725	0.011125096858371	0.121779310978353	-2.53365721046605	2.53874471403461
MYO7B	1.2171246091043	-5.43096008969332	3.58654365419572	0.0111273921309198	0.121779310978353	-2.42326935707089	2.53867253398515
GPR137B	0.147833321445534	6.66091511837714	3.55107673221475	0.0111345412618988	0.121779310978353	-2.55462511074934	2.53844779806889
PFDN4	-0.203037077103054	2.83886250235902	-3.5630790093507	0.0111446018855428	0.12178578543063	-2.50927513315028	-2.53813175516372
BNIP3L	-0.272087895938142	6.05847762279197	-3.550030244619	0.0111691230897941	0.121950136825918	-2.55446340693279	-2.53736251002406
DNAJA3	0.156313099795057	5.29389791818053	3.54712389104225	0.0111979152532666	0.121953667862524	-2.55695528359785	2.5364611945894
SLC30A4	-0.36328080762204	2.20454064039674	-3.57423466694689	0.0112026530803541	0.121953667862524	-2.52144972481795	-2.53631307798806
SNAPC5	0.157476940678955	3.90128644715238	3.54868890652746	0.011209691656718	0.121953667862524	-2.55506659790831	2.53609313675872
HS3ST1	0.184411056249354	5.6153870447599	3.54568205491088	0.0112120507092159	0.121953667862524	-2.56112878328793	2.53601944859646
SEC22A	-0.162399004887436	3.05124758627499	-3.55330454464098	0.0112181607349256	0.121953667862524	-2.40316781503876	-2.53582865776072
RASA4	-0.194618292742384	7.0698063953317	-3.5445275677155	0.01122633670885	0.121953667862524	-2.56291207284577	-2.53557350021951
TTC7A	0.18819365174492	6.8837628258689	3.54348953842935	0.0112398667326416	0.121997608367288	-2.56145376159429	2.53515161463024
CCR6	0.188649221616285	0.511894225840316	3.55000882263909	0.0112611442641457	0.122035158843564	-2.55602863430846	2.5344890620082
GCH1	-0.261644821109072	3.50850907360639	-3.55755051385132	0.0112623024061041	0.122035158843564	-2.54555956430206	-2.53445303099462
EDEM2	0.211496560326155	6.44174066293369	3.54035818217281	0.0112845894339884	0.122173728366969	-2.51166562928962	2.53376029820629
ABCA6	-0.574214234022835	0.470114047905205	-3.59525178000441	0.011296086073958	0.122195339851343	-2.49846800321928	-2.53340343066793
NFKB1	-0.150526325551992	6.55727387161964	-3.53899652549633	0.0113092691961645	0.122213521997015	-2.56972796796256	-2.53299460969403
KIAA1328	-0.296894248394737	1.50332538429247	-3.55796307317576	0.0113167706965048	0.122213521997015	-2.11634378924957	-2.53276216998969
H2BC21	-0.242850402092172	2.51172373975242	-3.55283619582977	0.0113499650746238	0.122433501133674	-2.55178030718288	-2.53173525604355
MST1	-0.762880152118591	1.08406237462454	-3.64471801503295	0.01136521080376	0.122433501133674	-2.30662599837668	-2.531264501637
C2orf68	-0.193455409055071	4.46856278525474	-3.54022206266385	0.011369159394154	0.122433501133674	-2.4924835870293	-2.53114266930181
GPR153	0.288111420807991	2.86467661488494	3.54256990692778	0.0113752164402691	0.122433501133674	-2.56388794748541	2.53095585431176
VILL	-0.334600644346577	2.02021726438914	-3.55429165484986	0.0113923719388466	0.12251562531559	-2.03525969354733	-2.53042721316076
ENSG00000288046	0.43144454017011	-0.250853322641243	3.55217229271877	0.0114151179704779	0.122589715117778	-2.55159086751397	2.52972739011246
SEMA4D	-0.137047305386358	5.38041342126253	-3.53290922597535	0.0114212316015973	0.122589715117778	-2.57753789935145	-2.52953950420168
SINHCAF	-0.207210694727207	4.55461572273239	-3.53695799393633	0.0114278547991149	0.122589715117778	-2.57170510743778	-2.52933605886546
ESCO2	-0.420643116530251	2.55288466422237	-3.57191608383472	0.0114395814906788	0.122613247610925	-2.52754769841971	-2.52897610562283
TXNDC16	-0.278705836921708	2.23800073958446	-3.54565435378979	0.0114652262299826	0.122785794979214	-2.55521690237085	-2.52819007489061
TMEM150B	0.162249996871555	2.61528675009123	3.52885309879432	0.0115057865804937	0.123117659732371	-2.5823064938158	2.52695004939674
TTC4	0.126443072722296	4.33193689728801	3.52517993287897	0.0115268623540385	0.123201437193922	-2.58651766201458	2.52630724425871
SPDL1	-0.215785864799915	3.51117738677842	-3.53180128733956	0.011545012794137	0.123201437193922	-2.57822629375107	-2.52575449633068
SPC25	-0.555894232878338	1.05428356290538	-3.63387557005787	0.0115602597694421	0.123201437193922	-2.45160548595265	-2.52529076529181
USP51	-0.266105368237777	1.93711427962691	-3.54088003021456	0.0115606373645145	0.123201437193922	-2.56582510428404	-2.52527928776778
SELL	-1.02394430901116	-3.25237207721251	-3.59869615055163	0.0115815385341195	0.123201437193922	-2.47106220214964	-2.52464448608028
CCL22	0.402716370733928	7.53175521750191	3.52201212886846	0.0115917228199516	0.123201437193922	-2.59124171506705	2.52433554141822
CREBRF	-0.351118764449859	4.2659913859253	-3.53166220339088	0.0115989313592958	0.123201437193922	-2.5713171443611	-2.52411701283223
PSPH	0.143000936320047	3.92068098057937	3.52042056390125	0.0116081707900907	0.123201437193922	-2.59230679696868	2.52383709343381
PLAAT3	-0.159609021442625	1.92216894690934	-3.52529129222336	0.0116087711476261	0.123201437193922	-2.58713360880609	-2.52381891173848
KIAA1671	0.19661393103796	4.94915264678465	3.51896812954314	0.0116094030383325	0.123201437193922	-2.57702987509316	2.52379977596918
DEPDC1B	-0.461852273300846	1.1199386327368	-3.57757539372059	0.0116461246183947	0.123489245541461	-2.5211698580282	-2.52268930757667
ANO8	0.135948086993601	3.75761976784456	3.51558602022449	0.0116791764620393	0.123590069065889	-2.59546257307405	2.52169246594395
TUSC2	0.173252652446777	5.094018379985	3.51293616701873	0.0116905296209633	0.123590069065889	-2.57153018208698	2.52135063277328
ALPK3	0.184126343566991	5.09785427373527	3.51269473427228	0.0117004819643039	0.123590069065889	-2.60299947891424	2.52105121901551
ADPRH	0.133938099789028	5.58852379430551	3.51161738149292	0.0117068231341829	0.123590069065889	-2.60430376995109	2.52086056431841
OLFM2	0.209334274092628	4.13400904185152	3.51378485910944	0.0117102887787072	0.123590069065889	-2.60147109982987	2.52075640437003
TCEANC	-0.230565373172641	1.28623434713167	-3.52904796393555	0.0117138659285999	0.123590069065889	-2.58088264757247	-2.5206489218025
HIC1	0.251024436736538	1.43176521751357	3.51767117905304	0.0117228956818834	0.123590069065889	-2.59607500137163	2.5203777344011
STK17A	0.230012780827586	4.83722696997379	3.51080207390295	0.0117471872184045	0.123703426934403	-2.60029356509333	2.51964911387105
NUDT13	-0.197404574269854	1.09460415856956	-3.52137063386539	0.0117614071581059	0.123703426934403	-2.59193733640958	-2.51922320909875
SMIM10	-0.36953847289789	1.52899220374055	-3.54258632660088	0.0117644269643818	0.123703426934403	-2.50939975221929	-2.51913282096736
CDKN2AIP	-0.200239300174969	5.05005281281828	-3.51040499954246	0.0117721189991999	0.123703426934403	-2.55696329735057	-2.51890267772548
DGKE	-0.305277829289689	2.18561918022904	-3.52086539541461	0.0118167998506725	0.123857121364282	-2.59158519078814	-2.51756847231797
KCNJ2	-0.177865802300197	4.72899301759369	-3.50837761656158	0.0118174043465997	0.123857121364282	-2.60837618406006	-2.51755045228955
VAMP5	-0.48179367995818	-0.00565829217576654	-3.5424666278432	0.0118247268299584	0.123857121364282	-2.50043931488897	-2.51733223390462
ERBB2	0.151386778018312	2.76789101932489	3.5058450492704	0.0118252639585864	0.123857121364282	-2.61162977528138	2.51731623157494
PHLDB3	-0.244631277359953	1.4605464576582	-3.51596052205093	0.0119202822651868	0.124721988505649	-2.59871462766959	-2.51449550346136
CHEK1	-0.182970999628689	3.13535240902929	-3.50635482274702	0.0119272310575298	0.124721988505649	-2.61090267747761	-2.5142900037388
OSBPL3	-0.178672416966547	5.40530072908292	-3.49729777809043	0.0119428400540971	0.124775746310541	-2.56403004297206	-2.51382877870445
HAPLN4	0.20838145779431	5.84379659128958	3.49580147250386	0.0119517741762235	0.124775746310541	-2.62426708409725	2.51356502775342
BRD8	-0.212922364525634	4.50727857436747	-3.49764569629788	0.0119730580694321	0.124896571686161	-2.12814375056589	-2.51293739344311
SLC16A3	0.226741943443582	9.40231884582965	3.48808637560085	0.0120458407083542	0.125544317573643	-2.62273635097495	2.51079857638656
CDK3	-0.671711905125752	0.77215191425496	-3.57617821463027	0.0120577342381511	0.125544317573643	-2.41764596001756	-2.51045015827783
SELENOP	-0.469162646993169	8.55369543428871	-3.48691613027979	0.0120644360535704	0.125544317573643	-2.63452444681555	-2.51025396436373
TSPYL4	-0.159374902131234	3.46338146209325	-3.494103686133	0.0120765045420133	0.125568311575889	-2.62085176038401	-2.50990090596276
DNAJC3	0.172853052998149	6.8503537921511	3.48448891815966	0.0121019675966859	0.125731427486732	-2.62053430018297	2.50915702010665
ZNF367	-0.358848896805335	1.91483620439869	-3.52168006121891	0.0121216703743201	0.125802340725233	-2.5910204005496	-2.5085823682025
NRM	-0.23814176635939	3.34064775635414	-3.49417326826795	0.0121379380891471	0.125802340725233	-2.62498451352642	-2.50810852702185
MTCL1	-0.229429368783599	3.24876958369565	-3.49433655974789	0.0121570879280353	0.125802340725233	-2.62377182386741	-2.50755145684602
EFHC1	-0.350214067964877	0.58740767425666	-3.50509496948713	0.0121583777285283	0.125802340725233	-2.59721320652706	-2.50751396441589
MCM5	-0.221729688099598	6.62714054514454	-3.48117673795276	0.0121655850637277	0.125802340725233	-2.64188334794395	-2.50730452360233
ARPIN	-0.151926036626322	5.70609553387191	-3.4816990147216	0.0121674787639706	0.125802340725233	-2.64212656367232	-2.50724951205638
PREP	0.15237581140358	5.96182028557191	3.47839058914954	0.0122003849996365	0.126041246478173	-2.63959159605136	2.50629480299092
ZNF785	-0.283876662986083	1.34979314988494	-3.49237806308461	0.012248874910913	0.126440633309922	-2.3647259568065	-2.50489211457443
EZR	0.138511944512178	6.68386551014642	3.47287936633726	0.0122800109584394	0.126660385683598	-2.65235914486935	2.50399402038841
SLC25A22	0.294951314741049	3.68713824231306	3.48035967998913	0.0122991647236041	0.126723525491716	-2.63793133258947	2.50344254720161
TMEM38B	0.172384954317578	4.36621348018778	3.47372705122801	0.0123058376099482	0.126723525491716	-2.65177910113551	2.5032506008564
CREG1	0.138212777940564	8.62634689044868	3.46936568046571	0.0123331999118033	0.126888733700246	-2.65776403673936	2.50246448405996
OCSTAMP	0.311942026383974	5.71121853416978	3.47090953133736	0.0123481887337585	0.126888733700246	-2.65387656767215	2.50203451110705
MSC-AS1	0.262264732820253	1.19962657459016	3.48016219478891	0.0123514767993087	0.126888733700246	-2.64378502368474	2.50194025070461
GAB3	-0.170679328197023	4.43632992569333	-3.47283094966686	0.0123619592594691	0.126895067833433	-2.64100802317613	-2.50163989378031
PARP3	-0.393365091962638	1.59133907206122	-3.49835624103706	0.0123900481493323	0.127081977110615	-2.54911608351129	-2.50083616556503
SDC3	0.199380997493508	6.49518703623547	3.46530878897234	0.0124027314866794	0.127110703092965	-2.66261851345311	2.50047377661659
ABI3	0.271167455950156	5.69723897970597	3.46677016667999	0.0124146219710751	0.127131264165579	-2.66104712752519	2.50013433907175
WHRN	0.185908029160307	1.71859313324238	3.46518470760342	0.0125132906337941	0.128039732801798	-2.66300511890692	2.49732869998096
GABRA3	-0.310329912620125	1.46782574892826	-3.47566769125548	0.0125338730880744	0.128148390825765	-2.64976201657892	-2.49674590940263
STAC2	0.246580530073911	1.29619686043688	3.45695705754427	0.0125488505363937	0.128171676814296	-2.67351246271815	2.49632235656245
SAP25	-0.659432906459767	0.00956279711537812	-3.51109937247429	0.0125584325791666	0.128171676814296	-2.59113049706378	-2.49605161712427
FCER1G	0.139827742093683	8.67738723269163	3.45453440312019	0.0125660460630405	0.128171676814296	-2.67620522522702	2.49583662943977
KIF18A	-0.35670920706502	1.14852145037615	-3.47058669361336	0.0125968146339867	0.128383700334657	-2.65564809789451	-2.49496896721514
FKBPL	-0.20101956051322	1.44396096038647	-3.46447332335508	0.0126073690236598	0.128389533160975	-2.51511389225793	-2.49467176952974
CARF	-0.464720567637209	1.7772700946802	-3.48889548206321	0.0126284463074451	0.12850243386579	-2.40746348207263	-2.49407891958741
PSMA3-AS1	-0.268317045249222	3.75226724231773	-3.46226634094022	0.0126435149373006	0.12855406254827	-2.64319113705251	-2.49365561441098
RHBDD3	0.2094445699846	3.25035356736519	3.45380867750208	0.0126594653133178	0.128581474462215	-2.66895098153124	2.49320802566487
NRN1	0.177004081659662	4.29820720376968	3.44859957889718	0.0126725087210639	0.128581474462215	-2.68415585030949	2.49284238117996
IRAK1	0.170568380676323	7.30814699091838	3.4476736468646	0.0126762019606662	0.128581474462215	-2.68477345513865	2.49273890949863
C18orf54	-0.264194118273809	1.70477875009087	-3.45857900920301	0.0127012732438485	0.128734260411646	-2.66968404438334	-2.49203720424196
PRSS35	-0.38270599515037	-0.943537241768628	-3.47122481217674	0.0127305143593259	0.128929035976102	-2.65546173311588	-2.49122033914683
PTCD1	0.192679007852943	3.96855707931768	3.44542299664588	0.0127599980488058	0.129125959798379	-2.67413280938829	2.49039837724402
GK	-0.184291767775224	6.66904240875577	-3.44043034671171	0.0128020346431663	0.129449504387111	-2.69340916683208	-2.48922936066822
TRIB2	0.238876921222876	2.55552529016604	3.45022671427189	0.0128231239643304	0.129560895859558	-2.68191452158481	2.48864415627358
AUH	-0.149513851468314	3.19031863494309	-3.44530623576242	0.0128483032755124	0.129713404026406	-2.68832825492764	-2.48794657374194
NEIL1	-0.586015956207823	0.534181481937836	-3.4999767222085	0.0128594074897602	0.129723685594742	-2.41722203549747	-2.48763932031435
CISD3	0.157142098276348	4.7428620010255	3.43661224409136	0.012869934000545	0.12972812783308	-2.6993666909995	2.48734826860846
TTBK2	-0.337768792999811	3.62764451076278	-3.45140118772962	0.0128949876461402	0.12987888105298	-2.44052824466878	-2.48665639665499
HTT	0.157009399991508	8.33324686511318	3.4324813469477	0.0129214597413384	0.129971035497635	-2.70062331090545	2.48592664435102
DESI1	0.145198592884885	5.61900473070627	3.4321943012575	0.0129319528151203	0.129971035497635	-2.70489456244232	2.48563774935128
CSNK1G1	0.122444131968941	5.38064588388652	3.43202449402846	0.0129417732654065	0.129971035497635	-2.70511545475155	2.48536756080457
ZPR1	0.146289202114027	5.11787995445339	3.43129715156922	0.012954740227874	0.129971035497635	-2.70551941940625	2.48501108046886
FCGBP	-0.302357602909381	10.1356337853142	-3.42986220318431	0.0129653385971641	0.129971035497635	-2.70790653613529	-2.48471995049934
PILRB	-0.507644442271127	2.3583518804132	-3.48212357369587	0.0129728325083341	0.129971035497635	-2.63134027827599	-2.48451422490251
TUT4	-0.217103810740943	4.13494907763969	-3.43593194038338	0.0129911449960756	0.129971035497635	-2.68626073837087	-2.4840119457458
ACBD4	-0.160754008756963	1.82709473968354	-3.43885479836424	0.0129942743745139	0.129971035497635	-2.69196157506217	-2.48392617509348
CROCC	-0.169560117076487	3.35639544751987	-3.43702416977418	0.0129950825415922	0.129971035497635	-2.69786511690368	-2.48390402765144
ABHD2	0.135506288322311	7.70419167014517	3.42697129909016	0.0130123914650562	0.13004302954433	-2.71160818604474	2.48342997690828
CD63	0.145218663098796	9.84727440846542	3.42543419347099	0.0130374073635015	0.130191873842668	-2.71330945395381	2.48274583484794
MAP4K3-DT	0.182812385392956	4.43213203178542	3.42720493500816	0.0130536145965252	0.130252591885576	-2.71113056835675	2.48230321425951
WSB2	0.139809798917863	6.9210438852358	3.42381769571947	0.0130651094365948	0.130266230677118	-2.71327129961471	2.48198958394503
POMGNT1	0.207144354070265	5.39286089272555	3.42270373147282	0.013100286760775	0.1305157926546	-2.69497717342948	2.48103130407736
AR	-0.202506112216175	2.0050500260895	-3.43125703532535	0.0131423415624423	0.130833434346852	-2.70624403070525	-2.47988865397419
E2F7	-0.396903893907739	0.777204519776002	-3.45116147907392	0.0131783251203806	0.131090191568705	-2.67873028457333	-2.47891352656153
PTGR3	-0.12058278946599	5.75274884695811	-3.41573179843623	0.0132182139775997	0.131252330285915	-2.72602249009708	-2.47783531605568
STN1	-0.170376914963074	3.85680877651409	-3.42147672489027	0.0132243407110395	0.131252330285915	-2.70398689032101	-2.47766996312799
PPP1R14B	0.215641307914557	6.88736236253317	3.41424125361871	0.0132252386915368	0.131252330285915	-2.67476264810262	2.47764573344067
MELK	-0.23780966811897	3.16840742251336	-3.42768953013548	0.0132641225151525	0.131497754802076	-2.71066423145935	-2.47659794629261
ENSG00000290535	-0.303834519393781	0.802814762651792	-3.43134341482534	0.0132704156222279	0.131497754802076	-2.70589222639703	-2.47642862377383
PRIMPOL	-0.254021761787117	2.69736021455668	-3.41868410089022	0.0133574248457352	0.132203624029083	-2.2582063462184	-2.47409479701069
STK38L	-0.218482126470667	4.78690557485019	-3.41132199887513	0.0133641206613391	0.132203624029083	-2.73124059466932	-2.47391575415541
OSBPL6	-0.215558432120395	2.56726444213253	-3.41687564387338	0.013376703974131	0.132203624029083	-2.72426475532496	-2.47357949688911
TSFM	0.143537568324603	4.53775384426091	3.40658911661851	0.0133827646156015	0.132203624029083	-2.73614561948746	2.473417641289
LRRK2-DT	0.618754995267636	-1.84094571814631	3.42862857506854	0.0133953385650603	0.132226281368999	-2.70495469906616	2.47308204769181
FAM225B	-0.957158168448342	-1.02510508454017	-3.63337791113788	0.0134314910104114	0.1324814703803	-2.45591945146552	-2.47211870225843
CASTOR3P	-0.221439139979443	0.766467136678886	-3.41516375762088	0.0134630812646596	0.132691303621495	-2.7190443170457	-2.47127879857555
LYRM9	-0.287013136039745	3.10404056132813	-3.41559407877248	0.0134785933061941	0.13274247098336	-2.72575392897069	-2.47086701061336
MACROD1	-0.471453697475513	2.29294618303387	-3.43988482270445	0.0134929124451328	0.132765605436103	-2.60919153239739	-2.47048726138599
ABTB1	-0.186638923265239	4.51194749067599	-3.40322455601751	0.0135047289577602	0.132765605436103	-2.74188168050613	-2.47017415088733
OVOL1	0.403771553269102	0.452044010250731	3.40918574428632	0.0135218448544981	0.132765605436103	-2.73341488316672	2.46972104785399
PSD4	0.143036304267378	6.33047851018319	3.39457781830382	0.0135605569910371	0.132765605436103	-2.75066057092678	2.46869810157755
FASTKD5	0.178272403786012	4.79728592548717	3.39533397994547	0.0135707816436389	0.132765605436103	-2.71247746846167	2.468428351669
ARHGEF39	-0.588970346898441	0.775382064707552	-3.48655021540123	0.0135989942900424	0.132765605436103	-2.63267674711067	-2.46768496717167
MT1M	0.63046631010132	1.62186298591627	3.44929959382709	0.0136030780985097	0.132765605436103	-2.55237478253026	2.46757747443579
SHISA4	0.246072987494873	1.36329485829738	3.39975016694775	0.0136145834862718	0.132765605436103	-2.7460575082718	2.46727478642294
NOMO3	0.191944763432115	6.47555920192694	3.39107525378731	0.0136212021878019	0.132765605436103	-2.75709312237725	2.46710076153737
WDR62	-0.222832805278796	3.04590402126971	-3.40097277675599	0.0136249483452472	0.132765605436103	-2.74457105010887	-2.46700229728046
FBXL5	0.165164974847127	5.78354296987403	3.39114087635515	0.0136251714779052	0.132765605436103	-2.7452211174037	2.4669964332012
JRK	-0.143747830960278	4.13886463908246	-3.39625900729393	0.0136254151211084	0.132765605436103	-2.75058096631787	-2.46699003018763
TBC1D8B	-0.322563091942782	1.18177865566548	-3.40837387995706	0.0136531740704698	0.132765605436103	-2.72748243199192	-2.46626117835521
DHRS12	-0.292588903868445	2.21706428354205	-3.40827468978404	0.0136633909030874	0.132765605436103	-2.6351720594293	-2.46599324998421
IRF2BP2	0.127885842694396	7.10681123858513	3.38841315860154	0.0136655292252231	0.132765605436103	-2.76089286428719	2.46593719656973
CSF2RA	0.12904875312537	5.67786667910424	3.38812046463092	0.0136767249789248	0.132765605436103	-2.76131252892428	2.46564384043506
CACFD1	0.20795637538673	1.61254878374379	3.39146195387193	0.0136781012768405	0.132765605436103	-2.75656000409978	2.46560779270445
SNAPC4	-0.160375858138992	3.8777455907635	-3.39413879707242	0.0136825154249411	0.132765605436103	-2.75271247818052	-2.46549219979683
ENSG00000255491	-0.347337942935092	0.863631761020625	-3.40677968025755	0.0137025383819284	0.132765605436103	-2.73130074771484	-2.46496827360496
ENSG00000270504	-0.244632432727124	1.96937290657786	-3.40077443487523	0.0137088673477206	0.132765605436103	-2.69965032439639	-2.46480280879339
CDT1	-0.287937589738374	3.002052620352	-3.40166331782899	0.0137176186710177	0.132765605436103	-2.74386963733091	-2.46457412485152
FKBP2	0.147006518195316	5.53824907935736	3.3861560502482	0.0137176874795304	0.132765605436103	-2.76308316493975	2.46457232730241
C1orf112	-0.255899226246907	2.68385662112142	-3.39965205352603	0.0137201590426848	0.132765605436103	-2.74486160958437	-2.46450776562676
RMDN3	0.125618135454452	5.23590859652416	3.38521261056339	0.0137368437421278	0.132765605436103	-2.76487898823298	2.46407219978545
UBL7-DT	-0.331874200383283	0.97395928533854	-3.40314662339035	0.013739000220452	0.132765605436103	-2.70549084838399	-2.46401593750008
TMTC1	0.330548290531335	0.9075518882487	3.39500473794922	0.0137989102511528	0.133133499312682	-2.75234916437154	2.46245600082384
SERINC5	0.168857497355494	5.78331932298564	3.37983819076666	0.0138181287001608	0.133133499312682	-2.77181044766712	2.46195685801037
ZNF575	-0.314097414722581	0.972559369093684	-3.3979036122866	0.0138187748767136	0.133133499312682	-2.68422184486646	-2.46194008612523
PAPSS2	0.15825124745017	5.13811739890914	3.38020670960039	0.0138249302662215	0.133133499312682	-2.77130802939675	2.46178035414935
ZC3HAV1L	-0.199644208972818	0.933537037980936	-3.39027753340306	0.0138288256166803	0.133133499312682	-2.7065730565294	-2.46167930248885
OTUD1	-0.249617515051855	5.28907097197374	-3.38267778948117	0.0138432844555756	0.13317301770203	-2.76762813232	-2.46130443659308
CCDC85C	0.264267145877255	2.40791015656933	3.37996102933172	0.0138580214122291	0.133215150526227	-2.77166119634983	2.46092271568435
SNN	-0.164175526900116	5.46635865573565	-3.37753814574313	0.0138909013411954	0.133287186142943	-2.77364265413146	-2.46007234049357
ZNF232	-0.157014982093947	2.06051433643251	-3.38404566476788	0.013892276446266	0.133287186142943	-2.7665083221134	-2.4600368148156
RASSF1	-0.187235491798451	5.41186733070246	-3.37782646025389	0.0138966036866495	0.133287186142943	-2.74919541429041	-2.45992504132174
HSD3B7	0.210923927655435	6.98435326340096	3.37492497501437	0.0139072070632824	0.133289491242875	-2.77808977720891	2.4596512838048
MMP9	0.272888842883087	12.2694810187253	3.37157926134336	0.0139620631224497	0.133715603783282	-2.78154093512572	2.45823794816224
CD99P1	-0.28229381842322	1.52922550185595	-3.38864458925047	0.0139801438957322	0.133789144930735	-2.75843825791464	-2.45777318120656
CNTRL	-0.318975378828791	5.32714468164453	-3.37193767380954	0.0140523063208537	0.13431380131508	-2.72887719185173	-2.45592351214438
STXBP1	0.178228962974938	4.81052991632217	3.36845910480979	0.0140558526333461	0.13431380131508	-2.78618872089167	2.4558328292744
RFX5	-0.153509262442913	5.85924654289939	-3.36679783584857	0.0140689047424304	0.13433871774101	-2.78365124590499	-2.45549924720796
MED13L	-0.139297134143575	6.10165898938576	-3.36416046560402	0.014107187318092	0.134511697582323	-2.74339641990854	-2.45452240505101
ENSG00000261888	-0.268251221814761	0.955455030557854	-3.38258561562375	0.0141104605111318	0.134511697582323	-2.76134238508098	-2.45443899280984
MTSS1	-0.188033719126106	5.67526826605595	-3.36454159442642	0.0141183946303946	0.134511697582323	-2.76967187924731	-2.4542368749393
OGA	-0.212518219467911	5.87453374610075	-3.36280515175118	0.0141466834839751	0.134629395834116	-2.78937244813053	-2.45351704486801
CLEC2B	-0.285085525485594	2.96141171501726	-3.37586165844597	0.0141516827217948	0.134629395834116	-2.59598737640875	-2.45338996778339
PRMT5	0.144945248157227	5.16015968294027	3.35901021043383	0.0142030674542525	0.135018369250994	-2.7943375765532	2.45208609521074
PAAF1	0.14783889121028	3.62729012098649	3.35466825779167	0.0142774084271646	0.135624835443273	-2.36385358926505	2.45020706205822
DDX39B	-0.175018019266999	7.01309533776273	-3.35366286907486	0.0142887354793527	0.135632262535376	-2.79409008560933	-2.44992151903467
PEAK1	-0.14257166658358	5.88975766176332	-3.35307082910446	0.0143165329988503	0.13579590518526	-2.80510781410213	-2.44922161832921
ENSG00000290683	-0.276436030291633	1.68638345477944	-3.3670278350113	0.0143599473366417	0.136107326929908	-2.78406907960474	-2.44813090349576
CCND3	0.182744093738124	6.0813977243012	3.34914799727304	0.0143706920273602	0.136108866609651	-2.80997488302847	2.44786140961755
ANXA11	0.149405281931231	9.55286321595564	3.34664547406941	0.0144129013408056	0.136255043873177	-2.81451896325398	2.44680445056037
ACOT11	0.231307162752669	4.43669906799043	3.34906985927145	0.0144149651834895	0.136255043873177	-2.80937460186498	2.44675284012709
ZNF529	-0.187624397919109	2.55859312661061	-3.35575879874337	0.0144179066017255	0.136255043873177	-2.77987940214935	-2.44667929545773
TDRD10	-0.525428617200119	0.0675329005785828	-3.39018291837346	0.0144340342203048	0.136307304068694	-2.55846286869055	-2.4462762894959
SLC25A35	0.229775625146131	3.45674090512536	3.34880333927554	0.0144556858046669	0.136411614687913	-2.81115602424898	2.44573587155898
UACA	-0.289956049059472	4.2904031796275	-3.35252657965261	0.0144878974046648	0.136615349280644	-2.78139217090847	-2.44493319780433
EOLA2	0.135126424439934	3.77406168807559	3.34238607205671	0.0145382338367255	0.136989570408765	-2.8173461657781	2.44368202080967
ENSG00000289353	-0.281621843904653	2.85446400157917	-3.35230760199156	0.0145525245317558	0.137023843724336	-2.80516658264444	-2.44332750330757
NMB	0.277383963503574	3.11598678162232	3.34415010995552	0.0145735082559862	0.137121041103507	-2.81688709934593	2.442807503828
SNHG5	-0.251529431878565	4.81616032355903	-3.34092758751175	0.0146106041870215	0.137289362243463	-2.3865788470711	-2.44188983921085
ADRB2	-0.261227833053228	2.73680013035336	-3.35349745894511	0.014612745833564	0.137289362243463	-2.80373206757937	-2.44183692273817
PLA2G4A	0.151521814503713	4.64367924938474	3.33517900522128	0.0146507810578099	0.137500887407509	-2.82860617969205	2.44089827362359
CD22	0.213431812005441	3.95772187934749	3.33731543345629	0.0146566410072846	0.137500887407509	-2.82644918554336	2.44075385036814
ENSG00000290854	-0.38161779088816	1.27694866076583	-3.35405545147188	0.0147316454307655	0.137884257034125	-2.79152822351607	-2.43890978584797
TOR1B	0.160882310244583	5.09244483899801	3.33025834366264	0.0147332236444442	0.137884257034125	-2.83462400360864	2.4388710727404
PTGIR	-0.93060312561475	1.07727035269015	-3.49361583151562	0.0147355146395939	0.137884257034125	-2.55206323689032	-2.43881488182072
MRAS	0.142532687870301	7.42108578328959	3.32921376014974	0.0147403866756276	0.137884257034125	-2.83697816224926	2.43869541166359
UQCC6	0.201170628688161	1.94966471984795	3.33274891770763	0.0147772540127393	0.13812866359873	-2.79939315788423	2.43779249166486
COA4	0.158570068166504	4.72350040661409	3.3276884404597	0.014792080007484	0.138166835915947	-2.83728102978332	2.43742994703061
LSM8	-0.207489846313955	4.48688187810281	-3.33066121869997	0.0148250342106143	0.138359555342977	-2.79797832861768	-2.4366252532607
FECH	-0.141668811181298	5.70442332352454	-3.32543766456761	0.0148342269334446	0.138359555342977	-2.84156260798281	-2.43640106151356
CARS2	0.142748362827274	5.04039010680115	3.32414630579082	0.0148530276593324	0.138434523010387	-2.83840328759612	2.43594293114666
GALNT6	0.12264111527923	6.09116560731117	3.32134848995454	0.0148916113802936	0.138693631841663	-2.84711172675933	2.43500433290638
FBXL8	-0.324560822596249	1.28281729628647	-3.3370493051797	0.0149161580767739	0.138821725892522	-2.39309254965647	-2.43440831780339
ISCU	-0.140992549936362	6.77009008699978	-3.31952312858019	0.0149270994596009	0.138823104301798	-2.78784106375648	-2.4341429299285
TMEM63A	0.135387906003401	6.31490151062481	3.31769243253544	0.0149665894952759	0.139023813944116	-2.85183637510115	2.43318650574319
MZF1-AS1	-0.323783652593177	0.286503899458904	-3.34098313946536	0.0149756355511238	0.139023813944116	-2.81694776810599	-2.43296772888083
ARHGAP19	-0.210025707363484	3.70748465300685	-3.32366302173155	0.0149811076136327	0.139023813944116	-2.84150726580286	-2.43283544476286
PTPN6	0.187892942148091	8.61922183230723	3.31497384515467	0.0150098915133429	0.139190500825246	-2.84328878118312	2.43214030975464
IDH1	0.118644672853242	8.57517526844814	3.31395817862851	0.0150296663972083	0.139224319542131	-2.85666948385064	2.43166342383897
LY6G5C	0.194675844713806	0.927303852361398	3.31881543754419	0.0150351873615316	0.139224319542131	-2.84682196717448	2.43153038040615
SDHC	0.125583785538319	6.6330818666358	3.31182327486862	0.0150734448766513	0.139306756522333	-2.8593404351444	2.43060963654603
ZNF213	0.16004080799423	4.45992862058685	3.31347625579968	0.0150764765995406	0.139306756522333	-2.85528726992702	2.43053676010227
GRAMD4	0.126587782647377	5.71852857182361	3.31134749674241	0.0150884813648726	0.139306756522333	-2.86000239476314	2.43024831667821
ZDHHC18	0.142144862924372	5.73691380400533	3.31100073061856	0.0150978042057161	0.139306756522333	-2.85984584943209	2.43002445235691
LINC02154	-0.248839716606237	1.52409062887143	-3.31998767642216	0.0150982443315295	0.139306756522333	-2.84875026368213	-2.43001388686425
SLC30A2	0.572312932347052	0.720578951205008	3.33501934970646	0.0151404011942498	0.139413433222743	-2.82733982590903	2.42900314036941
LRMDA	-0.170762252881394	3.68073691870849	-3.31520420708154	0.0151511275537542	0.139413433222743	-2.85433131350469	-2.42874636238562
IDNK	-0.215805445376442	1.60206859353858	-3.32177689462014	0.0151639810580876	0.139413433222743	-2.84608240167022	-2.42843887352214
CACNB1	-0.315693546328947	0.350034743745325	-3.3310537899238	0.0151651247823853	0.139413433222743	-2.8342185424238	-2.42841152381856
DNA2	-0.406091211782809	1.48452054146024	-3.33718353159872	0.0151705694537705	0.139413433222743	-2.82466494111737	-2.42828135112742
STARD3	0.175783698713714	6.55093469252009	3.30579983103349	0.0151906366960621	0.139413433222743	-2.85262897321899	2.42780193298639
GALC	-0.152251638850019	6.42831319571175	-3.30600637536724	0.0151937332736055	0.139413433222743	-2.86622432081464	-2.42772800361435
COQ2	0.144722909891293	4.00955378601943	3.30746711712143	0.015197196601911	0.139413433222743	-2.86477043085958	2.42764533395184
ASPHD2	-0.167563083567182	1.36543977048981	-3.3136099944317	0.0152073586387427	0.139413433222743	-2.8571295181062	-2.42740286180118
LHX2	-0.146666195911548	4.00104666947223	-3.30805426773305	0.0152471929406353	0.139679056696902	-2.86429905803254	-2.42645376567379
ZNF329	-0.139734400961041	3.31022651956104	-3.30834002144645	0.015275614921064	0.139798238212404	-2.86390815893496	-2.42577791436204
ATP1B3	0.130285903763977	7.59511466270634	3.30085158322194	0.0152847442316279	0.139798238212404	-2.45287865880127	2.42556106178499
ITGBL1	-0.295561365192907	1.88794836346553	-3.32037912007448	0.015292809917964	0.139798238212404	-2.84516923728722	-2.42536956880469
AATF	0.119364888835963	5.56719329709978	3.29909161193059	0.0153268722745059	0.140010107382596	-2.87586010695447	2.42456185044969
CCNB1IP1	-0.1778346356394	2.9593745382724	-3.30615907044709	0.0153404281208289	0.140034482959618	-2.84639529167471	-2.42424084111856
PDCD11	0.178345497959434	5.91075564612298	3.29646517977975	0.0153757720794537	0.140257574812719	-2.87675899283179	2.42340505100292
LINC01145	-0.293045513633829	1.52731797170426	-3.31721662670872	0.0153930820927869	0.140315961642399	-2.84313976049272	-2.42299633225805
GEMIN5	0.180169859352235	4.03555716481514	3.29685273631657	0.0154156911818915	0.140341171239892	-2.87632147482344	2.42246310221339
ITPR2	-0.1505531780238	8.12818724424985	-3.29416064569711	0.0154176702660525	0.140341171239892	-2.8818091284641	-2.42241645875034
EDIL3	-0.489018737648524	-1.83767494117585	-3.39373230657263	0.0154684290351798	0.140703631011657	-2.75695180618995	-2.42122196276968
GAPLINC	0.180203870297601	3.06993750858739	3.29084519531931	0.0155513381780237	0.141289030155513	-2.86496066217023	2.4192782771508
ST14	0.182014458585014	7.76441788827984	3.2872740639599	0.015554755613451	0.141289030155513	-2.89113052654705	2.41919835614155
ALOX5	0.199859669683803	6.49989068999464	3.28662355699211	0.0155698680886781	0.141318405881343	-2.89197038293861	2.41884511710496
TNFRSF14-AS1	-0.457517794415151	1.21843428566772	-3.31953396368164	0.015583009655672	0.141318405881343	-2.84555989866679	-2.41853819123508
FHIT	-0.220202307042333	1.36278740827098	-3.29751950919357	0.015590951480767	0.141318405881343	-2.86450965315874	-2.41835281753571
ZFAND6	-0.179861335568569	5.67978860348167	-3.28312117103801	0.0156639879744592	0.141738877795859	-2.60751756899572	-2.41665192424841
FGD5-AS1	-0.127542946382581	7.17177809740302	-3.28122604225166	0.0156783366645733	0.141738877795859	-2.89895867729721	-2.41631858841715
AMT	-0.222650768214385	1.12522600449446	-3.29559914129146	0.0156895393001185	0.141738877795859	-2.88032913045428	-2.41605852539944
PDCD4	-0.258896892883805	6.34166851697795	-3.28109672999638	0.0156933164153646	0.141738877795859	-2.89819946506652	-2.41597087857094
RAD18	-0.201877267180066	3.11323875630533	-3.29111288091775	0.0156999385071138	0.141738877795859	-2.88567204387423	-2.41581725969264
XRCC4	-0.208960386053232	3.07193122005369	-3.28901567895318	0.0157073685924237	0.141738877795859	-2.82684202196964	-2.41564496487069
APOL3	-0.312489538035553	1.02352225300452	-3.29695755001095	0.0157144798427068	0.141738877795859	-2.45944842059094	-2.41548013058582
THUMPD3-AS1	-0.266105899724997	1.97858082041279	-3.29594640756359	0.0157518309038818	0.141969300554959	-2.87904897276055	-2.41461543249464
FABP5	0.141167983325197	10.0697814296746	3.27648691294675	0.0157719374590495	0.141969300554959	-2.90511933445188	2.41415070091296
ARHGEF40	0.132875081264891	6.99051117579269	3.27649245047724	0.0157731402964575	0.141969300554959	-2.90446405527096	2.41412291573005
EPM2AIP1	-0.321814812889439	3.99289982797676	-3.28863957281303	0.0157878835131168	0.142002627794202	-2.76271124782407	-2.41378250318135
CCDC18	-0.348413702340963	3.03865582479238	-3.29422414963046	0.0158165073548548	0.142160669181092	-2.85603508313194	-2.41312239243285
MRPL3	0.124706762651197	5.85266457983837	3.27371583694859	0.0158321370983698	0.142164552504427	-2.9086978509447	2.41276238936543
PDE4B	-0.351913936332491	3.83548741971048	-3.29250901893694	0.0158390455402615	0.142164552504427	-2.88316004944785	-2.41260336541741
AMZ1	0.218757610098173	1.25114574031042	3.27463065488054	0.0158864492481755	0.142490592907973	-2.90754194244163	2.41151383191115
THBS3	-0.13759210205256	4.18282903493734	-3.27369577111807	0.0159168409308248	0.142609605855706	-2.90877028923333	-2.41081680826938
SIRT1	-0.126935566483933	4.25535736746561	-3.2733657846444	0.0159218934853672	0.142609605855706	-2.90913339751607	-2.4107010429985
JAML	-0.463005250730658	1.61864258898999	-3.29889331311957	0.0159722337379029	0.142960939691654	-2.86981940273856	-2.40954939656278
PAXBP1-AS1	-0.483361894074897	0.427431437011452	-3.30130306358528	0.0159972872704854	0.142986670219261	-2.77989838628455	-2.40897742960545
CREB3L4	-0.233941810714366	1.81025725838951	-3.28169575301761	0.0159973424386189	0.142986670219261	-2.89198490118594	-2.40897617099766
LINC02604	-0.577967548255832	1.88008523761242	-3.31600611937806	0.0160118259478016	0.143016739819878	-2.7871143029835	-2.40864587562978
TM4SF19	0.213869684983147	6.54224042880845	3.26268924785767	0.0160590072559582	0.14333861993486	-2.9220656100978	2.40757172778585
NIPBL-DT	-0.24802581218832	2.17166360398179	-3.27385884770364	0.0160788667055942	0.143416354762381	-2.90386392193758	-2.40712042935539
DEK	-0.223797801501801	6.81030625496389	-3.26100901182416	0.0161001491513943	0.143506665547632	-2.91581862841312	-2.40663733746837
TTYH3	0.251325425804898	10.2518235887592	3.25738867752894	0.0161658734086187	0.143930573120225	-2.6744323902273	2.40514899262104
CHPF	0.17456532642039	4.34842778679454	3.25896232459438	0.0161778963081448	0.143930573120225	-2.92760255151329	2.4048773061864
ANKH	0.198786326437565	7.08760167805774	3.25658892971279	0.0161832169798868	0.143930573120225	-2.93091546245642	2.40475712940489
SLC2A6	-0.16055358651983	5.59653875670498	-3.25775598085716	0.0161924692353417	0.143930573120225	-2.92906763482077	-2.4045482335224
MYL5	-0.336677629129362	2.26456427151572	-3.27984795430301	0.0162133810665896	0.144016924916074	-2.88287205180309	-2.40407647589848
RPF2	0.171164095792354	4.32558841460844	3.2560721816828	0.0162381244151118	0.144088741387222	-2.93015470816614	2.40351897186082
PRORP	0.115535904085907	5.34128587900376	3.2543702026604	0.0162438714827766	0.144088741387222	-2.93383107483845	2.40338958881636
GTPBP3	-0.174328334310186	3.13296667303494	-3.25655761173723	0.0163289643472313	0.144675658355149	-2.92976736845813	-2.40147859522069
MPDU1	0.176503782661778	6.44910945313435	3.24960771199048	0.0163325342817351	0.144675658355149	-2.92067010674154	2.40139861396634
TIMM44	0.162437557058013	4.40571828036313	3.2487909108447	0.0163852663622906	0.145042874020496	-2.93723665699581	2.40021898346971
BTN2A2	-0.268640788099122	2.4268214339917	-3.25976169012403	0.0164142199884624	0.14519924174113	-2.92571261997097	-2.39957270094749
PIMREG	-0.557713390993532	0.833314941128435	-3.33348925089803	0.0164427132767417	0.145218607198987	-2.83075414928023	-2.39893767074757
GBGT1	0.241709687627815	4.59145651246379	3.24609794024072	0.0164483081233219	0.145218607198987	-2.94155352112726	2.39881309190144
SLA	0.158451881221241	7.19740704939269	3.24392840644153	0.016450280725309	0.145218607198987	-2.9297345961989	2.39876917741368
ATOSB	0.144572237376795	6.3921568472528	3.24167038212369	0.0165005453912975	0.145490664260767	-2.94782627496613	2.39765173235229
GLO1	-0.153557751438897	5.93163827624062	-3.24134854986108	0.0165245901663912	0.145490664260767	-2.89961129935337	-2.39711824444231
ALAS1	0.135313235807233	8.08512581055038	3.24003228864922	0.0165327425663899	0.145490664260767	-2.95168417254284	2.3969375197128
MT1E	0.218663838650196	4.04233546175312	3.24320116577638	0.0165358554587825	0.145490664260767	-2.94427541682423	2.39686853287471
PIR	0.203992483719821	4.32945574996828	3.24225187738098	0.0165376575298742	0.145490664260767	-2.94916530481852	2.39682860121487
RFLNA	0.773813398351874	-3.38508368504872	3.36102225278686	0.0165520112069247	0.145517408163681	-2.80004805882255	2.39651067791347
GPN3	-0.155827375294437	4.47387251459265	-3.24087991056018	0.0166119625048922	0.145915454424149	-2.95073780905116	-2.39518541324721
MAPKAP1	0.124781646037618	6.91628990302327	3.23597283791959	0.0166199767323417	0.145915454424149	-2.66945905874263	2.39500857162515
SLC46A3	-0.253419909256987	4.77901638220071	-3.23891063229966	0.0166656510728213	0.146216646724848	-2.95309768406553	-2.39400215059936
SGO1	-0.367881514539807	0.883361245508401	-3.24505712689356	0.0166784072860887	0.146228816982735	-2.9453454915802	-2.39372150377418
HDAC9	-0.21234065402238	5.14000420504348	-3.23346606307362	0.0167462088791449	0.146723255179538	-2.95549590346963	-2.39223297034885
HELZ2	0.390437609160004	3.78347453370449	3.2360358118983	0.0167740403502602	0.146861864748927	-2.9540410960954	2.39162348248648
KDM7A-DT	-0.184971659394991	1.71473346320185	-3.23970285922029	0.0167848655870722	0.146861864748927	-2.95277497634897	-2.39138665789612
ZBTB5	-0.152811236014113	3.0532386643485	-3.23474892793643	0.0168073656612382	0.146958760798672	-2.94795251410424	-2.39089485060065
GRWD1	0.186226174171101	5.1925570717681	3.2274061255052	0.0168238038293906	0.147002557645123	-2.95566667704439	2.39053590986284
CDKN2B	-0.288427920003111	4.46483938692701	-3.23279851534222	0.0168607457646812	0.147136431124014	-2.96132913501589	-2.38973037473818
PELI1	-0.224747223643724	4.17264928440536	-3.23122481488817	0.0168726857545006	0.147136431124014	-2.94739039667531	-2.38947034928066
E2F2	-0.37203501219604	2.7984030744486	-3.25507888378893	0.0168847683398258	0.147136431124014	-2.93281683702519	-2.38920738278424
UBL4A	0.144551480743825	5.44452812236665	3.22445828107606	0.0168848835592477	0.147136431124014	-2.97043981353393	2.38920487593329
IL1RAP	0.27135291567979	4.53691752124838	3.22627846540547	0.0169022579175837	0.147188111940394	-2.94767075461512	2.38882703042744
C4orf46	-0.283110116285228	2.52316144496974	-3.23718488625156	0.0169617027168349	0.147605832438383	-2.95524458200976	-2.38753683930709
TEFM	-0.16639994866582	2.68992105724452	-3.22500322577049	0.0170437212855039	0.148023485858893	-2.9684740760994	-2.38576320576329
SPTBN2	-0.234115248235815	3.05778382147976	-3.22816923936531	0.0170476136679951	0.148023485858893	-2.96663195530598	-2.38567922013941
UBE2M	0.144090231918123	6.27858527049618	3.21633860226407	0.017051777576169	0.148023485858893	-2.97883850487792	2.38558939445312
ATP6V0D2	0.216858204338183	6.09160167088251	3.21642805321619	0.0170605052701383	0.148023485858893	-2.98301173729589	2.38540117917346
SEC24D	0.122400914628158	6.40642259186229	3.21490901033875	0.01708266134129	0.148023485858893	-2.9837514836243	2.38492375618878
ENSG00000264456	-0.346947508131207	1.40185589049419	-3.23712570524534	0.0170856266496732	0.148023485858893	-2.95353636402985	-2.38485990042155
ADAM8	0.150119325864198	1.65892842497439	3.21738238467515	0.0170902562976564	0.148023485858893	-2.98202287524718	2.38476022374608
MAFG	0.137924780035347	5.92802428117315	3.21225467589378	0.0171426027077899	0.148376955604034	-2.98840759328145	2.38363484670112
TBX19	-0.524625055120487	1.2861382059833	-3.24517311016099	0.0171713062119668	0.148451302906281	-2.76358131978978	-2.38301903936445
TRIM41	-0.119270151086039	5.10020680642747	-3.21258505449172	0.0171785054154418	0.148451302906281	-2.98822122969202	-2.38286472871871
FPR1	-0.510065236264611	2.91062516786773	-3.23343704640316	0.0171944850047325	0.148451302906281	-2.95659022897145	-2.38252241832787
AGMAT	0.246794482800813	0.276432830975584	3.21567666317292	0.0171973597675602	0.148451302906281	-2.98205003605749	2.38246086556499
OSBPL7	-0.271577973677067	2.74260105001987	-3.2221552330503	0.0172695637254849	0.14897460002494	-2.96805818705417	-2.38091782857419
WDR76	-0.245172488251166	2.76585157096827	-3.21794906629184	0.0173161017934281	0.149275939187046	-2.98122765202092	-2.37992628153954
PLEKHG5	0.215516618149533	3.64170953572267	3.2065458496932	0.0173570786894639	0.149445439634996	-2.99593322472261	2.37905515465723
TDG	0.143317970764169	5.11725279361435	3.20320173153103	0.0173590022402958	0.149445439634996	-2.99725176479643	2.37901430626975
DOK2	0.179175231274377	5.9677540815971	3.20073326901292	0.0174028491362143	0.149465202243086	-3.00177097012129	2.37808425152612
ZNF485	0.289036094650497	0.814933638624781	3.20940545650223	0.0174129888675681	0.149465202243086	-2.94961968689839	2.37786946603416
CCT2	0.126631845541309	6.6725100839811	3.20008959601155	0.0174131806979405	0.149465202243086	-3.00454586087931	2.37786540363248
THAP4	0.131904683482823	4.96068367789312	3.20023252561791	0.0174142674390104	0.149465202243086	-2.69762392009359	2.37784239040165
YWHAG	0.115657327574025	8.49583659030097	3.19976349352392	0.017419401194401	0.149465202243086	-3.00502177499837	2.37773369312147
VWF	-0.124557429538234	3.35721907685567	-3.19932321322596	0.0175451880883529	0.150444139461597	-3.00561625464828	-2.37507913663927
GPR141	-0.214330105544421	5.10374687940223	-3.19663032036945	0.0175752144985532	0.150601205116849	-3.00847223943788	-2.3744479386778
TIMP1	0.16383353059556	7.42470560892008	3.1897974290962	0.0176479718327908	0.15106130901652	-3.01801623331822	2.37292238720548
RUFY3	-0.238328183383402	4.63434225192002	-3.19497874554367	0.0176567096197076	0.15106130901652	-3.00358950584153	-2.37273954716223
MED27	0.194199685007214	3.7672431975154	3.19160174666706	0.0176665048669091	0.15106130901652	-2.94845897143775	2.37253467379608
CD109	0.222934617107721	6.25202915813137	3.18844614176106	0.0176834692406791	0.15106130901652	-3.01914275346864	2.37218008932999
TIPARP	0.183666278432966	4.67514901634198	3.18999484544285	0.0176876326682382	0.15106130901652	-3.01612148171899	2.37209311212742
TACSTD2	0.301323956875991	3.32020334252737	3.18694549665353	0.0177269572987049	0.151215592283215	-3.02173737401153	2.37127247427174
CP	0.189501108494813	0.870068239549358	3.18968330485737	0.0177292110996026	0.151215592283215	-3.01821220813253	2.37122548965249
HMGN2	-0.134919388980707	8.00992352775154	-3.18516926469988	0.0177543987372351	0.151246679306677	-3.02338895373643	-2.37070076288895
FAT1	-0.153902643843932	3.40034325975996	-3.19043414925729	0.0177563742616298	0.151246679306677	-3.01724093472339	-2.37065963495559
DUSP5	0.138982934778897	5.8213497316689	3.1848717913269	0.0177693822132288	0.151257309084414	-3.02446369470146	2.3703889258448
ZNF28	0.117075371111915	4.42059746405805	3.18412726360642	0.0178147124213691	0.151542877753737	-3.02547610613393	2.36944691168189
CALCOCO1	-0.155930396251479	5.51110942034511	-3.18345422595641	0.0178267317345798	0.151544893304802	-3.02632551239169	-2.36919748875052
USP27X	-0.329788409937486	1.20933717371339	-3.20022800582582	0.017872968135543	0.151757642157615	-2.94324878294792	-2.36823936967881
EPS8	-0.139170666165605	7.20981016306879	-3.17957994168968	0.0178861620519786	0.151757642157615	-3.02721215519233	-2.36796636122084
NCOA4	-0.141639823702072	8.81871980764825	-3.17923787288151	0.0178913465279024	0.151757642157615	-3.03101553980114	-2.36785913235323
RNF122	-0.185906156086557	4.84314212399229	-3.18274167157953	0.0178989537516018	0.151757642157615	-3.02653870179416	-2.36770184382936
SLC3A2	0.20108989314848	7.71878251225222	3.17801752520113	0.0179204374331002	0.151823163153903	-3.0254671846304	2.36725795883671
CCDC183-AS1	-0.215048627928853	0.400655648299973	-3.18857616851657	0.0179302895996563	0.151823163153903	-3.01651096850033	-2.36705455423607
ACOX3	0.137656271945312	4.31810363480865	3.17808395913112	0.0179531914893711	0.151917071668613	-3.01286341771459	2.36658210739126
HSPA4	0.116987537685274	7.48717673424968	3.1748794546607	0.0179936553137769	0.152159365316107	-3.03741067917087	2.36574866141621
PHKA2	-0.121246966360501	4.37668895908328	-3.17700525750022	0.018023950263604	0.152315406235529	-3.03270123111143	-2.36512574092951
LPIN1	-0.162761593506294	5.06250862246216	-3.17427777783192	0.0180638285072734	0.152458136571296	-2.98215909522754	-2.3643071667006
CALU	0.135556896971802	8.48865225100793	3.17175802061136	0.0180666491860203	0.152458136571296	-3.03606049744087	2.36424932703984
TP53INP1	-0.226023585358144	5.1348554023087	-3.17463177879099	0.0180764001143855	0.152458136571296	-3.03249179362853	-2.36404943948241
FADS3	0.144557985267954	4.78794968936191	3.17217323917461	0.018092266487535	0.152491960394938	-3.04105216569894	2.36372439111956
ENSG00000285744	-0.602128766475822	-1.96875918402981	-3.19812390643358	0.0181175016909338	0.152604654059457	-3.00513937653572	-2.36320792100932
FARSA	0.174136179910192	6.53339061461565	3.16787269060625	0.0181594742716687	0.152858087750133	-2.67335850158542	2.36235029310111
SLC29A3	0.178780978577848	7.325208852679	3.16656652643807	0.0181928431439973	0.153038815250551	-3.04840635581926	2.36166970289029
GLCCI1	-0.260431667227231	4.05018466241121	-3.17329557559013	0.018213275882395	0.153110558430957	-2.99943183831413	-2.36125349694379
HLA-DQB1	-0.311462075092622	4.95853660396001	-3.17226135582298	0.0182362647810879	0.153203682308526	-3.04098429631921	-2.36078571159667
SLC25A1	-0.206786797339039	5.29727436876266	-3.1660603683493	0.0182526577488604	0.15320849434427	-2.67636927005469	-2.36045245758025
LINC02777	0.240641663717683	0.366642615241806	3.16725929654923	0.0182607317187924	0.15320849434427	-3.04749778790017	2.36028841747419
KIAA0930	0.165379618872554	9.53943704156746	3.16222926127116	0.0182927188510983	0.15320849434427	-3.05409211093789	2.35963915340958
SGMS1-AS1	-0.23170596503095	2.02182845389027	-3.17532262160869	0.0182939360396205	0.15320849434427	-3.03546423440005	-2.35961446696221
TPRG1-AS1	0.373491744894558	1.19734413095815	3.1765912763779	0.0183037587000313	0.15320849434427	-3.01452852055364	2.35941530097329
ALOX5AP	0.194878867221344	7.45445803446002	3.16144264069547	0.0183120511023994	0.15320849434427	-3.05517950082933	2.35924723559129
N6AMT1	0.152231717555882	2.22738278247175	3.16554817771718	0.0183259106575575	0.15320849434427	-3.04956722827605	2.35896648721019
IL16	-0.135313187598388	5.65216482525999	-3.16184856759909	0.0183321313011843	0.15320849434427	-3.0542868935551	-2.35884053814017
LINC02985	0.181625499402286	0.626959503500117	3.16435871634366	0.0184275124871219	0.153852069517242	-3.05125952375783	2.35691402952313
CDCA7	-0.409980311502397	0.422712960535704	-3.2071337726228	0.0184330616642878	0.153852069517242	-2.99591957784398	-2.35680221615625
CXXC5	0.138404666472007	6.57807691598636	3.15546395497453	0.0184599743444704	0.153976776925148	-3.06295248130906	2.35626035559277
ST3GAL1	0.149523349127091	7.15978736064397	3.15472530614049	0.0184739138923995	0.15399318242647	-3.0582576931386	2.35597996813585
ENSG00000273341	0.306661551707355	-0.4630334145108	3.1619924803726	0.0184875814185464	0.154007300651129	-3.05359141153897	2.35570523198619
CSF2RB	0.164599991456277	7.09291556237137	3.15364093477385	0.0184999791796161	0.154010829908234	-3.06359814079063	2.35545617357253
SOCS1	0.309468824818172	0.830406733354043	3.15895871633569	0.018528967020175	0.154152376334729	-3.052863097449	2.35487440687056
ELOVL5	-0.133158142111652	6.32236667663339	-3.15211382001854	0.0185502306115921	0.154229519150807	-3.06716955162969	-2.35444816690239
CHD3	-0.216540759825526	4.70182277718288	-3.15345104726822	0.0186067257526659	0.15459929368914	-3.06514925791612	-2.35331776529234
ADAMTS14	-0.353973175509654	1.74562537890612	-3.16853356996029	0.0186315718712478	0.154617047978736	-3.04531577103828	-2.35282157411641
TXNDC12	0.115519608367802	6.5644310439871	3.14823038754056	0.0186329050199846	0.154617047978736	-3.07199533261485	2.35279496674371
ATP6V1C1	0.123382293909753	7.19350164871976	3.14764888511137	0.0186454366785752	0.154621280825167	-3.06582685938615	2.35254493761586
CD84	0.117827262115291	10.0669548658856	3.14628302597258	0.0186780694766229	0.154792093819796	-3.07512524883022	2.3518945438424
RAB30	-0.173536757740687	1.71605706828228	-3.15455864157205	0.0186934937345023	0.154820165108286	-3.06346353401537	-2.3515874738597
TMEM154	-0.409088309295546	-0.278793000411836	-3.16985404409186	0.0187248076825384	0.15490488356121	-3.04389948916053	-2.35096474912788
OAF	-0.154921030982871	3.02383256296568	-3.15008227071751	0.0187319295951101	0.15490488356121	-3.0701372879151	-2.35082324640608
RAB39A	-0.122614412447053	3.54861287945762	-3.14898711191184	0.0187398537413499	0.15490488356121	-3.0715351372265	-2.35066585969436
LYSET	0.143292671274396	5.16382852307001	3.14329834238177	0.0187805499012616	0.154965912304478	-3.0788772497224	2.34985848238634
NUDT8	-0.346832974684441	0.409700685416217	-3.1579964036054	0.0188000806379823	0.154965912304478	-3.05020370916597	-2.34947155244823
SCN9A	-0.358350956370939	4.50811221494895	-3.15203312147462	0.0188006588559354	0.154965912304478	-3.06139986336125	-2.34946010253914
TMOD2	-0.242957897225312	4.67543787649234	-3.14653913080629	0.018801319454864	0.154965912304478	-3.07312749708054	-2.34944702169364
PSIP1	-0.305197328832984	4.29402279995571	-3.15184777968284	0.0188074785497816	0.154965912304478	-3.06068720670545	-2.34932508175739
CISD2	0.142664272104027	4.88642896721867	3.1413593339415	0.0188258106512978	0.154996070016127	-3.07488304343923	2.34896234291867
GDI1	0.125984689040944	6.92449146125456	3.13996912876451	0.0188352400431664	0.154996070016127	-3.08325750938537	2.3487758830552
FAM78A	0.160917823004073	6.47149473891184	3.13847051337689	0.0188728553553874	0.155193947601673	-3.07467917924495	2.34803287712775
EXOC3	0.124799038830693	5.93497785441891	3.138098089136	0.0188834184416591	0.155193947601673	-2.97767840926488	2.34782446002843
PMS2P4	-0.42590395140056	0.558193714599228	-3.16299390945653	0.0189171424438482	0.1553718302125	-2.6818077697674	-2.34715974350547
REV3L	-0.193962287584336	4.32655707195752	-3.13978251717246	0.0189504613660178	0.155401615945945	-2.97980753874267	-2.34650402821189
OTULINL	-0.220223861039159	5.67810028154519	-3.1375249756092	0.0189516369256302	0.155401615945945	-3.08541823237988	-2.34648091165502
POLE2	-0.392782456692573	0.788948027308155	-3.16203760908568	0.0189570156600209	0.155401615945945	-3.05219806725113	-2.34637515859903
KIF13A	0.183859294772211	5.75791787846108	3.13407693002162	0.0189884190075123	0.155529867696486	-2.99284480258447	2.34575825037496
ENSG00000285756	0.143352496063956	2.96533773616488	3.13689016630086	0.0189968451369289	0.155529867696486	-3.08738701861364	2.34559287369328
OXCT1	-0.180644327391796	4.1070257904675	-3.13704422938015	0.0190336468060792	0.155732038943887	-3.08677905086561	-2.34487133120615
LYAR	0.155326082452807	3.81946997395175	3.13320640202565	0.0190541839390319	0.155800962380056	-3.09221358071401	2.34446920528877
BTG1	-0.167556989630913	6.23118918903102	-3.13127232935748	0.0190666274946161	0.155803661267949	-3.09468036304591	-2.34422573942514
CHPF2	0.15160105177581	6.37618094106987	3.12783372855542	0.0191382780628013	0.156289861869048	-3.08620330239404	2.34282654846333
DAD1	0.141410245182381	6.37387985172215	3.12625940364737	0.0191787964330816	0.156521370382167	-3.09867971498237	2.34203733219142
OBSL1	-0.154406731165172	3.82663368372455	-3.13005224286084	0.0192241009706736	0.156693115024643	-3.09568971569642	-2.34115661497326
ZNF821	-0.206575380423863	1.83851523735932	-3.13477426404612	0.0192242058395962	0.156693115024643	-2.97396045797251	-2.34115457843374
ARHGAP39	-0.340384617082719	1.17290025894748	-3.14148454206523	0.0192631464903906	0.15688763457005	-3.04793736219248	-2.34039902690922
EXO1	-0.275094583055716	2.13958121203443	-3.14061610057447	0.0192820140315553	0.15688763457005	-3.08238505427303	-2.34003342671574
NEMP2	-0.162361825263873	1.82163987650724	-3.1301161105976	0.0192846641467306	0.15688763457005	-3.09558639497352	-2.33998209993695
MBD4	0.192929891344947	5.50061875942649	3.11990277742318	0.0193492188214353	0.157266589994403	-3.06576515937249	2.3387337207816
MAP3K1	-0.186266803100283	5.19699715633706	-3.12160452254826	0.0193556998881309	0.157266589994403	-3.10661232454784	-2.33860858894862
TULP4	0.130623537441006	5.45752914494577	3.11758344835274	0.0194068727904908	0.157574697776447	-3.1126520690439	2.33762186262778
MAP2K3	0.161758252076119	6.84907809797752	3.11645895087707	0.0194246970083456	0.157574697776447	-3.11240328800679	2.33727870622328
ENSG00000283674	-0.272581469337717	0.265363512464695	-3.13056766402487	0.0194303740221929	0.157574697776447	-3.09160412465142	-2.33716946866644
EME1	-0.347244575048922	0.802000194616276	-3.12812283791469	0.0194440902424513	0.15758657132855	-3.09760261409903	-2.33690565508693
CD163L1	0.240386151592464	5.99658008424964	3.11518614263701	0.0194688441276989	0.15761449662642	-3.11553089207079	2.33642995766416
USP1	-0.170652110797991	4.73137371731387	-3.11805801779598	0.0194720444051766	0.15761449662642	-3.11187602301312	-2.33636849625136
PPP1R3D	-0.137093283943609	3.32567504294076	-3.11908733437193	0.0194914066571504	0.157671995235389	-3.11071202357027	-2.33599683179698
NAGK	0.115579430146329	7.47813679833343	3.1109694402487	0.0195634410447222	0.158155234894542	-3.11579621947804	2.33461693535995
SPG7	-0.119441061145319	5.79895045366613	-3.11077919153663	0.0195918250014417	0.158285209276723	-3.12124630452489	-2.33407442875462
C3	-0.161605074877406	8.0844876316465	-3.10933319485973	0.019606538169478	0.158304641516526	-3.12372724887647	-2.33379348399305
ENSG00000290791	-0.357501529225102	0.86605771014821	-3.13318634682709	0.0196284007354962	0.15832124395736	-3.09161898467337	-2.33337636293866
SUSD1	0.134269716379669	6.44611835673371	3.10816104431242	0.0196392175056517	0.15832124395736	-3.12531139029371	2.33317013726001
POC1A	-0.183855036326969	2.82106248463435	-3.1155404139247	0.0196455221082217	0.15832124395736	-3.11498563472899	-2.33304998346345
BCL2	-0.109543297488049	4.70254995909162	-3.10900669220243	0.0196804224315658	0.15850318930169	-3.12420597400979	-2.33238545790031
FOXO3	-0.115876503886718	6.06303626417432	-3.10553968958724	0.0197174809226591	0.158551287664009	-3.12877257402585	-2.331680965027
ZNF473	0.141775146694027	2.50738093803119	3.10862337220737	0.0197182904194885	0.158551287664009	-3.12458559772526	2.3316655891621
TCP1	0.118115364746186	7.07710399152809	3.10462463757489	0.0197272689742775	0.158551287664009	-3.12996673832049	2.331495084317
TMEM192	0.127889664550782	5.61513104936011	3.10464721048903	0.0197357029661079	0.158551287664009	-3.12007713648625	2.33133498256491
HPS4	-0.116410173650782	4.69785721751584	-3.10401085855062	0.0198131044802765	0.158992742941384	-3.13063681052629	-2.32986845968491
TMEM67	-0.339297706558374	0.394156364704363	-3.12224325890446	0.0198180596728651	0.158992742941384	-3.06591502400769	-2.32977474435949
EPB41L3	0.143684325155981	7.26132831518713	3.10076661457572	0.0198277374963443	0.158992742941384	-3.13327128508361	2.32959177102741
GAS6-AS1	-0.365328116244807	0.551407402159618	-3.1300298002389	0.0198411164446553	0.159000897016297	-3.09665838388349	-2.32933895091319
SYDE1	0.31180846262561	0.381968308842877	3.10428695351794	0.0198556391600958	0.159008315715267	-3.12993507664742	2.32906468560949
ZNF516	0.149867619626882	5.30903567405767	3.1000414659279	0.0198667674820739	0.159008315715267	-3.13470023505749	2.32885464281536
LINC01003	-0.265095405971551	1.36681276556401	-3.1103643326341	0.0199139035972065	0.159220065374629	-3.10995784712766	-2.32796610418596
LTBR	0.187736031786825	6.95650100672906	3.09691910707409	0.0199306078383238	0.159220065374629	-3.13906367562965	2.32765166173344
HP1BP3	-0.259032598768831	6.76006694246208	-3.09662314820666	0.0199463503282933	0.159220065374629	-3.05359257280913	-2.32735553389147
MAT2B	-0.147441853526123	6.00492590681251	-3.09589370418513	0.0199744979373918	0.159220065374629	-3.13330543053261	-2.32682656475144
ENSG00000265975	0.265941376164585	-0.185137543633542	3.09922542172807	0.0199790907453456	0.159220065374629	-3.13460621993589	2.32674031531418
TNFRSF11B	-0.304883400802092	-4.77697527905226	-3.09741752878472	0.0199799554541383	0.159220065374629	-3.13947904069972	-2.32672407867727
FJX1	-0.173211302382446	3.8679549010928	-3.10150981623353	0.0199840130488664	0.159220065374629	-3.13391153777468	-2.32664789741263
TBC1D4	-0.137908280922538	5.98643030942433	-3.09525721486946	0.0199922566925848	0.159220065374629	-3.13819311516299	-2.32649316472823
CCDC47	0.115857412789567	6.99846242325456	3.09378222675529	0.0200109983426725	0.159270705868474	-3.13896112280617	2.32614159223585
CIRBP	-0.166144365710068	6.4558194505254	-3.09342105537393	0.0200303848076334	0.159326412737032	-3.143947654849	-2.32577822600795
ARID5B	-0.154720286377203	5.7909178232645	-3.09353702223487	0.0200434242233314	0.15933159602008	-3.14445602807024	-2.3255339970193
ADORA1	-0.250415047545618	0.88308040067754	-3.10230741819029	0.0200785957463834	0.159512599437915	-3.13280805184116	-2.32487592322305
NDUFAF2	0.129223338964352	3.06741262249171	3.09029803609739	0.0201830172180366	0.160243189789128	-3.14874646448704	2.32292806399565
SHOX2	-0.229776137240657	4.4324342448722	-3.09245576569158	0.0202025605373769	0.160299403844381	-3.14595947535004	-2.32256448377536
USP49	-0.392624594134566	2.09164862990237	-3.1038998505455	0.0202534803152502	0.160439866264103	-3.11675709623914	-2.32161862129442
CD44	-0.152477075079566	9.59806666043329	-3.08451406955756	0.0202559581090145	0.160439866264103	-3.15632748353474	-2.32157264789064
TRIM66	-0.467851224776068	3.49283818193376	-3.10754617449	0.0202744935510089	0.160439866264103	-3.04080393820122	-2.32122889371948
ALDH2	-0.141954096080242	3.03264056410863	-3.08994656640249	0.0202791901576081	0.160439866264103	-3.14937774617962	-2.32114183504184
PTGER2	0.133096986006928	3.79356051372893	3.08500552948585	0.0202947343183112	0.160439866264103	-3.15588801314142	2.32085382600639
KCNK13	0.191999463410178	5.53385163767474	3.08332380371267	0.0202996867568391	0.160439866264103	-3.03659627011288	2.32076210547558
CUL4B	-0.191866483558289	5.63714072386887	-3.08413643744653	0.0203075806467081	0.160439866264103	-3.14851988335553	-2.32061594880172
SLC18B1	-0.148325275530497	3.76207960361937	-3.08692792452946	0.0203408412588186	0.160603990344337	-3.15238075440354	-2.320000666935
TMEM229B	-0.300835357953496	1.45525983389143	-3.09927830169298	0.0203705895649844	0.160678183942183	-3.13595967859853	-2.31945110164637
TRIM22	-0.227948336653951	6.01375506783349	-3.08113076102344	0.020375222983183	0.160678183942183	-3.15486098408742	-2.31936556766582
FANCB	-0.362163166226641	0.320897076276186	-3.08648652551804	0.0204286551732362	0.161000835072404	-3.15314014013393	-2.31838042099754
ACOX2	0.360618019482511	2.64678173465354	3.0865274866297	0.0204444677474745	0.161026787610543	-3.11383598748246	2.31808931040302
CCDC126	-0.306282727691152	1.83716526859975	-3.09131399435051	0.0204622493526537	0.161068207572725	-3.09136481752678	-2.31776218430275
ENSG00000275496	2.34742208975959	-2.79375641811586	3.58001567895374	0.0204976700433395	0.161236577703622	-2.62623732900093	2.31711129217544
MCM3	-0.168111594890862	5.66488957170345	-3.07658761413233	0.0205212875809674	0.161236577703622	-3.16698914375736	-2.31667784016406
TOM1L2	-0.124489151647278	4.15561034171926	-3.07819116702778	0.02052773876294	0.161236577703622	-3.16482431397497	-2.31655951744873
MLLT3	-0.215523545539305	1.98996829525076	-3.08613793337741	0.0205368477634947	0.161236577703622	-3.15413625324743	-2.31639250223703
CAPS	-0.518374883749395	1.02737623525183	-3.11024884123773	0.020546503216853	0.161236577703622	-2.90639500056254	-2.31621553822773
ZSCAN20	0.178783185729471	2.10116317974335	3.0775599340856	0.0205595688301826	0.161236577703622	-3.16348589638136	2.31597618863629
SDR39U1	-0.150968333346003	3.92557572460299	-3.0777978046561	0.0205714196481718	0.161236577703622	-3.16167737308435	-2.31575920762686
ZNFX1	0.125071456199444	7.41521668218305	3.072344906112	0.0205839565826699	0.161236577703622	-3.17248978929453	2.31552978287327
C3AR1	-0.209642557523507	7.72707867113424	-3.07195707259587	0.0205964622272626	0.161236577703622	-3.1705043395775	-2.31530105208139
SGPP1	-0.243145074474843	6.43692901956928	-3.06907275780458	0.0206899552465742	0.161869954003308	-3.16189009820713	-2.3135948719961
ICE2	-0.183262575403895	4.11427947055861	-3.07299509481086	0.0207134928022812	0.161955589314858	-3.16415519343443	-2.31316638793105
JAKMIP2	0.219988955246547	4.05457987803968	3.06897106382625	0.0207373882619772	0.162043917269472	-3.17696388863591	2.3127318224794
DAPP1	-0.219819478494929	4.74456927317752	-3.06993435815796	0.0207712220391664	0.162209749767917	-3.16188583756084	-2.31211726371957
DHX40	-0.137469060207964	4.5763907255033	-3.06601514568315	0.0208373931628537	0.162627761444554	-3.17053538361234	-2.31091784542399
SELENON	0.157079914057768	9.74727992209366	3.06162237630677	0.0208762715735092	0.162686635187743	-3.18681779663287	2.31021468251854
EPS15	-0.13655620805047	6.4469769323595	-3.06155436395271	0.0208899295178476	0.162686635187743	-3.18416401221047	-2.30996793302595
AMPD3	-0.109105065608528	7.62494359579707	-3.06045981120324	0.0209098833416502	0.162686635187743	-3.18838019696533	-2.3096076924793
INCENP	-0.235849451106713	5.0476265299704	-3.06351995706794	0.0209183526485932	0.162686635187743	-3.18335083783492	-2.30945488063167
BSCL2	0.168251965071557	5.30017428316358	3.06094942384437	0.0209219401936306	0.162686635187743	-3.18765865805365	2.3093901667532
TMEM79	-0.189863352020347	1.61572069250461	-3.06769845912256	0.0209427460100742	0.162686635187743	-3.16698905641419	-2.30901505189897
ENSG00000290383	-0.42405167928475	0.695789139731471	-3.09088818914797	0.0209529385801284	0.162686635187743	-3.14152845008579	-2.30883140523388
NR1D2	-0.318929759640902	4.91203298700339	-3.06421084350632	0.0209684796886608	0.162686635187743	-3.14917846581748	-2.30855154000191
VWA5A	0.120088945466444	7.13035455377969	3.05762485100902	0.0209879954138703	0.162686635187743	-3.19212314849288	2.3082003555287
H2AC6	-0.276184487707102	3.6000740856862	-3.06956691516623	0.0209922084977176	0.162686635187743	-3.17506052732447	-2.3081245786494
NRF1	-0.162991144643245	3.53610105960797	-3.0629701679941	0.0209952689538851	0.162686635187743	-3.18267100813251	-2.30806954133766
ATRIP	-0.175828010066435	2.58175112193877	-3.06600988898683	0.0209992287632738	0.162686635187743	-3.17995325171534	-2.30799834099875
ZC3H7A	-0.11203474583039	5.71407703625373	-3.05700308911404	0.0210186263799908	0.162686635187743	-2.85750275183772	-2.30764972625557
PI4KAP1	-0.21697196296335	3.75692551427724	-3.06416601229191	0.0210220173909212	0.162686635187743	-3.18153469316694	-2.30758881166164
GLMP	0.226834621269708	6.6549401871101	3.05547839387502	0.0210526949665326	0.162826074960639	-3.19002223302148	2.3070381222511
MCM8	-0.209500624742915	3.08012448788646	-3.06501431284876	0.021076552023326	0.162880620464764	-3.18229697919832	-2.30661035022514
RFX3	-0.316499931670298	1.91389359469846	-3.06845747728951	0.0210850748774554	0.162880620464764	-2.89759206507651	-2.30645763236748
SIPA1L2	0.143967213840662	6.77178113443112	3.05340914224413	0.0211057016360353	0.162942097504613	-3.17067217953143	2.30608825161462
SLF1	-0.140044925470724	1.9906659144821	-3.0585860131705	0.0211184797369581	0.162942943237405	-3.19082787226506	-2.3058595811301
FZD2	-0.285964400548605	3.07256003076859	-3.06646259661896	0.0211628337939369	0.16318727113766	-3.18006450381702	-2.30506677742525
NISCH	0.166229041109468	6.06526574075967	3.0509355117377	0.0211773414224132	0.163201297408675	-3.08112234364395	2.30480777591878
PGRMC2	-0.156876285606383	4.72447626463123	-3.05132204044972	0.0212460179248163	0.163571562284384	-3.18760541361796	-2.30358380303321
SLC23A2	0.148364925196072	6.68019834651324	3.04829171723726	0.0212508296405732	0.163571562284384	-3.20369653363402	2.30349817646393
SLC35F5	-0.166837746484038	6.78749250533908	-3.04798006989803	0.0212635400512743	0.163571562284384	-3.20195213725061	-2.3032720703873
MND1	-0.602589150390042	-0.152820646460097	-3.0712929099149	0.0213000449334004	0.163739611537519	-3.17162923339143	-2.30262333731001
PYGL	0.151877200952548	6.80495712071697	3.04486920487925	0.0213455816767492	0.163739611537519	-3.18199385373934	2.30181545381842
TUBGCP6	-0.228933398718111	4.70301947237817	-3.04958903401974	0.0213457840571186	0.163739611537519	-3.1923343996588	-2.30181186666818
CD276	0.171098157446748	9.12965332121802	3.04474323874484	0.0213471305358402	0.163739611537519	-3.20007273614615	2.30178800136508
RERE	-0.16313883641157	5.77950633044175	-3.04574357652445	0.0213490381393577	0.163739611537519	-3.20526441661871	-2.30175419279931
RCBTB2	0.283550491778911	6.16692326444433	3.04378442369149	0.0214035666441296	0.164059996529675	-3.20923227491001	2.300788891645
CCL8	-0.623992691372746	3.157364989071	-3.10376761718424	0.0214523831509593	0.164336243053984	-3.12532993840717	-2.29992652327638
ITSN1	-0.112442955497407	5.59504352609737	-3.04128833371325	0.0214750315467451	0.164411818901331	-3.21363165433149	-2.29952700802301
KCNJ5-AS1	-0.182892096244491	5.78043884568995	-3.0402888626769	0.0215013469540964	0.164440330270144	-3.21503206590553	-2.29906326759277
DPP9	0.119849453203137	7.75566900216267	3.03921435365874	0.021504325572569	0.164440330270144	-3.2157847639382	2.29901080834704
TEAD4	0.319841165453257	-0.335983013136088	3.04512971583187	0.0215656541087099	0.164577806576143	-3.2073583519133	2.29793209754445
RCOR3	-0.157380947837861	4.0666038183982	-3.04104579717827	0.0215775208660177	0.164577806576143	-3.19463147293868	-2.29772368097041
MAPK8IP3	-0.430905058748527	4.55617884422324	-3.0489495582947	0.0215797175536793	0.164577806576143	-3.13616743683038	-2.29768511135828
NAB2	0.138777175175014	5.38474521289472	3.03710496991423	0.0215834800865964	0.164577806576143	-3.21926682276733	2.29761905645395
HMGB1	-0.165719127299098	7.53964315238828	-3.03642434317524	0.0215862820474229	0.164577806576143	-3.21742437201624	-2.29756987183359
MIEF1	0.128228668090397	6.68377977113106	3.03547095708343	0.0216122739019854	0.164678357184441	-3.21951011862255	2.29711388480119
NBPF10	-0.349560358626956	2.91429462586915	-3.04978599229368	0.0216250869692388	0.164678430194405	-3.1589160003612	-2.29688927492763
FNDC10	-0.205023554051372	4.9887336811316	-3.03739290817575	0.021652862224683	0.1647923751088	-3.21677718321915	-2.29640277909791
MYO5A	0.140567273472362	7.42890576777246	3.03215612765639	0.0217063120167349	0.16510146963882	-3.22354054285307	2.29546810891115
SAT2	0.126108474808923	4.46319127139864	3.03308615570684	0.021719588493833	0.165104815134562	-3.22451086668307	2.29523625534473
SLC7A6	0.145086302948693	5.27524391819201	3.03044341234888	0.0217650249890858	0.165333559535012	-3.22812991639101	2.29444370807198
HLX	-0.137393359112657	5.55958486664859	-3.03096929941594	0.0217753887305481	0.165333559535012	-3.21570146993039	-2.29426313537042
FCGR3B	0.56868278038272	-0.684150885397669	3.04333865912774	0.0218999262175101	0.166181033044021	-3.16282310498857	2.29209908461542
HOTAIRM1	-0.3168470487832	0.855022090495879	-3.03994116609776	0.0219338777551735	0.16634052811736	-3.21031069659243	-2.29151097662658
MOV10	-0.115089563878549	5.62754193231533	-3.02385203697729	0.0219743340284935	0.166523812463645	-3.23666780033129	-2.29081122700827
RFPL1S	-0.190907584319811	2.85803611022475	-3.03105090741026	0.0219839397887785	0.166523812463645	-3.22460869018746	-2.29064524619102
GSTM3	0.199001716223903	2.16070109227206	3.02331247377986	0.0220565680395892	0.166975619850027	-3.23764582800548	2.28939231872771
CLDN1	-0.330943172148044	5.17908092058195	-3.02628518294496	0.0221173444579636	0.167337226128428	-3.23370725260743	-2.28834660520889
CRIP2	0.366486469896796	-1.54948329178072	3.02415053014178	0.0221524627258314	0.167504394814606	-3.23643528060603	2.2877435023145
KCNJ1	-0.356974881966068	2.38750043295586	-3.03763225387585	0.0221898389127738	0.167688430138717	-3.21868688033433	-2.28710253587236
HYPK	0.15295813920951	4.93733276407119	3.00995707255597	0.0223764082123856	0.168999038419086	-3.24627572007578	2.28391701915918
ENSG00000237188	0.28394184703861	1.68706880549337	3.01462315486177	0.0224049411955821	0.169082248448533	-3.24667328000251	2.28343187963418
FZD5	0.150539016246624	4.12200714043486	3.00965160942574	0.0224137174315618	0.169082248448533	-3.25568387945516	2.28328276739671
IL12RB1	-0.157164359747764	2.89873163103993	-3.01350789069426	0.0224513546776248	0.169266895582421	-3.25069526407453	-2.28264386852383
ACADSB	-0.143522962742233	4.35120524975016	-3.00699033265742	0.0225331934514752	0.169780131446695	-3.21230295302718	-2.28125784796223
SEPSECS	-0.248840280351551	3.86687081904204	-3.01161975875314	0.0225458299262133	0.169780131446695	-3.21616017546747	-2.28104422687506
NUCKS1	-0.131411565948526	7.5875549725701	-3.00195661074869	0.022594487784141	0.170046987641675	-3.25214948724847	-2.28022263072891
CHCHD7	-0.129456799919949	5.20390895245264	-3.00275727995142	0.0226214985020739	0.170150709785775	-3.26492972640291	-2.27976721372708
NDUFAF4	0.148667386570557	3.5940389722555	3.00067358021085	0.0226965091183837	0.170395317172397	-3.26175960023638	2.27850496339655
ENSG00000289504	-0.298155130298341	0.522208667902786	-3.01138935334954	0.0226989674405297	0.170395317172397	-3.24765454483271	-2.27846365706514
ERMP1	0.129142439382351	6.37973108984081	2.99861741743256	0.0226998029071801	0.170395317172397	-3.2704288621198	2.27844961989485
TLR5	-0.268343150660699	3.19975696417661	-3.01070687457265	0.0227092625147207	0.170395317172397	-3.24916941335447	-2.27829071473364
RSC1A1	0.292318538445723	2.77401883054003	3.0043010627925	0.0227229649186901	0.170395317172397	-3.23246348298926	2.27806063984899
CEP57	-0.149742760519923	4.40384594011567	-3.0008821217225	0.022733506784935	0.170395317172397	-3.26583370829214	-2.27788371508883
PTPRC	-0.163580359443092	8.88915104124966	-2.99684416889388	0.0227467754326777	0.170395472111299	-3.2694048359777	-2.27766112789975
ACVR2B	-0.169482482563052	3.49498769556225	-3.00061870882531	0.0228173232493149	0.170824453802496	-3.26347781188044	-2.27647954943814
THEMIS2	0.151845259668456	6.45602562581496	2.99360910383954	0.0228485194691382	0.170958497621905	-3.27287567380964	2.275958067695
ST6GAL1	-0.133887137875697	8.43119723436115	-2.99275453433464	0.0228710721488389	0.171027749987422	-3.27824150118998	-2.27558145804971
ENSG00000250240	-0.196766152671744	-0.335123981281653	-2.9977329032198	0.0229313047528191	0.171378525119558	-3.27039808609154	-2.27457720635465
ABL2	0.145061941394393	6.7252576441134	2.98873163565101	0.0229969195488142	0.171698808242443	-3.28340452480489	2.27348582220813
SGSH	-0.123030008248151	5.65314041312091	-2.98944341510233	0.0230008588556779	0.171698808242443	-3.28266330546569	-2.27342038502515
EPN1	0.185051831872978	6.78799454222706	2.98632669607554	0.0230688757332909	0.171951424566569	-3.24708976062513	2.27229206543502
PAXIP1	-0.174732144944324	3.37324139973243	-2.99220202619554	0.0230794585459228	0.171951424566569	-3.27745819162874	-2.27211676889761
MLLT11	0.220227555727275	2.61133932210569	2.99085750019505	0.0230802960750183	0.171951424566569	-3.28080265189422	2.27210289882283
TSHZ3	0.230725590340487	0.827660681089308	2.99540699778008	0.0230881752625147	0.171951424566569	-3.27477858620917	2.2719724352935
MSANTD3	0.196783502968644	4.89087051386059	2.98380915149185	0.0231608887626481	0.172390377942983	-2.97910121420735	2.27077026705181
GCHFR	0.111297233330372	4.32057635057524	2.98393177278814	0.0231837924165853	0.172390377942983	-3.29012757762921	2.27039228094245
TMEM163	0.169268160472343	1.90813112247312	2.98704818524677	0.0231895923123955	0.172390377942983	-3.28596748884695	2.27029661491352
PELO	0.181150320302461	3.66941836010945	2.98473953969368	0.0232007264981576	0.172390377942983	-3.28856267995998	2.27011302097219
ANKRD44	-0.250591863423287	5.41563559610558	-2.98121610571044	0.0233000197932211	0.172926045377037	-3.26131394817669	-2.26847912718152
LXN	-0.143191173299765	4.11997471793964	-2.98201231667831	0.0233224451725813	0.172926045377037	-3.29237567428323	-2.26811094942915
TLN2	-0.143605488106431	4.20846980697695	-2.98213124825958	0.0233229780762047	0.172926045377037	-3.292477985342	-2.26810220400697
IRF8	-0.157388985452926	6.55717539958474	-2.97832851415121	0.0233265968534567	0.172926045377037	-3.29419277614215	-2.26804282124354
ENSG00000290823	-0.158178590273962	3.56531543655666	-2.98085105495138	0.0234046414581597	0.173404664997033	-3.2923931817763	-2.26676408086409
MYDGF	0.212859178245402	6.94810256400468	2.9747723056698	0.0234272819076832	0.173472481230064	-3.27515485020664	2.26639381566552
USP53	-0.26281577815341	3.83010647707308	-2.98078718781767	0.0234863709223043	0.173809955582668	-3.29364423162604	-2.26542892635347
STK26	-0.22245812024324	1.67745413036802	-2.98291688410504	0.0235229284982326	0.173980394677554	-3.29147458247546	-2.26483301680503
MIR9-1HG	-0.516975810639213	-2.42733556037916	-2.9911322136386	0.0235463466048873	0.174053511512678	-3.28011666063992	-2.2644517103648
SYP	-0.123252740825841	3.86748341389123	-2.97364673361167	0.0235949305736046	0.174219047633863	-3.30385973113377	-2.26366168802078
PLD4	-0.229524448278391	5.13961848090217	-2.97239096727957	0.0235958312065145	0.174219047633863	-3.2998696800065	-2.26364705618949
VAV3	0.20928403959353	5.43817963327599	2.96714717108339	0.0236821979153235	0.174756413991332	-3.27172415044062	2.26224617464141
CLEC2D	-0.431147313599417	3.20412234421869	-2.98313772128587	0.0236997963560007	0.174785998125505	-3.27798633898473	-2.26196126893722
SFMBT2	0.135248206831482	5.73935649844095	2.96566247928574	0.0237186981499259	0.174825155074124	-3.31401770365313	2.26165546727845
PHLDA2	0.201927393733913	2.53412683046886	2.96925348452475	0.0237382520900805	0.174869071238611	-3.30965974470543	2.2613393373186
GNGT2	0.167357209612052	2.58817434743668	2.96498647122254	0.0237908516254277	0.175156229883372	-3.31540758297476	2.26049007664842
ASCL2	-0.226342975880524	1.33537718684954	-2.9732416614772	0.0238173565839452	0.175178537535341	-3.29573307143412	-2.26006275035122
KLF9	0.190551199620948	4.8476032091968	2.96365072444511	0.0238211212991224	0.175178537535341	-3.31304373498726	2.26000208717711
TSR1	0.109069401347026	5.63253073004293	2.96132771164679	0.0238599913710052	0.175364119436496	-3.31983830093039	2.25937623548297
PYCR3	0.184150721643158	2.21748074241159	2.96374739937113	0.0238935475705764	0.175510456226587	-3.31646326119591	2.25883665395036
PXMP4	-0.139829740576035	2.54357918187851	-2.96228678995822	0.0239400695924021	0.175705123802815	-3.01485753872572	-2.25808966904989
BMT2	-0.251019812400489	5.41379751454442	-2.96024884552541	0.0239662011480838	0.175705123802815	-3.27911105797394	-2.25767063745193
NDST1	0.11760436429012	7.89388661699617	2.95749111573722	0.0239709342406809	0.175705123802815	-3.3237309904221	2.25759478250731
COL4A1	0.212756272891343	5.31420230282164	2.9588772032363	0.0239746922931068	0.175705123802815	-3.32357814841968	2.25753456330181
NLRP1	-0.32908689745182	2.81615014914592	-2.96868426503445	0.0240523299952865	0.176094902955529	-3.28007949237615	-2.25629232092476
PEX5	-0.166073991205035	3.7780017632176	-2.96033268405674	0.0240552592515055	0.176094902955529	-3.31436205305652	-2.25624551945475
FCRLA	0.351209882395482	0.247184954950641	2.96260249290976	0.0241014236016841	0.176332485986838	-3.3175044400776	2.25550859177153
DUSP11	-0.119594576991827	4.29446328612397	-2.9557613907348	0.0241234335314604	0.176366689198178	-3.32671860802157	-2.25515767509444
PPP1R3E	-0.309481494776953	1.8919635877952	-2.96479939579892	0.0241335230126569	0.176366689198178	-3.20571274405733	-2.25499690561144
CENPC	-0.217792167929978	3.64958978858549	-2.95790247159214	0.0241928463747632	0.176699824004659	-3.31747053664565	-2.25405280234486
CD274	0.14626374578846	4.55021361610015	2.9501302912405	0.0242390370158439	0.176936716287051	-3.33503170669661	2.25331908883756
HECTD3	0.107955380841581	5.98107928692953	2.94710077424788	0.0243123155744418	0.177370960248707	-3.33927585765609	2.25215758114292
LENG8	-0.381411334689177	6.28296961754835	-2.94786604195946	0.0243406784231031	0.177477214216526	-3.32003012759104	-2.2517088279565
C1QTNF6	-0.249512911882524	0.448954641046303	-2.95387287868509	0.024371320676329	0.177599958379005	-3.32903749315832	-2.25122451936705
ZDHHC5	0.12395487801248	7.66948279084632	2.94319586586894	0.024433018167886	0.177651528771006	-3.33268116120881	2.25025097376356
GDPD1	-0.375530503458755	1.40122913807741	-2.95670308916296	0.0244431277585441	0.177651528771006	-3.31644084584422	-2.2500916543045
GADD45GIP1	0.212454889441605	5.45825548574259	2.9427501971651	0.0244583960956836	0.177651528771006	-3.06017305373878	2.24985114513666
SLC12A7	0.166464426163484	6.67002755622421	2.94207562927256	0.0244718014994945	0.177651528771006	-3.34469821681298	2.24964008841712
PRKRIP1	-0.16129362429134	3.8999454701105	-2.94552594446722	0.024476158547188	0.177651528771006	-3.15058285593965	-2.24957151196766
MIR4458HG	0.25979370603248	-0.937695815196474	2.94168927561694	0.0244833117968975	0.177651528771006	-3.34655559064261	2.24945894846908
ANGPTL6	0.327609860889652	0.251179768320759	2.95035667894729	0.0244854558311239	0.177651528771006	-3.33395056626712	2.24942521550913
ENSG00000290872	0.22038712281416	2.02211437553095	2.94754608334194	0.0244888944573934	0.177651528771006	-3.33759164886914	2.24937111955156
WIPF3	-0.2790308082445	3.22594292920944	-2.951622865491	0.0245385921931348	0.177911709576156	-3.33314444192253	-2.24859001624141
ZNF680	-0.354001169560995	1.7816589676833	-2.95375988282971	0.0246106969514082	0.17817177845819	-3.326492097205	-2.24745917345346
MVP	0.134901452242909	7.58674014297675	2.93777060168357	0.0246108923897627	0.17817177845819	-3.34534400535263	2.24745611223199
ITIH4	-0.56794316241445	-0.530880780875503	-2.99747689259037	0.0246160200839841	0.17817177845819	-3.27184342030488	-2.24737580283134
NAP1L4	-0.111421298826006	5.70170282287276	-2.9379097686002	0.0246380685698639	0.178231067460962	-3.35161584241142	-2.24703064685114
FMNL3	-0.12476568263726	7.71960049972836	-2.93626457285496	0.0246616409995833	0.178301307777763	-3.35367595017638	-2.24666193028007
GPRC5B	-0.226695709953388	1.63246760807015	-2.94660617119833	0.0246830599352272	0.178355908363423	-3.34002395668217	-2.24632716300747
ERP44	0.11629886384042	6.53847459599311	2.93473120425933	0.0247126349838138	0.178469349332854	-3.30944287305466	2.245865333151
F8	-0.261590848761798	1.75923106111897	-2.94597639658525	0.0248044551659336	0.179031931730773	-3.33982304967963	-2.24443455710109
ACYP2	-0.177087231275909	2.87996621524677	-2.93654383986055	0.0248709540851387	0.179411223467781	-3.34159223577191	-2.24340120775322
GRPEL1	0.123058785068	5.0445912174012	2.92915619409815	0.0249128197557968	0.179612493104853	-3.36325943387628	2.24275186958849
RRP12	0.187655829321062	5.17078486638206	2.92724457544102	0.0249819595301682	0.179899244530624	-3.36404936789544	2.2416815749567
PREB	0.137839599043517	6.02811629018566	2.92664905958445	0.0249840821595556	0.179899244530624	-3.33838910895121	2.24164875691855
C11orf24	0.149126199906871	5.16401370185484	2.9267718442399	0.0249971351517618	0.179899244530624	-3.36111725970466	2.24144699725921
EXOSC8	-0.156861604665958	3.78700514150236	-2.9300679767034	0.0250211563131572	0.179899244530624	-3.36053742265106	-2.24107594126351
UTY	0.125768242601525	-0.28312433596157	2.926131230089	0.0250225274813626	0.179899244530624	-3.36741353232401	2.24105477007134
DNAH1	-0.488892722049393	3.45208864230201	-2.9442766253502	0.0250404737809763	0.179927694844088	-3.0450314873836	-2.2407777671243
RFC1	-0.157202146208002	5.20723566154451	-2.9256936242788	0.0250702155268676	0.180012585666456	-3.3309180794424	-2.24031907851012
XKR8	0.188618194065658	3.54744222226059	2.92469453098794	0.0250802793900085	0.180012585666456	-3.07726446527734	2.2401639764271
ZNF792	-0.16223416435467	1.6106670202687	-2.93112220648916	0.0251041919904489	0.180083724138959	-3.36025471971129	-2.23979565660069
KIF3C	-0.107217041228084	3.47226554685682	-2.92615699497891	0.0251303391591509	0.180170803938127	-3.36738688546423	-2.23939326573699
KIAA1614	0.118321950935658	2.59860555873254	2.92341519609427	0.02515511473076	0.180247958588877	-3.37104984552284	2.23901231729195
MICAL2	0.14010492374375	5.94112843583991	2.92126167120446	0.0251735241534112	0.180279436336957	-3.37328513252897	2.23872946483538
SIN3A	-0.138171260369378	5.4551297000766	-2.92147840082836	0.0252000411921666	0.180368909189564	-3.37140785788114	-2.23832235706185
KRT10-AS1	0.311586375492021	1.93334998325924	2.92544149399297	0.0252257154134467	0.180452253419217	-3.29988404460171	2.23792854195938
IGF2R	0.133628364787937	9.55872532522909	2.91667931814234	0.0253151128619731	0.180991095959254	-3.3798243332917	2.23655998229476
MTFR2	-0.281184730211132	1.33021229286731	-2.93411673814264	0.0253484928205108	0.181073193853762	-3.35652321067189	-2.23605005046556
LINC00662	-0.292232824399248	0.446731735636312	-2.92794194847163	0.0253624104818887	0.181073193853762	-3.36498770141502	-2.23583760774857
ZNF10	-0.257878270278909	1.16087588363989	-2.92401187529311	0.0253825233521857	0.181073193853762	-3.29478157849126	-2.23553077795808
ADAR	0.131936927914781	8.2214146750551	2.91458145648313	0.0253862733132371	0.181073193853762	-3.09404929013993	2.23547359409082
C17orf75	-0.288668314025912	1.7905919209234	-2.92533780479381	0.0253969866048971	0.181073193853762	-3.22220134023574	-2.23531026533611
PSME3	0.116343807207071	7.04179901076422	2.91325167200483	0.0254324314543042	0.181222515998258	-3.384444093156	2.23477031789295
PHLDA1	0.158045618533026	7.58665038128444	2.91287865545955	0.0254461097724191	0.181222515998258	-3.38503248634911	2.23456212399133
ARHGEF37	0.18239024435286	1.36209756676197	2.91530755052453	0.0254606424045157	0.181225668293791	-3.38145043265945	2.23434103288045
ENDOV	-0.231208581568559	1.90395934156879	-2.92320564183945	0.0254930963419979	0.181356308158615	-3.35851935705601	-2.2338476912496
SMYD5	0.128819807069532	4.18113426358278	2.91139777193148	0.0255423301193357	0.181529886511587	-3.38535533447068	2.23310031089199
TSPAN14	0.154967906224389	7.0270475068373	2.90995989829901	0.0255457234167294	0.181529886511587	-3.38311745110443	2.23304884576052
MAD2L1	-0.317588579615664	2.94363846031438	-2.92492540197685	0.0255772289242864	0.181653406087339	-3.36866351024424	-2.23257129326522
ENSG00000272221	-0.225225124615948	0.0626815294819393	-2.91713723010918	0.0256330674160202	0.181693071454518	-3.37888520871244	-2.23172615634792
PGD	0.139404812486249	9.7588460556281	2.90719660704963	0.0256389868307881	0.181693071454518	-3.39190836847676	2.2316366571298
NABP1	-0.432579693983001	6.98617071521053	-2.90742583181516	0.0256487893875847	0.181693071454518	-3.10592470576626	-2.23148848563475
ARL6IP5	-0.172618113991321	7.76440457620588	-2.90690101870396	0.0256507971306316	0.181693071454518	-3.35835139182481	-2.2314581434446
FAM222A	0.228108741789621	0.436467959458024	2.91824589928308	0.0256534456353137	0.181693071454518	-3.37780377070311	2.23141812083114
CCDC34	-0.248570293504078	2.22165579586732	-2.91781565872484	0.0256698177560899	0.181697893356623	-3.36703256814619	-2.23117079447202
SPATC1	-0.613359777982683	-0.699072999219254	-2.93901841805094	0.0256823798882243	0.181697893356623	-3.34557787624334	-2.23098111641301
RNF145	0.12022783192975	5.5431092903225	2.90458103506425	0.0257390806981878	0.181899911047971	-3.35611517457565	2.23012597718984
GRAMD2B	-0.165320402100492	3.08716664336404	-2.91044786516762	0.0257619122978867	0.181899911047971	-3.38784357703919	-2.2297821000753
ACTMAP	-0.201246666215584	3.41165365337887	-2.90919558592593	0.0257672719829245	0.181899911047971	-3.36791308457339	-2.22970141362053
DNM2	0.116965306234487	8.29891142028864	2.90346563479781	0.0257675041151767	0.181899911047971	-3.39103762403173	2.22969791935349
APBB2	0.211932640832537	4.37806230262744	2.90456791741343	0.0257993796333034	0.182019910423326	-3.39193575775831	2.22921835822539
ZNF217	-0.119689532416081	5.92619313360355	-2.90281592902769	0.0258128064540621	0.182019910423326	-3.39694332157426	-2.22901650761597
EPHA2	0.226957861910522	1.434312755238	2.90897937631357	0.0258362869808442	0.182039954774406	-3.39033494422993	2.2286637338704
B3GAT3	0.198773101525399	5.2732223514682	2.90142643064527	0.0258494469484433	0.182039954774406	-3.11587982704331	2.22846613844241
PLPPR2	-0.203043738452166	0.748489323874163	-2.91039587025156	0.025866397168174	0.182039954774406	-3.38838502796844	-2.22821176094435
CPLANE2	0.288751742225106	1.00929578422436	2.90984274738301	0.0258722622708454	0.182039954774406	-3.3707151151376	2.22812377499456
ZNF100	-0.216129956546365	3.01959848615636	-2.90692608839488	0.0258972309153661	0.18211601095322	-3.38949768047924	-2.2277493981616
PDS5B	-0.157054611199932	4.89988402052117	-2.90117335382443	0.0259257955523685	0.182217258139106	-3.38309540454297	-2.22732148602781
KCNMB1	-0.186362632177748	2.18263524073796	-2.90534989401209	0.0259717796462753	0.182297311048459	-3.39412048208465	-2.22663347753725
POGLUT2	-0.237411314435074	1.04612190648811	-2.90720527488001	0.025979544640703	0.182297311048459	-3.3907890298657	-2.2265174025778
RCL1	0.152030816663991	3.49277159050721	2.89986567252195	0.0259797054230933	0.182297311048459	-3.40167663310942	2.22651499944046
IQGAP3	-0.262990967342025	4.22025001108078	-2.90113901332178	0.0260436986122601	0.182646702045196	-3.39981358271941	-2.22555954333154
ROR2	-0.371737015709671	1.15780660266968	-2.93715833909792	0.0260626560111663	0.182680044477178	-3.35331634994509	-2.22527688785587
CEBPB	0.191608805556025	7.65025930308285	2.89428361063213	0.0260878933097944	0.182757344090727	-3.40108086358122	2.22490087452451
GLUD1P3	-0.525522639825246	0.20097842079042	-2.92393513300276	0.0261123529210345	0.182766422728681	-3.07923659600353	-2.22453674797824
PATZ1	-0.196793406253332	4.20018395129633	-2.89767070069563	0.0261176088458494	0.182766422728681	-3.21217220769995	-2.22445854230328
C14orf119	0.113512091601541	5.55501242819977	2.8930346723242	0.0261455142797314	0.18285437781439	-3.4113074318003	2.22404355035615
SRGAP2B	-0.157095113611537	4.47862975778474	-2.8941948765883	0.0261998814838922	0.18285437781439	-3.40982498643288	-2.22323613403169
ATG4A	-0.128614010107588	4.02490660680005	-2.8944610722805	0.0262055925279778	0.18285437781439	-3.40988703318258	-2.22315140244334
RECQL4	-0.241426509294859	3.27658873249255	-2.89963723045417	0.026206028937045	0.18285437781439	-3.40278344477479	-2.22314492834084
HLTF	-0.209393774902452	4.06031913834756	-2.89535347668059	0.0262121084568562	0.18285437781439	-3.31277610601246	-2.2230547487161
LTBP4	-0.206032446577043	2.90352965342879	-2.90031979383476	0.0262154775843364	0.18285437781439	-3.40168312915554	-2.22300478106476
SLC33A1	0.113713697885374	5.23422671095057	2.88980893359093	0.0262524251827052	0.182918893756249	-3.280813877753	2.22245717375016
PIGP	0.12524886656156	3.29790511528323	2.89158415000714	0.0262591329330671	0.182918893756249	-3.41368919292528	2.2223578283638
MYBBP1A	0.138498806606234	5.51830497523318	2.88940863131858	0.0262710169785048	0.182918893756249	-3.41253656915847	2.22218187310114
RINT1	0.134779621221302	3.75009827671556	2.8896308648038	0.0263032037290512	0.182918893756249	-3.37934988249703	2.22170566104
PDK3	-0.147451669089053	4.93950721907595	-2.8903155987982	0.0263037640200057	0.182918893756249	-3.41545769569799	-2.22169737583742
ERCC5	-0.143065990145074	5.70595876024597	-2.88888800560935	0.0263100570244954	0.182918893756249	-3.40344071771129	-2.22160432962988
ENSG00000291203	-0.448837525833981	1.38176709527442	-2.91632035389826	0.0264004111227368	0.183447913484949	-3.36876588431155	-2.22027050075593
TMEM182	-0.352192926240484	0.466211936523783	-2.9013249532577	0.0264543723843432	0.183723616418695	-3.38584731399677	-2.21947579172133
SLC30A4-AS1	0.405136870357468	-0.0449443507105655	2.90444005122265	0.0264696704968643	0.183730654037058	-3.39540079073105	2.2192507451287
SHMT1	-0.183033473673526	3.35188614871957	-2.88775059509282	0.0264944035190049	0.183803138112967	-3.41876740189293	-2.2188871415887
PITPNA	0.107139214717262	6.75695476961073	2.88215969252691	0.0265169493527642	0.183860378746767	-3.42590794178705	2.21855594759938
SLC25A17	0.113663118575046	3.58163929249571	2.88187898010798	0.0265919933848095	0.184217494224345	-3.42661963012814	2.21745531467416
OPTN	-0.125039562518961	5.89270156166316	-2.88073368113161	0.0265970989561972	0.184217494224345	-3.42836149295248	-2.21738053135555
CD300LB	0.237627744247361	4.91596155805244	2.88048248209332	0.0266317207688706	0.184358015354797	-3.4286864579405	2.21687373888834
CENPH	-0.285930120493736	2.40186829593767	-2.88779433216691	0.0266910427663721	0.184669280291059	-3.4141442988922	-2.21600670761079
CERS2	0.126039730206432	7.53759415574605	2.87605467423862	0.026734333604611	0.184869354205649	-3.42353292844909	2.21537503241711
TMEM150A	0.156813668997127	4.24640315034006	2.87569227494032	0.0268038734349589	0.18515151257807	-3.43306234317853	2.2143621936183
CRELD2	0.160049692056898	4.55598078692733	2.87502351567134	0.0268189307480363	0.18515151257807	-3.42878666912494	2.21414318466263
LYSMD4	-0.263973276495886	2.15180914390446	-2.8850415746477	0.0268336486230822	0.18515151257807	-3.40931160152238	-2.21392921542884
CLCN4	0.165786248491987	4.2672253791855	2.87417738632166	0.026856754940519	0.18515151257807	-3.43239145589779	2.21359349892346
ABHD18	-0.137794346953859	3.42639619513343	-2.8767029821111	0.026876647845937	0.18515151257807	-3.43171546961397	-2.21330467047126
BMP2K	-0.147428272077268	7.13265644013457	-2.87207402732375	0.0268827327920667	0.18515151257807	-3.43936473880052	-2.21321635897648
PLEKHB2	0.10227476011847	8.82089824665542	2.871782858626	0.026887945001887	0.18515151257807	-3.44006641158551	2.21314072732248
FLT1	0.161931283595376	6.91902188464434	2.87158105931178	0.0268984026258108	0.18515151257807	-3.43847344874223	2.2129890203737
PLA2G15	0.210915125083646	7.56443834612794	2.87135731176106	0.0269046942161727	0.18515151257807	-3.42988181485746	2.21289777388888
MAN2A2	0.111608097869466	6.36219763659074	2.86819383283771	0.027022058099626	0.18585973865101	-3.4451909327894	2.21119902185088
CDC37	0.111364853540648	8.02197242060581	2.86725590079893	0.0270524794833556	0.185969530259177	-3.44599095140099	2.21075973527133
CA11	-0.347876842307944	1.18827819287824	-2.8835618597881	0.0270825656404961	0.186076901318408	-3.41267284389682	-2.21032570857037
ACOX1	0.101677935208898	6.42895110488545	2.86533266365903	0.0271258167632123	0.186274562310965	-3.44904111558569	2.20970249102849
CD1E	0.295637792067596	3.39103891650264	2.86992234847186	0.0271731338517637	0.186402369628229	-3.43816451789057	2.20902166746597
NOTCH2	-0.105672957038059	7.71151655118952	-2.8639749357089	0.0271734133923907	0.186402369628229	-3.45091305163868	-2.20901764832723
ANOS1	0.191664151017784	3.82448334868749	2.86541729096522	0.0272034319045299	0.186484132209801	-3.44895750003163	2.20858626002334
CCDC28A	-0.146942412255766	4.14772966389112	-2.86656056390977	0.0272177474720723	0.186484132209801	-3.4458694147941	-2.20838067934582
SHISA5	0.163470992721502	6.86217263345894	2.8624702516214	0.0272288291315509	0.186484132209801	-3.41390479277483	2.20822160371464
LINC02035	-0.222535491614918	3.34423767918067	-2.86793148038646	0.0272883696488266	0.186767834620484	-3.44452445205375	-2.20736786339588
ZNF514	-0.245320355705748	2.70557288951806	-2.86893452261185	0.02730260722373	0.186767834620484	-3.44124240179784	-2.20716395164043
MFSD5	0.160999730742687	5.22258279170435	2.8606430072306	0.027313815652397	0.186767834620484	-3.42656716837344	2.20700348811247
PTPN22	0.200506391229937	5.06890946563626	2.86027798215105	0.0273478512642851	0.18690120242361	-3.45143336870621	2.20651657114354
CECR2	-0.28567010157807	0.931434318464672	-2.86822313732225	0.0273761309040937	0.186995111889779	-3.44505014071083	-2.206112397243
BBS5	0.205781930382632	2.99699670045775	2.86081782808259	0.0274113468317715	0.187136275451298	-3.45365581057742	2.20560959288316
WDR7	0.100755239796928	5.89475719705291	2.85711092763346	0.027436034964571	0.187205454490351	-3.46015886257312	2.20525743398165
CDH13-AS2	-0.38479698581343	0.381376857849319	-2.87944055473032	0.0274577585007043	0.187219293970386	-3.42335427840797	-2.20494778901012
C1orf226	0.266984238926915	1.39759032689766	2.85782681139346	0.0274892859342045	0.187219293970386	-3.45887760235961	2.20449877604267
PAM16	0.184145336857085	2.56279877650679	2.85947854518595	0.0275078487712597	0.187219293970386	-3.4561389007017	2.20423461229245
MAP3K5	-0.118376606230411	6.00214840050599	-2.85502544640418	0.0275226410669448	0.187219293970386	-3.46277406298022	-2.20402421637719
LAMC1	0.120225449094214	6.81288447627829	2.8544195643374	0.0275265235100529	0.187219293970386	-3.46372356142616	2.20396901121254
ENKD1	-0.130758033232033	2.19912303888175	-2.85839952416588	0.0275589250720403	0.187219293970386	-3.45800222516302	-2.20350854924838
DONSON	-0.147410903161958	3.22337756055823	-2.85780406100598	0.0275676864162312	0.187219293970386	-3.45907928876409	-2.20338412108284
CLPB	0.113616350197404	5.75507198516261	2.85340030445605	0.0275683766761927	0.187219293970386	-3.4650761365561	2.20337431949546
GTF3C2	0.121028579477461	6.3631781381824	2.85329019182153	0.0275690672352597	0.187219293970386	-3.45821571909744	2.20336451387264
SPOCD1	0.23992077359861	6.10267419811924	2.85346285618787	0.0275943258093255	0.187291935915327	-3.46473186366406	2.20300599918306
TEX10	0.103204516177166	3.98244445789792	2.85221949096983	0.0276577664613757	0.187557129745272	-3.46674891401768	2.2021067830627
TBC1D3L	-0.786121668400718	1.73739754076036	-2.93512746211103	0.0276625622085819	0.187557129745272	-3.30886956627561	-2.20203887985629
BBS2	-0.152811504487633	4.61148735370965	-2.85294926990722	0.0276877929253687	0.187563887426692	-3.46560770400408	-2.20168180409087
RPS6KA1	0.157090624405473	8.32899897862979	2.84989868486462	0.0276927244770088	0.187563887426692	-3.46939921475609	2.20161204347464
PLIN4	0.241374670846732	0.937043911602588	2.84928203593112	0.0277345483417175	0.187719531970851	-3.47067574864677	2.20102084284139
MIR3945HG	0.312125292717134	2.79166036070367	2.85548076790361	0.0277448942836719	0.187719531970851	-3.46202780843573	2.20087471654744
CPSF1	-0.119031877862859	6.44749447640301	-2.84831304970454	0.027763574816321	0.187747160508686	-3.47175969649564	-2.20061099129709
DPEP2	-0.166419016931115	3.80199153775099	-2.85098284412347	0.0278211363897448	0.188037549261638	-3.46840538256038	-2.19979931807317
BAZ1A-AS1	-0.33164758872109	1.42576160105371	-2.86593878527126	0.0278726619830228	0.188286858416828	-3.43915497024482	-2.19907398518768
PPAN	0.14081630501128	5.04868504630212	2.8447122133664	0.0279064462129329	0.18841612135997	-3.47637291040631	2.19859902716352
MHENCR	-0.481197286620777	0.829325628343579	-2.8666141253861	0.0279261821522259	0.188450448500488	-3.42076854615313	-2.19832179737165
UST	-0.31384129492519	3.85196843406197	-2.85429871254021	0.0279478425627306	0.188497719476582	-3.46044818150582	-2.19801772896884
TAFA3	0.393962987813664	0.538483560053004	2.85096186354026	0.0279938685132991	0.188638173740822	-3.46266432912671	2.19737229149212
NETO2	0.113635084158743	4.78733299302058	2.84227141492593	0.0279979998189417	0.188638173740822	-3.4801576548685	2.19731440154546
ZFHX3	-0.154437976708609	6.22861684668946	-2.84056815487803	0.0280649466063654	0.188785965548001	-3.48175494263419	-2.1963773341725
REEP1	0.130897436619443	2.17598063772166	2.8422918551328	0.0280799707336091	0.188785965548001	-3.47927268271132	2.19616730324653
CREB3L1	-0.151462589915915	0.313154650713917	-2.8480923637087	0.0280828249025862	0.188785965548001	-3.47236289272476	-2.19612741412325
EIF4A1	0.112344715124292	9.87738716109272	2.83928028401433	0.0280920687297698	0.188785965548001	-3.48404088512996	2.19599824877834
HARS1	0.107235285032108	5.70462745888556	2.83950921388234	0.0280933243709279	0.188785965548001	-3.48358255798658	2.19598070634742
NACC1	0.165714583018227	7.68982176079099	2.83883965308128	0.0281091643149149	0.188793770975684	-3.47218754962891	2.19575946616428
ATF6B	-0.105328307845489	6.94467549546436	-2.83677956911194	0.0281913736320716	0.189220921882209	-3.48711443683436	-2.19461295248527
DUSP6	-0.173872830176485	7.00237324223052	-2.83655227568894	0.0282021852937486	0.189220921882209	-3.4823024240242	-2.19446238453565
LAMP1	0.141140996312144	10.1653140390829	2.83424824821062	0.0282836461548859	0.189372053106841	-3.49080882073301	2.19332952129491
NINJ2	-0.161948351861314	2.48816029008785	-2.84135967968978	0.0282887019978094	0.189372053106841	-3.48121719839486	-2.19325930319367
MBNL2	-0.206871263125885	4.23147397165009	-2.83808121827508	0.0283014717830244	0.189372053106841	-3.47211768652479	-2.19308199809863
MILR1	-0.138702398300687	5.73374761177236	-2.83456243305264	0.0283054167178104	0.189372053106841	-3.49003583163572	-2.19302723765761
MTFMT	0.131258477612557	4.11486115465101	2.83475967162235	0.0283128290881125	0.189372053106841	-3.49009485116709	2.19292436282333
IFT80	-0.222380282819084	2.35416830964412	-2.8399820761834	0.028313050701637	0.189372053106841	-3.35849361324702	-2.19292128744995
ANKRD13A	-0.12053343061152	6.01426469492762	-2.83341747326508	0.0283322533159737	0.189401996959488	-3.41006055111493	-2.19265488781373
SERTAD4	-0.366677976634909	-4.17767092964445	-2.84804044714979	0.0283851355749797	0.189636778057462	-3.47251202397056	-2.19192205063464
LPCAT1	-0.165220603676224	5.32676533496109	-2.83274819603506	0.0284014962270781	0.189636778057462	-3.49282101155032	-2.19169556456083
ABCC4	0.123536193704682	5.20714179635852	2.83109641034747	0.0284204812727265	0.189636778057462	-3.49519063039821	2.19143288895844
ZGRF1	-0.383595015284957	1.87668695148923	-2.84637210454007	0.0284263495642036	0.189636778057462	-3.46532164740522	-2.19135172632143
MED31	-0.204267704171058	2.16464043474366	-2.83818585152589	0.0284613764854792	0.189692384978258	-3.47404462226268	-2.19086757911027
LRFN3	0.318462462850941	3.98258938211983	2.83284724310713	0.0284641815431533	0.189692384978258	-3.22959826498284	2.19082882939611
DDRGK1	0.138647891253781	6.12262838556953	2.82791498659459	0.0285329400227955	0.190017184226262	-3.49876142628747	2.18988001089995
ITM2B	-0.138013129945428	9.09817734138736	-2.82749917856305	0.0285424661736229	0.190017184226262	-3.49779459674473	-2.18974871211145
XPNPEP2	0.293253597347547	0.330248601729723	2.83263813467684	0.0285605976453187	0.190039527632742	-3.49264716491111	2.18949891057298
P4HA1	0.117504236703712	6.15957700235143	2.82529453761072	0.0286323013696237	0.190418128343381	-3.4933893739412	2.18851236775134
YIF1B	0.179853114944464	5.71007372332705	2.82470349093149	0.0286558914386407	0.190424126355565	-3.243078541763	2.18818826658447
ZC4H2	-0.199691518958474	0.502623413355825	-2.83155455362649	0.0286628136078661	0.190424126355565	-3.49290972186845	-2.18809320732453
SRRD	0.125377716414289	4.28619807783672	2.82403390540656	0.0287228296329938	0.190500583825375	-3.50320404618707	2.18726986002473
CDK11A	-0.138952769789293	4.75707438077841	-2.82482757095769	0.0287323475863509	0.190500583825375	-3.49430040047252	-2.18713942134069
SORCS1	0.225961771869377	4.61438055469219	2.82436694141084	0.0287335921527763	0.190500583825375	-3.50367337874174	2.18712236794501
LRP10	0.137081469206766	8.1991455873565	2.82160077437631	0.028771301340409	0.190500583825375	-3.50783814135195	2.18660596749872
EIF4G2	0.102466594671555	9.77595865253122	2.82157060710606	0.0287722405718591	0.190500583825375	-3.50763746256571	2.18659311283369
TIMELESS	-0.164865492625158	5.00980731990744	-2.82398122068285	0.0287773936473151	0.190500583825375	-3.5047291072497	-2.18652259238743
RPL39L	-0.188325146722815	1.43931897402619	-2.82926915002596	0.0287779998734802	0.190500583825375	-3.49685798447074	-2.18651429682559
MYZAP	-0.19522042056862	0.145018037987655	-2.83432377317653	0.0289598026394303	0.191189146205954	-3.49109563463927	-2.18403328054453
DGKQ	0.134005402675092	4.42301816139799	2.81744050890735	0.0289767965027637	0.191189146205954	-3.51348482005795	2.1838020554126
TMPPE	0.140568591726843	3.22839354660696	2.8179392976179	0.0289941946172199	0.191189146205954	-3.50374834931315	2.18356545077641
CDC14B	-0.167492324697275	4.14355920095105	-2.81967876148756	0.0289971210552528	0.191189146205954	-3.51022460337192	-2.18352566486166
BICC1	-0.767613096019324	-3.78466034538943	-2.9176466309255	0.0290008827747384	0.191189146205954	-3.38523035175277	-2.18347452808947
POP5	0.153130630992624	3.39719399242432	2.81794892833577	0.0290031534216561	0.191189146205954	-3.51184610885949	2.18344366370414
EIF3J-DT	-0.274575213519704	1.28809789198468	-2.82696070780766	0.029008026005063	0.191189146205954	-3.46116316905525	-2.18337743880979
LONRF3	0.166060024068959	3.58777092141643	2.81700486529554	0.0290283762893843	0.191189146205954	-3.50115661005284	2.18310095481915
AVPI1	0.173999218942337	4.38315660133816	2.81615304484095	0.0290484312838252	0.191189146205954	-3.51532357170398	2.18282864588126
USP46-DT	-0.211436126041284	1.19736042169307	-2.82304936581657	0.0290504900689124	0.191189146205954	-3.50464198850456	-2.18280070062825
VAC14	0.136921204253287	7.87801589227517	2.8137127337545	0.0290795875275193	0.191189146205954	-3.45176166515359	2.18240592373637
PTGFRN	0.12376891536262	5.81254347616098	2.81369831146961	0.0290879706890635	0.191189146205954	-3.51858866238799	2.18229224910759
DCUN1D5	0.108007812511978	4.54286376595731	2.8143208837325	0.0290896141695908	0.191189146205954	-3.51787187468531	2.18226996702163
PICK1	0.118551771472205	4.30598464128657	2.81463814725185	0.0290901227744558	0.191189146205954	-3.51634043382352	2.18226307164541
TSPAN32	-0.444419767337809	0.572619348757889	-2.82568753383361	0.0291344412541567	0.191234241277238	-3.50170273690034	-2.1816626248898
WWP1	-0.179967900626867	6.30523804411266	-2.81288006719986	0.0291351675525606	0.191234241277238	-3.51852760541195	-2.18165279121985
COL5A3	0.216373883608194	2.05540167852385	2.81389015196734	0.0291634920763745	0.191234241277238	-3.51836355884918	2.18126945761402
CEBPA	0.216713984132223	6.45367277057507	2.81103020359814	0.029191240343809	0.191234241277238	-3.51987839572523	2.18089423340333
JAGN1	0.15784363200335	4.45947023828897	2.81136581090894	0.0292083647406595	0.191234241277238	-3.46760536958039	2.18066282294681
RAMAC	0.136614944136495	4.48489089268709	2.81021810118145	0.0292233640476527	0.191234241277238	-3.26706533396324	2.18046022577614
MCU	0.123448594302863	4.83605714616222	2.81053309877139	0.0292432786175356	0.191234241277238	-3.52276538173368	2.18019137586871
LDAH	0.131004211450564	4.4826355935179	2.81050095841551	0.0292471173921418	0.191234241277238	-3.51939524344573	2.18013956990358
PTGES3L	0.22568120384431	1.5533964483991	2.81273948633229	0.029247966362542	0.191234241277238	-3.51774763731295	2.18012811346173
POLR3GL	0.129623902670928	4.53418654551803	2.81050397588277	0.0292510293548463	0.191234241277238	-3.52257765589574	2.18008678225152
GDF11	-0.351201161054275	0.469527755533953	-2.82032463593814	0.0292605338853681	0.191234241277238	-3.50171593198479	-2.17995855432592
CDK5RAP3	-0.203751024636822	5.68976457102346	-2.80958054037577	0.029291698220523	0.191333507652004	-3.51731029901997	-2.179538359981
ALDH9A1	-0.112931197218657	6.32486998962255	-2.80792057945701	0.0293203950288319	0.191333507652004	-3.52648571673287	-2.17915177577994
ZNF530	-0.263956585685782	1.36912039933923	-2.82008125193171	0.0293489594129202	0.191333507652004	-3.48478489361578	-2.17876729865577
ZNF70	-0.17890888312973	2.27936111314383	-2.81425767119725	0.0293500861040349	0.191333507652004	-3.51677640162585	-2.17875213997388
OSBPL5	-0.229959748553396	0.825677919492339	-2.81578675428609	0.0293501018968592	0.191333507652004	-3.51580116487927	-2.17875192749826
RAD9B	-0.168534361021089	1.05685826443998	-2.8118201909214	0.0293815391197359	0.191441416493437	-3.52075663458997	-2.17832916801636
NLRP3	-0.164750056001053	5.79431499914893	-2.80564124535547	0.0294434651410891	0.191747771465665	-3.52917208385733	-2.17749754020185
STAC	0.150787776560981	5.90212158325259	2.80261766652896	0.0295254041253109	0.192168573533537	-3.53351485139756	2.17639946025962
MRNIP	-0.251499267816684	1.90957187588627	-2.8125512623989	0.0295379622046185	0.192168573533537	-3.46064578472308	-2.17623139875681
WDR77	0.107288929426455	5.6666033392752	2.8002921803367	0.0296226190158911	0.192498292725542	-3.53650596686208	2.17510005948607
TUBB3	0.200418260708222	4.24933553140281	2.80175924337375	0.0296297275052337	0.192498292725542	-3.53408722251803	2.17500518943586
PM20D2	-0.206665762092115	2.2969978173818	-2.8065550238497	0.0296418789935844	0.192498292725542	-3.52221217922646	-2.1748430607327
ATP6V0B	0.199511939471245	7.92276827138931	2.79940102788777	0.0296485086214662	0.192498292725542	-3.35256907033623	2.17475463040034
TRPM4	-0.122786020954692	4.9163030293771	-2.80032099583866	0.0296856925547339	0.192560797812469	-3.53671149650058	-2.17425896158933
STX4	0.123185276590933	6.73863064934608	2.79813870320302	0.0297023009374205	0.192560797812469	-3.53962567652165	2.17403774120451
GPX7	-0.462354300942299	-0.130311462685263	-2.82499700764198	0.0297053138979745	0.192560797812469	-3.5012294902438	-2.17399762056276
DOCK1	0.104565009523903	5.56857763655892	2.79779543377548	0.0297296428670085	0.192560797812469	-3.54020008619487	2.17367378367768
COX19	-0.133631746637047	3.950149789792	-2.80107988719214	0.0297329921050819	0.192560797812469	-3.53275296923216	-2.17362922064472
ADIRF-AS1	-0.467728762147074	1.47749773635717	-2.81760941234408	0.0298121708383806	0.19297641737456	-3.25528871354999	-2.17257696912152
SRFBP1	0.106008686414623	4.06088979694643	2.79620928667596	0.0298291971630441	0.192978693211224	-3.54219513829097	2.17235101049947
SIGLEC9	0.159099059478683	6.66870695139623	2.7946592625289	0.0298425299951115	0.192978693211224	-3.53944222025781	2.17217414611099
EMG1	0.160369011462516	4.86224753729671	2.79457441928853	0.0298675408730429	0.193043372215617	-3.49278131346651	2.17184255178336
SYNE2	-0.430091296977995	-0.105021238471426	-2.80476601182603	0.029925174369597	0.193122097326205	-3.5293071125014	-2.17107935452023
KLF7	-0.180874598264482	4.63025534341731	-2.79513118992516	0.0299317891049649	0.193122097326205	-3.5282434303977	-2.17099184138254
TOLLIP	0.170274413624009	6.7563637202472	2.79185487012981	0.0299558922885226	0.193122097326205	-3.5379002768578	2.1706730961721
ZC3H6	-0.150548901206712	3.43949339208459	-2.79616455416361	0.0299650454978023	0.193122097326205	-3.54183478282197	-2.1705521100984
EZH1	-0.212486168040034	4.66868996967872	-2.79407279441778	0.0300018412991071	0.193122097326205	-3.52219353896438	-2.17006606771415
MCRIP2	0.199376639053457	5.37323309115935	2.7910645097723	0.0300039157529466	0.193122097326205	-3.54496971129753	2.17003868113954
FBXO4	-0.187820778939685	2.64665179217252	-2.79758439633014	0.0300206208561815	0.193122097326205	-3.53673094555634	-2.16981820260916
CALHM5	-0.769587456904323	-3.61761893953513	-2.91931988303679	0.0300324604312791	0.193122097326205	-3.38837847392235	-2.16966200449734
G6PD	0.186230338817144	8.97507277855729	2.78977559069131	0.0300375723232439	0.193122097326205	-3.55087191242205	2.16959458027072
[truncated: 10,863 more rows]
