# Supplementary material for: Integrative analysis reveals generalizable human neurodegenerative disease-associated glial states
Source: bioRxiv. 2025 Sep 25:2025.09.25.678630. Preprint. [Version 1] doi: 10.1101/2025.09.25.678630 (PMC12485690; doi:10.1101/2025.09.25.678630)
Supplement: Supplement 12 [file media-12.zip › iMG_DE_results/UV-DAMPS_672000.csv]

	logFC	AveExpr	t	P.Value	adj.P.Val	B	z.std
SLC16A10	2.0317446437417	4.84089436441694	33.4115468075055	1.28813429783537e-07	0.000645335188873293	7.78614142513738	5.28052616047362
ENSG00000255750	2.28896141976239	2.56204511523507	56.915187407226	1.37945509875948e-07	0.000645335188873293	9.29308434548407	5.26796352118235
SH3PXD2B	1.16086814827294	6.90005927967334	24.3873279221214	2.15069636711075e-07	0.000645335188873293	6.88309908847353	5.1858172443799
CDT1	-2.20884358385877	1.89391474914167	-84.2478194910383	2.21425165867243e-07	0.000645335188873293	15.5476994635737	-5.18038772897451
EPB41L3	0.999815009074739	7.67593864788746	22.442101376547	3.5955081015911e-07	0.000645335188873293	6.60378510392821	5.08921393110475
RARA	1.14662080662071	5.63337750269138	22.7679688956225	3.61856484737298e-07	0.000645335188873293	6.76570374924136	5.0880015129545
VSIR	1.35685397189591	6.11386437143969	21.6396195824955	4.76040439224041e-07	0.000645335188873293	6.48161103834864	5.03572626552875
INHBA	0.906952976991965	5.58618754475922	20.2733244957266	6.98865179980731e-07	0.000645335188873293	6.22059848021468	4.96167873857189
UBE2T	-1.41988549771334	1.21455320657843	-33.9704668847938	7.08171914874199e-07	0.000645335188873293	8.06584293707325	-4.95910909672643
MOB3B	1.48338281811929	6.18503405280872	20.2149858251448	7.13880057054081e-07	0.000645335188873293	6.47866047996647	4.95754909687281
IL7R	2.13565511638562	8.56731224077768	20.1055039808323	7.36611487357802e-07	0.000645335188873293	6.27107831738916	4.95145369350185
ITGB7	1.56199143942867	6.05808307455483	20.6242735244233	7.49984469255827e-07	0.000645335188873293	6.28765946382591	4.94795186943271
SLC11A1	2.64699909169141	6.23776928434766	20.4725170429984	7.95274989417938e-07	0.000645335188873293	6.37229831196187	4.93652340094572
EBI3	-2.16129188926191	3.27102526563857	-41.0402542073846	9.00623850862688e-07	0.000645335188873293	9.03686064963082	-4.91219506445373
ARL4C	2.50272513787109	4.96245676141475	24.9464169774505	9.14841529144596e-07	0.000645335188873293	7.23757225773868	4.90912393250816
SEMA6B	2.64781467342359	6.41857385438356	19.6119660039734	9.16719650159449e-07	0.000645335188873293	7.80139944877003	4.90872168431088
TMEM45B	1.68634215654725	3.541844623639	24.9936949699584	9.40296621578223e-07	0.000645335188873293	7.00882439050394	4.90373847477492
TMEM106C	-1.00662138254876	3.52339335188091	-24.373686339488	9.41681402342962e-07	0.000645335188873293	6.91599245491226	-4.90344954174614
GPAT3	1.03187846780748	4.96226526329	19.5895367897453	9.72016137895049e-07	0.000645335188873293	6.08676812123444	4.89722076880754
GREM1	1.57343640971554	1.63504957622279	23.4737579505967	1.01920183059184e-06	0.000645335188873293	6.78248572540484	4.88789437713693
ITGB3	1.40178433360832	7.18526061495744	18.7519450215168	1.08142698395663e-06	0.000645335188873293	5.9202959165076	4.87621142708133
NUF2	-2.08239883278121	0.9365196449029	-54.4108365565125	1.10382321219192e-06	0.000645335188873293	12.8859579850937	-4.87216428307465
SLC37A2	0.770599111255896	8.88635180939691	18.4953773463026	1.17380995098418e-06	0.000650087791299114	5.85099263768149	4.86000802426193
RUNX3	1.15603742964309	6.3118615690909	18.4619259184025	1.21303895126565e-06	0.000650087791299114	5.85078803486499	4.85349582782707
TGFBI	1.50980401371785	9.89801602771503	17.7495327281662	1.55797501158642e-06	0.000721593787904268	6.61744762198956	4.80365201885483
RNF149	0.768115595899157	6.40884850052299	17.462344330065	1.66451502785794e-06	0.000721593787904268	5.62699813376543	4.79039717815972
IFI30	0.941244261872542	10.3668921118222	17.4533941422365	1.6866745904315e-06	0.000721593787904268	5.60744206663598	4.78774298793401
FCGR2A	1.15375792662083	8.32395620808516	17.414317644713	1.70361613703784e-06	0.000721593787904268	5.62905064763889	4.78573630251067
CYP1B1	1.95399779289988	8.28518711094365	17.38656476012	1.75256951710643e-06	0.000721593787904268	5.62942486519635	4.78004386549404
CCL8	-2.27824318847288	2.40999563021416	-47.6682261928248	1.77865263155891e-06	0.000721593787904268	12.1599300178898	-4.7770729470811
TFAP2C	1.16051329612459	3.674890175948	19.2944685182435	1.83607027170729e-06	0.000721593787904268	6.03612790388408	4.7706778072685
MLXIPL	-1.0248688309054	4.29118483427872	-19.999995587898	1.8373083690445e-06	0.000721593787904268	6.18073081201129	-4.7705420360347
NCF2	0.723485198355345	8.83118024952155	17.163037009007	1.85139130779357e-06	0.000721593787904268	5.53220944966609	4.76900384105185
ASF1B	-1.51897625008022	2.94026299992403	-27.1946851320641	2.08656412757486e-06	0.000789334935554938	7.45769727001988	-4.74485435342979
SIGLEC10	-1.16205369472997	5.75382044077222	-17.6014016617527	2.16607612680259e-06	0.000796002032655283	5.64269072717946	-4.73727830056829
SIPA1L1	1.29320579790983	5.77222990751982	16.7272358393402	2.33685870816303e-06	0.000817809424779834	5.45684110181877	4.72187014605955
AURKB	-2.37982159635869	1.56919411538417	-16.5407628588979	2.40705461360456e-06	0.000817809424779834	4.79421081605075	-4.71584853178202
MMP1	2.4867487288474	2.36558422495896	32.4680411251235	2.41616841405953e-06	0.000817809424779834	8.40666691762821	4.71507912108191
MCM2	-1.41273847706234	4.38900927207242	-20.7318511605456	2.66808208377001e-06	0.000826365371541224	6.34988009512017	-4.69484557215342
PLTP	-0.939777947152643	8.58059258560558	-16.0874593243352	2.78637228227687e-06	0.000826365371541224	5.23930277817714	-4.6859698906308
CTNNAL1	0.815720906495896	6.33227959050141	16.0568515510013	2.80370255602007e-06	0.000826365371541224	5.23003902219599	4.68470001863467
FEZ1	-3.11707060953694	1.92498665080225	-16.3638940408772	2.85083768399352e-06	0.000826365371541224	4.39673537429909	-4.68128393050587
ABCG2	0.973278187438945	3.89471107338853	16.7924171512266	3.03545382914507e-06	0.000826365371541224	5.43570235243679	4.66840614788938
MMP12	1.14731851713939	8.80334238756934	15.6984446671801	3.20883508485668e-06	0.000826365371541224	5.14419199290388	4.65697877729119
QSOX1	0.695700963660394	8.32376016987743	15.6620547159353	3.22474781918131e-06	0.000826365371541224	5.11535263849782	4.6559598475345
COL23A1	1.16253775251732	4.50381641591837	16.6607287811792	3.25753459971425e-06	0.000826365371541224	5.40298442196581	4.65387555007952
NPTX1	3.08063487672162	-0.578519250494621	15.2942872794891	3.27035464360186e-06	0.000826365371541224	4.48339591029244	4.65306603080495
AP5B1	0.838468903741863	6.82874794168508	15.6078554034602	3.28480023470423e-06	0.000826365371541224	5.11288419322603	4.65215750549173
ENSG00000258875	1.88892232158326	1.68843995805135	23.7418498215455	3.43731269388098e-06	0.000826365371541224	6.97002462655604	4.6427926480783
MS4A6E	1.21232346265096	-0.34359017405561	16.6894019343603	3.57640040953734e-06	0.000826365371541224	5.40849372326184	4.63459322188833
C4orf46	-1.06750080050493	2.14796530346091	-20.595060155057	3.58156181031724e-06	0.000826365371541224	6.34399788194442	-4.63429486815338
SLC17A7	0.785624238624986	-0.225047276146453	15.9604474622135	3.62401903339219e-06	0.000826365371541224	5.20246243998332	4.63185616319551
WNT5A	1.03906509650457	2.84452837021673	16.9253637985059	3.72928389357502e-06	0.000826365371541224	5.47418725375655	4.62592602862896
ALDH1A2	0.694407958542574	10.3257684048569	15.240646318002	3.8156012822906e-06	0.000826365371541224	4.98545118929852	4.62118185021362
LIME1	-1.46922467057391	0.142292837794448	-24.6052472252272	3.82983310862634e-06	0.000826365371541224	7.71255640828648	-4.62040953503262
STAT4	1.98152536074833	3.12351955476426	23.4154820186447	3.83261265023385e-06	0.000826365371541224	7.04673643473168	4.62025901946835
SNAI3	0.888601959970607	4.47798492551267	15.7180516015314	3.83304982010544e-06	0.000826365371541224	5.13138625321113	4.62023535571049
TOM1	0.619385442457181	7.0975413923993	15.2155045502072	3.83374991370599e-06	0.000826365371541224	4.97763187652829	4.62019746542822
RASAL1	2.58005033515804	4.75606560649532	20.6104720829104	3.84275553151153e-06	0.000826365371541224	6.38068119509255	4.61971065624854
ARHGEF39	-1.94087646658819	0.169944424267669	-32.817775783095	3.85491543247344e-06	0.000826365371541224	8.90763157150776	-4.61905507092418
IL1RN	1.50821694772681	9.29148076118356	15.1470621046546	4.03376515544936e-06	0.000846726414289026	4.95846281629812	4.60963500811221
S100A8	2.23517649764952	3.23316099587375	24.4660202861077	4.08156100807958e-06	0.000846726414289026	7.16258617540005	4.60718537843699
MAP2K6	-1.45048304545563	0.948933696407692	-24.692291214796	4.20940440676573e-06	0.000859386658409854	7.24343866931885	-4.60076582945475
CEP55	-2.17431651461962	2.54859661547979	-38.3736837016045	4.32090194007933e-06	0.000861354944009285	11.1106655935766	-4.59531780730333
CD14	0.784781622852783	8.55197981513339	14.8761088419711	4.41016881482051e-06	0.000861354944009285	4.87008884339062	4.59105226036465
LRP12	0.815526150265102	5.84991413028315	14.8426388692863	4.53301496118798e-06	0.000861354944009285	5.08107216802665	4.58531546017686
PAQR5	0.998455937564729	5.84449005442672	14.9274491208512	4.55233026452143e-06	0.000861354944009285	4.88727181564417	4.5844270306883
ZNF367	-1.96125201333314	1.00676367759714	-37.4597516484735	4.55389023422729e-06	0.000861354944009285	10.9174449802131	-4.58435543577982
KCNK13	0.622205286875115	5.73835006968022	14.7848367792192	4.62553281329855e-06	0.000862226131081825	4.84297894047165	4.58109245580607
MAMLD1	0.739789700663302	2.25810236088326	15.2426260904681	4.94163663270933e-06	0.000901714490508264	5.00223905240849	4.56725035848826
ITPR2-AS1	2.36533730343745	2.60140444705818	26.1684120733445	5.03014548074669e-06	0.000901714490508264	7.57915597644502	4.56352651015168
CDKN2C	-1.37528158105957	3.40916423773998	-20.4084429092074	5.04769424013334e-06	0.000901714490508264	6.33980761406793	-4.56279563812091
APMAP	0.587430113579933	7.51959957265227	14.4056940493635	5.33804429480161e-06	0.000940519530407375	4.71327771886254	4.5510437618014
FBXL5	0.65798906344752	6.01492000101342	14.3555128635713	5.49364599280389e-06	0.000954855064316806	4.70741814884438	4.54499537667332
TSPAN7	-1.59625318497482	1.90023529868788	-23.6153891307694	5.63593113417228e-06	0.000966524616636319	7.06408871667839	-4.53960648895423
FAM89A	1.0359093611924	4.2390592005463	15.0278581281341	5.76444914104137e-06	0.000972208090720818	4.9722950848618	4.53484980402556
ENG	0.618072072222399	10.0853478616295	14.2041901459428	5.83347058611151e-06	0.000972208090720818	4.64612447867032	4.53233692953777
TYMS	-2.10132101770675	4.46342017248597	-20.3682966898091	5.89583510155682e-06	0.000972208090720818	6.35523497383204	-4.53009076836853
GLRX	0.721650767881447	6.09191414750787	14.0225654348953	6.32427795364927e-06	0.000998739603192093	4.72155608105491	4.51524777040077
ADM	0.790078464799195	3.64643416145267	14.5574598345183	6.33349172138027e-06	0.000998739603192093	4.77515131022372	4.51493925567661
CENPA	-2.08023336417331	0.193668766718977	-33.7629331932681	6.34850967284788e-06	0.000998739603192093	10.0877126106343	-4.51443731232341
COL22A1	1.3966293301678	4.48139045038767	15.35683493125	6.48287705396914e-06	0.000998739603192093	5.02956890203916	4.50999625389723
RNASE4	1.3632654893254	1.66837382136235	16.5709939713996	6.51395362983928e-06	0.000998739603192093	5.39091402063121	4.50898166889936
HMGCS1	-0.809820724932602	4.90276360782438	-14.8273326248401	6.52263463443755e-06	0.000998739603192093	8.57424507203092	-4.50869907976263
DHCR24	-0.690743194338281	6.72104533574361	-13.8618779679722	6.7564392306722e-06	0.00102236848688124	4.52441206276283	-4.50122042652887
CYTIP	0.831114695351797	5.42560328282071	13.9033816791831	6.93140499409157e-06	0.00103664803527914	4.70899697464323	4.49578407224528
FOSL2	0.981076812413692	6.07255924060469	13.7926162466962	7.0449576434455e-06	0.00103711019919915	4.63801254321541	4.4923256846976
HPSE	1.1587804257079	2.72250949193875	15.2762984419379	7.13885110717624e-06	0.00103711019919915	5.00227042196753	4.48950607648593
SLC35B4	0.82490494249589	5.84460879526628	13.7524509248144	7.17639618478655e-06	0.00103711019919915	6.35767059492369	4.48838851842924
TNFRSF21	0.666339289693811	5.37432020413847	13.7245456682668	7.54123820360544e-06	0.00107107052627617	4.47290464956609	4.47781082356335
SLC12A8	0.867391340319965	2.26392709300304	14.3736541646054	7.63332278502683e-06	0.00107107052627617	4.70388776611249	4.47521844809722
ZC3H12D	-1.45715327751065	2.93575783160487	-21.2951835186351	7.66121041963982e-06	0.00107107052627617	6.91209841107155	-4.47443924977993
ENSG00000285103	1.99572459740867	1.19186224561552	20.495138097706	7.84894888492847e-06	0.00107931751764093	6.43971476053273	4.46926323093449
RBP1	1.7963873630729	2.38983692810289	18.553122385891	7.92592146943004e-06	0.00107931751764093	5.9407993976179	4.46717520694999
NRP1	0.655228060488443	9.44533783161695	13.4313953550682	8.1685802780429e-06	0.00107931751764093	4.46141205994786	4.46071725482763
RNASE1	2.84415557795474	6.32607474846401	14.5150738917559	8.18408548222782e-06	0.00107931751764093	4.78517982961887	4.46031086839477
C1orf162	0.985245946655861	4.95858428169726	13.7859274596939	8.18494142830935e-06	0.00107931751764093	4.50304945731648	4.46028845576302
SKA2	-1.03764809706345	3.31770547087593	-16.8048227487309	8.22899595170507e-06	0.00107931751764093	5.47097372739241	-4.45913791893042
STXBP1	0.7974022743679	5.10589864322721	13.5507197004696	8.43113584818284e-06	0.00107931751764093	4.41197600826049	4.45393315669732
CYGB	1.01555570402899	5.24769686806607	13.6888689758899	8.43904191121888e-06	0.00107931751764093	4.46070253981415	4.45373202129084
TNFAIP2	-0.657324375152766	6.74865237817442	-13.3443501407567	8.48746107922022e-06	0.00107931751764093	4.37324980621313	-4.45250412096588
TNFAIP8L3	1.02036978819189	4.03178406237242	13.9680603250113	8.6680426408795e-06	0.00107931751764093	4.56429619644497	4.44798290497777
DACT3	-0.952687112724156	1.61220918973928	-17.2242840389047	8.96636346743957e-06	0.00107931751764093	5.59734098183241	-4.44070741691854
ADAM19	0.948939797946207	3.28428855179436	13.5819108589816	8.98246071631967e-06	0.00107931751764093	4.42065669967025	4.4403214434857
NREP	-0.98870000043462	4.43218830476609	-15.0368080039466	9.00563663268161e-06	0.00107931751764093	4.93879099530588	-4.4397668997884
GBP2	-1.3557858457132	3.78545542950293	-18.1326475704063	9.06451769256868e-06	0.00107931751764093	5.85732201834288	-4.43836412810313
RACGAP1	-1.14782868600298	3.69966080040001	-16.4323324448239	9.10476923758744e-06	0.00107931751764093	5.36665637124279	-4.43741018411348
FLVCR2	0.653922213876581	6.79830677930824	13.157802771124	9.21315089570511e-06	0.00107931751764093	4.26011692930347	4.43486147967291
LY75	-0.806000865269533	4.87359148676522	-13.8851967221249	9.27683545340914e-06	0.00107931751764093	4.53249619174315	-4.43337720182448
RARG	0.917485850655711	3.67225135996602	13.907389339746	9.31025731749739e-06	0.00107931751764093	4.60565635623207	4.43260213859369
SOX4	-0.660080995074715	4.12843891028693	-14.4900175139228	9.41486089434126e-06	0.00107931751764093	4.74612346089974	-4.43019341455501
SMOX	0.983427260453277	5.40580167075647	13.2950250402334	9.44174730870312e-06	0.00107931751764093	4.32788142237257	4.42957842730671
PLD4	-0.662535391006667	4.90871364837159	-13.7714373472279	9.48241949101423e-06	0.00107931751764093	4.49190932003631	-4.42865128322179
PTGIR	-2.0135499273105	0.602865509927535	-25.9637178757671	9.96976729809668e-06	0.0011163446428449	7.99230635768554	-4.41782807367779
SKP2	-0.730213190951303	2.95534854556293	-15.0238267778868	9.98131192094256e-06	0.0011163446428449	4.92743466775145	-4.41757786242894
SLC31A2	0.641234120179022	6.84857782785658	12.9383175248958	1.02069495852227e-05	0.0011254239920293	4.17276253363262	4.41274222795314
GPX3	0.696529384473201	7.69667727635379	12.8754416341129	1.04999641312675e-05	0.0011254239920293	4.14736912583146	4.40661279615548
KIF14	-1.9716083391613	1.39604784867582	-29.2219238274811	1.05028855634902e-05	0.0011254239920293	9.20219168129985	-4.40655251042737
NBEAL2	-1.47233574853003	5.71295191870696	-13.4687674386945	1.05287631038002e-05	0.0011254239920293	4.44545765427829	-4.40601920792234
MCM5	-0.903934514413961	6.27692880114675	-12.9692336099563	1.05709024645905e-05	0.0011254239920293	4.19826015907181	-4.40515344321226
DPYSL2	-0.715783940705036	7.1010064129866	-12.8365757772202	1.07220247777263e-05	0.0011254239920293	4.19367853884293	-4.40207546427358
TTK	-1.97932759441577	1.62493506218462	-26.0709086877009	1.07553331133691e-05	0.0011254239920293	8.08419135641054	-4.40140263155679
IRAG2	-0.807898795407369	3.95381097297987	-14.6169308551916	1.07624903607218e-05	0.0011254239920293	4.79557868171627	-4.40125831394877
IL12RB2	-3.4273389830217	-2.34462606780371	-12.6618240740734	1.11431765091484e-05	0.00114999201382785	3.44000002039902	-4.39371132311766
ADK	0.626851669200236	4.77370771932582	12.8782636290202	1.12193647367066e-05	0.00114999201382785	4.14902686298577	4.39223052258183
BMT2	-0.535428776180184	5.26007245343423	-13.0744354921533	1.12656658173153e-05	0.00114999201382785	4.22695393058852	-4.39133529378959
FEN1	-1.0675154136387	4.30193352944512	-14.655191467979	1.1387209102393e-05	0.00115324632657463	4.81080853248324	-4.38900186868553
ZFP92	0.902633709314509	1.84296317516989	13.2739791835772	1.15238634184832e-05	0.00115796821319165	4.30464933726799	4.38640656298855
CDCP1	0.743761656733287	4.90002430485647	12.7420045851288	1.18266084443816e-05	0.00116547656635254	4.09394676194442	4.38075999051078
PDE3B	0.661102511347487	6.11651663793093	12.6381268140872	1.1851900869473e-05	0.00116547656635254	4.05262582864211	4.38029451924265
ARL11	0.549695177857731	4.41058517184858	12.7522011440736	1.18748625591073e-05	0.00116547656635254	4.10023467147963	4.37987276218824
SRGN	1.04396582053577	7.15709440302851	12.598929501089	1.19610407991397e-05	0.00116547656635254	4.07499856521988	4.37829676484352
TUBA1A	-1.43739487383816	8.20531730864079	-12.5965252196251	1.22493486732354e-05	0.00117188476362846	5.36311667947627	-4.37310194611041
TMIGD3	0.731488597750912	7.19846075641496	12.541666524816	1.22870220265232e-05	0.00117188476362846	4.03060274361058	4.37243177452508
CXCL5	3.4907383289462	5.39401887442496	16.0096400268208	1.2358039642873e-05	0.00117188476362846	5.40209025252347	4.3711737567661
SPR	0.609087953139689	4.98896316661454	12.5860616033704	1.23912554698702e-05	0.00117188476362846	4.03015297906846	4.37058773230266
ICAM1	0.551698679995577	9.39269963317257	12.4724161378753	1.27330056647885e-05	0.0011954154661351	3.98201088476684	4.36464381728958
XYLT1	0.663184770383373	6.20261558760813	12.4189591338122	1.30793838282119e-05	0.00121903648404682	3.96066475140486	4.35877275474663
PCSK5	1.19797060512589	3.97024790436084	13.4168653955457	1.32630894262239e-05	0.00121931694725959	4.37352333914686	4.35571890234413
ARMC9	1.052844576329	5.62054046516383	12.5725750279046	1.34298724746256e-05	0.00121931694725959	4.02467916694399	4.35298111231815
ACVR2A	-0.895950125625791	3.91253860783001	-14.3262499913104	1.3479999769933e-05	0.00121931694725959	4.69890322729929	-4.35216459634306
ENSG00000278330	0.916383987821144	2.04783950368836	13.3193238890068	1.34835037922733e-05	0.00121931694725959	4.32430156489379	4.35210762821299
FBXO5	-1.26911064409798	2.18714524705066	-17.15230146626	1.35782386382205e-05	0.00121931694725959	5.61108243827714	-4.35057276436283
ESCO2	-2.02109561955491	1.70635569998702	-26.5053596995094	1.38074218189927e-05	0.00121931694725959	8.5543884058087	-4.34690145067728
CDCA2	-2.05913146875615	1.02041854181867	-27.4515381088119	1.38829852140023e-05	0.00121931694725959	8.91585091044141	-4.34570372464017
C3	-0.526302291615633	7.88866003951889	-12.2939695417109	1.39007768662104e-05	0.00121931694725959	3.90615500003868	-4.34542262054996
AMOT	-1.44656546444787	0.258261823638317	-17.5645140024112	1.41148527298208e-05	0.00121931694725959	5.73582359113699	-4.34206691458864
MMP8	1.15352131280846	1.25548049486635	14.3347476423791	1.42198878067646e-05	0.00121931694725959	4.70037327494557	4.34043816923153
IFNLR1	0.656254715743566	5.32734839737831	12.29848177003	1.439249563214e-05	0.00121931694725959	3.90897254884751	4.3377863516329
CIT	-2.34261670954259	2.45923528466082	-12.1929011887006	1.45493686453832e-05	0.00121931694725959	3.63540669756517	-4.33540244944219
SEPTIN3	0.755073245769962	3.83104563164858	12.5472009876939	1.47745443664336e-05	0.00121931694725959	4.01388299386862	4.33202308858598
C16orf86	-0.643549334782352	0.989239330003438	-14.0058971887677	1.47784159276983e-05	0.00121931694725959	4.5829994368105	-4.33196541605318
ABCG1	2.38528404785959	5.03673767748836	14.2378846259699	1.4806188609735e-05	0.00121931694725959	4.84195252153071	4.33155212344193
VILL	-1.24689479059782	1.53282477968035	-17.3454903339821	1.48348197436397e-05	0.00121931694725959	5.94907461631731	-4.33112682910234
AOAH	-0.854411265723143	6.07034713527632	-12.2268078035855	1.49118387424193e-05	0.00121931694725959	3.87789721549281	-4.32998664153603
TUBB	-0.855050980446337	9.78686949741203	-12.1787605350775	1.50248711780751e-05	0.00121931694725959	3.86375725447243	-4.32832343855669
HK2	0.568608449184336	7.50984491703328	12.1257760594081	1.50413734084051e-05	0.00121931694725959	3.83640440165939	4.32808161698807
MELK	-1.47150261134337	2.58517864594685	-18.054917816535	1.50560254294023e-05	0.00121931694725959	5.89563017380073	-4.32786712006685
CSF2RA	0.680520975795141	5.94408049977294	12.1189215124438	1.51793007393677e-05	0.00121931694725959	3.83195676198775	4.32607028354606
IL3RA	3.07658447157689	3.12009080056322	11.2863984914411	1.52493461918466e-05	0.00121931694725959	5.89623998676963	4.32505550382956
RRM2	-2.72956906810996	3.78246561222208	-27.2939682061142	1.52671381629472e-05	0.00121931694725959	9.14353383717749	-4.32479845141815
CYTL1	1.01184155082482	0.997374982351518	13.2500305587415	1.53575917785768e-05	0.00121931694725959	4.30083129685823	4.32349600889884
SLC25A45	-0.867446623516508	3.2886052824327	-14.6308706843294	1.56893027891999e-05	0.00123801111947662	4.81192560653167	-4.31878148188147
NQO1	0.991345302488935	5.70476669302509	12.1183017148758	1.58636576042807e-05	0.00124413636650158	3.83792277308405	4.31634138638379
DHCR7	-1.20772325304097	3.17963497660055	-16.0353806207426	1.65879894133991e-05	0.00128851748885687	5.4038459750114	-4.30647069397625
CHN2	0.657240099134228	3.62573735009449	12.1711585605302	1.6641061531388e-05	0.00128851748885687	3.85342442202486	4.30576370852385
GATM	-0.683178284980499	6.75159770132076	-11.9205308389571	1.67300902378399e-05	0.00128851748885687	3.85642437141065	-4.30458254915494
STX11	0.540548036097792	5.67528173751524	11.9277549466845	1.68636876624647e-05	0.00129107589711084	3.74625814017717	4.30282128010717
CREB5	-0.830681236644706	3.4540910209875	-13.5290460771555	1.7112689119545e-05	0.00130238702636443	4.40738124804428	-4.29957379145986
PLAUR	0.967506972239215	8.94222172800336	11.8168280765935	1.76495942483899e-05	0.00132286548572314	3.98369711860198	4.29272199133645
FURIN	0.875442551570954	9.31910449567516	11.8038163443927	1.77610479190685e-05	0.00132286548572314	3.77717745805512	4.29132458162332
SORCS1	0.847372565854489	4.91808758962473	11.9571743413377	1.79253805472104e-05	0.00132286548572314	3.76438161844719	4.28927934025104
SLC36A4	0.620137577575489	4.61435145374512	11.8880615752096	1.79687962425572e-05	0.00132286548572314	3.73499306608262	4.28874198301796
GINS2	-2.39340519375008	0.814718835162903	-11.8485013257048	1.80420780449884e-05	0.00132286548572314	3.43404196030032	-4.28783777193277
HADH	-0.532368573425105	5.52933954978593	-11.9362095775834	1.80453441378584e-05	0.00132286548572314	3.75995113490424	-4.28779755369145
MCM7	-1.55294291692587	4.79001361690348	-13.8993973028492	1.81017202213709e-05	0.00132286548572314	4.55617784224484	-4.28710443672947
TRAF3IP2	0.669066933399886	3.68181985854853	12.0474065009126	1.82070041921865e-05	0.00132304230463222	3.80089130288164	4.28581550942438
RAMP1	0.670500907159751	5.09871613831266	11.8316017367143	1.83378803781553e-05	0.00132506639002154	3.70290036980516	4.28422313541847
OVOL1	2.09127399662243	1.30308175675401	17.6620763061738	1.8756575669944e-05	0.00134774902942357	5.82866327494479	4.27920060301161
PITPNM3	-1.40825030280868	2.72347690654411	-17.5893491991502	1.89362515070742e-05	0.00135310037157771	5.79656906368216	-4.27707794371034
CORO2A	0.74736641410652	4.5071580308043	11.8680880437839	1.91882905663822e-05	0.00135457293770515	3.7207799851305	4.27413250247075
FGFRL1	0.652606947317622	5.81998230197689	11.6504866331888	1.92435649783622e-05	0.00135457293770515	3.64489989115388	4.27349146987103
CISD2	0.509270199341098	5.0581745871398	11.6710186064894	1.94019340605268e-05	0.00135457293770515	3.64760304309869	4.27166448325853
STARD4	-0.664212563433284	5.59343840485528	-11.8329880323289	1.94453126403527e-05	0.00135457293770515	3.70411229955037	-4.2711665346443
MOB3A	0.512551696255401	6.80659227263696	11.6102435461907	1.94834390822153e-05	0.00135457293770515	4.08895354617894	4.27072974880496
P4HA2	0.636009741103392	4.32515883193374	11.7444137221171	1.9708129618231e-05	0.00135959334160665	3.72693571596077	4.26817205585078
RASSF4	-0.611411876023657	8.78587761823582	-11.6017082541339	1.9767062267178e-05	0.00135959334160665	3.6041406153355	-4.26750581210579
NSUN5P2	-1.10266417756804	0.868093137004595	-15.4443992322196	1.99622347829162e-05	0.00136571416903122	5.12213055189225	-4.26531277947107
TNFSF14	0.904837796650519	3.53221882434557	12.0943243333851	2.02612074983855e-05	0.00137883413145097	3.82321420492982	4.26199268732705
CENPI	-1.66043255356631	1.75451827799933	-18.9693884971079	2.04247249210709e-05	0.00137991813883142	6.25216062497128	-4.26019650834723
CXCL8	1.58297574379668	7.98050973954076	11.5308308290503	2.05088213333245e-05	0.00137991813883142	3.73069930329587	4.25927806497315
TUBA1B	-0.965659464108069	9.97856819564795	-11.5567147599592	2.06584906333543e-05	0.00137991813883142	3.62346797956899	-4.25765231377294
MCM3	-0.877873574788537	5.31470775702119	-12.0046753415265	2.07592306431433e-05	0.00137991813883142	3.78350505986497	-4.25656434911923
CREM	0.99545868497164	5.20161829970916	11.6151172017808	2.09079976760281e-05	0.00137991813883142	7.2325062961621	4.25496686340036
CDC20	-1.41980923942558	3.17871741033369	-14.6620871232141	2.09740203890789e-05	0.00137991813883142	4.83331660825796	-4.25426136453125
RASGRP1	-0.954692264607041	4.01348542662585	-13.3470018462441	2.10281414407525e-05	0.00137991813883142	4.90624520119233	-4.25368461840637
VCAM1	-3.02925579852184	1.09618366946709	-11.5946948287841	2.15236232513444e-05	0.00139780363944928	3.1329973488536	-4.24846919887655
CEMIP2	0.648177223536774	6.52379555627315	11.4073907234441	2.16565588844501e-05	0.00139780363944928	3.57821662785064	4.24708937078732
CYP2S1	0.616204117553492	5.31102934875849	11.4505944574327	2.18165523156984e-05	0.00139780363944928	3.53614117625477	4.24543934301952
PVT1	-0.819602788382266	2.0971573038641	-13.5990705067833	2.18213844698002e-05	0.00139780363944928	4.47751091830407	-4.24538968794317
TMEM255B	0.68823869422675	3.17601719122404	11.7398484699989	2.18718904029246e-05	0.00139780363944928	3.66275305718833	4.24487131591308
BLNK	-0.646511856185242	4.88363155669188	-11.8849233335218	2.20337055963727e-05	0.00139780363944928	4.04496901571147	-4.24321815095001
SMTN	-1.06814442196847	1.79613371043244	-14.7182402101921	2.21738280923435e-05	0.00139780363944928	5.51802849632343	-4.24179591629064
MYBPH	-0.866712396849553	3.66664596808462	-13.232194752404	2.21899388333275e-05	0.00139780363944928	4.29720724219966	-4.24163294192942
CLSPN	-2.07486352455495	2.64970417906381	-21.9614913589108	2.22787860431583e-05	0.00139780363944928	7.30867545629414	-4.24073619210449
CDCA3	-2.08286944580391	0.976434584929525	-24.1618974697048	2.26365005270158e-05	0.00140739535959848	8.17763654432673	-4.23715982681619
CDKN3	-1.60404967200739	0.84242895282519	-18.2377321907212	2.2710399147305e-05	0.00140739535959848	6.0434987169722	-4.23642770964566
SMPDL3A	1.47493497015179	2.89345152371456	13.6291468705903	2.27599311768375e-05	0.00140739535959848	4.57131541782358	4.23593826147719
IL1RAP	1.04605179363865	4.91178497066359	11.5309850883359	2.32556791528449e-05	0.00141960251591402	4.45084109623649	4.23109463987345
CHTF18	-1.69765262439485	2.491001963817	-17.1415943708362	2.32585329450848e-05	0.00141960251591402	5.68751568341304	-4.23106704286612
MARCKS	-1.00573541877004	7.6112378148153	-11.2758459247452	2.33339091510638e-05	0.00141960251591402	4.18874282870645	-4.23033929692067
CHAF1B	-1.66419167314859	1.57727521187394	-19.2177118958028	2.3463803516844e-05	0.00141960251591402	6.37570770501563	-4.22909041943428
SLC29A2	-0.843522553343838	0.417210173558953	-13.8165180733203	2.35092004268144e-05	0.00141960251591402	4.52717808338554	-4.22865549894397
MXD3	-2.20707950511868	0.644603980001756	-23.8008181862178	2.37342394944761e-05	0.00142649433821473	8.3018767085655	-4.22651126530648
CDK6	-1.2340429578278	5.49338703479318	-12.0212787875016	2.40169347320441e-05	0.0014367712303421	3.79538649823924	-4.22384491617505
TPX2	-1.87531910556265	3.71379468312019	-15.9988737789256	2.43223598830812e-05	0.00144655733195029	5.31352023353653	-4.22099753310171
OGFRL1	0.566686076782371	7.44246451169336	11.1780731939943	2.44322256975425e-05	0.00144655733195029	3.40551718713315	4.2199816016091
SYNGR3	-1.11992195469251	0.752515184171651	-14.3132808350019	2.46257741269736e-05	0.00144655733195029	4.71598546458409	-4.21820238180069
ST3GAL1	0.670264345636523	7.4061104686085	11.163102496904	2.46303884074882e-05	0.00144655733195029	3.61220713262884	4.21816012697461
QPRT	-0.568429494240124	5.43125092333304	-11.3127078875961	2.50922361436589e-05	0.00146698336945337	3.4618784157503	-4.21396844197693
CGN	-1.04654881230429	-0.253611432804263	-14.1598481612135	2.53888813268967e-05	0.00147139190267908	4.66122712874564	-4.21131465664608
FPR2	2.36696614801906	-0.670466853149158	16.6852017784171	2.54761696734919e-05	0.00147139190267908	5.5588470015688	4.2105393909366
NEDD9	-0.779991688909045	6.23661499237803	-11.1947281724327	2.5510837684453e-05	0.00147139190267908	3.41638770668067	-4.2102321821414
PDE1B	0.936999910350909	5.5723268194126	11.1560065391474	2.58596022285193e-05	0.00147948447159571	3.39333010949097	4.20716352490414
TMC6	0.458608115726848	7.85545105774256	11.0699360556373	2.58812009103587e-05	0.00147948447159571	3.34378765674412	4.20697478238238
SEC31B	-1.75194219139356	0.788739957147936	-18.4675371666349	2.63596356581424e-05	0.00150016652139393	6.18307887752671	-4.20283188776219
LRP5	1.29826780408155	5.0994962173847	11.3631466427358	2.66453550470582e-05	0.00150721649457499	3.58559787253951	4.20039174204882
DSCC1	-1.39127890280434	0.901328261590065	-16.2140601424171	2.67178790828096e-05	0.00150721649457499	5.40170438114886	-4.19977632092887
LTB4R2	-1.07676233123378	0.368694734209822	-14.0132921573199	2.70502511557226e-05	0.00151778400725209	4.7164288943299	-4.19697606244438
UNC5B	0.946340403769515	3.48082773516244	11.5310348010405	2.71412161147552e-05	0.00151778400725209	3.56970176985898	4.19621537857208
TXNRD1	0.583426182254726	8.76298925524713	10.9613312587563	2.74738061123006e-05	0.00152087467317137	3.29296141656724	4.19345461762436
DUT	-0.823098289987535	4.61477467111052	-11.7955057298118	2.76076401029687e-05	0.00152087467317137	3.73237721706253	-4.19235264645769
CACNA1G	1.31003370483983	0.405009014139554	12.0643132498996	2.76611185718907e-05	0.00152087467317137	3.81031900563398	4.19191373162082
TMEM150B	0.538521883056414	2.79672070757078	11.144912617501	2.76706123575913e-05	0.00152087467317137	3.38248805459956	4.1918358974345
TOR1B	0.499230851572066	5.25116798226052	10.9561210364527	2.78706390729022e-05	0.00152087467317137	3.2889347138378	4.19020186716361
SOAT1	0.792229114515553	7.8447327940528	10.9322369416261	2.79059573058967e-05	0.00152087467317137	3.31414710469414	4.18991450906377
OSGIN1	0.724377098058517	4.60244496133871	11.0567336945763	2.81979533407073e-05	0.00153030411758724	3.34241147223785	4.18755191515237
CARMIL3	-2.04772902962362	0.428853304117991	-21.1931249802327	2.85796505737589e-05	0.00154450195663734	7.47923755555676	-4.18449836371125
BUB1	-1.88488911864863	2.83168736807353	-18.3890185402869	2.88627485188904e-05	0.00154890288358705	6.16927906494568	-4.18225853832259
TNFSF13	0.823290429073988	7.63995980707577	10.8674176172444	2.89019353180603e-05	0.00154890288358705	4.14497521871766	4.18195014551927
PDE4D	0.639044676899511	0.50621986911678	11.0127903389761	2.93849392854505e-05	0.00156530301162891	3.31573376760937	4.1781812928577
YWHAH	0.49749950844175	7.91196054075084	10.8324965650165	2.94513550625249e-05	0.00156530301162891	3.22508192162486	4.17766766601978
CCDC85A	-1.24961893977798	1.75753855531605	-14.5714955277425	2.98240243763469e-05	0.00157858683756615	4.82605549263256	-4.17480588701972
PKMYT1	-1.95178286883096	2.40134673683762	-19.7205204182001	3.02202653387394e-05	0.00159300431470027	6.68424683832759	-4.1718001399285
MMP25	-1.40415553188929	3.15199049759291	-15.2647165594778	3.06496975357457e-05	0.00159920905793245	5.0876042470584	-4.16858461752084
BLM	-1.05713454988183	2.74309131236253	-13.2357772999202	3.07552936181386e-05	0.00159920905793245	4.31612192504379	-4.16780049011933
HACD4	-0.731506423766941	3.41787741977275	-12.1285802168519	3.0862723323467e-05	0.00159920905793245	3.84291971152673	-4.16700536780413
SLC7A2	1.47564502004572	4.32108591613287	11.7725840208643	3.10224090842255e-05	0.00159920905793245	3.74110318056732	4.16582832827194
MCOLN1	0.584763104708109	6.80554544427203	10.7333105656254	3.10629197609906e-05	0.00159920905793245	3.19110380411773	4.16553064074761
MCM6	-0.822920368896407	5.18299093694182	-11.2039619312371	3.10839888417907e-05	0.00159920905793245	3.41483267123939	-4.16537596309923
CENPU	-1.73980861952485	2.75207804013197	-17.4049840761294	3.14827892704088e-05	0.0016103227048497	5.86812310560238	-4.16246682505018
RAPGEF1	0.487606925363936	9.24019785165782	10.7021633927626	3.16581418855245e-05	0.0016103227048497	3.16015255378972	4.16119874415071
PTPRJ	-0.607198046298858	8.03792491176397	-10.7077272296524	3.16756059964993e-05	0.0016103227048497	3.23782276106571	-4.16107281624992
AQP9	0.634461285783037	8.74967956692888	10.6691675968351	3.22344070036329e-05	0.00161494375295271	3.14199508073851	4.15707792104269
NCEH1	0.629581636858635	8.95558606212339	10.6645016175841	3.2330843017122e-05	0.00161494375295271	3.14257740978643	4.15639516008671
CD38	-1.32429096609566	1.11267445831766	-14.9735456355347	3.23521576356765e-05	0.00161494375295271	4.98016492123082	-4.15624451502145
PDPN	0.68497924271879	3.04569372919503	11.0094188512019	3.2423910189607e-05	0.00161494375295271	3.31412721676081	4.15573808245109
BRINP2	-1.8847361067653	0.750822564801715	-20.5233949324961	3.25167250870807e-05	0.00161494375295271	7.02866956708493	-4.15508456803986
HELLS	-1.85617454653337	1.91872873066951	-18.0574024151132	3.25198594320285e-05	0.00161494375295271	6.09496549736966	-4.15506252990454
GTSE1	-2.58483857351665	1.71133659434974	-10.8649293521789	3.27480439142466e-05	0.00162002054163477	2.99447732059341	-4.15346352078224
MPZ	-0.542217360250944	1.89023658667079	-11.9084784833079	3.31825169985822e-05	0.00163483238212681	3.74123744467936	-4.15044798678167
GINS1	-1.01275236564403	2.80944436172783	-13.0485353610532	3.33016703558719e-05	0.00163483238212681	4.25480122599668	-4.14962753617501
DNAJC3	0.480179664226544	6.99047072045577	10.580236216896	3.38256698168528e-05	0.00165424245317248	3.11051695943399	4.14605223052684
GPR183	1.69609865769241	4.82011570911332	11.5189271725919	3.42232789128746e-05	0.00166734777794467	4.50606687427734	4.14337423333277
DCUN1D3	0.57630063420134	4.22692917814925	10.6573910691415	3.45055073382534e-05	0.001674754095791	3.14247444449158	4.14149122696516
CCNA2	-2.18590384042157	2.74693749944289	-20.5118989567507	3.49069806152403e-05	0.00168787061907226	7.084727354935	-4.13883767825602
CCDC28B	-1.41095392334297	0.16811569650253	-14.8010424942779	3.53781749018141e-05	0.0017042475115623	4.93941026945807	-4.13576002971591
TBX3	1.04035099400937	2.62555515898414	11.5037698506035	3.5796894767416e-05	0.00171798380783024	3.57999487656801	4.13305761376907
FLRT2	0.642681860151839	5.62263378890889	10.502442772362	3.61064430867052e-05	0.00172639803338737	3.05533718578624	4.13107901943622
PLA2G7	0.784955196009599	9.66480384134492	10.4361548690166	3.68494657060644e-05	0.00173915814093238	3.02894560214812	4.1263946721691
FPR3	0.572548112912945	8.19075813631625	10.4257249668362	3.69280757391292e-05	0.00173915814093238	3.03066265407446	4.12590433653819
PDE4A	0.724838349859714	6.41925596972749	10.4238249566261	3.69707948038265e-05	0.00173915814093238	3.07738076132439	4.1256382887921
WDR76	-1.71808278739146	1.92663228599119	-17.8006002076009	3.69829590416251e-05	0.00173915814093238	6.04477769587268	-4.12556258518027
TMEM38B	0.701074587786641	4.61069628236352	10.5576326511529	3.70493959427362e-05	0.00173915814093238	3.09030328903897	4.12514953465938
SMIM3	0.64921881932347	5.3819113619291	10.4554134056138	3.73121806590336e-05	0.00174102934763274	3.05315361280675	4.12352261542418
PIK3R5	0.62375527697883	7.60278057519651	10.4047983113677	3.73599828912017e-05	0.00174102934763274	3.10638599796273	4.12322783817526
PARP1	-0.510911006964733	7.6249864513344	-10.3956628791388	3.76329174591343e-05	0.00174741727205554	3.02517260615641	-4.12155158762609
ACAT2	-0.566943436631952	5.23653649628205	-10.5658172712064	3.8063904983473e-05	0.00175694656899822	3.08829447117905	-4.11892799835159
RFC4	-0.842079973695596	3.02095327804597	-11.979802947775	3.82268039428802e-05	0.00175694656899822	3.78164649813255	-4.11794370645869
AIFM2	0.685185241802863	4.76245766423885	10.4495867560252	3.82479427242654e-05	0.00175694656899822	3.21830196407586	4.11781627059647
PSMC3IP	-1.38117677399982	0.739615726184995	-14.5374837312234	3.84448133711886e-05	0.00175970530099725	4.85135439352977	-4.11663262951714
PRC1	-1.95267813714027	3.22196070729231	-16.3813550614881	3.86404793176519e-05	0.00176238952121858	5.53395690000627	-4.11546191844812
KIFC1	-2.12548539262557	2.71972569755461	-19.304609218952	3.90514769478058e-05	0.00177484133039816	6.67354315072541	-4.11302104541648
FDFT1	-0.625125857822251	5.3521924764842	-10.5408612449108	3.92074301068483e-05	0.00177565480997987	3.08848913945546	-4.11210123206353
HAPLN3	-1.32432411527724	-1.8715122926933	-13.1288063481978	3.95104808729529e-05	0.00178204184129508	4.27554772251191	-4.11032372286968
LIG1	-0.908548996929815	4.69557537598036	-11.1013140414982	3.96255610799559e-05	0.00178204184129508	3.42894733838989	-4.10965212115925
CDKN1A	0.454668778243801	9.20466815446704	10.2955732261376	3.97767846043921e-05	0.00178260976857732	2.94420179211222	4.10877239797465
GLA	0.469769717467296	7.48630799426294	10.2824846436109	4.00486312965548e-05	0.00178641163992747	2.93940832512362	4.10719891673758
AGAP1	0.470502012465543	4.40386084723269	10.3435886804898	4.01394000885585e-05	0.00178641163992747	2.97336829917952	4.10667579268162
SLC37A4	-0.469571192377569	5.16347949275611	-10.4913397000432	4.03262932058582e-05	0.00178854063177155	3.05879695315908	-4.10560220537833
PDLIM4	0.515389534440849	5.36655098328133	10.2837560977026	4.07043582810123e-05	0.00179910466051677	2.9411975216039	4.10344481210363
RMI2	-2.00318781651043	1.12410576120412	-19.7551903609144	4.13543050570454e-05	0.00181092185668489	7.07121332310906	-4.09978000903996
C21orf58	-1.38182605015896	0.717609174930643	-14.6704147942438	4.1406543439913e-05	0.00181092185668489	4.95523054676001	-4.0994878341119
C1orf21	-0.526756448683077	3.63600176980815	-10.9479680855287	4.16805081975351e-05	0.00181092185668489	3.2840898033454	-4.09796122330737
PROCR	1.1562068410141	5.63005998867041	10.2795186712862	4.16945652256499e-05	0.00181092185668489	2.9374432307324	4.09788315051031
CLEC5A	1.74779260934405	6.70441914847495	10.2958584928761	4.19665833708636e-05	0.00181092185668489	2.95325636511152	4.09637725757929
PHF19	-0.769744019708085	5.19046458561412	-10.567251206428	4.20031936749851e-05	0.00181092185668489	3.13704120976185	-4.09617529035316
TIPARP	0.817073698302346	4.98041948340139	10.3281519383054	4.21730353902715e-05	0.00181092185668489	3.01403109501202	4.09524050773041
ST8SIA4	0.586604649598882	5.51484420147948	10.2127106548748	4.22341029530258e-05	0.00181092185668489	2.90218197136652	4.09490527405471
QTRT1	-0.59806605918328	3.00025609058148	-11.3149541978755	4.22388864100036e-05	0.00181092185668489	3.47756455481967	-4.09487903443548
CDCA5	-1.9383397258547	2.8006517026628	-17.2462251828407	4.29363676964994e-05	0.00183470950602118	5.89894043825818	-4.09108286111131
SEL1L	0.442561450499501	8.07144227762893	10.1392511097438	4.35048322839037e-05	0.00185148264318573	2.85912535475792	4.08803190957833
SPINT1	0.475243139673676	7.06086041755234	10.1340814238787	4.3616796834495e-05	0.00185148264318573	2.85871971699352	4.08743545596126
POC1A	-0.915757742133223	2.4595862577533	-12.0601899548509	4.38205234405442e-05	0.00185401175161934	3.84674566304888	-4.0863538867227
TK1	-2.09032182266328	3.30911734811186	-17.2738996814263	4.41323468155403e-05	0.00186108276964419	5.93597478511357	-4.08470764201748
AHRR	1.44221553902288	5.11188325308801	10.5279792784274	4.46218508306094e-05	0.00187275335606759	3.30020166825245	4.08214546987852
GPSM2	-1.13390094727394	2.21523931077185	-12.6190276339003	4.47003016881318e-05	0.00187275335606759	4.07268369758475	-4.08173732134803
PTPRE	0.442725873901604	7.91269483895105	10.071093478494	4.52677384214683e-05	0.00188345916185734	2.82187878252635	4.07880524354823
CCHCR1	-0.514856171338153	2.11437639852198	-10.9630622613137	4.53836828888422e-05	0.00188345916185734	3.29300608542437	-4.07821042270133
KCNMB1	-0.73504483169414	1.89256133672216	-11.6339760260366	4.53951438482178e-05	0.00188345916185734	3.62866476076951	-4.07815170372879
TRIP13	-1.65378882224844	1.97546962074634	-15.7603402287909	4.56749780966332e-05	0.00188836871867955	5.33431500849438	-4.07672234875683
ENSG00000289470	-0.684538066878738	1.615349514958	-11.3149884940882	4.58071093319873e-05	0.00188836871867955	3.47089302116846	-4.07605032465966
SESN1	-0.79207574849333	5.27468255377242	-10.3455714336992	4.61010036806558e-05	0.00189441248990606	2.97909993984266	-4.07456213537899
FOSL1	0.695760498923933	2.86962724767863	10.3279427646638	4.64882895062594e-05	0.00189903346904985	2.97372990625308	4.07261472075496
RAD54L	-2.45536568647886	0.411999479664878	-9.97170496441752	4.65703916687013e-05	0.00189903346904985	2.6248473311432	-4.07220385808202
RAB9A	0.47032267252567	4.57052957364406	10.0845858873472	4.67675482844279e-05	0.00189903346904985	2.829143415625	4.07122002826095
FAM131B	-0.577822740772769	4.45066569673114	-10.4761817762957	4.69688837698783e-05	0.00189903346904985	3.04107750834111	-4.07021939583042
PPP2R3A	0.685831112243784	5.19470479291284	10.1038347480083	4.70902112391559e-05	0.00189903346904985	2.8397160060327	4.06961836337806
RAB31	0.691644799220377	9.12014110955924	10.0070165064589	4.70993373213266e-05	0.00189903346904985	3.0427791076511	4.06957321395505
MCM8	-1.26097797743206	2.57527277645572	-12.9220231331119	4.73549266097704e-05	0.00189923557030008	4.20446366127868	-4.06831209581233
STEAP4	-2.38446878774253	2.10042140181691	-18.3758065407189	4.74771016753335e-05	0.00189923557030008	6.38366322717369	-4.06771154281029
MBD4	0.535760292707907	5.65924204313729	9.99653933343486	4.76068403457531e-05	0.00189923557030008	2.96454923102393	4.0670754128624
SREBF2	-0.824451663824701	6.92829633693519	-9.98106512185935	4.76970019669015e-05	0.00189923557030008	5.71026316818123	-4.06663430297784
SEMA4C	0.698769180678466	2.96790069990947	10.2110925636016	4.78426624768486e-05	0.00189923557030008	2.89943392448407	4.06592333591405
ITGA2	1.28393897508531	1.71390457680871	10.9977131732183	4.8138621492925e-05	0.00190068879069473	3.31275159739954	4.06448506299268
INA	1.38062841243689	2.79979674455282	11.2367096922546	4.81748208495165e-05	0.00190068879069473	3.43643839645846	4.06430972061999
RAD51	-1.58639337298833	1.83524319253183	-15.5713878808404	4.83429342950616e-05	0.00190148874893909	5.2974127585325	-4.0634970466363
TBC1D16	0.455710294625857	5.64893633141011	9.96060775151284	4.86313611807968e-05	0.00190700173020551	2.76457339052452	4.06210898904217
MMP14	0.664620234499037	10.4443889875866	9.9463015112718	4.88677740173246e-05	0.00190712632524691	2.7692310174178	4.06097705759758
FGD2	-0.686994259545181	5.5319113120861	-10.1502145346244	4.89310906026652e-05	0.00190712632524691	2.91649193995805	-4.06067478268856
NUSAP1	-1.73206404851193	3.54297873589445	-13.7266237951262	4.91711539016122e-05	0.00191069299541552	4.54652845726351	-4.05953207283241
GPR68	1.0233290108077	5.77322101137705	9.98668703627823	4.93697468712454e-05	0.00191263157909024	2.79563160773317	4.05859075331658
STK17A	0.530229824415463	4.97350787715325	9.94171787054275	5.03060761936413e-05	0.00193769905543866	2.75305748010114	4.05420040666315
TNFSF13B	-1.09804560279236	4.22533404916526	-11.4863147340761	5.03425649972454e-05	0.00193769905543866	3.6504540815862	-4.05403088709656
PTTG1	-1.21094898864252	2.3616410348268	-12.3523987870417	5.04687594131511e-05	0.00193769905543866	3.9539185561264	-4.05344551000199
CCNF	-1.37031163659112	2.89918824642407	-13.142897946863	5.06276319150432e-05	0.00193801369550978	4.30084246676845	-4.05271051887456
KITLG	0.718477129801563	4.20868611569929	10.0039697541479	5.16383086800618e-05	0.00196115321168215	2.88475641801597	4.04808538966852
KCNQ3	-1.31079410214201	2.39760138150643	-13.7368156859072	5.17329225604179e-05	0.00196115321168215	4.59889705162616	-4.04765681268764
METTL7A	-0.764282589662414	6.4356091541874	-9.85316537438837	5.19050103300282e-05	0.00196115321168215	2.69966722260764	-4.04687919929394
ENO3	-0.934302655018924	0.831340453381389	-11.7882840669114	5.19311725248263e-05	0.00196115321168215	3.83547040089891	-4.0467611941355
PLCD3	0.481478129791915	1.83777979803757	9.97067876101326	5.19967772340514e-05	0.00196115321168215	2.76589990821741	4.04646553023157
RBMS2	0.594821031323634	4.69836350116057	9.89449340019635	5.22845372558983e-05	0.00196115321168215	2.79661464486003	4.0451728302765
ENSG00000291105	1.21373545003146	1.52166321934398	11.1612908819255	5.22994519986765e-05	0.00196115321168215	3.42184364560152	4.04510601293081
E2F1	-1.25303977026457	2.85995676188677	-12.4976299534555	5.31720319566174e-05	0.00198605740362202	4.02365970364187	-4.04122799115063
CHEK2	-0.515300663255414	3.31451274745578	-10.6234720631968	5.32724151958946e-05	0.00198605740362202	3.14578781585228	-4.04078573049487
PPP1R15B	0.598249278692909	6.73145322175137	9.78314061667934	5.3649048596424e-05	0.00199384892192392	5.69978437850193	4.0391333978828
PTPN9	0.417582122277047	6.42536615664194	9.77865743666359	5.38221820234828e-05	0.00199384892192392	2.7864651690375	4.0383775265984
ZWINT	-0.943906100789736	4.17247738501919	-10.867379886766	5.39750039877952e-05	0.00199384892192392	3.25104682937526	-4.03771224350785
MEGF9	0.786551333955598	5.24142273416518	9.85128245762147	5.41014829537744e-05	0.00199384892192392	2.71559202025119	4.03716298832358
TNFRSF1B	0.551463575736462	8.38128332756252	9.75934455352778	5.44680125810038e-05	0.00199508353153495	2.64550500258632	4.03557811865948
SYT11	-0.745968135586796	5.61678445320792	-9.92791580685775	5.46179661900089e-05	0.00199508353153495	3.02885564799043	-4.03493263186447
RDH11	-0.429776688926744	6.26558861416233	-9.77086777407899	5.46447668167265e-05	0.00199508353153495	2.65231318398552	-4.03481744339843
ATP2A3	0.533053090549307	4.27849719831628	9.81951328756737	5.48563392940397e-05	0.00199508353153495	2.68006072792149	4.03390998433177
ENSG00000226281	0.435518914431697	2.95856960190765	9.83613737723525	5.50837207929265e-05	0.00199508353153495	2.6891155999037	4.03293840777879
TMTC3	0.499822718410497	3.65537071642911	9.85706495407253	5.54547549225582e-05	0.00199508353153495	2.70317719729364	4.03136114775382
GGH	-0.9178424871825	2.47008207894035	-11.5440314568989	5.55489338052863e-05	0.00199508353153495	3.58754095857264	-4.03096238583295
SMAD3	-0.905880432608472	3.41917147511803	-11.3398349837547	5.56488739035568e-05	0.00199508353153495	3.48735170020361	-4.03053993021355
TNFSF12	0.417111342647299	6.22343002130476	9.72444057413934	5.56517581030656e-05	0.00199508353153495	2.64009753260581	4.03052774912068
FNDC10	-0.453705436656858	4.85396886660549	-9.989210809929	5.56861287374474e-05	0.00199508353153495	2.77620514238858	-4.03038263461353
HIRIP3	-0.827556429706681	3.56336009540438	-11.0013502676939	5.61789139146295e-05	0.00200377190197758	3.39926916529273	-4.02831134794695
MKS1	-0.451173198856712	2.5736721198468	-10.4675367091026	5.62780996141189e-05	0.00200377190197758	3.08935256870568	-4.02789652969343
CDC25A	-1.18808441267613	1.82388575200827	-12.6101489113807	5.63960059489881e-05	0.00200377190197758	4.07205582569768	-4.02740431724757
RRM1	-0.695336891577777	5.38591101621188	-9.93803292419318	5.66170077548868e-05	0.00200608251719932	2.75707193650543	-4.02648434203479
CD86	0.543939495562265	7.85945685603699	9.69032298211861	5.67755949619158e-05	0.00200617500659385	2.62789808670201	4.02582627702105
SGMS1	0.511010526196864	5.26387151436282	9.70817169680039	5.706288745441e-05	0.00201080235188663	2.67033307418888	4.0246385650331
SOWAHC	0.471792508556751	4.93757980410563	9.71333273762659	5.74248287977115e-05	0.00201802772676548	2.62288318461808	4.0231502796358
POU2F2	-1.73384942009969	6.59218147225713	-9.81583341748639	5.82005607193749e-05	0.00203427989412516	2.735345506197	-4.01999020675584
IFITM10	0.450962157928288	4.26070448178022	9.68721299215045	5.83895612169066e-05	0.00203427989412516	2.60332644478524	4.01922632679171
SLC3A2	0.449574371383108	7.83010977890704	9.62983543839445	5.88867617625701e-05	0.00203427989412516	2.57432697190569	4.01722792780219
ICAM2	0.925224136124322	1.05783907444713	10.1040305353227	5.89071077273106e-05	0.00203427989412516	2.84148362496757	4.01714649198357
ELL2	0.402843903221184	6.56034355297948	9.62815573254925	5.89552083213059e-05	0.00203427989412516	2.56888306137438	4.01695407264185
DNAJB6	0.461015102810481	7.45360434247512	9.62438757963096	5.90728846683271e-05	0.00203427989412516	2.71683522318684	4.01648395179621
CD226	1.76475028426442	2.86085115651749	12.3065443715464	5.92068251409589e-05	0.00203427989412516	7.77126561354293	4.01594993321978
HJURP	-2.5507805587742	1.28243426664263	-9.69967919772632	5.95953343637085e-05	0.00203427989412516	2.46278550737923	-4.0144073999171
ADORA2A	-1.28529106261765	0.847984086970336	-12.2237684343761	5.96611986150414e-05	0.00203427989412516	3.90329229901373	-4.0141468375489
TONSL	-0.947019008124781	3.27772342310766	-11.0960989104215	5.97173488055794e-05	0.00203427989412516	3.36845640721767	-4.01392491950674
LATS2	0.476978742404523	4.96055432633644	9.63798881965918	5.97487839503233e-05	0.00203427989412516	2.63879149553407	4.01380076708073
KRT79	1.48647776643333	2.71058974613233	11.0391067318575	5.97852433509026e-05	0.00203427989412516	3.34758722267887	4.01365684891258
PMP22	0.914753722030883	7.39047496166213	9.57445676053681	6.09435460651719e-05	0.00206319050480088	2.66490872054379	4.00912734596484
KIF22	-1.10963033773628	3.97113320488056	-11.1492513531789	6.09557138722075e-05	0.00206319050480088	3.44080561518173	-4.00908019821444
FOXM1	-1.59145287800498	3.58120910330644	-12.4214895846008	6.17907182562652e-05	0.00208147888166077	3.9971099859535	-4.00586582859668
SECTM1	0.738884966767002	1.71639449088955	9.86334919127862	6.21166141439898e-05	0.00208147888166077	2.72895870317286	4.00462243046306
PAPSS2	0.568564228702551	5.32743676845806	9.56406741254296	6.213879995197e-05	0.00208147888166077	2.53527291051375	4.00453800912065
FFAR2	-1.66629279015181	-0.0222680308613984	-14.7940034411794	6.21433595519932e-05	0.00208147888166077	5.00913381997015	-4.00452066248495
ENTPD7	0.44868339086058	4.21367681889374	9.60209999033521	6.24349355267353e-05	0.00208177825344707	2.55634582310522	4.00341387950992
RFC3	-1.21272722480814	2.52579509982912	-12.1424329706058	6.24760072951772e-05	0.00208177825344707	3.87890617916663	-4.00325836996551
CLDN23	0.604306113879645	3.39615028848451	9.69872610588947	6.28856167492271e-05	0.00208202381284023	2.61245766223457	4.00171274432789
HUS1	0.444344753505307	4.54280337752991	9.57143555856328	6.29090279656555e-05	0.00208202381284023	2.56896611581122	4.00162469232548
APH1B	0.391556108175596	4.55375520384259	9.5725474322595	6.2968998848923e-05	0.00208202381284023	2.53657648243166	4.00139927706816
PLK4	-1.66123568125655	2.18708872398266	-14.4801094599399	6.37640665774646e-05	0.00210167089956029	4.90479118093547	-3.9984298741518
S1PR2	0.559337967731446	6.41533833393162	9.49258179587913	6.40511336370279e-05	0.00210167089956029	2.73835563257532	3.99736634731906
COLEC12	0.785520836058423	7.76489281396307	9.48901476070258	6.4235708916786e-05	0.00210167089956029	3.14454754417541	3.99668491282365
TMEM158	0.883675147545891	2.96822131535581	9.9206239764922	6.43692649720035e-05	0.00210167089956029	2.776252366366	3.99619299122556
CHST11	0.49071418666907	8.38741488547307	9.48213204127816	6.44828847855782e-05	0.00210167089956029	2.48698376817335	3.99577525991127
MXD1	0.703923893203097	5.04078436504238	9.53361561002379	6.47684767751642e-05	0.00210167089956029	2.60507610199079	3.99472832920691
GP1BA	-1.65970497418394	-3.55195859059498	-14.485215073018	6.47763260100029e-05	0.00210167089956029	4.88087940411554	-3.99469961701061
ANLN	-2.18338122902895	3.18015030906976	-16.873341355471	6.48704203953845e-05	0.00210167089956029	5.94536080508252	-3.99435567951412
NT5M	-0.983249358980226	0.29198231424464	-11.5114831956725	6.52093325638818e-05	0.00210734280260464	3.58655267685073	-3.99312077537952
WSCD1	0.442283786520306	4.02371582554944	9.54437810268912	6.55709852861921e-05	0.00210824389216392	2.5197269279307	3.99180969243962
OLR1	1.43831133350019	7.44440055309008	9.45847448664861	6.56417973173962e-05	0.00210824389216392	2.71811907852863	3.99155378226626
NRM	-0.8626056059826	3.01405867152587	-11.003691387175	6.58021757796338e-05	0.00210824389216392	3.33508459006269	-3.99097514934188
ENSG00000289273	1.30065159442814	4.31877508270524	10.0101478188014	6.59114026848205e-05	0.00210824389216392	3.58635625498037	3.9905818307801
SERINC2	0.821078090919601	4.60918007198048	9.60223749843839	6.60567787701805e-05	0.00210824389216392	2.584958606827	3.99005929728747
DBP	-0.747259171048973	2.92244984584274	-10.6793141133639	6.63541133721432e-05	0.0021124915994864	3.15388844831931	-3.98899395137911
PLK1	-2.09006365799858	2.97835429818348	-15.6637198960591	6.70050759102805e-05	0.00212380256231634	5.39271047891568	-3.98667724632902
TMPO-AS1	-1.33495764742445	0.641805465678309	-12.2841004109648	6.72245608377663e-05	0.00212380256231634	3.95103972813498	-3.98590092261155
FANCG	-0.854336662872198	2.99181384653872	-10.8563479920902	6.72314469543779e-05	0.00212380256231634	3.2802042205396	-3.98587660506934
C9orf40	-0.6840580844537	2.79080640264432	-10.5480875975768	6.73698837991811e-05	0.00212380256231634	3.08465594828649	-3.9853882303212
ALDH7A1	-0.619957808177095	4.99408055685686	-9.68840727355188	6.78128964445398e-05	0.00212531298473466	2.62053955871272	-3.98383173614915
ADISSP	-0.545004735045514	4.92618463771671	-9.69192399422127	6.78963767305713e-05	0.00212531298473466	2.6197697637337	-3.9835395117187
E2F7	-1.87449933228811	0.0689617354310594	-15.1251014361401	6.79892962695418e-05	0.00212531298473466	5.24707910778388	-3.98321464453675
FJX1	-0.776703439682004	3.54329158527053	-10.5986890101315	6.81480424959999e-05	0.00212531298473466	3.11460458702978	-3.98266060347147
MSH5	-1.11575736497776	1.59797825877872	-11.8181550558675	6.84147863167074e-05	0.00212531298473466	3.78455635280467	-3.9817323835199
HMGB2	-1.16236780611714	4.26956262292912	-10.5799874660719	6.86412922695189e-05	0.00212531298473466	3.10884365195116	-3.98094686854078
CSF1	0.84244038187298	8.74389120225532	9.38088847833956	6.8877350640572e-05	0.00212531298473466	2.42779628931934	3.98013083166913
ANKH	0.612872694830895	7.28164797980527	9.36579880825919	6.93009318459472e-05	0.00212531298473466	2.41307567711918	3.97867315355857
GJC1	-0.810428661920883	1.12101952495909	-10.9190161101286	6.93173930049918e-05	0.00212531298473466	3.27596009574075	-3.97861667577448
ARG2	-0.568666278200773	3.97628645677183	-9.94878995292774	6.93930316487206e-05	0.00212531298473466	2.75599423010844	-3.97835732467229
ANTXR1	-1.11059488181076	3.80015315190178	-10.43945081673	6.96987489366879e-05	0.00212531298473466	3.02545375821008	-3.97731179377806
BUB1B	-2.30556284819665	2.39666666949528	-9.40770696099757	6.97168674204e-05	0.00212531298473466	2.37739647657598	-3.97724996615206
PARVA	0.674915440721836	1.98077716460191	9.62900298368307	6.97487564800045e-05	0.00212531298473466	2.5696154191873	3.97714118464146
SMC4	-1.0391291733194	5.0468275974409	-9.94892296868993	6.97552722856348e-05	0.00212531298473466	2.78112681904105	-3.97711896339793
FNDC3A	0.455409441130213	6.85265680049747	9.34984856467018	6.99536151515999e-05	0.00212531298473466	2.42815353358617	3.97644348078628
TXNDC11	0.407694210996536	6.40362049160611	9.34810157052926	7.00616315913153e-05	0.00212531298473466	2.40398225295557	3.97607637834548
SLAMF7	-0.51073574456325	7.51453048329389	-9.3327488719779	7.09278033466175e-05	0.00214652566269222	2.39283002311593	-3.97315183778235
MDM2	-0.391433690099081	7.44339501999839	-9.31259262470396	7.17545423368914e-05	0.00216644817731713	2.38044431653963	-3.97039178226291
MYLIP	1.00176015903541	2.21370492555759	9.95532455084658	7.20515590156323e-05	0.00217032119920155	2.85215064237158	3.96940753669613
TIMP3	0.4870875362172	10.9360646155839	9.27892510463368	7.32686311335868e-05	0.00219523202327403	2.35991237305132	3.96541411401225
IQSEC1	0.626997873634097	7.52001959096993	9.2758196057086	7.32900620761966e-05	0.00219523202327403	2.36001261062939	3.96534435908153
SHCBP1	-2.04916550671697	2.89611900449711	-16.3440390661468	7.33905901110118e-05	0.00219523202327403	5.7461211904823	-3.96501741067673
FYB1	-0.728722319082901	7.09437461707651	-9.24625024369555	7.47557025411517e-05	0.00223087667304941	2.37426731902809	-3.96061907930808
ZNF331	0.702583817183066	3.76503920000442	9.43664457352472	7.51985908082032e-05	0.00223694642596466	2.52483422896219	3.9592084223075
SEL1L3	0.562270221508585	6.15048157080979	9.24233560295833	7.53069353477451e-05	0.00223694642596466	2.33788312755498	3.95886452701271
CARD11	0.806364781369134	1.05369812389266	9.90239614569588	7.58905462823902e-05	0.00224908803291268	2.7284652737476	3.95702010316008
PAXX	-0.592037321691631	2.9621679885879	-10.0799834115795	7.61713976150602e-05	0.00225092946885027	2.83051473588177	-3.95613728561872
MOV10	-0.40127104370575	5.47032844180633	-9.31023603559512	7.63026938593313e-05	0.00225092946885027	2.38249265563541	-3.95572562922941
NET1	-0.990747327571001	1.81057756823707	-11.0246035815474	7.65979741286528e-05	0.00225446943533806	3.3372818431761	-3.95480227126878
RHBDD2	0.589419050165709	6.23345255136313	9.20345046742555	7.6862220942456e-05	0.00225708193096317	2.32802133021798	3.95397880590159
CLDN12	0.504677963114042	4.3045259729861	9.26892074415733	7.74354989089571e-05	0.00226873664457177	2.36107157999282	3.9522014791449
GNA12	0.439501337807921	7.43273178490097	9.17314214026304	7.8199550047689e-05	0.00228591502889403	2.51464264355379	3.94985194237144
CHSY1	0.372422421560915	5.52336792063155	9.16896645041175	7.89897711084016e-05	0.00230377876643143	2.29331718931342	3.94744465223718
GALNT6	0.398182440987356	6.21580132719295	9.14336862266343	7.97375655294999e-05	0.00231487672039777	2.27676119480022	3.94518748394923
KNL1	-1.91466959770054	2.43468796746605	-15.5484833573188	7.97787045219116e-05	0.00231487672039777	5.41462548259933	-3.94506389009758
PRIM1	-0.857185794061836	2.43979059185279	-10.4824794898701	7.99344959318938e-05	0.00231487672039777	3.05494742756531	-3.94459639149577
SPAG5	-1.81940664991316	3.07220004083909	-13.4847053886019	8.00901990807811e-05	0.00231487672039777	4.49575328127894	-3.94413001754163
NUS1	0.417433005261067	6.57815665056995	9.12858662957219	8.04357193341617e-05	0.00231512508857332	2.2815825986504	3.94309814266365
HVCN1	0.403451322353949	5.505217601965	9.14555984280024	8.05363939858342e-05	0.00231512508857332	2.27787083299762	3.94279827227323
PRKAR1B-AS1	0.44295879769787	4.00316729855122	9.1814728556428	8.08628463477277e-05	0.00231512508857332	2.30002179795934	3.94182832994105
SRGAP3	-1.22547291610869	2.57410974710786	-12.2246745316943	8.0951140380512e-05	0.00231512508857332	3.92289738437296	-3.94156663013441
FGF13	0.680478793862179	0.294253682001188	9.43722007712335	8.09987785614985e-05	0.00231512508857332	2.45628649571371	3.94142554460102
STAG3	-1.19751545321405	2.49998051959106	-11.8959746174656	8.15255357766814e-05	0.00232398345686113	4.27373195839125	-3.93987070420443
MMS22L	-0.752866126510696	2.63743428916719	-10.2201739456579	8.16700763879046e-05	0.00232398345686113	2.91820925433908	-3.93944572089559
DDIAS	-1.18362622557643	2.49196289258126	-11.4573310550765	8.19519167645084e-05	0.00232685552632474	3.57327133654288	-3.93861908471969
MAP1LC3A	-1.1147585204769	2.78183003953219	-11.0973905542929	8.22098723659665e-05	0.00232903827835035	3.37514799174174	-3.93786485414941
EPHB2	0.527050478944898	6.63801552175398	9.08139188459311	8.29012293508731e-05	0.00234346288332073	2.25026408069684	3.93585438821702
PPA2	0.371041754828265	5.87692833602935	9.0823422141088	8.30958364213846e-05	0.00234381282467511	2.23824861777178	3.93529132875038
FAM200B	0.434965245582207	3.51776702568846	9.16748332647275	8.3520209772519e-05	0.00235062787329133	2.30450638829981	3.93406779262843
CAT	0.437785082998536	7.55270457156583	9.06670179938216	8.370361190466e-05	0.00235064597449288	2.22968818351131	3.93354083229559
USP49	-0.980868392887466	1.75941516387913	-11.0919683968949	8.41012765775355e-05	0.00235366876708717	3.37397386409628	-3.93240197979973
ENPP2	-0.575369406915253	5.98396649947874	-9.10847064351295	8.42966633658926e-05	0.00235366876708717	2.25783478001712	-3.93184428426712
C1orf112	-0.764847259689185	2.43790085903355	-10.1890399136288	8.43602318167616e-05	0.00235366876708717	2.90096713086494	-3.93166310320042
KLF13	0.384960208133854	7.20724496759047	9.03884527374326	8.52037882469848e-05	0.00237205871089333	2.21798768200914	3.92927096001885
CCNB1	-1.11823485075362	3.74804259980594	-10.3334840163738	8.54378557597295e-05	0.00237343779866445	2.97149989499428	-3.92861116162054
AVPI1	0.734596120913813	4.65153328492442	9.16042625736451	8.57868042095677e-05	0.00237799542186091	2.29088603593877	3.92763069684881
TMEM266	0.707602605474504	2.83887515780764	9.17127588396291	8.78415204333356e-05	0.00242590693507269	2.29419963267409	3.92193272624067
TIFA	-0.560894917940587	2.86641331392285	-9.73235520094659	8.78924453229572e-05	0.00242590693507269	2.63208384910116	-3.92179311073835
SLC19A2	0.639873647502313	2.37511820899967	9.18481884659658	8.84364367871469e-05	0.00243033028432517	2.42440997349427	3.92030645559256
PRUNE2	1.21328173260639	2.55172588556004	9.87932343742814	8.85261001144214e-05	0.00243033028432517	2.72547611077704	3.92006224753398
DHFR	-1.21879373707252	4.32175251397318	-10.280824366933	8.86195695341706e-05	0.00243033028432517	2.94274203520982	-3.91980792179299
PKIA	0.525538444338778	2.62197675914947	9.11497510257015	8.91497883513458e-05	0.00243457218246662	2.25871600897208	3.9183700005572
POLQ	-1.62558613497123	2.04182170487558	-12.8473931418286	8.91555590669704e-05	0.00243457218246662	4.22187221066554	-3.91835439521462
MPHOSPH6	0.611811506625278	4.63536543856553	9.02533746110913	8.95956659394783e-05	0.00243457218246662	2.231619112526	3.91716704741967
ASAP2	-0.600985875638932	2.70887423332276	-9.82438474425728	8.96881123697658e-05	0.00243457218246662	2.68420745939717	-3.91691834001755
ABCA1	1.29337917745654	7.6651239903422	8.96458115109687	8.97206666528671e-05	0.00243457218246662	2.42217022230059	3.91683081731242
NPAS2	0.463751713689157	3.5601493221077	9.00902585308779	9.03537924150764e-05	0.00244297365157436	2.19209456368849	3.91513458684569
HEG1	0.391065601511708	5.46169755402831	8.96034172216017	9.04101584628668e-05	0.00244297365157436	2.16125917218802	3.91498411922491
DENND1B	0.418957949896488	4.24750100696281	8.99291453199302	9.08091949799827e-05	0.00244861187805563	2.18302062699052	3.9139214293453
MRC1	0.687177812741722	10.7429423633364	8.92984695710809	9.17170783621286e-05	0.00246274327077373	2.28248247128503	3.91151995012154
CLDN1	-1.23972041013028	4.65260933772743	-10.1791378863142	9.18467324762925e-05	0.00246274327077373	2.88423941049032	-3.91117883047848
VDR	0.851063703115305	6.51683466144673	8.9237947787484	9.1950253394664e-05	0.00246274327077373	2.27438117559141	3.91090679359163
ATP13A3	0.486800084911521	8.46756662397115	8.9195915262294	9.20991691216111e-05	0.00246274327077373	2.15399130587131	3.9105159731212
MAD2L1	-1.30698998558352	2.47604125028844	-11.4773491758244	9.28035369498885e-05	0.00247495382115291	3.57050123184063	-3.90867545190878
CD99L2	0.388293579577646	6.4514611662747	8.90543040391972	9.29406543007972e-05	0.00247495382115291	2.1263847790811	3.90831869742508
SLC44A1	0.967199316221953	6.50032954186198	8.90819834045535	9.35399592961569e-05	0.00248442601647519	2.13519639283244	3.90676522594093
ATP1B2	3.76153187012394	1.46285293637228	9.00078780067384	9.36826790538381e-05	0.00248442601647519	2.07362682933579	3.90639666491453
RNASEH2A	-0.791080928072768	3.06924803425987	-10.0123403636434	9.4106899744919e-05	0.00248771186573605	2.79942191280047	-3.90530427503033
PHLDA1	0.496421296167903	7.74180167264304	8.88438715074006	9.41934130472288e-05	0.00248771186573605	2.11381432380217	3.90508206987295
ZNF697	0.548774980372763	5.22001329962437	8.90936581805715	9.45530541845495e-05	0.00249209299779032	2.14218311577309	3.90416041043933
MBP	0.46895729199383	7.179108881029	8.8720122142434	9.49288692031153e-05	0.00249688162717887	2.10749952824016	3.9032008322761
LPXN	0.399577643707109	7.30109415665181	8.86247376200659	9.55378454769891e-05	0.00250366389337583	2.14166418618179	3.90165350734219
CDH2	0.572915260974673	1.35582848555049	8.95494586087138	9.55760357368632e-05	0.00250366389337583	2.157819950909	3.90155678175937
KIF11	-2.00631661037122	3.33427349300909	-13.3577864939567	9.63242941920227e-05	0.00251813632499552	4.47586350428991	-3.89966897155139
ABCA3	-0.466151618639175	3.79741957861947	-9.37415606307017	9.68001942922541e-05	0.00251984409189175	2.4179976561809	-3.89847549555848
TIMELESS	-0.729521231431192	4.73921352276463	-9.2787335840025	9.71823099022944e-05	0.00251984409189175	2.37068505645265	-3.8975212182231
ANKRD36C	-1.18698257655581	0.393078970626964	-11.3022892339475	9.72619345447613e-05	0.00251984409189175	3.50897047643754	-3.89732281352808
ACP5	0.731807105439121	10.7099708185172	8.83996704260227	9.73314422236389e-05	0.00251984409189175	2.08498776942933	3.89714974310277
STX4	0.442704222556315	6.88470861545215	8.83307265132457	9.7369189369476e-05	0.00251984409189175	2.08096644410679	3.89705580360378
SLC12A7	0.400422087717294	6.77292209342503	8.82295990618599	9.80573076323808e-05	0.00253255640716402	2.07345462508998	3.89534931640944
ENSG00000255491	-0.949796263779161	0.510180256762403	-10.5660888623311	9.88827903396744e-05	0.00254875841552884	3.1045776395311	-3.8933170287156
PTGFRN	0.405016345206259	5.94069011721184	8.8100147910049	9.91512580765471e-05	0.0025505669627611	2.06604967458109	3.89265952827574
PRR16	-1.00067371097509	-0.335613461206666	-10.8767791355108	9.94667864257109e-05	0.0025535764610928	3.26232439744488	-3.89188891738179
GCLM	0.494601874538128	4.230781035077	8.86243764596533	9.9667198540538e-05	0.00255362451718805	2.11617111620313	3.89140065090455
DNAJC9	-0.639997735931406	4.5290743876764	-9.24124494498392	0.000100018628758267	0.00255384208460634	2.34478405334488	-3.89054669047143
GBGT1	0.509640232425295	4.72186375001303	8.82881904450725	0.000100075385696085	0.00255384208460634	2.08213832962407	3.89040903926828
VLDLR	0.553386524964039	0.402591786803573	8.88414416128959	0.000100344581659086	0.00255384208460634	2.11292620471576	3.88975716695816
GLCCI1	-0.601303551582982	3.85827851093847	-9.43286216131772	0.000100789171174506	0.00255384208460634	2.47301001210477	-3.88868417576974
ENSG00000272405	-0.820389828195313	1.40165938000891	-10.1614640199794	0.000100875457928508	0.00255384208460634	2.87753051505545	-3.88847644547823
SLC16A6	1.55470145043123	3.6605598299386	10.1711877692039	0.000100900577233218	0.00255384208460634	3.08203226236412	3.88841600374856
GLIPR2	0.557006540656099	6.59612089602802	8.78223586357114	0.000101065590193176	0.00255384208460634	2.04739883838077	3.88801930456869
KLF9	0.511958760345403	4.99315059915471	8.80369041671466	0.000101680258078574	0.00255838531714019	2.07368410840987	3.88654697377302
ZNF649	0.377787962389117	3.16292817100683	8.84345028840284	0.000101805213247954	0.00255838531714019	2.08626666252892	3.88624869303733
PRRX1	0.880699449875547	-0.895819617092809	9.16037128372569	0.00010184211494136	0.00255838531714019	2.28736375856015	3.88616067102474
CKAP2	-0.619672718426672	4.78479356802796	-9.08587812223846	0.000102323885263199	0.00255912030608814	2.24946285414157	-3.88501425282316
BMP6	1.20799491796575	0.532599869217376	9.56545562946993	0.000103102671662755	0.00255912030608814	2.5385283599058	3.8831717867977
RAD51AP1	-1.1759642035653	2.79425501882976	-11.0032033357431	0.00010312929663402	0.00255912030608814	3.39358971830109	-3.88310902947103
HIP1	0.905763531508529	5.43682219419784	8.83759872175322	0.000103375264614688	0.00255912030608814	2.09399962941701	3.8825299840594
MPEG1	-1.40899503056049	7.46175729032298	-8.78061336313514	0.000103703672017256	0.00255912030608814	2.07572292051608	-3.88175888769331
MLLT11	0.469274524218434	2.73303713657022	8.86350002244894	0.000103742712509919	0.00255912030608814	2.09926198595459	3.88166737443461
CDK1	-2.01330621139579	3.14242901868922	-13.9418054693071	0.000103848663105966	0.00255912030608814	4.75871982484212	-3.88141918357103
CDCA8	-1.85967907933532	2.25929146180007	-14.6615819003028	0.00010408425099561	0.00255912030608814	5.10542067899449	-3.88086817075668
NT5E	2.11850784558397	1.04311515286048	13.5796829454728	0.000104283660677484	0.00255912030608814	4.6351313522819	3.88040269359349
SLC22A4	1.0993621016465	2.14008621730703	9.45282442130191	0.000104311472024484	0.00255912030608814	2.69660652081585	3.88033784100145
PANX2	1.02481475917114	2.72461155700915	9.39351544399081	0.000104311866034072	0.00255912030608814	2.51312481157749	3.88033692233747
TCF19	-1.97980372925753	3.48411713603305	-13.3856883442705	0.000104315057134153	0.00255912030608814	4.51697706461735	-3.88032948216028
DNM2	0.387461733523902	8.42151213440123	8.72625295818005	0.000104554991232587	0.00255912030608814	2.02670527191688	3.87977068055311
P2RY13	-1.86425285627576	2.29592720839959	-14.0651278025553	0.000104812907236846	0.00255912030608814	4.80061983791411	-3.8791713474725
PAICS	-0.627169356488705	5.86264039304232	-8.82382013524613	0.000104855885656076	0.00255912030608814	2.07579148895963	-3.87907161155124
POLE	-0.850394603351231	4.25557942735262	-9.503134978996	0.000105327949945663	0.00256577290189606	2.53213635278081	-3.87797866871263
ACSL3	0.411154136955341	6.66210699532596	8.71050034607722	0.000105592392924651	0.00256735228316986	2.02569782439216	3.87736843769912
RHOH	1.69168573657821	0.194117515353218	11.5645100764783	0.000105967397373425	0.00257084104250231	3.63914875669483	3.87650554207407
PLSCR1	1.18061612763782	5.74859103150034	8.76738003002813	0.000106135639369361	0.00257084104250231	2.87801072113735	3.87611934860141
S100A9	0.979707654085392	6.21165548356999	8.69929398263876	0.000107292022758447	0.00259260452463732	2.07535949210497	3.87348043721339
MVK	-0.749180200580236	3.0510694061491	-9.81679083522863	0.000107437273490257	0.00259260452463732	3.66902284960768	-3.87315086861624
ESPL1	-1.6432058241733	2.41558651590016	-12.1275624369229	0.000108066085229257	0.00260289510902379	3.89873992744466	-3.87172895020815
PCBP1-AS1	1.22422745035869	3.81346459373897	9.30136713073968	0.000108510459001655	0.0026087131283725	2.74963906526337	3.87072879744994
MST1	-1.43569356408644	0.74239882710252	-12.1572388883654	0.000108730696205741	0.00260913099738478	3.96468937829818	-3.87023454062411
MALT1	0.896294929785795	4.97323481075541	8.7563967049598	0.000108992881636749	0.00261055203652116	4.10384816593607	3.86964737356121
FSCN1	-0.720057935010698	7.87297549167971	-8.6617937691132	0.00010954380485431	0.00261887066549467	1.96882952820866	-3.86841790483667
HOXB6	0.516642797113503	2.98767330427254	8.70838682514737	0.000110060360243454	0.00262633831809148	1.9983191879916	3.86727042076171
SIX5	-0.628299248229585	1.30716958548347	-9.63758803223252	0.00011049447702013	0.00262986829622956	2.57768888715007	-3.86630998956066
LINC00174	-0.829557129740496	1.07585948933077	-9.94680540728486	0.000110617225024117	0.00262986829622956	4.19622166889491	-3.86603906991025
TLR10	-1.67599821497327	-0.895562712234673	-11.7616765674393	0.000110856673208165	0.00263069839631627	3.7307774730482	-3.86551139413817
CLN8	0.390809377922947	7.17427255592954	8.62623464146974	0.000111696972835065	0.0026363973235883	1.94418443882028	3.86366808155545
RASSF5	0.441851905437143	6.92703597757413	8.62440376939582	0.000111829943275629	0.0026363973235883	1.94504612759217	3.86337759211322
IGFBP4	0.85535298844762	5.23774126224349	8.67987645130526	0.000112030852826201	0.0026363973235883	1.9814883652177	3.8629392992344
IBSP	0.651264744726364	4.22975121395482	8.6364475896575	0.000112061496609642	0.0026363973235883	1.95084777168218	3.86287251367304
NOTCH1	0.702439181058958	6.92551038745485	8.61904686632197	0.000112307717457259	0.0026363973235883	1.95734667217821	3.86233652039379
ANKS6	-0.465500246518275	3.33505153177602	-9.24384787546494	0.000112326678069226	0.0026363973235883	2.34039016080773	-3.86229529139248
LINC00877	-1.1676971687935	0.310696030260405	-10.4851281289907	0.000112915475174994	0.00263985705364787	3.06460723268099	-3.86101823468994
ZNF213-AS1	-0.535572228348702	1.2459155475681	-9.33859519479117	0.000113114318279626	0.00263985705364787	2.40536301338668	-3.8605883774534
REXO5	-1.14010387904197	1.13363955533861	-10.7415034384976	0.000113201084071578	0.00263985705364787	3.34845495983836	-3.86040103126569
DGKI	0.645149750870144	1.47073840813771	8.78670107220468	0.000113295062479678	0.00263985705364787	2.06648578772798	3.86019826421434
FANCI	-1.21657632187889	3.15684836615073	-10.1372591122522	0.000113596729326502	0.00264209969728294	2.86691289966029	-3.85954846054624
PPP2R3B	-0.787792798918781	2.24866912246988	-9.75077989354079	0.000113819985129689	0.00264239981685081	2.70673612974377	-3.85906860489636
CCDC18-AS1	-0.713419193351156	1.80096387943428	-9.76451998684193	0.000114020517676271	0.00264239981685081	2.65355588721631	-3.85863834579037
ARHGAP18	0.485877901398139	7.70719066155607	8.57801709161839	0.000115413241089856	0.00266492558030188	1.9968560625385	3.85566968585969
FOXRED2	-0.794402135662492	4.85012411933271	-8.97323599700031	0.000115553754427241	0.00266492558030188	2.22948219258073	-3.85537205350284
IRAK3	-0.755379043374948	5.74763023013035	-8.71574114998381	0.000115927431292145	0.00266492558030188	2.0146625261007	-3.85458219686526
PIK3IP1	-0.846776123977713	4.99132204834671	-8.91658825849651	0.000115945456869587	0.00266492558030188	2.14151016558102	-3.85454415617314
SLC20A1-DT	-0.925910846256801	0.618608782373318	-9.89319947345317	0.000116143361153226	0.00266492558030188	2.75376919760081	-3.85412687069141
NUAK2	-0.584660333571542	2.96042344897871	-9.44489483046107	0.000116235674898877	0.00266492558030188	2.46140657717533	-3.85393245445175
IDH1	0.400884430430765	8.70279190585661	8.56128378779513	0.000116752489595897	0.00267066724650352	1.90095447620306	3.8528467053856
RNF207	-1.66035781891481	0.307874824856192	-12.1494337737226	0.000116901388569545	0.00267066724650352	3.94237136310593	-3.85253473229007
CDK18	-0.616920454875277	5.59625798545024	-8.63756918601875	0.000118844172676411	0.00269938601826242	1.96757726771017	-3.84849819484711
PIDD1	-1.06679766627803	2.55167301609795	-10.4515052631138	0.000118870677628814	0.00269938601826242	3.51396149820938	-3.84844355673236
FLT1	0.359693933185959	7.00369833153911	8.5322655275975	0.000118983745499825	0.00269938601826242	1.8815209244569	3.84821060413962
APBB2	0.697250556686131	4.60426408705481	8.60916583907252	0.000119110956313922	0.00269938601826242	2.08146528359094	3.84794876238733
ETV1	-0.654086182421629	1.66232734840877	-9.70269250098479	0.000119207841577753	0.00269938601826242	2.61547989110156	-3.84774951743503
NCAPH2	-0.509199189720387	4.16203675160346	-8.94673515893571	0.000119633956554224	0.00270427407592342	2.24404778326928	-3.84687501884177
TNFAIP8L1	-0.383776063344115	5.46780535570566	-8.57873377558216	0.000120480935933501	0.00271723785370031	1.91247783113695	-3.84514548338509
GRK5	-0.676888563309037	1.39810895594988	-9.47393211398062	0.00012062998090988	0.00271723785370031	2.48104793555961	-3.84484231960512
GLI4	-0.582542581340732	2.18626371713153	-9.30416122215807	0.000120896575136303	0.00271848207937609	2.47261917739839	-3.84430093542518
SGO1	-1.67142282094199	0.103486138873848	-12.6475169903339	0.000121171038285283	0.00271849488779809	4.15600095798122	-3.84374474612712
MIS18A	-0.753175983487647	2.17727459271467	-9.55816053494786	0.000121346205290719	0.00271849488779809	2.58485919919493	-3.84339039734919
CENPH	-0.80678201016785	2.1396383707695	-9.63197938493931	0.000121655456459925	0.00271849488779809	2.59577941712345	-3.84276598271263
LRP11	-0.568834496152925	2.88038453038298	-9.30605059916746	0.000121742579332273	0.00271849488779809	2.39346152479841	-3.84259034152053
CABYR	-1.21635919660029	0.364859062354194	-10.840374108997	0.00012253448997349	0.00273143606592553	3.53723845249376	-3.84099924800645
GOLGA6L4	-0.85259773187813	0.480577847373876	-9.85971225056012	0.000122841634981583	0.0027320865101241	2.74813201737742	-3.8403847452965
SYTL3	0.810525495219679	3.36823947011583	8.70636919370385	0.000123142889980385	0.0027320865101241	2.00313217882114	3.83978343214535
INAVA	-0.97280341214139	0.334011402000141	-9.9111881458843	0.000123394903859302	0.0027320865101241	2.73561148450343	-3.83928146994851
TTC39B	0.822158374578658	3.87895454313125	8.63816348880785	0.000123543926274022	0.0027320865101241	1.95301843441331	3.83898510105379
FAM216A	-0.551294977230319	2.00818525063349	-9.15769870986514	0.000123625746298572	0.0027320865101241	2.28684697827519	-3.83882252444769
BEX3	0.574712869547829	5.50797721496933	8.47905729800714	0.0001240797546753	0.00273741647450035	1.84745291454749	3.83792224740136
PATZ1	-0.425090187849044	4.07644995616125	-8.84947171936048	0.000125634171322448	0.00275546675965957	2.10835676117497	-3.8348632545637
CCDC103	0.650173639150161	1.85124589956032	8.65560589374569	0.000125842525328093	0.00275546675965957	1.98169535505076	3.83445594166666
CCR1	0.479087606694664	7.86551650146077	8.4492430286871	0.00012594423107436	0.00275546675965957	1.82840113399556	3.83425734711988
EXO1	-2.19459173008676	1.04382469708192	-8.43799474142157	0.000125994908635977	0.00275546675965957	1.83510871112266	-3.83415844858632
ABCC1	0.50033036393793	6.98246419377377	8.44609370182548	0.00012617373943562	0.00275546675965957	1.84324224799722	3.83380975514089
SPG7	-0.380594681336848	5.65705967150846	-8.50482231598594	0.000126196005727724	0.00275546675965957	1.87926838184286	-3.83376637180071
CDK3	-1.4286591089595	0.420757815366848	-11.4780355537581	0.000126659804977146	0.00275546675965957	4.20326022797648	-3.83286434814965
P2RX7	-1.10808600724368	5.97583226596764	-8.56073514708692	0.000127099811297586	0.00275546675965957	2.13396882210137	-3.83201147151087
MSMO1	-0.977490976087341	4.36400079855056	-9.32301457284379	0.000127107039903605	0.00275546675965957	2.43173000759122	-3.83199748334827
NRN1	0.515962425562035	4.45732842892009	8.46138802259951	0.000127220289906095	0.00275546675965957	1.83349775164554	3.83177842973958
CBR3-AS1	-0.778436627925061	0.700448495274504	-9.69794690423381	0.000127254490377685	0.00275546675965957	2.63580167104372	-3.83171231367174
TGFA	1.05206381718797	5.50962209549991	8.51228900781519	0.000127853570671476	0.00275977613786265	1.89052551105593	3.83055688452845
SLFN13	-0.695651380016173	2.41836909276892	-9.25316182602129	0.000127882644858198	0.00275977613786265	2.34515959121653	-3.83050093988613
CENPE	-1.82318365248006	2.6630086953105	-13.252145960058	0.000128243542219928	0.00276292871027255	4.50081334429778	-3.8298074961764
PECAM1	0.905434207014162	8.31506514449388	8.42122697106944	0.000128610636510535	0.00276620402474666	1.88101932295168	3.82910402968109
KIF18A	-1.79769436004205	0.283601380333709	-13.5226111334998	0.000129132156442203	0.00277278430076729	4.59346248415866	-3.82810788273146
VAPA	0.361585470115084	7.21766211144279	8.40709106147469	0.000129583577044332	0.00277783994657367	1.79663944541866	3.82724868791942
SQLE	-0.746910224346992	5.45674113694864	-8.56771571554131	0.000130356870205476	0.00278115145470143	1.98635807634727	-3.82578340209793
CYP51A1	-0.715640700975467	5.66148035666869	-8.50662690713012	0.000130379045743753	0.00278115145470143	1.88385903931488	-3.82574150338759
RXRA	0.485620420978056	7.53912038534084	8.39846505786616	0.000130386746010338	0.00278115145470143	1.81196638796698	3.82572695598849
ITGB8	0.523542318760605	2.84196680148531	8.49946324247617	0.000130776223164143	0.00278310286032818	1.859272110473	3.8249922069922
FKBP1B	0.815141160008145	2.01286956691303	8.68018062334897	0.000130910995995844	0.00278310286032818	1.99217970027392	3.82473843808523
MS4A4A	0.894790202843942	6.17673974873159	8.41924205533025	0.000131593915061256	0.0027930048440889	1.80996339565144	3.82345631599267
KIF2C	-2.19354922146485	2.20642679458694	-8.39266280025171	0.000132999622649457	0.00280884567452127	1.78671341104222	-3.82083683760925
NUPR1	0.750774074158736	2.88030445004928	8.53219716242817	0.000133392890128333	0.00280884567452127	1.88273553470134	3.82010866960838
FAAP24	-0.515619892517254	1.65131100006265	-9.07017949931575	0.000133456733032121	0.00280884567452127	2.24869541025284	-3.81999064995025
ZGRF1	-1.38375618319437	1.33990947612795	-11.2201939523951	0.000133559694601614	0.00280884567452127	3.52812963838865	-3.81980042775759
CTSD	0.54289976884965	13.0421565829142	8.36449896295979	0.00013371204506146	0.00280884567452127	1.77026629723583	3.81951921258261
EAF2	-0.376005846464704	1.61863958959012	-8.82303098112349	0.000133992516412812	0.00280884567452127	2.07299829445531	-3.81900229478645
APOL3	-1.27935680600507	0.53089713353973	-10.8602003628887	0.000134052550849991	0.00280884567452127	6.65493655214753	-3.81889178184204
TKFC	-0.412120523464492	3.74464872016012	-8.79640532100365	0.00013408733044286	0.00280884567452127	2.06173401325379	-3.81882777999856
RPS6KA1	0.371311215227861	8.42340417187874	8.35197661839095	0.000134637406334359	0.00281144664109564	1.75906204336209	3.8178175979617
TIMP1	0.693405693514929	7.67695317789271	8.35177716217406	0.000134695849028291	0.00281144664109564	1.7645195144082	3.81771050000303
FAM72B	-1.24400592088589	1.11099525519685	-10.6134081433992	0.000134867250626342	0.00281144664109564	3.17552838635963	-3.81739665381969
NR4A3	1.0567620823957	5.1387672170592	8.52173569112662	0.000135141153743707	0.00281259792791514	1.87944750152783	3.81689590068204
STEAP1B	0.543730463125783	1.59272284776294	8.50546529128166	0.000135578271161538	0.00281713687185735	1.86715854097411	3.81609873427296
SIGLEC14	-0.515695782530781	4.73321388701154	-8.55624955770341	0.000135937876564706	0.0028199941290198	1.89753082950237	-3.81544473899379
TMEM63C	-0.815425704217629	0.932284275876151	-9.64703555949588	0.000136247239908624	0.0028199941290198	2.58838665753103	-3.81488341917657
IRF8	-0.474395398611286	6.38694315497376	-8.34630206689097	0.000136631625014577	0.0028199941290198	1.78086286318881	-3.81418764760951
THAP9-AS1	-0.497493425286109	3.33579143416783	-8.93988387376219	0.000136716176640188	0.0028199941290198	2.14907324839842	-3.81403484901636
HOMER1	0.507373517212469	4.44093517041665	8.38307322340999	0.000136812030516899	0.0028199941290198	1.79316674172178	3.81386173303986
FBXO17	-0.843795718995509	1.80009786187035	-9.84940936974276	0.000137249761128137	0.00282449028420815	2.71272967577267	-3.81307262333021
AMPD3	-0.476786585472148	7.42785658814837	-8.31560570970263	0.000138215685147661	0.00283982450857703	1.74210355054741	-3.81133967855033
SYT17	-0.512459990800638	3.70773310759183	-8.84745619152102	0.000138500113936433	0.002841129928948	2.15936790067904	-3.81083156464024
PCNA	-0.796290655587439	5.76487973054904	-8.40383817893721	0.000139348100751209	0.00284829734695908	2.22694073449592	-3.80932250288917
NCAPG2	-1.18694932869423	3.90721383634064	-9.65949692562088	0.000139378556443156	0.00284829734695908	2.62281963553308	-3.80926846556374
TP53	-0.382560366083086	6.01098075011716	-8.32597998925277	0.000139513864763195	0.00284829734695908	2.12283934080108	-3.80902852333178
TICRR	-2.60095388405579	0.387786069876308	-8.14976632711016	0.000139785342720238	0.00284931708093137	1.59699139441134	-3.80854777184997
F2R	-0.454581202942563	3.05583468864769	-8.85256287333325	0.000140443159899468	0.00285819608010594	2.09340235309142	-3.80738650218653
JAK3	-1.40853069575638	3.67559669028255	-10.011758851817	0.000142168984682121	0.00288396854865032	2.82394300068736	-3.80436401743492
REEP1	0.938832601832609	2.56078143363586	8.67202418122919	0.000142174103304099	0.00288396854865032	2.34799246058057	3.8043551045572
IDUA	-0.412053471052153	3.02299719497231	-8.7417633971441	0.000142382213372178	0.00288396854865032	2.02031476529474	-3.80399298544549
SLC2A6	-0.92189808095926	5.19662017361507	-8.59400701212158	0.000143083715168999	0.00289362066745859	2.00311100405511	-3.80277600805021
DGKQ	0.426665586222742	4.55116211633687	8.29208180846211	0.000143495993521794	0.00289381527301937	1.71829091461086	3.80206339944746
UPK3BL2	-0.613186679551429	2.25851043627267	-9.26134894456122	0.000143543317072489	0.00289381527301937	2.3496044387262	-3.80198172575688
LINC00342	-1.97676659522699	1.41733778535521	-15.0102452713045	0.000144305393164184	0.00290462592625623	9.70084667876813	-3.80066997153416
LMNB1	-1.16593362100355	4.76702536805707	-8.95865196962941	0.000145161332511824	0.00291728915432357	2.18113466234702	-3.79920440712368
NIBAN2	0.444874979378194	9.68020255579298	8.23143517720049	0.000146506013341796	0.00293422405027709	1.6909313811266	3.79691835819837
HSD3B7	0.639164344762548	7.18433472344687	8.22870623012228	0.000146590954797015	0.00293422405027709	1.6758263114685	3.79677461621031
KAT2A	-0.574374521159021	4.20821931225997	-8.68091889147555	0.000146688389389533	0.00293422405027709	1.99816931388074	-3.7966098292842
MAFG	0.360189851467594	6.02570227223632	8.22532073797816	0.000147243437087406	0.00294075324195375	1.67153785652717	3.79567306229511
MFSD6	0.488462375830763	4.56917286206376	8.26258499312233	0.000148438058008577	0.00295601755068946	1.69725304461684	3.79366810020342
RGS14	0.444271100771708	4.57893563731418	8.23768305946703	0.00014846737192858	0.00295601755068946	1.67994300517252	3.79361909314043
ST6GALNAC4	0.582596695170203	5.49292855747548	8.22667516837522	0.000149199991010466	0.00296601280429152	1.67653070909399	3.79239724894672
HEBP2	0.444395303238764	3.15976005829206	8.28135110436578	0.000149711062418546	0.00297157976053601	1.7103325666938	3.7915482366795
HMMR	-2.21969011194415	2.14867858546963	-8.23661105094275	0.000150406504600317	0.00298078345480628	1.68998668228048	-3.79039731253727
PPFIA3	-0.43552821264085	0.697191016530136	-8.66530231127681	0.000150923700707562	0.00298587641112796	1.97015840677117	-3.78954462109153
STMN1	-0.655294579371483	6.19606309455486	-8.22524360944402	0.000151127782898795	0.00298587641112796	1.68638904582428	-3.78920891133729
ATAD5	-1.02014830470338	1.90613518555475	-9.68427508516418	0.000151718001332969	0.00299294008151019	2.61171089050834	-3.78824041419455
CD109	0.650028715633793	6.4511756741742	8.17306735839271	0.000152392879081022	0.0029954481005645	1.63952197283518	3.78713733538863
PLAAT3	-0.41344277343092	1.77443606290567	-8.57477565220783	0.000152718110335505	0.0029954481005645	1.90962727589702	-3.78660739022031
SCG5	1.07284148031371	1.46960627116289	8.85702396264408	0.000152726308918718	0.0029954481005645	2.09696112272847	3.78659404484467
ENSG00000260077	-0.718964047053822	1.21174731410544	-9.15182492168026	0.00015277670299878	0.0029954481005645	2.31903490193418	-3.78651202987961
TWIST1	1.38606090691123	-0.348809819255619	9.25734147580378	0.00015324041973753	0.0029995703742079	2.35373905829784	3.78575853679596
TACSTD2	0.841079768416657	3.56245152186075	8.20418935127794	0.000153671834660634	0.0029995703742079	1.65654675275932	3.78505945569324
ARHGAP11A	-1.69502946386266	3.14707373363709	-11.1084843855541	0.000154145036286016	0.0029995703742079	3.42061290049606	-3.78429478309577
FZD2	-0.741701576365199	2.87751932692954	-9.00447258698843	0.0001542577999494	0.0029995703742079	2.19157370145379	-3.7841128881055
NMB	0.623001639898883	3.26453143930881	8.26633169139377	0.000154374167357575	0.0029995703742079	1.70094519778703	3.78392531121856
CNIH4	0.449765980214715	4.21352040209353	8.16184841226318	0.000154494427123055	0.0029995703742079	4.07886772891299	3.78373159988901
HERC2P3	-0.973450062195852	2.72373376248291	-9.38492921024195	0.000154757714992794	0.0029995703742079	2.42671622282396	-3.78330799760603
CTSL	0.913763175873364	10.0347823562789	8.15894368493462	0.000154852645659621	0.0029995703742079	1.74013411601963	3.78315543058765
CIITA	-1.49316331699205	4.7700864942209	-9.22784764961969	0.000155994107334462	0.00301713715569302	4.00221778271919	-3.78132780130213
RAB11FIP5	0.473057829854096	3.25885798651256	8.21872282775127	0.000158277695624791	0.00305341279858887	1.66665593001695	3.77770895085447
ATRIP	-0.572970345011491	2.38643531474419	-8.82906633370364	0.000158344451613962	0.00305341279858887	2.09797392901279	-3.77760390214686
MCOLN2	-1.59959902272834	2.47268415196697	-11.8403083645067	0.000159044831298415	0.00306232727568895	3.80204055179358	-3.77650427461624
POR	0.477829163335381	6.36524197423655	8.10041052990302	0.000160661582294047	0.00308883299172799	1.58791956478982	3.77398320367927
NINJ1	0.533104276243143	7.10281792915486	8.08650140751852	0.000162007679947451	0.00311006384997629	2.27653655133697	3.77190232133077
SAPCD2	-1.20070673682042	2.11774975498721	-9.34295614024837	0.0001635261059804	0.00313085258804925	2.40345980484111	-3.76957447987181
TMEM175	-0.355085148975957	4.04424584599261	-8.38880087646984	0.000163577432683027	0.00313085258804925	1.78455568869749	-3.76949614871427
SOD2	-0.605602090947977	10.5626771347243	-8.0895521513945	0.000163875694889535	0.00313190072461992	1.60811056048913	-3.76904141930817
SYNJ2	0.413411950632723	4.21902628328367	8.09963908894738	0.000164894484063708	0.0031400423269191	1.58266364016814	3.76749402811223
TFEB	-0.579792070527142	4.93543037601014	-8.27635137329083	0.000165024859907528	0.0031400423269191	2.95727624509139	-3.76729665591558
PAK1	-0.465967069455027	6.6030622414917	-8.06803885290778	0.000165273299017915	0.0031400423269191	1.56757130665109	-3.76692095696372
RTN1	-0.681343753733368	7.04064487110145	-8.0610747226286	0.000165278234747647	0.0031400423269191	1.6009760968752	-3.76691349835197
BRCA1	-1.1717380666072	3.86130376503826	-9.34193730953794	0.000166179523630466	0.00314986239585477	2.42750760212822	-3.76555501912638
MFSD5	0.341613730179537	5.30034851124069	8.06154545608241	0.000166500599252441	0.00314986239585477	1.55852216896364	3.76507274776587
NIPSNAP1	-0.504552647300737	4.13427453255072	-8.44479214182133	0.000166529811007716	0.00314986239585477	1.96030961881069	-3.76502891370512
FASN	-0.557373451468441	5.60271848281849	-8.15596546052838	0.000167523948755714	0.00315961140637965	1.62548237912698	-3.76354144352679
ENSG00000290758	-0.610887439973831	0.506503057333512	-8.85402708433381	0.000167536540129911	0.00315961140637965	2.09310723642042	-3.76352265709658
TBC1D8	0.404402658084682	6.38769835351552	8.02611151059982	0.000169556679339932	0.00319302783260645	1.52997243497761	3.76052566106895
HBEGF	1.46599246743295	5.60048108373981	8.13446628823255	0.000170532011627985	0.00320512918293215	3.42162783617438	3.75909070150715
POLA1	-0.562469048827218	4.18773054970998	-8.37108526175319	0.000170906933498634	0.00320512918293215	1.77217705843591	-3.75854115019455
CHAF1A	-0.883343094127005	3.92330651949417	-8.85169737990416	0.000170946868254662	0.00320512918293215	2.12064659012421	-3.75848268164437
PTPN22	0.43561515093757	5.17326763350523	8.02299768234973	0.000171875202048203	0.00321784403019502	1.53347417786249	3.75712711442971
UCP2	-0.370320111577047	9.0395158346567	-8.00818915416812	0.000172236510167306	0.00321992150257543	1.51734913763566	-3.75660138771027
ACVR1B	0.508801364353877	5.02085781163998	8.01862031297432	0.000172833209787217	0.00322638714700026	1.70980852700153	3.75573541790874
SUSD3	-0.599611005776667	3.29154887483045	-8.73950737820942	0.000173257262145955	0.00322961580539314	2.04273275232804	-3.75512171272392
CPEB4	0.468347423805867	6.05865024094354	7.99108055019357	0.000173640072756693	0.00323072305878865	1.71844173494546	3.7545689062774
SLC45A3	0.52262147869883	4.10070256026568	8.06008253200966	0.000173906041584731	0.00323072305878865	1.58081710159995	3.75418550230038
HIF1A	0.916280431626027	7.77199734961517	7.98765064309452	0.00017407021301046	0.00323072305878865	1.67348289340908	3.7539491182324
PTCRA	-0.87978514476623	2.44572613513571	-9.29385346116674	0.000174443353524404	0.00323298330407909	2.48793532956922	-3.75341262656836
ASGR2	0.952401911484848	0.365915721864217	8.2678723596688	0.000175054238613483	0.00323963685905989	1.70456853478157	3.75253663731716
SLC25A16	-0.405416758585256	3.2415588729403	-8.4018626921887	0.000175887842689888	0.00324699926090713	2.50429448354611	-3.75134590295184
RNASE6	0.644272445533935	6.22808318672734	7.97481912032005	0.000176228916374485	0.00324699926090713	1.52210210412882	3.75086023672919
ENSG00000285796	-1.05630395726157	-0.338832684189024	-9.41919039315298	0.000176323685140925	0.00324699926090713	2.47252150920563	-3.7507254492343
EHBP1L1	-0.358986377597447	7.74361976648602	-7.96785161578324	0.000176588039269281	0.00324699926090713	1.48837988346581	-3.75034982401906
ANTXR2	0.672304159479611	6.17844912188727	7.96920519110081	0.000176714312131472	0.00324699926090713	1.51831448006019	3.75017058736905
NAV1	-0.695607857391936	5.82973410492217	-8.07193200272891	0.000178549580767265	0.00327443018667353	1.56511956734015	-3.74757904171711
SMAGP	0.400513221961436	1.82776555127481	8.06857765633672	0.000178803989252983	0.00327443018667353	1.56024427023568	3.74722177518147
NDC80	-2.85015473642926	1.07294007825107	-8.02632390759055	0.000179046948871553	0.00327443018667353	1.48846116244045	-3.7468810322343
PMEPA1	0.599753300899034	2.5893903998233	8.07851385628852	0.000179296956057266	0.00327443018667353	1.63140588014984	3.74653085885945
MERTK	0.69714973038777	7.16577632614065	7.94278534408684	0.000179480118302351	0.00327443018667353	1.47985730458957	3.74627460333348
FAM124A	1.41428151965109	-0.767026101472417	8.90076731196915	0.000179918497697982	0.0032777786365318	2.15313097052594	3.74566228004716
MFSD12	0.41114489030369	9.78058667612409	7.93606481137123	0.000180587671426136	0.00328531630817957	1.46532437736848	3.74473028555003
SLC2A3	0.936858759199693	5.72994462494698	7.96525125298676	0.000181397721001153	0.00329195290492175	1.51392238244612	3.74360642027017
NAA40	-0.361298864187213	4.29881888503462	-8.19369071201151	0.000181464360876187	0.00329195290492175	1.64901183798634	-3.74351417407466
TRMT112	0.372214226992	5.54885156055797	7.93199667452666	0.000182041945636405	0.00329777958419076	1.48127148032535	3.74271598446193
GPR157	0.702900214395685	2.09109753700258	8.1016932363034	0.000182405789802181	0.00329972330300373	1.6614684721253	3.74221439376461
ACACA	-0.712014651744485	4.31821632274813	-8.43859577959396	0.000182739677238726	0.00330112040539958	1.93711039993385	-3.74175492797842
C1QB	-0.407582457916676	9.75945965357184	-7.92575436256308	0.000183172500494812	0.00330429831888398	1.45823257502999	-3.74116048890068
TOR1A	0.320024073410912	5.89251205427037	7.90517865063243	0.000184935625004544	0.00333143138488578	1.46522149150262	3.73875258190365
SPINT2	0.744642265718675	6.33074608395512	7.897326299287	0.000185658549342076	0.00333977658970319	3.78671031758224	3.73777151398737
XXYLT1	-0.372044776297584	3.88281797876878	-8.22145347615976	0.000186188655776382	0.00334463476340198	1.68038603411488	-3.73705439527265
CENPT	-0.680976550063355	3.10135311965399	-8.6658475469868	0.000187401155315694	0.00336172058531443	2.25401700837038	-3.73542133570421
APP	0.378317096166914	8.87240130487134	7.88190072994962	0.000187681244926949	0.00336205595020949	1.48729745771271	3.73504550832202
TMTC1	0.689656483946074	1.07419876318605	8.14677509711504	0.000188355801765712	0.00336870617970336	1.61615952861435	3.73414253967136
PITPNC1	0.478745444543263	4.9720082377709	7.89700584361537	0.000188576306125519	0.00336870617970336	1.49466616873218	3.73384802939804
GEM	0.717108936334589	3.23941620536759	8.0253193707633	0.000189750888307828	0.00338498741389082	1.53153915793664	3.7322846661488
TNFRSF11B	1.51309461296328	-4.32949229447979	7.96827565703868	0.00019015352461025	0.00338747179160255	1.49060354543862	3.73175085192861
C1RL	0.650425045142348	4.43714695260746	7.92209942104149	0.000191048104624881	0.00339788251594338	1.47109518860663	3.73056861202129
CCR6	1.25408456047498	1.10056321486448	8.94947367264647	0.000191266283746152	0.00339788251594338	2.26239094473205	3.73028106478431
TMEM147-AS1	-1.1131278908591	0.481769454281881	-9.52357698815163	0.000192231254164492	0.00341031502215682	2.64166158779945	-3.72901297606125
SKA3	-2.25209978860129	0.747363529257208	-7.73839368638015	0.000192716234699948	0.00341420965662635	1.35438116412878	-3.72837790972066
ANKRD24	-0.884022432627455	0.262952560466244	-9.12915445639788	0.000193541235290007	0.00342410917235223	2.27016204689757	-3.72730104062073
MFNG	0.372093449683649	3.85356792835258	7.8598020154245	0.000195923903957788	0.00346150172074872	1.40926613634316	3.72421500120641
FDPS	-0.428929988284717	5.68044216730385	-7.87179892594206	0.00019685111415218	0.00347104005109687	1.47685477012242	-3.7230235993228
ARMT1	0.393719742262016	5.82129682613872	7.81868631453198	0.00019700351712803	0.00347104005109687	1.379335760004	3.72282827663645
JAKMIP2	0.660433690368181	4.27798875450274	7.89461349347237	0.000197560000143976	0.00347138629477273	1.43702498101462	3.72211628057094
HAAO	-0.526221465918228	3.93655665061509	-8.24507060758512	0.000197562958153758	0.00347138629477273	1.68485480957295	-3.72211250096214
UHRF1	-1.75505158695384	3.49627196840554	-10.5921744173959	0.000198698284525011	0.00347947815141186	3.13971558681682	-3.72066574523915
COL9A2	-0.688491231110015	3.2944745327841	-8.6133847501685	0.000199301779305284	0.00347947815141186	1.95250730264445	-3.71989986544777
CCDC34	-1.05103429420884	1.82410262238048	-9.39897090115037	0.000199585066147377	0.00347947815141186	2.80817225754695	-3.71954110452668
ZMAT1	-1.05587543539063	-0.16871321998501	-9.18682596558352	0.000199805512081389	0.00347947815141186	2.32517668463544	-3.7192622576137
ARHGDIB	-0.411069820200543	9.88107665180139	-7.80520717965972	0.000199834900265151	0.00347947815141186	1.37197499642829	-3.71922510569061
USP2-AS1	-0.549109275879838	2.47876499764355	-8.53733159585869	0.000200067922026017	0.00347947815141186	1.8841642315124	-3.71893070606775
LILRB2	-0.618978491680482	6.50487600465838	-7.81990966771796	0.000200078416911745	0.00347947815141186	1.38875804200309	-3.7189174544148
MPZL3	0.529857508404021	1.81257546135248	7.89585410668358	0.000200187671594214	0.00347947815141186	1.45271652535703	3.71877953979054
THEMIS2	0.432940874853231	6.58311342714492	7.78323238571654	0.000201523448575814	0.00349523049354678	1.37525075992776	3.71709905217216
CYFIP2	-0.460514562877701	1.84932165236687	-8.44851547870616	0.000201637461220005	0.00349523049354678	1.82407396116619	-3.71695610252874
NCKAP5	-0.567454537991094	3.64755412040546	-8.30122666146912	0.000202989583515891	0.0035139327364487	1.7263949317497	-3.7152665702855
ADRB2	-1.06748382268769	2.30593019320603	-9.52794078948553	0.000203893439215823	0.00351623263224846	2.61246517895328	-3.71414305124414
IL12RB1	-0.523792119931456	2.70043215999676	-8.37243748819405	0.000204045821877182	0.00351623263224846	1.77301544673835	-3.71395409616228
FAXDC2	-0.728800448767271	2.96341379164192	-8.74930625287603	0.000204188869868697	0.00351623263224846	2.02571825781025	-3.71377683669301
RFLNB	0.79734221748313	5.64295148203331	7.81527554706207	0.000204444847584523	0.00351623263224846	1.37996522108399	3.71345993007123
DDIT4	0.624145753722183	1.91419814468425	7.90150482104384	0.000204489349162016	0.00351623263224846	1.45815260957806	3.71340487407325
LIMD2	-0.529567998953565	6.8277967526581	-7.75870938425647	0.000205331518383789	0.00352599998591762	1.34935031198836	-3.71236508422584
PRMT7	-0.393431092092094	3.82718150478195	-8.1049659481746	0.00020575118356388	0.00352849563066484	1.58795528703064	-3.71184843641025
ARHGEF10	-0.898360269687138	0.647488313789599	-9.0316833015497	0.000206062849153353	0.00352913497444797	2.20863408283236	-3.71146538650021
HDAC9	-0.582328538354892	4.93813355817944	-7.95888704491453	0.000207540859080212	0.00354972144878948	1.52280209437044	-3.70965622835473
ITGB2-AS1	-1.12368614731159	2.87892382388259	-9.32622498072106	0.000208857928978384	0.00356750422645415	2.40234124966066	-3.70805423648695
NUDT16	-0.372972132244773	5.24904857507197	-7.82200419895775	0.000209182133186162	0.00356830317909869	1.47721937024566	-3.70766135253052
LRPAP1	0.379815608436376	7.66027445611485	7.71301107900366	0.000212226541374207	0.00361517597882839	1.30167585919118	3.70399966044714
PEX19	0.378942296630203	6.64405295493646	7.71119804994381	0.000212492072772062	0.00361517597882839	1.30027114323256	3.7036826328798
ACSL4	0.712394080668747	7.88048753535221	7.70820931373888	0.000213163381841424	0.00362001313183192	1.33234278170232	3.70288278881156
CABLES1	0.567050540096982	4.45297705074251	7.7573729459652	0.000213339290462494	0.00362001313183192	1.35107888585923	3.70267359024657
PDCD1LG2	-0.456317218419123	2.88845973581473	-8.21981934237753	0.000214516348159739	0.00363519007909165	1.6848813516132	-3.70127793340199
RASSF1	-0.497186299038523	5.24551727438649	-7.80969956904887	0.000215595025375252	0.00364866212681117	1.79115065028785	-3.70000522814122
CDC6	-1.73909442451902	1.97417244274913	-12.1031479646864	0.000216909330719506	0.00366254817297349	3.979640194731	-3.69846256721198
CENATAC	-1.02115163906614	1.4793533688525	-9.12205207569846	0.000217194078480105	0.00366254817297349	3.20241968351753	-3.69812950258911
ANP32E	-0.568677289261176	5.23956281504337	-7.81976299439384	0.000217269806871309	0.00366254817297349	1.39989300986207	-3.69804099339284
SYNE1	-0.753030508435788	6.3550170816422	-7.7054587070709	0.000217967848364521	0.00366950584511056	1.35301303236833	-3.69722650356496
CSK	-0.35625892534105	7.7645472940729	-7.67587524037175	0.000218455122966084	0.00367290168835265	1.27947489021984	-3.69665939128433
HTRA4	-0.807694064055441	2.71432248024405	-8.68504787562929	0.000221775065828625	0.00372132380638116	1.98674124813626	-3.69282680751629
SDC2	0.539553554818123	8.9301243374766	7.65272240002864	0.000222044416210036	0.00372132380638116	1.25613324816233	3.69251823272196
FGD4	0.601589067979197	6.26436067318726	7.65178221719886	0.000222203131962427	0.00372132380638116	1.91211575062742	3.69233656832868
CFB	-0.987374953566976	0.548542129945133	-8.91018342721336	0.000223087281696186	0.0037307033120072	4.86049095483968	-3.69132680367516
SNX20	-0.497314234405039	4.4091097808688	-7.93398710862882	0.0002233433019939	0.0037307033120072	1.47297857985426	-3.69103511087686
ANGPTL6	0.846955815792138	0.503129243556186	7.94533901730966	0.000223892946182581	0.00373503381815869	1.4782796397025	3.69040994101668
TCEAL9	0.743534108686039	4.71436315821114	7.68983786539105	0.000224847509001563	0.00374233733096799	1.35062727350161	3.68932762905447
ADRA2B	-0.852751437697097	3.86558857523186	-8.11929592555721	0.000224912669634447	0.00374233733096799	1.59625695737738	-3.68925390532289
IKBKE	-0.311378800483926	6.5383551049806	-7.63313490453324	0.000225522930700762	0.00374764332645116	1.24057179874997	-3.68856441816701
FILIP1L	-0.528040212859572	4.31095298132148	-7.95221561486946	0.000227050169840577	0.00376815391547033	1.47801876226686	-3.68684655354406
CEBPB	0.449103190516676	7.76592118104063	7.61314576313807	0.00022853783436562	0.00378268254525747	1.24893403038838	3.68518359935502
PRR11	-0.930360340220077	4.9759953172051	-7.97582893632217	0.000228541626073469	0.00378268254525747	1.60981593453354	-3.68517937387062
STYXL1	0.351211864484986	4.69532934874007	7.63725444818027	0.000228807885259704	0.00378268254525747	1.26991604754538	3.68488281868146
GALNT12	-0.905619119847676	5.91129009017962	-7.67282888212037	0.000229694477666054	0.00379246517553374	1.29522593476273	-3.68389767581815
ZMIZ2	-0.466739869833345	6.1242877281978	-7.63270401008118	0.000230321524590569	0.00379794288369731	1.24633435142387	-3.68320308085181
NR3C1	0.345502820076508	6.58480609418346	7.58838813704905	0.000232767730803954	0.00383336562560878	1.20821261979079	3.6805102181914
MNS1	-2.01771241487365	-0.600895985367839	-11.9053474877845	0.000233127992214252	0.00383438904841395	5.07436787854673	-3.68011587642405
TEDC1	-0.729937123466151	2.12678025325863	-8.42928104632228	0.000233686834112942	0.00383867185231247	1.90206606563968	-3.67950529878186
PFN2	-0.847755680051425	0.507711338497933	-8.55888155118661	0.000234600709986776	0.0038487682804208	1.90192185608075	-3.67850976553145
HSBP1L1	0.743666022333527	0.461504927274911	7.86636285646083	0.000234984008961056	0.00385014563472243	1.41491684715084	3.67809330055686
BRIP1	-2.37178591727997	0.865496819984093	-7.44448603402352	0.000235633857645784	0.00385588126849883	1.20454778261886	-3.6773886762614
CDCA7L	-0.422358441408566	4.11551156520148	-7.87010754250525	0.0002364784885342	0.00386478566648905	1.41732269954471	-3.6764755718137
DEPTOR	-0.715593988611577	2.33542911115239	-8.46344243654823	0.000237456927180688	0.00387585151954062	1.86747850569167	-3.67542162988039
GNAI1	-0.819912553824666	1.50514273786779	-8.53743132533092	0.000238559999308349	0.00388441383023409	1.88746795445139	-3.67423831214611
SDCCAG8	0.339825260640076	5.65301428980334	7.56126482942957	0.000238681185018232	0.00388441383023409	1.19150054052496	3.6741086236278
HSPG2	-0.723011391037963	3.95864728761676	-8.13385095005218	0.000238949684534878	0.00388441383023409	1.60846178954087	-3.67382150519407
MXRA5	-0.854608309993406	4.78106964220728	-7.9618553466175	0.00023937106911694	0.00388441383023409	1.48438639430901	-3.6733715097172
BCAT2	-0.350894114557904	4.30506754544935	-7.77206909897861	0.000239511821584384	0.00388441383023409	1.34736385443462	-3.67322136610963
SCIN	-1.53404964275277	3.5811981972382	-9.42264512034537	0.000239855817099966	0.00388441383023409	2.45592288056808	-3.6728547669863
WDR62	-1.23883419840813	2.5245652063404	-9.35520956303337	0.000240095552405233	0.00388441383023409	2.45743907810654	-3.67259957047326
SGK1	-0.427316282166242	8.28720988892838	-7.54501775546699	0.00024117432233571	0.00389437887342865	1.2316622898902	-3.6714541778138
CREG1	0.314391983470721	8.70131575980221	7.54076132762254	0.000241317055055406	0.00389437887342865	1.17036580527314	3.67130299040215
LRP10	0.408131500307891	8.32191609816931	7.53561002022895	0.000242214579951445	0.00389467230822563	1.17101177797306	3.67035421909387
APBB1IP	-0.336534283465938	6.52959289294049	-7.53934023604802	0.00024221570646573	0.00389467230822563	1.17053793259326	-3.67035303033226
MIR503HG	-1.3781663569254	0.378500525377348	-9.42012589018773	0.000242243651576777	0.00389467230822563	2.48059087646441	-3.67032354273013
ID2-AS1	-0.46687813706115	0.747529842512339	-8.09235341658776	0.000243168004112973	0.00390465277016362	1.58348620133763	-3.66934996272088
CENPK	-1.61822954745586	1.49536204747454	-10.431395363614	0.000244230106984849	0.00391681750129567	3.09517351517672	-3.6682355735778
KCNAB2	0.421482580130384	8.28386606559892	7.5194893079606	0.00024512616192758	0.00392046339204509	1.15405226424937	3.66729893670147
TMEM138	0.471438455902159	5.93901091132005	7.52180263102277	0.000245352738056435	0.00392046339204509	1.16681135813861	3.66706260780804
SPC24	-2.99601691536344	0.472682140110887	-7.3904007690007	0.000245371873005465	0.00392046339204509	1.1027470385737	-3.66704265858822
FNDC3B	0.354588347038697	7.16626373230934	7.51247155215849	0.000246406500452413	0.00392905820807226	1.15405890053734	3.66596617026516
UBR1	0.321598634218576	4.84249904430645	7.53408991428187	0.000246520756796323	0.00392905820807226	1.1743996715039	3.66584755120575
SESN3	-1.05296518249329	2.65813760627337	-8.9453545243285	0.000247305098113636	0.00393639043497143	2.15363851383684	-3.66503465027794
PIMREG	-2.81880263605728	-0.356128946618054	-8.0711910694057	0.000247592898607673	0.00393639043497143	1.58500510130692	-3.66473697668761
GPR141	-0.50096693518971	4.95173547252137	-7.68071892920036	0.000248461343472567	0.00394532074042488	1.27930432966066	-3.66384070274239
ENSG00000264112	-1.70908354002735	1.22783558310718	-11.1351959810447	0.000249468491287832	0.00395642877305068	6.90116964716278	-3.66280495359281
SNN	-0.521240662536889	5.27491723140319	-7.60331932789736	0.00025044022920889	0.00396399505356339	1.36791987206455	-3.66180933076157
THUMPD3-AS1	-0.854891770350538	1.6738792789484	-8.59843271823279	0.000250561963811774	0.00396399505356339	1.94164673043048	-3.66168485945141
JDP2	-0.426700480821156	4.25928819705244	-7.76221508587142	0.00025147859903284	0.00397276344349826	1.33872703773362	-3.66074943468896
CRABP2	0.439702479979518	7.16073024882186	7.49958212141027	0.000251733961005371	0.00397276344349826	1.13875276853255	3.66048940772039
EXOC3	0.406290695981166	6.06269498539212	7.4833600055758	0.000252045104867356	0.00397279918971071	1.75505166946031	3.66017291396557
ABHD6	0.377564208552758	4.99320498002933	7.49557411998664	0.000253443691869881	0.00398945091191623	1.13778922762137	3.65875478933066
MYL5	-0.737787668398886	2.04833424500114	-8.44093542111215	0.000253721881973836	0.00398945091191623	1.87931594311194	-3.65847358835448
MAPK12	-0.484677748464971	2.53940196865307	-7.97866040519252	0.000255352921439266	0.00401019447564327	1.50242542421513	-3.65683069030098
EDEM3	0.387531659183149	6.23767730013213	7.45751907226029	0.000256998334424664	0.00402851055000471	1.15861315216172	3.65518325523108
UVRAG	-0.343913010696869	4.9674996748994	-7.56787339209022	0.00025719919318289	0.00402851055000471	1.265027429522	-3.65498282743989
LPCAT3	0.477533927047103	5.68394038876313	7.45904562764142	0.000257458845599742	0.00402851055000471	1.6158582598082	3.65472394952923
FBF1	-0.852247655358716	2.00735827803818	-8.51444614993354	0.000258276484898258	0.00403639386240752	2.01904012379801	-3.6539103453967
SLC15A2	-1.11979495079536	1.92739352665623	-9.19348818964103	0.000259585823881461	0.00405193309073223	2.33117872227826	-3.6526124849378
PNRC1	-0.409823646880744	5.81743395677238	-7.46825870919835	0.000261110267789284	0.00407078819915851	1.11565815300401	-3.6511091164353
NCAPD3	-0.659329155049638	4.82792497236059	-7.68731869663628	0.000261609189931332	0.00407362881464503	1.29678436582484	-3.6506188789338
KIF20B	-1.14848013311697	3.34584606966566	-8.73895575718888	0.000263744174188839	0.00409836103552402	2.08327563069467	-3.64853091047287
SLAMF1	-0.946780359456892	-0.392741241293764	-8.42979795513414	0.000263834779770944	0.00409836103552402	1.82415973191276	-3.64844265110972
SNHG4	-0.455744981346633	2.88571415657933	-7.87043394819138	0.000264401790881295	0.00410221451666491	1.41893635849548	-3.64789096714773
DIAPH1	0.309198487604718	8.07320711646801	7.4059949989074	0.000267165396851636	0.00414009799313945	1.06991952061976	3.64521784197923
TFPI	0.511816365641451	3.64335363794086	7.47884460846802	0.000268378180385501	0.00415388707114117	1.12333921762014	3.644052939815
MEI1	0.607203146350194	2.76094527699442	7.49503854466106	0.000269706648608279	0.00416669927082553	1.14246817473438	3.64278256970598
GABARAPL1	0.363301317721794	7.30911244527608	7.39249017165887	0.000269853871295107	0.00416669927082553	1.05602868025211	3.6426421467415
C1GALT1C1	0.324584102519333	4.89110913470283	7.40564523242285	0.000271212940597795	0.00418266288005856	1.07276472498967	3.64134922878786
BBC3	-0.683152210147729	3.30398958983419	-8.09222764434555	0.000271672086867019	0.00418472620513006	1.59718635626748	-3.64091380309203
PPIF	0.486884396029788	6.98262931594864	7.37968106923164	0.000272539384433152	0.00419306407007081	1.0708661912064	3.64009319083466
SAV1	0.361313867923337	5.21081979595414	7.38956220711701	0.000273679335703778	0.00420557182296535	1.05493870440863	3.63901831619338
SPRY4	1.36580368433348	1.79022378691034	8.36244427498582	0.000274198221117732	0.00420851732698839	2.01020045474887	3.63853044153814
TRPV4	0.718187884238712	2.57763686586225	7.6139021865605	0.000275423499282749	0.00422201367300553	1.22922000560333	3.63738181640477
NCAPD2	-0.731283225797395	5.57687864068052	-7.47968785965561	0.000275734060435752	0.00422201367300553	1.16743348777922	-3.63709144464972
SLC16A3	0.404987557163017	9.47820922616935	7.36381708938295	0.000276115216803012	0.00422282273308007	1.04088186398024	3.63673548567334
SORBS1	0.657662185313816	1.3586358718756	7.45528208569925	0.000276724900415575	0.00422712074720324	1.10520268758249	3.63616706316245
MLX	0.328980709882589	6.41024928362327	7.35762198356581	0.000277128023577868	0.00422825698607181	2.72063116156266	3.63579186607125
CAMK1	0.397516314735064	8.15782701306568	7.35249943534587	0.000278317024160323	0.00424136678287923	1.0332784769304	3.6346882042078
DIRAS2	0.352142237839481	3.50102768075372	7.3935475147576	0.000278883927283547	0.00424497641742128	1.0566417036566	3.63416354439228
AGPAT2	0.402119471978254	5.96867828277046	7.34984498034316	0.000279279449203542	0.00424597195704014	1.12638478189301	3.63379808670756
PAQR8	-0.482009953612921	4.05579754322469	-7.69697373823672	0.000279862167493531	0.00424980779020283	1.29251591054916	-3.63326054441954
EPM2AIP1	-0.461152634082629	3.9177578492775	-7.68385364594737	0.000280704977566262	0.00425757950643544	1.39243350430886	-3.63248492686395
TMEM123	0.533262087055039	7.79001776665476	7.33709489593645	0.000281633089941148	0.00426231173969513	1.07695596743587	3.63163332827386
AK1	0.552342783903073	4.61435240315127	7.38449755770775	0.00028197178366578	0.00426231173969513	1.05445652905451	3.63132321132873
NR4A2	1.71478886518132	0.62289078175323	8.90785065455655	0.000282011140606481	0.00426231173969513	4.85645532028752	3.63128719771017
CBLN3	-0.515686579068279	1.18086231462319	-7.89133087872426	0.000282439934299552	0.00426378220065826	1.43148259110053	-3.63089513436366
SYNE3	-0.429069655343288	3.65169856774228	-7.63664234603128	0.000283312411875263	0.00427193932185185	1.24327868896995	-3.63009911191666
SDC4	0.462099878418257	5.88720446098679	7.32843351258702	0.000284240451676234	0.00428091415627601	1.18649115365782	3.62925491317676
AMY2B	-0.836086770006757	1.27539874826444	-8.29137102479791	0.000284740595110352	0.00428200373906097	2.07084890511257	-3.62880102407759
LPAR1	0.822990926842864	3.97480962677457	7.45549169965555	0.00028497863478745	0.00428200373906097	3.27947731430592	3.62858526112099
HSDL2	0.337176815558456	5.50949237943028	7.32209213212846	0.00028720799723001	0.00430835652781757	1.00109127535343	3.62657268757645
PPA1	-0.44279833767215	4.19437999337043	-7.57281871067295	0.000287874844710531	0.00430835652781757	1.19598039047932	-3.6259735294331
DGAT2	1.12858851864196	1.75980954445776	7.59404314596031	0.000287884104603868	0.00430835652781757	1.21537784381646	3.62596521863576
KIF18B	-2.44679030898103	1.02668470557826	-7.26584261730304	0.000288206197185772	0.00430835652781757	1.01621144098641	-3.625676294792
N4BP1	0.368438000208698	6.16122754111139	7.30685783131918	0.000288407321602467	0.00430835652781757	1.02629647121701	3.62549603532749
FOXRED1	-0.423474788531999	4.19212117970934	-7.56185829351592	0.000289779543110126	0.00431847942384355	1.20334106936475	-3.62426930364855
TAL1	0.9040035465414	3.72043831596974	7.52012502053175	0.000290160181859778	0.00431847942384355	1.16159153346585	3.62392998626792
CTXN1	0.359869631388924	-0.024888694733457	7.34033221041653	0.000290321109303632	0.00431847942384355	1.01496075906016	3.62378665418017
LSM8	-0.303630565539297	4.42841183424776	-7.46508474869946	0.000290632228988578	0.00431847942384355	1.11387962183463	-3.62350976236228
TXNDC16	-0.648587926380698	2.03833119926251	-7.99805028978761	0.00029078883129459	0.00431847942384355	1.56778189806699	-3.62337049371897
PELI3	0.640167506385893	3.36430551263456	7.41919020430191	0.000291099491562148	0.00431847942384355	1.08841029019825	3.62309442696635
CEP78	-0.693112950039098	3.58304024291733	-7.8932681364836	0.000292402233201611	0.00432822598036933	1.47361677303626	-3.62193974907412
SLC7A11	1.27234263887142	5.94903298271252	7.33157347521836	0.000293174178134582	0.00432822598036933	1.01325054687352	3.62125781163717
CLEC19A	-0.874937592539278	2.64891031108615	-8.37236926827162	0.000293186303537133	0.00432822598036933	1.87839615463095	-3.62124711345957
SERTAD1	0.440702626491314	4.32473634179903	7.30479333745296	0.000293356250587047	0.00432822598036933	1.695873973084	3.62109721368536
S100A16	0.816082747191107	0.31006166154508	7.47490130559944	0.000293439049516565	0.00432822598036933	1.12008646882642	3.62102421134169
KIAA0930	0.316974898198492	9.60186215270403	7.28107778440737	0.000294250810066681	0.00433522785690452	0.968259748634242	3.62030951661664
TLR2	0.537015324089976	7.3911254413825	7.27799626671491	0.000294790484903007	0.00433820963023167	0.967456509725673	3.61983539443524
EDEM2	0.435804770148768	6.54054006499334	7.27457738300555	0.000295449070755924	0.00433972174064913	1.08705567020084	3.61925790521855
FCER2	0.952989033157819	1.1432027771552	7.4136044289098	0.00029556804888887	0.00433972174064913	1.07433313831617	3.61915370636572
HOMER2	0.480527737911652	0.784489611859754	7.417600970839	0.000297242980122643	0.00435933775409057	1.07531669072875	3.61769098705466
ARHGAP4	-0.437323642351294	7.11673892722191	-7.26180349057835	0.000298690004970831	0.0043755704372834	0.960210173861051	-3.61643350099668
TRPC4AP	0.344078652335112	7.06649242609439	7.25569293465151	0.000299788651880137	0.0043818735647465	1.35077605957829	3.6154825652593
NLGN4Y	-0.887301884526954	-1.88460422045994	-7.85945231259389	0.000299801643366267	0.0043818735647465	1.40791851229305	-3.61547133999363
CENPF	-2.26348569625672	3.43496091606174	-11.1671735891229	0.000300677380077941	0.00438778875659886	3.48537555137129	-3.61471570996821
AP1G2-AS1	-1.80889678757519	-0.0429897019382989	-10.7438771007527	0.000300888639661032	0.00438778875659886	3.48840642849049	-3.61453373309209
CAMK1D	-0.788746055375078	4.7986951824206	-7.62742749331231	0.000301230136635852	0.00438779390420196	1.24857378132689	-3.6142398239312
TRIM66	-0.917167176035254	3.25570569043538	-8.28130021256436	0.000301856619027166	0.00439059504780926	1.90542841791533	-3.61370145262482
GMDS	-0.687127224429538	1.93486030832845	-7.98563047885006	0.000302105163840087	0.00439059504780926	1.52646010460536	-3.61348815405613
STK24	0.327393411107413	6.94936499501157	7.23864483982383	0.000303773717998815	0.00440986180688573	0.948248490816069	3.61206045853255
LINC01089	-1.30019458411117	0.767979350898245	-9.20415048320007	0.000304349374570863	0.0044108745202073	2.41534231285975	-3.61156960238142
CMAS	0.345044943916	5.86161862187677	7.23967633441903	0.0003046177027771	0.0044108745202073	0.935541802691018	3.61134109881834
NFATC2	-0.734568088585543	4.62986239768185	-7.59980954264371	0.000304872294236067	0.0044108745202073	1.21736497907223	-3.61112446741748
ARHGEF9	-0.49131706442829	4.17985721184089	-7.53318722226034	0.000307383396110708	0.00444220813570329	1.20295608577997	-3.60899680408266
DUSP8	-0.725353398789521	2.27894026663007	-7.96391234089014	0.000308308120332689	0.00445057131730533	1.50837066394771	-3.60821738108578
LTBR	0.365318677097367	7.03200987773575	7.21472965256531	0.000309493639844253	0.0044626762283372	0.916465760263752	3.60722133709126
CDKN2B-AS1	-0.647860336582488	1.00247929047715	-7.89811244402823	0.000310388249896624	0.00446639106625385	1.99121877340247	-3.60647207016855
KIAA1958	0.352058951033437	2.83338461980458	7.27575397292727	0.000310679426099363	0.00446639106625385	0.968628074431771	3.60622863611697
ERO1B	0.580532762222638	2.9063174779355	7.30582129142982	0.000310793034076908	0.00446639106625385	0.997233286883588	3.60613371358264
FCGR2B	1.24578116031617	3.0658682709511	7.76196312976539	0.000312446127258964	0.00448513625982677	1.3412523520655	3.60475617271074
POLE2	-1.6770868477642	0.1263186119213	-10.141378450074	0.000313877411211582	0.00450065915607957	2.99395156831913	-3.60356896843202
RASL11B	-0.497758876808528	3.15514098796566	-7.69234234375789	0.000314631313873891	0.00450644538869263	1.28482216208261	-3.60294566665644
JRK	-0.372706668893604	4.01834861165061	-7.44726361802922	0.000316207015919148	0.00452229223316284	1.103748523761	-3.60164743073301
LYZ	0.43073428910774	7.76488613025446	7.18638263801174	0.000316440911976874	0.00452229223316284	0.892811826046854	3.60145523796256
HMGXB3	0.347649226190478	6.2952766512246	7.18506684674478	0.000316903576811016	0.00452387769694038	1.04372373001362	3.60107545689654
ZFYVE27	0.289856132830025	4.63814819446563	7.20362762241456	0.00031823181519646	0.00453184291822897	0.906660879950484	3.59998804173867
GMNN	-0.603701323504343	3.05856275573867	-7.67188118830872	0.000318451076049584	0.00453184291822897	1.27133737326695	-3.59980894380566
SLC39A10	0.359495715585938	5.60005720785719	7.18421893111994	0.000318673260347436	0.00453184291822897	0.901127891326434	3.59962757563816
MIR3142HG	-1.28476969942077	1.53159881539907	-9.2529672412466	0.000318870925283566	0.00453184291822897	2.35545615310332	-3.59946632199728
CLIP4	0.458568753531388	5.03027745436841	7.19464840748079	0.000320618250425974	0.00454983929639574	0.901192447380501	3.59804492212748
NPIPB13	-1.61932654795661	2.15371131903884	-10.1036298117593	0.000320844677486467	0.00454983929639574	2.97259320478392	-3.59786126103954
FAM111A	-0.813665141512197	4.94509931538216	-7.445771779559	0.000321625210317681	0.00455588486245156	1.21360229300234	-3.59722907842319
BIRC5	-2.33802754172904	2.09766367773234	-7.21466988605979	0.000322126872853796	0.00455797121963204	0.98298414219884	-3.59682352088948
ODF3B	-0.369335277907341	3.16292910838797	-7.50606482222043	0.000323650495186345	0.00457449743855689	1.14382975257013	-3.59559539765991
LINC00278	0.594328780087769	-2.18638160368216	7.18178384123369	0.000325992524046986	0.00459083874084911	0.889100092067446	3.59371810532412
DDHD1	0.359488402092547	4.81677709443564	7.16850242033937	0.000326018907638628	0.00459083874084911	0.883549870289763	3.59369702910391
CPT1B	-1.19010943653613	2.3760130988196	-8.83435155554951	0.000326218219851906	0.00459083874084911	2.34345293677213	-3.59353786245803
SLC7A1	-0.369147672690591	5.24143991463001	-7.23957655326442	0.000326234381055519	0.00459083874084911	0.935488515954845	-3.59352496044166
MIER3	0.385922057320967	3.45062764284522	7.20415406868754	0.000326778478244181	0.00459346971276137	0.924758423236932	3.59309093859241
ACTMAP	-0.582296617851914	3.20745524750152	-7.65784265871278	0.000327223720481021	0.00459470686989835	1.45410671171025	-3.59273627539785
AUNIP	-0.983599173661046	0.676322031021917	-8.30354069905272	0.000327611704102022	0.00459513820955312	1.73815567425996	-3.59242759031022
EAF1	0.416766170221676	5.61184027631249	7.13415187178639	0.000329696512857961	0.00460528804040322	2.89508635604021	3.59077472343324
GPD1L	-0.464993777467885	4.42634759963561	-7.37279572254432	0.000329910282567505	0.00460528804040322	1.26487379773573	-3.59060579694427
F11R	0.458833740220323	7.28738721536383	7.13274478095442	0.000330025413167499	0.00460528804040322	0.877145373874219	3.59051486012768
ATN1	0.363473815660246	7.19755181185238	7.13228391967331	0.000330095354819316	0.00460528804040322	1.92867176392578	3.59045963065419
TIE1	0.379141416809425	4.97062426357898	7.15058125752012	0.000330125608245356	0.00460528804040322	0.863978337699868	3.59043574440831
FASTKD5	0.329486521756827	4.86008042577959	7.148531503224	0.000330759004013125	0.00460536618589474	0.8762204580493	3.5899361238519
CHPF2	0.295104722776634	6.43516832987209	7.12836564619997	0.000331201646866875	0.00460536618589474	0.846618012732371	3.58958749977716
ENSG00000291194	-1.38377813247207	-1.0073416439477	-8.61971616851804	0.000331205389671329	0.00460536618589474	2.64479448747041	-3.58958455381586
SLC35F5	-0.295935032369743	6.70977506013707	-7.12879931847458	0.000331606776756168	0.00460596799420932	0.846603601002733	-3.58926880272243
PCBP4	1.02057815434346	1.36595488902919	7.55068926856349	0.000333581519174158	0.00461812155661922	1.395067116504	3.58772056102714
LRRC32	-0.985214215573514	2.87596156311222	-8.38092262613485	0.000334071183817288	0.00461812155661922	1.77845709571998	-3.58733798022052
FOXO4	0.365694475349373	3.99231651765673	7.16385376905854	0.000334254358357467	0.00461812155661922	0.879477103978064	3.58719499861827
EME1	-1.75848854532426	0.0665222970276524	-9.83330383282856	0.000334295955722152	0.00461812155661922	2.79116500972922	-3.58716253894005
LINC02887	-2.22530529682397	-0.866645573820236	-11.6804113113184	0.000334921282232296	0.00461812155661922	7.27240057192362	-3.58667503270814
VTN	0.967479128966286	0.960444777277455	7.39669661627368	0.000334951262619479	0.00461812155661922	1.06008282991083	3.58665168131843
LEPROT	0.348249800293945	6.78468612993226	7.1127130240577	0.000335211800867649	0.00461812155661922	0.870787691022353	3.58644883328319
GNA15	0.393292225437834	6.53564426670392	7.11260900095117	0.00033535418549855	0.00461812155661922	0.866373099577164	3.58633803879021
PADI2	0.591142892367727	2.76023299814006	7.20312397581137	0.000336221117835505	0.004621878646582	0.909773566364172	3.58566439656488
RBL1	-0.536128941800375	3.81610877903168	-7.48322408797594	0.000336345701539477	0.004621878646582	1.14017292321503	-3.58556772346864
GINS3	-0.681252143493821	2.37567449718444	-7.75680021851422	0.000337366615720811	0.00462725272459727	1.39487909080049	-3.58477678547654
MIRLET7A1HG	-1.22396038709405	-0.226293357495284	-8.5461768833225	0.000337456309724167	0.00462725272459727	2.77474824478349	-3.58470740344463
TNIP3	-1.27659536821047	-0.601448577589785	-8.83039149340569	0.000340066485999123	0.00465531999587225	2.08659443717652	-3.58269584353121
NAP1L4	-0.377886670239535	5.55805694349295	-7.14952024659614	0.000340227087243035	0.00465531999587225	0.869601564250966	-3.58257254672576
ENSG00000289161	0.41123861613954	1.61194537338612	7.13219689965377	0.000340748705570043	0.00465750249845047	0.84916135757023	3.58217246512569
EZR	0.291893316278764	6.74699338161433	7.08910697980234	0.000341581420990753	0.00466392806452555	0.814779463218533	3.58153495776036
DCK	-0.537365243344685	4.67911171727498	-7.29774316027384	0.000344121092530621	0.00469362194287259	0.992511214831675	-3.57959958494213
PLCB2	-0.375766339429196	8.2224972481403	-7.0806859662265	0.00034468464728981	0.00469588061319698	0.814318547675376	-3.57917193639737
PRAG1	0.432431173511127	6.61001559911935	7.0763309561855	0.000345016885357732	0.00469588061319698	0.818641597647302	3.5789201268406
PIK3AP1	0.381659846251732	9.35769465673816	7.07318661356496	0.000346135756063152	0.00470612906393686	0.856402994337956	3.57807377843801
KIF24	-0.808614451659664	1.80213155339776	-7.8657022946646	0.000348058820273041	0.00472727829604209	1.42960132119795	-3.57662507444626
SLC35F2	-0.450563952882276	2.43946245986485	-7.34717100855835	0.000348899572317469	0.00473133399975665	1.01992311174427	-3.5759940606529
DNAJC18	0.406544105377501	2.36471086021585	7.124345310979	0.000349093139929176	0.00473133399975665	0.861085551964799	3.57584898283204
BLTP3B	0.323684802925396	5.58765158420099	7.06383851306815	0.000349853042831719	0.00473299379565913	0.924650112501198	3.57528016649848
ADAT2	-0.811051812271322	1.15703371070071	-7.86460557760282	0.00034995157049229	0.00473299379565913	1.43955067545426	-3.57520649943181
HS3ST1	0.523451226355621	5.7673712490894	7.05419171542938	0.000352382745411776	0.00475868264629594	0.790663021042691	3.57339487880619
PIP4K2C	0.36171417561902	5.32153729208585	7.05687181778714	0.000352590931575185	0.00475868264629594	0.975016715109419	3.57324029010684
LINC00987	0.610234181127577	-0.619976665111629	7.16728230448535	0.000355575965473817	0.00478669340899745	0.879294439117566	3.57103308942074
ERG28	-0.841740832681972	3.34466963946013	-7.89286839200455	0.000355985894918264	0.00478669340899745	1.75512395479139	-3.57073133274897
ACSF2	-0.405869531045043	5.06569978316862	-7.13012316046168	0.000356387088544239	0.00478669340899745	0.848814030051837	-3.57043632116235
ACCS	-0.879283848637994	1.90978346343933	-8.12319160546378	0.000356783277040795	0.00478669340899745	1.59758214946539	-3.57014529465367
PCNX1	0.348461590479947	6.90604868369861	7.0341004892806	0.000356798535133319	0.00478669340899745	0.775369323611908	3.57013409262594
CASP5	-1.02733844634293	0.281602170926666	-7.97789439010573	0.000357692392005224	0.00478669340899745	1.50051322532716	-3.56947863067406
KPNB1	-0.318173997772058	8.51372174616354	-7.03376391112286	0.000357739048433821	0.00478669340899745	0.771929969785559	-3.56944445976543
TUBA1C	-0.507997724123282	8.57540842831232	-7.03287432962887	0.000358546820767783	0.00478669340899745	0.770470385636956	-3.56885351154642
TMEM114	-0.716516565932738	1.03084950059921	-7.8551863708969	0.000358633469013859	0.00478669340899745	1.40430036725241	-3.56879019557836
ARHGAP26	0.366327560481699	6.07504792329888	7.02868798105349	0.000358663362698751	0.00478669340899745	0.880803886489795	3.56876835485914
CREB3L4	-0.538991749218823	1.66169614281771	-7.55685157738897	0.000358760103115654	0.00478669340899745	1.23217494169423	-3.568697686705
ZNF251	-0.333494427169652	2.2103804908014	-7.37589138250087	0.000359760508328955	0.00479156371636431	1.04249642867609	-3.56796794126631
UBXN2B	0.302436561792413	5.78732748863593	7.02771225838054	0.000359870202923956	0.00479156371636431	0.770390238436964	3.56788804003693
STAB1	0.659208739250881	9.16341316593472	7.02184909095727	0.000360857907277564	0.00479796687334337	0.812426669425834	3.56716962300915
PNKD	0.311441671457792	7.06449496232666	7.01898483841717	0.000361097180329372	0.00479796687334337	0.759050136729871	3.56699586195894
NISCH	0.572963230493035	6.25431056331974	7.01707686231156	0.000361847153595234	0.00479970580577225	1.36668928508725	3.56645192510876
KLC2	0.365682079405071	3.54218881455478	7.06361531003801	0.00036197439213179	0.00479970580577225	0.893257010725019	3.56635974679186
ALPL	-0.776995517621649	-0.533879457771489	-7.78555394821955	0.000362825578747835	0.00480603768677102	1.35322703392392	-3.56574388039491
SH3BP5	0.529636757669122	6.13584197222775	7.01298216170779	0.000363724931766198	0.00481299390162226	0.766094817168783	3.56509462981962
NLE1	-0.368760737054531	2.87785793842882	-7.31518612756089	0.000365955762900024	0.00483753650813989	0.995304617834892	-3.56349063060846
DUSP5	0.406616558985279	5.94137724053849	6.99076266461508	0.000370092282583901	0.00488347805462728	0.735058990813585	3.560540457113
SHANK3	0.538641911334637	3.27706195948341	7.04712677041686	0.000370410706241176	0.00488347805462728	0.780584895237852	3.56031463649497
HSD17B8	-0.550369726603307	0.687015560087587	-7.59089018854642	0.00037057025200717	0.00488347805462728	1.20730897478352	-3.56020155760218
ZNF169	-0.493391342679189	0.671611913831277	-7.36471402750429	0.000372726397768217	0.00489507769047856	1.03748175071181	-3.5586778254913
PXMP2	-0.487083029405259	2.22672191857049	-7.41677287301312	0.000372729842034299	0.00489507769047856	1.0830384243724	-3.55867539805293
PHF1	0.306823154126467	4.48917919855979	7.00854070772116	0.000372950366584424	0.00489507769047856	0.749010759853546	3.55852002113115
CTNNA1	0.294391880100772	8.4736451566653	6.97881404075105	0.000372972798683641	0.00489507769047856	0.77577551183853	3.55850422076262
DDX39B	-0.49595158090225	6.83858408428035	-6.97735060845254	0.00037372932058453	0.00490000664766383	0.920828836851201	-3.55797187329077
RUBCNL	-0.517557287475828	4.25375118145308	-7.24359563731604	0.000375973987097066	0.00492441692672349	0.993884463999947	-3.5563982596866
KCNJ2	-0.391371626281699	4.6153381037193	-7.13143029429309	0.000376838826155234	0.0049257618120517	0.848703315216618	-3.55579431070841
FIGNL1	-0.640353794206833	2.96639996225805	-7.49405565702475	0.000376842607919365	0.0049257618120517	1.15031412115222	-3.55579167260943
MMP19	0.568921234048069	7.56648685876707	6.96275728652567	0.000377756834789877	0.00492956183968257	0.711227496481224	3.55515464733612
TOP2A	-2.32108657548456	4.18763816897962	-9.45661285084942	0.000378201081426989	0.00492956183968257	2.50361639345509	-3.55484562025933
MRE11	-0.379181501514759	4.1291496084553	-7.17991217289262	0.000378283123601827	0.00492956183968257	1.07148508636315	-3.5547885871574
FAM110B	0.521327624179734	2.9223712595598	7.01966804513036	0.000379191198872856	0.00493639392702699	1.15985531701968	3.5541580932345
PIP5K1C	0.303486772100263	7.81633544838873	6.95652778635483	0.000379639509850172	0.00493723293801104	0.706736686337206	3.553847342584
NECTIN3	0.548899542206544	0.925956885462013	7.05787869650123	0.0003802808188943	0.0049405776693116	0.789878041562813	3.55340340938276
PLIN2	0.891658499759446	9.10430104092926	6.95285122752342	0.000381831169049451	0.00495278471943016	1.36138564626696	3.55233309465967
U2AF1L4	-0.468280072304094	2.76175054318667	-7.36312046694043	0.000381990549033955	0.00495278471943016	1.06999830958262	-3.55222329390048
CKAP2L	-2.51244805437006	1.68784231173976	-6.96784650480816	0.000384303047195283	0.00497508397131844	0.808576940187892	-3.55063495672988
CTNNB1	0.586788986481558	8.37946014820582	6.94114567338674	0.000384484020174975	0.00497508397131844	0.787790536406722	3.55051103277648
CDR2L	0.601479853319018	3.43021468903126	7.03797735528236	0.000386260184103001	0.00498968885144397	0.813866140711601	3.54929766261792
RECQL4	-1.41351911106652	2.71011892378157	-8.68751107639091	0.000386388594000793	0.00498968885144397	2.02136129564453	-3.54921014280713
CACNG4	-2.06213862730929	0.242213503110964	-10.8193713360992	0.000389543005626159	0.00502537827318321	3.65272242865249	-3.54706869420943
GPR160	0.495962649407495	1.45213229342423	7.02054840401543	0.000390106800585734	0.00502566205108359	0.769323225882804	3.54668765623633
EMC3	0.34882406294393	5.99484450193433	6.92461412416595	0.000390346477144496	0.00502566205108359	0.686676646816341	3.54652582790421
PREP	0.288636983679513	6.01644666061782	6.92197237796941	0.000390997775312749	0.00502901338607258	0.677747833250262	3.54608654338317
SPINK6	0.57030315055751	2.63665396033572	6.95828615457977	0.000391941604448665	0.00503197031099588	0.707115933156279	3.5454511658175
GCH1	-0.592702744575704	3.35726337345591	-7.38136933830513	0.000392022785973573	0.00503197031099588	1.06496622060664	-3.54539658191625
RAB11FIP1	0.372935710078173	6.59557259124273	6.9151172675244	0.000392401354527201	0.00503197031099588	0.719988635179993	3.54514218372627
ZDHHC3	0.329065345942864	6.53264991639508	6.91001455741212	0.000394064255360498	0.00504524433982599	0.671998149867227	3.54402742303381
LRCH1	-0.508802297140564	6.01962520949636	-6.9315802828966	0.000394221004627983	0.00504524433982599	0.717910798273086	-3.54392256965708
NOMO3	0.347860522566629	6.53877917050632	6.90480247141839	0.000395923047921473	0.00506199030056261	0.662918853535555	3.54278653292198
MAMDC4	-1.7751946049908	0.0027360460639493	-9.72065772713407	0.000397162261436056	0.00507279146632627	5.56431100214827	-3.54196228104322
GPR35	0.776694228988645	5.11910584851505	6.93806915233444	0.000398627515000445	0.00508184437797643	0.713221291631243	3.54099077527379
ACVRL1	0.657306888937404	4.67251933908593	6.93677495618538	0.000398661248435564	0.00508184437797643	0.71825330319446	3.54096844833729
CCNE2	-2.28254692480584	1.21310090469768	-7.18235444980014	0.000399184224377342	0.00508347276627859	1.04665752273449	-3.54062253515134
PRRG1	0.37841315908424	3.01203023268443	6.94885355075792	0.000400423726089209	0.00509421361519229	0.69928990649442	3.53980437660386
HLTF	-0.363580071779411	3.96791255606179	-7.12327639898107	0.000401527496270158	0.00509972272080753	0.852834493199622	-3.53907779960465
FMNL1	0.327724426079386	7.75643840663324	6.8866273043512	0.000401649752462916	0.00509972272080753	0.64780025884817	3.53899743703742
NADK2	-0.393498710983304	4.0590197055851	-7.11974557022729	0.000404209020925005	0.00512715623978049	0.894583350088343	-3.53732038013109
CAPRIN2	-0.30828266077656	3.37078846557209	-7.15497471621269	0.000405378318945667	0.00513692210667899	0.867742226387655	-3.53655745255345
THBS1	1.0500730969202	3.86897068683008	6.95914791437449	0.000406052568257071	0.00514040170563233	0.708395459742079	3.5361184615168
CEP57L1	-0.457694073091253	2.70518034631022	-7.24328223437472	0.000406884187635378	0.00514586472110741	1.16590929621441	-3.53557794669827
DTL	-2.18678459168139	1.63141143390701	-6.88527255833553	0.000407587556868239	0.00514969661732739	0.751811801362281	-3.53512159355311
CCPG1	0.468964646164178	6.56851828002641	6.86349932595678	0.000409279217069883	0.00516213769750744	0.632270671521426	3.53402703219031
ADPGK	0.35842363821384	7.4526761750666	6.86231629649811	0.000409557250873135	0.00516213769750744	0.733598017752979	3.53384753938435
NIBAN1	-0.371224694844021	7.97718697683104	-6.86265675569226	0.000410132073444266	0.00516213769750744	0.631082743718139	-3.53347680657768
TFRC	0.321551182165972	9.92923843769442	6.8612505596374	0.00041029890302098	0.00516213769750744	0.626402160833469	3.53336930042305
CD2BP2-DT	0.409627871607667	4.0783035005002	6.89717211148449	0.000410578981849644	0.00516213769750744	0.656341808525948	3.53318890743
TFPI2	1.31226637991159	-0.412984875514133	7.69412181288052	0.000411040467925186	0.00516289306489623	1.28530157551223	3.53289192433947
LENG8	-0.960570680980101	5.97681192775571	-6.92446424219348	0.000412011148274823	0.00517003647718125	0.905203332733569	-3.53226827130551
GRINA	0.314400952008535	8.80737370551073	6.85210016749329	0.000413166778673958	0.00517948451004333	0.624509612055813	3.53152757658438
RAB8B	0.396294296267517	6.43575476695836	6.84796762925833	0.000414475977027071	0.00518631387772818	0.621181665210359	3.5306907874977
COLGALT1	0.297882134380878	8.83367515488342	6.84803029298794	0.000414518011685941	0.00518631387772818	0.645392012035074	3.53066396148811
AGPAT5	-0.367720249348213	4.52142661578328	-7.00379790430648	0.000416287577790814	0.00520339244465058	0.863246221621949	-3.52953694434192
NFKB1	-0.411316283657746	6.41315942214393	-6.85006364956911	0.000417024459437692	0.00520754232746368	0.624448379659389	-3.52906895154252
ATP6V1C1	0.348809493782801	7.29344299826909	6.83708793530958	0.000418000948520409	0.00521044455560054	0.934706468241655	3.52844997267537
DHODH	-0.603520193780103	1.85302881359859	-7.32938150353834	0.000418202234258348	0.00521044455560054	1.00982887544868	-3.52832254915436
ARHGAP33	-1.34671789010947	0.0389750099546871	-8.49482810528888	0.000418489177287664	0.00521044455560054	2.47775120869904	-3.52814099944873
RCOR3	-0.323215023042611	3.96977709868132	-7.04970918230586	0.000418889855291864	0.00521044455560054	0.790215743756337	-3.52788768369148
USP38	0.393448888220629	4.91022286788692	6.84659372258128	0.000419282391155851	0.00521044455560054	0.808440429178445	3.52763973487372
DUSP10	-0.57878906154046	4.30846345198666	-7.12797359490552	0.000420067578824946	0.00521516331934986	1.29378792741097	-3.52714441382386
CMSS1	-0.649006187234438	2.59561330928478	-7.36214938676747	0.000421195399813046	0.00522412269276317	1.05237443930994	-3.52643445965294
SMIM10	-0.914189728751611	1.25154155231856	-7.87845540383628	0.000421830501643795	0.00522695945293111	2.01018407445973	-3.52603544911636
TOLLIP	0.310416080001105	6.81397453364824	6.81787304349744	0.00042455426747129	0.00525004758369858	0.595663910340079	3.52433054701109
ENSG00000290399	-1.30453488620228	-1.80801462942963	-7.87802190210562	0.000424736538458646	0.00525004758369858	1.77035411304705	-3.52421682202963
HSP90B1	0.311973588852303	9.71451766593303	6.81808119863077	0.000424918327991776	0.00525004758369858	0.592679012658906	3.52410344282502
CP	0.656914623273708	1.15884162523263	7.01899609859203	0.000425937945522872	0.00525709716412956	0.757069656727849	3.52346836198924
ALOX5AP	0.791172187591656	7.73324734725125	6.81348750101484	0.000426576704775784	0.00525709716412956	0.590940224523074	3.52307122604664
CSF2RB	0.856720201120843	7.42396367765301	6.81254808179923	0.000426715086250293	0.00525709716412956	1.57979491338827	3.52298526328004
CAPS	-0.899611388163233	0.818449061422859	-7.79623220525575	0.000427562663734461	0.00526249854636616	1.8761414298703	-3.52245931421906
LILRB1	-0.525769967546874	5.70018997030833	-6.84587013180327	0.000429685826933068	0.00528058465380429	0.621226482420681	-3.52114608463766
ANGEL1	0.306370984379642	5.51122563490974	6.81276484795151	0.000429853221313411	0.00528058465380429	0.585450522798455	3.521042804849
PEAK3	0.984933035158185	1.48392864837474	7.45755896576911	0.000430431151441543	0.00528263880710032	1.10769629268309	3.52068651913614
PCOLCE2	1.00664918884041	2.36355825862067	7.29232141331042	0.000431422678701901	0.00528976024162427	0.980990565843211	3.52007629583013
ENSG00000241860	-1.65473206980851	2.30710250716702	-9.58407430818299	0.000431955092742417	0.0052912441931933	4.38116188767835	-3.51974916823246
RASGRF1	-0.667483278381459	2.55481283071003	-7.44267782252297	0.000435411609964084	0.00532851011166323	1.09396196188945	-3.51763451342572
NFE2L3	-0.750987625426791	4.36530434805941	-7.19451517885471	0.000436396671192136	0.00533548857877685	0.932160696928979	-3.51703473449929
PDCD4	-0.430466488371253	6.24281788563577	-6.78811376097224	0.000437337278502665	0.00534191080351499	0.565588339693011	-3.51646320087795
FGL2	-0.724953175473135	5.80031026298793	-6.83179888123938	0.000439052576131721	0.00535161737866423	0.608716771147064	-3.51542389642813
PRECSIT	-1.16282260416705	-0.326165091080954	-7.89785159262328	0.00043927323973891	0.00535161737866423	1.46798854418127	-3.51529047089311
YES1	0.529291198918357	4.63420472270327	6.80330457404614	0.00043960625088529	0.00535161737866423	0.596889769468702	3.51508923217358
DARS2	-0.392069979108512	5.10905137033105	-6.86091137437357	0.000439796265685592	0.00535161737866423	0.665058386569521	-3.51497446993589
SYT1	0.583538272911831	2.8853276839999	6.86296821797846	0.000440502979449814	0.00535214594125198	0.670613254774396	3.51454804555001
FAH	0.371286685072826	5.21008166070821	6.7818336211976	0.000440671944626484	0.00535214594125198	0.57531750161484	3.51444618815983
ATP8B4	0.457855766265457	7.17181234652102	6.76994388151091	0.000441609068566714	0.00535459140486739	0.583992826844228	3.51388192204607
ZNF107	-0.451058482590723	2.78966320950109	-7.14380879528551	0.000441705915142614	0.00535459140486739	0.858646726073418	-3.51382367200216
SLC38A1	0.725334451317508	-0.0156246873945607	6.91186860111573	0.000442447329727079	0.00535852877113907	0.668849084799043	3.51337812997142
PRDM8	0.58983405629253	-0.738933387636329	6.82710777621449	0.000443422235629408	0.0053652839084341	0.600983527800864	3.51279333427544
LAMP5	-1.16921127634126	0.590266293272641	-8.41005299293894	0.000445406250082841	0.00538422480128336	1.79465819761628	-3.51160692352239
PI4K2B	-0.41033664207894	3.93216286857198	-7.01033773890581	0.000446519743724454	0.00539141694021264	0.751597379679795	-3.51094323033529
LRRC20	-0.864890935375955	-0.0351763239936416	-7.69755490204192	0.000446839562919194	0.00539141694021264	1.32869294306648	-3.51075288900697
RCBTB2	0.615441470309338	6.31586696881889	6.75522625182413	0.000449430658766749	0.00541375741276311	0.540204572218981	3.50921546190203
SH2D4A	0.602178449731296	1.1919303853654	6.85476424266682	0.000449735199704419	0.00541375741276311	0.725113166941396	3.50903530609716
APOBR	0.384917669496724	7.97973797964149	6.74724477371853	0.000449953869868121	0.00541375741276311	0.570234289694025	3.50890601866097
ARSB	0.389911373832364	7.48226592756715	6.7384357491627	0.000453146083883083	0.00544707002888244	0.929200044391029	3.50702528744942
PPP1R3E	-0.777817494865474	1.63973249347569	-7.47354087349907	0.000454186814453088	0.00545448254668125	1.65114534907315	-3.50641480054155
ENSG00000274021	0.452633015753617	0.393408037094279	6.79667647587836	0.000455663831399282	0.00546241563436236	0.582141799221293	3.50555062763345
HADHB	0.282726875222183	7.5354785560359	6.73071988413129	0.00045608186762859	0.00546241563436236	0.515874143075409	3.50530651764738
DNAJA4	0.424491183819254	3.39736208582443	6.784762525993	0.000456121473433772	0.00546241563436236	0.596510532016644	3.50528340088145
DIAPH3	-2.02416402905508	1.20948852273848	-6.92420406947506	0.000458417230091791	0.00547438138386103	0.787290144606141	-3.50394662465378
SSBP4	-0.305773087193791	5.96849824531619	-6.7406376741968	0.000458517980804308	0.00547438138386103	0.563792841731738	-3.503888102593
ACTR1B	-0.3526997934394	5.92881002585175	-6.74230610660215	0.000458692882082183	0.00547438138386103	0.552976783065169	-3.50378653792278
FANCD2	-0.88758623833761	3.43180357420756	-7.39939380173952	0.000458823132623402	0.00547438138386103	1.10274430252547	-3.50371092528059
DDB1	0.323942986935561	8.52713715467922	6.72220362451061	0.000459396080337811	0.00547613752113525	0.512739118368732	3.50337855709001
DENND2D	0.427938405548605	5.4551604850023	6.73069555056595	0.00045997698123166	0.00547798512277927	0.521547555470194	3.50304196988813
STK17B	0.478381797342208	3.50712129726114	6.76513306268015	0.000461707105291193	0.00549350304186432	0.545319815638962	3.502041841259
SPTBN5	-1.26926438814713	-0.458464598922217	-8.22771195281024	0.000462502822385203	0.0054978847518655	1.66765712815237	-3.5015830364502
LAPTM5	0.352978687242681	11.5998392750293	6.71285446201765	0.000463247813978687	0.005500062183714	0.50588418601169	3.50115414668481
CYB5R2	-0.412462375568453	-0.536229070143061	-6.9675457128946	0.000463541238310214	0.005500062183714	0.714997016288735	-3.50098539967154
FADS2	-1.31951767526911	5.32572499754904	-6.98143732112793	0.000465020812627508	0.00550625565325162	0.805506303110935	-3.50013601847842
PIM3	0.468304436794885	6.38739179802444	6.70680584464765	0.000465335153923388	0.00550625565325162	0.524809633303058	3.49995588894491
DPEP2	-0.326634501349183	3.71287805660594	-6.93543210727088	0.000465347527218513	0.00550625565325162	0.687590030925976	-3.49994880089813
LGALS12	-1.06564821305219	0.641861959431414	-7.2803026376484	0.00046710026345318	0.00551619043001687	0.967996577006472	-3.49894651760301
MIR142HG	-1.78831414322482	0.61264241717897	-9.85907303557273	0.000467465949732815	0.00551619043001687	3.15448703911764	-3.49873784632803
FAM193B	-0.619437454962907	3.45517187561808	-7.1386820679927	0.000467473765255667	0.00551619043001687	2.89875024375923	-3.49873338822476
MMD	0.395366273855284	6.59614843406101	6.69227165512355	0.000470680306308487	0.00554207751521561	1.21444132213441	3.49691016504862
RPS6KA2	0.684995218717894	3.09532092729292	6.79763132476046	0.00047092967064539	0.00554207751521561	0.575752709433558	3.49676886376323
MAILR	-0.707592652017082	1.12814621644624	-7.27796456418783	0.000470960249116052	0.00554207751521561	0.964592413206636	-3.49675154140208
STUM	-0.765901929106624	2.48027366277261	-7.50570231098096	0.00047249692981098	0.00555485410579604	1.14195514635447	-3.49588237739615
P3H2	-0.421432907068212	4.95253649049416	-6.82088345451956	0.000472909753214638	0.00555485410579604	0.592090272595891	-3.49564932917119
ZDHHC8	-0.409183394234751	4.95100931724502	-6.80349626558389	0.00047462893003979	0.00556950889720658	0.580833085053403	-3.49468085094179
IDI1	-0.365352950721689	5.20444807625011	-6.7540650654406	0.000475023422503158	0.00556950889720658	0.566704510748829	-3.49445907985528
ATAD2	-0.895184559840477	4.48909002418163	-7.06854370852491	0.000475630312202481	0.005571545606146	0.820886604751748	-3.49411824103397
PDE4DIP	0.607367598629323	7.52444163127001	6.67380720850795	0.000478122420137509	0.00559564200892506	0.471316089636693	3.49272287374151
NQO2	0.366740624525692	4.34367787780275	6.69525704299664	0.000478833170478183	0.00559886567153672	0.485549430601121	3.49232615761578
INKA1	-0.758416426178981	0.781820394967563	-7.40511888270661	0.000479289159052118	0.00559910732400394	1.20234959261053	-3.49207192977498
ANO7	0.396311036239625	1.22420464369677	6.71685258172198	0.000482695522847826	0.00563378386104241	0.602233893345312	3.49017988178187
ZNF584-DT	-0.522824054104049	1.32258979344671	-7.08296871041355	0.00048456596069569	0.00565048720441338	0.904697579811455	-3.48914624620596
COMMD7	0.294736342722077	5.77627573504032	6.65750626207976	0.000485856001382315	0.00566039845088708	0.504479830473615	3.48843551395506
MAN2A2	0.374154349035273	6.48070996094855	6.64931622023676	0.000487866029435909	0.00567867228109019	0.456498935121964	3.48733161318432
UBE2C	-2.44695808005226	1.74393075085554	-6.72175594895787	0.000489033293354219	0.00568571977426473	0.614784309122858	-3.48669250088291
CD28	-0.602655103184868	4.31203635087517	-6.94105778362933	0.000489355604891234	0.00568571977426473	0.693811936122317	-3.48651627621126
CLSTN3	0.490496516294825	4.08964026970721	6.67298242186544	0.000491281711052242	0.00570075677812014	0.46643632307342	3.48546542333803
DMAP1	-0.396687937615532	3.84666661448105	-6.89059212217561	0.000491536251511059	0.00570075677812014	0.763918591442757	-3.48532683763135
CCNL2	-0.737614496092265	5.15245765712719	-6.80002984486028	0.000493592268182976	0.00571944482285535	1.19898619448211	-3.48420987707977
GGTA1	-0.709734097392324	5.31641457795457	-6.75632621064179	0.000496626306203445	0.00574942173752359	0.582590543563597	-3.48256949189235
CHEK1	-0.71909937691807	2.89475316335999	-7.17416755939452	0.000497956552050464	0.00575700928036182	0.918924065765149	-3.48185322499456
IL21R	-1.11550881026999	4.16499712137951	-7.14563646413001	0.000498176903206555	0.00575700928036182	0.871768032476574	-3.48173474984971
ZDHHC20	0.270872720853722	6.09122142986379	6.6234709850805	0.000499297731413585	0.00576201036841829	0.423709925775435	3.4811328748619
SYP	-0.53912598140466	3.63573294349913	-7.03378299051515	0.000499505641485492	0.00576201036841829	0.76868163305573	-3.48102136749392
P4HA1	0.32592602236581	6.25013890960517	6.61812025688633	0.000500965956877031	0.00577027932150576	0.455415791827466	3.48023938105051
MMS19	-0.415409023820151	5.8506326831677	-6.64226329387468	0.00050111973271046	0.00577027932150576	0.780158366127544	-3.48015715912625
NRGN	-0.624580745982024	3.72356265381195	-7.05731945378619	0.000502334870416105	0.00577829825180943	0.789146951803819	-3.47950826704279
LRRCC1	-0.723651966069256	0.815854107445105	-7.28647732668643	0.000502714643428297	0.00577829825180943	0.979692136437089	-3.47930576572676
ARRDC4	0.62892593936353	5.72273958150258	6.614688904562	0.000504897159085387	0.00579768596812733	0.635677486476506	3.47814476958824
EZH2	-1.1664410094539	3.23138638440311	-7.70511316917665	0.000505302905478988	0.00579768596812733	1.38392804904985	-3.47792944740474
KIF20A	-2.44295299316127	1.54959888981346	-6.69315712275766	0.000505827647690804	0.00579853405044485	0.59940907334046	-3.4776512152236
MYG1-AS1	0.513496453346842	2.75033181813236	6.66397371400868	0.000509322292023525	0.00583339565450275	0.464734578534721	3.47580509651482
CENPM	-2.09412856545788	0.719205514212421	-6.66690529180157	0.000511742901797399	0.00585590498480262	0.563677809158146	-3.47453326851975
PEA15	-0.323084465159711	9.30451104783896	-6.59546495130399	0.000512221902518957	0.00585617609795451	0.400325692530799	-3.47428225851397
RCCD1	-0.847489073042578	3.01874370231219	-7.31667527713929	0.000512847733864841	0.00585812393691793	1.19892141055785	-3.47395463457151
RBBP7	-0.279538338740353	6.93240879313274	-6.58949536773921	0.000514105930428468	0.00586728525037352	0.394068207146846	-3.47329709242048
DNM1	-0.603900037174687	2.43644055362173	-7.18792062628186	0.000514727124245583	0.00586916690784281	0.892053807847362	-3.47297300519404
SKA1	-2.35694890592651	0.690469366737642	-6.53167681929512	0.000516439311580194	0.00588285335134015	0.473715757854396	-3.47208161198949
GPR137B	0.377020896492917	6.76228296822414	6.57919233039123	0.000517151448808044	0.00588285335134015	0.389697780188337	3.47171167237575
DEGS1	0.280427542541797	6.95763919427974	6.57733443358978	0.000517930887574785	0.00588285335134015	2.19596806550225	3.47130731494696
TEDC2	-1.32561015130104	0.447117145442964	-8.10799768934868	0.00051819039307312	0.00588285335134015	1.63063279874503	-3.47117281446945
F8	-0.604886543000071	1.57932153094667	-7.12092385718683	0.000518214340465587	0.00588285335134015	0.851147866838109	-3.47116040581293
FAM13A-AS1	-1.22141083976387	0.124379046966069	-7.88319893614034	0.000519022088610066	0.00588600715929878	1.6183841073228	-3.47074217321682
MMAB	-0.785512871762769	3.35401621914374	-7.21632241840458	0.000520028291883842	0.00588600715929878	2.28393830533114	-3.47022203303541
TSPOAP1	-1.805701358359	-1.45415915582272	-8.39052050637691	0.000520232691649901	0.00588600715929878	2.01415915193273	-3.4701164865867
FLVCR1	-0.326057190938273	2.67828674160842	-6.81791843707434	0.000520322666779872	0.00588600715929878	0.589510589915593	-3.47007003814132
PSENEN	0.380029540948565	5.58333197427732	6.57530330783222	0.000521095179304813	0.00588749835893089	0.426119594209524	3.46967154675573
SHTN1	-0.573414284418972	7.1353490746759	-6.56966740026906	0.000521494228503765	0.00588749835893089	2.18604173628346	-3.46946591759357
TSPAN33	-0.461348032882458	6.74190316860059	-6.57049149389503	0.000521969601146429	0.00588749835893089	0.380343324068382	-3.4692211504481
NCAPH	-0.50073032419469	6.5684952282801	-6.56956967323051	0.000522285463189251	0.00588749835893089	0.377714188673698	-3.46905862942043
CEBPD	-0.703768875859131	4.28779501719901	-6.90760856786866	0.000523262308411492	0.00589334484307234	0.684112923179279	-3.46855659067763
ZMPSTE24	0.325667461370473	6.34553295140438	6.56330854672205	0.00052442780985259	0.00589948538007774	0.38209381051736	3.46795873569925
C5AR1	0.529284775259588	8.92729672412001	6.56290155023323	0.000524724869756565	0.00589948538007774	0.39997021571997	3.46780655404551
NANOS1	-0.439689378106898	2.7235247427053	-6.95275872735868	0.000526269303634276	0.00591168190685071	0.70102079581252	-3.46701664320087
NF1	0.294904218610934	6.05702500305752	6.55881966987048	0.000526908395870851	0.00591369614981753	0.372823015474776	3.46669040705392
PLA2G2D	-2.51472763201787	-0.18465376334757	-10.6070319436325	0.00052917066670527	0.00592582423335514	3.28627124489918	-3.46553854553131
IFT80	-0.628625109698324	2.12755520948133	-7.07965999409084	0.000529285857055056	0.00592582423335514	1.31102282329071	-3.46548001787861
DYNC2I2	-0.826171862507405	3.23034348870494	-7.23097891594733	0.000529371174321649	0.00592582423335514	1.08425010772923	-3.46543667624421
SMC2	-0.642113706011364	5.21462991280477	-6.67180740164449	0.000530011549438292	0.00592783352076114	0.69187126581151	-3.46511156984092
MAN2C1	-0.38045006144777	5.75045067825209	-6.5757528528925	0.000531223414696692	0.00593302544943833	0.388534663881959	-3.4644973291692
GCHFR	0.303697705085665	4.40560041296583	6.57675957655992	0.000531398329789531	0.00593302544943833	0.382979320257327	3.46440878033251
FAM117B	-0.794193599976803	1.24611754072079	-7.23770667857041	0.000532150848646614	0.0059354654172202	3.01568764865861	-3.46402813546856
NLN	-0.457301688315665	6.64637724802481	-6.54652600484378	0.000532539814295764	0.0059354654172202	0.517185350273117	-3.46383158246678
PXMP4	-0.562935152922557	2.31925601434923	-6.97282983253623	0.000533453606864931	0.0059405024168803	2.6642346770287	-3.46337034851698
HLA-DQA2	-0.731970987825485	3.27391187739173	-6.87026799517803	0.00053664890804035	0.0059709154456877	0.633181919844909	-3.46176329764739
MZF1	-1.00110313798542	2.77276199115844	-7.5306277686125	0.000537889309871777	0.0059795439097414	1.94926264988034	-3.46114184885183
AFTPH-DT	-0.453652688560254	3.23058823966554	-6.88924468187792	0.000540037748594967	0.0059982431109054	0.658692059724872	-3.46006862051298
ATP1B3	0.338987924989082	7.68630316861782	6.52382347318437	0.000541777042697964	0.00600923749486299	2.12651538411646	3.4592026855729
TAMALIN	0.717329854410495	0.486576462603422	6.67077643130394	0.000541962019440295	0.00600923749486299	0.509178424659323	3.45911074441731
TBC1D2B	-0.311786503734333	7.00170531937837	-6.5211454381369	0.000543127165374083	0.00601329456518722	0.33834803246797	-3.45853228945733
KLHL2	0.316780783571323	5.24574361809217	6.52991492186445	0.000543262967248293	0.00601329456518722	0.349153527639247	3.45846494373221
LUCAT1	0.629683063230186	2.91726701529879	6.60906384042372	0.000544939066676329	0.00602247033503139	0.456579976035413	3.45763503541933
MIR23AHG	-1.08980254790355	1.44149864042533	-7.87515579446424	0.000545028414708174	0.00602247033503139	1.43892343785877	-3.45759086218981
CDCA7	-2.31459368787443	-0.7712055013377	-6.4512711604384	0.000548040488294808	0.0060445476294518	0.389297565375062	-3.45610564097809
TMCC3	0.942310722118962	2.13488887170522	6.84027198104978	0.000548103696503289	0.0060445476294518	0.638292223411348	3.45607455522451
TMEM63A	0.30953803833957	6.38986446354677	6.51064995752549	0.000548436252804405	0.0060445476294518	0.325268319497182	3.45591105924895
TBX15	1.23794046028829	0.323763928983637	7.31066514107265	0.000549239654987583	0.00604821955689237	0.995898460496654	3.45551646017903
FANCB	-1.15012293159591	-0.084867664914181	-7.36974931596841	0.0005501786366272	0.00605318386380128	1.04459054572836	-3.45505595077181
RAP2A	0.301344625673471	7.96742230886293	6.50426000479797	0.000550984599835076	0.00605318386380128	0.340236247401945	3.45466126178049
OSTM1	0.356022107704586	6.41543954702366	6.50327853194072	0.000551486035221635	0.00605318386380128	0.348888674300176	3.45441597468632
GAS7	-0.333491900558904	8.2247645145729	-6.50528342021115	0.000551572965975361	0.00605318386380128	0.321048636192494	-3.45437347191027
PAFAH2	0.327047286199468	5.55867227395003	6.50786487952185	0.000552384340904694	0.00605692019839401	0.328603989895681	3.45397706959036
MND1	-3.01608015465503	-1.70734776988303	-6.71468612591803	0.000553193690488959	0.00605905502909639	0.609542374085049	-3.4535821967371
RYBP	0.322509626793613	4.73383375009628	6.51671934174049	0.000553521198817311	0.00605905502909639	0.3433769917041	3.45342256190797
MHENCR	-1.38496704528281	0.318925470800697	-8.16988386250778	0.00055439169357442	0.006062436593605	1.76250038564903	-3.45299869074713
CRYBG1	-0.367245719560672	6.91377990140972	-6.4960967272574	0.000554772809102245	0.006062436593605	0.353575551729802	-3.45281330875263
RAB39A	-0.415842372191204	3.37582128414354	-6.79910264549914	0.000556124369484119	0.00607204723285631	0.579921315976677	-3.45215683841401
ZBTB7A	0.29763197558004	6.7200124184271	6.49067538083268	0.000557277622856849	0.00607947818930007	0.311507035619611	3.45159786226811
MARCHF1	-0.290735326601794	6.75589353263371	-6.49010578636279	0.000558334611068435	0.0060840478469305	0.307714470657918	-3.45108649083676
MACROD1	-0.661658532448185	2.18835826695739	-7.1017937463448	0.000558642552264416	0.0060840478469305	0.852902192502214	-3.45093767833885
IL6	-0.944856138056161	1.23387209908502	-7.3324025537666	0.000560937518274205	0.00610053252555955	1.00712821619147	-3.44983103694426
FAM174A	0.333311687769862	3.39140927071419	6.5135213881416	0.000561104803120583	0.00610053252555955	0.678979309819391	3.44975053652979
CCL4L2	-1.69586802383762	3.17025853836915	-8.81888005173855	0.000561652069313719	0.0061013250975617	2.10040042031932	-3.44948733848385
PAK2	0.264586929760416	8.07117515448983	6.47826854043068	0.000563285615882873	0.00611390682825782	0.29863681325118	3.44870313110183
MEIKIN	1.06135425220632	1.48409830921638	6.81697847671132	0.00056613743566722	0.00613967934026289	2.50055762067005	3.44733913676039
IL32	-1.31281210525848	1.60017172629336	-8.08022996524192	0.000566805850391414	0.0061417496611073	1.56962136401129	-3.44702036703631
MSH2	-0.529811741275688	4.02717502751047	-6.76386510904771	0.000567920162491741	0.00614864404879526	0.618033197771581	-3.44648972446979
NASP	-0.707835853230056	5.17683747252046	-6.61555772651235	0.000568635080343585	0.00615120639476803	0.433840336624949	-3.44614978635249
PNPLA2	0.445355478773725	5.77538982917306	6.46891909370689	0.000570044996414521	0.00616127625536435	0.306149990587535	3.4454805465742
STEAP3	-0.749283897196397	5.3689194542015	-6.58795683631614	0.000570994971051164	0.00616456846445462	0.838090868624839	-3.4450304941527
LY6G5B	-0.967743900218904	1.79391384529168	-7.41256280105129	0.000571308164331357	0.00616456846445462	1.15389810858487	-3.44488227101712
FGD5	0.311824034390414	6.49712752343043	6.45906703486301	0.000572652234984469	0.00617389190810582	0.280136044788985	3.44424702853145
AMFR	0.318209997071853	6.72608034836437	6.45510532881697	0.000574300425874749	0.00618212321489695	0.281842954224112	3.44346994335135
NECTIN2	0.288558574991185	7.09779305702587	6.45507859598819	0.000574377020821167	0.00618212321489695	0.276652751747958	3.44343388106176
NUCKS1	-0.29926986079675	7.48988149115243	-6.44598701256356	0.000579312865884202	0.0062297273771609	0.300640836492629	-3.44111938551127
RFX5	-0.365097138052015	5.74102803488194	-6.47347939100101	0.000579768595122189	0.0062297273771609	0.319568579712461	-3.44090661373001
QPCTL	0.580170429155082	3.72463252377514	6.50452183563909	0.000580321048313969	0.00623045853373478	0.651038295125538	3.44064889197732
PCLAF	-2.3811382400469	1.34291119139859	-6.63661429971509	0.000584223455694644	0.00625824555953944	0.566747497491802	-3.438834881094
TRIM52	-0.537202014840499	2.40002334534802	-6.83544170463276	0.000584793729939132	0.00625824555953944	0.7201341468147	-3.43857073775046
NOTCH3	1.13694969930396	4.17647036632603	6.70562765435297	0.000584909215109607	0.00625824555953944	0.54464378759661	3.43851727577601
ENSG00000273329	-0.594410327420917	0.230968229696904	-6.87935699998542	0.000585076690297681	0.00625824555953944	1.00653268822612	-3.43843976332784
CSPP1	-0.550841602087297	2.50268508099851	-6.84558488315945	0.000585342046969829	0.00625824555953944	0.872947527978633	-3.43831699072924
SNRNP70	-0.266596729209451	6.75081650215082	-6.43095450603675	0.000586807763093871	0.0062687055223533	0.255725579958837	-3.43763977980638
HK1	0.300627984512164	7.66335627957376	6.42685848146149	0.00058842907278174	0.00628080890798236	0.254648040029666	3.43689251123747
LARP4	0.365571067223155	5.81342968999257	6.4275147918906	0.000589513687485618	0.00628716836520731	0.254326233643922	3.43639367696017
KIF13A	0.508005203011533	5.90602012347678	6.42008965383639	0.000592385837903406	0.00631256557341641	1.3761300818244	3.43507683726561
MKI67	-2.60458678004976	5.22836801423308	-7.88516405583243	0.000593087372208232	0.00631480942164096	1.45415117242633	-3.43475609708279
FZD8	-0.368653776535395	1.42384953415276	-6.7297424707504	0.000593588371887602	0.00631491616147092	0.515087932126246	-3.43452725704464
PNPO	0.321730809554465	6.29256812783287	6.41436937341795	0.000595019842480868	0.00632491339999084	0.241829811605609	3.43387439807974
FA2H	-0.52163264488691	1.80067006956002	-6.82719489278092	0.000597866845493601	0.0063499284613862	0.599812010682582	-3.43258028293815
CCND3	0.367552035630244	6.15988970003926	6.40726160708473	0.000598967009906193	0.00635636442360846	0.239118274768373	3.43208173539669
LINC02930	-0.49375542407596	1.39918001998051	-6.80772639159559	0.000601235346882467	0.00637517644814698	0.604807693058126	-3.43105650653113
PPM1N	-0.648766737986741	2.23385686030011	-7.02968326142652	0.000602832573478185	0.00638684724882736	0.76659199602693	-3.43033675967469
WEE1	-1.33683195375572	1.71182708804645	-7.91732541110586	0.00060392078069869	0.00639311035501774	1.50169081843092	-3.42984740443795
ORC4	0.326054739216523	3.79746396337703	6.42896633284917	0.000604637435794474	0.00639543314078003	0.335921562709617	3.42952558023851
NDST1	0.302259973012225	7.97331192564707	6.39094675665052	0.000606800861001633	0.00640867241051564	0.246971899888488	3.42855621217803
MDM1	-0.478816625322745	2.45986238051586	-6.70035282515007	0.000607167773330311	0.00640867241051564	2.3527479915658	-3.42839212849452
CARD14	0.708359651402638	0.230827980056886	6.4926271089721	0.000607383895849679	0.00640867241051564	0.316477873041669	3.42829552139556
MZF1-AS1	-0.405946094383999	0.246380041781731	-6.69658599037961	0.000611087064477151	0.00643254842176093	0.488102644333383	-3.42664515034042
LRRC75B	-0.691781329544613	-0.0491475406218494	-6.98049596972793	0.000611358619421339	0.00643254842176093	0.723057822279018	-3.42652449448402
ADAMTSL4	0.614945042465309	7.37983760960863	6.38217195241763	0.000611420036685567	0.00643254842176093	0.584284105769488	3.4264972128055
PICALM	0.340625332924225	8.6372177747319	6.38189395529696	0.000611647233697217	0.00643254842176093	0.237492459698573	3.42639631357374
ENSG00000291176	-0.472145179984051	1.08645580369377	-6.8507382590235	0.000614925996891186	0.00645601309127711	0.615066706039472	-3.42494407016633
NR2C2AP	-0.34930237121298	2.26259199378575	-6.6362558233222	0.000614992594987053	0.00645601309127711	0.434803297387949	-3.42491464699174
DENND5A	-0.407154740427293	5.99999620985882	-6.3994789061723	0.000615414781908296	0.00645601309127711	0.236077653269342	-3.42472819289202
ENSG00000256001	0.876780337034984	-0.829833825460926	6.64982047557052	0.000615886181231303	0.00645601309127711	0.446886254656296	3.4245201452798
CIRBP-AS1	0.510432910602924	1.43310200978732	6.45288036664196	0.000616594597944207	0.00645817566674136	0.287676913359618	3.42420777078037
ENSG00000289194	-0.679658335526158	0.462112402031589	-6.84088514942	0.000617884194565889	0.00646380433563655	0.618643828394657	-3.4236399828206
OSBPL8	0.354185898581674	7.2935436506368	6.36926051694969	0.000618137096317288	0.00646380433563655	0.205983093548168	3.42352876372084
SAMSN1	0.455856952363985	6.92998642108354	6.36617712752477	0.000619702954264424	0.0064749142142559	0.548470543506851	3.42284108446142
ANKRD35	-0.515195196798019	0.932340552086192	-6.71020020210403	0.000620253933294459	0.00647541078736472	0.497661010031917	-3.42259949498944
CDKN1B	-0.335353081011576	3.95748130218562	-6.55209756354284	0.000621156041555188	0.00647929028067829	0.363830376051623	-3.42220437557149
KCNE3	0.430259194086547	5.67877241054052	6.36824924375601	0.000621633043566864	0.00647929028067829	0.218832663113904	3.42199566655015
FAM72C	-1.6091993747252	-0.622293482570935	-8.44831490206449	0.000625123656589425	0.00650769615688858	1.86955356219916	-3.42047289142995
IL10RB-DT	0.430046661519984	2.3373383934344	6.40528151423867	0.000625370272890242	0.00650769615688858	0.235205238581949	3.4203656048388
MYOF	-0.309212210512118	8.80516641261778	-6.35442379113244	0.000627788997634276	0.0065275845493711	0.251389129629412	-3.41931545732124
CPM	0.280409491601121	7.98625007964269	6.34879995379865	0.000629195008052284	0.00653691938091153	0.181120589940221	3.4187067327967
CIP2A	-0.81347510306588	3.03361455924503	-6.91541797744661	0.000630693654958194	0.00654720079908983	0.696421436194914	-3.41805929351444
RELT	0.279742191250113	6.20299857119138	6.34350458606716	0.000632482365205696	0.00656047433973844	0.180051186183422	3.41728841314392
SC5D	-0.325487306540741	4.86845984949339	-6.43107789919228	0.000634317489324835	0.00657420753239003	0.261200596722189	-3.4164996346172
STARD3	0.327542038568596	6.61431358407718	6.33744650157031	0.000635239762945244	0.00657846524235244	0.198719259591658	3.41610402138724
MAP7D3	-0.458710178621145	3.02650949640835	-6.67209507408062	0.000637392638459097	0.00659417046679348	0.494543311436603	-3.4151826114801
HMGN3	-0.315202094401922	5.14968245578648	-6.39253206370183	0.000638222821143506	0.00659417046679348	0.290200335383431	-3.41482807454051
GABPB1-AS1	-0.867468070602918	1.6103739196953	-7.15122957025278	0.00063829437343787	0.00659417046679348	0.960541353716986	-3.41479753757616
PFDN1	0.344229462132065	5.92093544904727	6.32832455149168	0.000640202208950043	0.00660841839114311	1.86931105105369	3.41398448692342
SPART	0.28846933916995	5.92740235294375	6.3300241321331	0.000640701114426641	0.00660841839114311	0.178510201064056	3.4137722431579
PLPBP	0.274908531096384	5.61866980918778	6.33086721125826	0.000641744206314375	0.00661387338270472	0.175142212804048	3.41332898850575
POU2F2-AS1	-1.34418723510387	0.219747895061707	-7.93827833092821	0.00064552585435532	0.00664752084765262	3.80924350094805	-3.41172760247377
LINC01002	-1.00518312784955	1.77418603831606	-7.33162433324447	0.000648894745072165	0.00667686736889455	1.24874113907574	-3.41030833553285
HAPLN4	0.449287766502046	5.9551513485065	6.31563534325982	0.000651309236261728	0.00669515238972379	0.151831785796684	3.40929535348223
SUSD1	0.326097448235579	6.52977775493492	6.30836399995615	0.000651712858959274	0.00669515238972379	0.144754175195076	3.40912635733555
COQ10B	0.350764685625335	4.7771637004175	6.30631609567449	0.000652545063871997	0.00669835164526865	1.84001293305625	3.40877822155568
CYB5R4	0.321171334898199	5.58719059548668	6.30902618090065	0.000653701805010451	0.00670487449445329	0.170747797238175	3.40829500792066
PTPN6	0.464263368114722	8.74364180075672	6.3003587032617	0.000656293952974323	0.00672609786705637	0.231765145152898	3.40721505268384
TESC	0.65930409100356	3.98102328406905	6.35984775254832	0.000657460630400095	0.00673268999060989	0.37960087142558	3.40673027881944
BIN3	0.332942314427198	4.34515007430276	6.31475988027496	0.000661257350694096	0.00676197810434649	0.170130270345525	3.40515819710845
SMAD7	0.420401700129724	5.618548024719	6.29390955900693	0.000662580829950072	0.00676197810434649	0.177691640347607	3.40461216551422
CLN3	0.312679398185278	6.0589694441042	6.28983711577979	0.000662835829818531	0.00676197810434649	0.156237993286847	3.40450707603148
HAUS5	-1.0678695131547	2.1845683516037	-7.34804171084151	0.000663627862107705	0.00676197810434649	2.11180947234871	-3.40418090652905
DYNLT5	0.970583967907487	1.8710565905568	6.66800677283066	0.000663997295787893	0.00676197810434649	0.462933903339384	3.4040288925649
OLFML2B	0.484759998493263	5.62380756203697	6.2906381392092	0.000664170219210856	0.00676197810434649	0.132317276323337	3.40395776533685
MTFR2	-1.11797245975794	0.877184942109173	-7.54605068298534	0.000664395199763318	0.00676197810434649	1.18070400713846	-3.40386525163019
PLAU	0.477191303357767	7.2214865702102	6.28574717604599	0.000664526537388739	0.00676197810434649	0.12509088774728	3.4038112580688
VOPP1	-0.434112637120445	7.24366939041301	-6.28474737607418	0.000665287573981098	0.00676275081949263	0.790057691326026	-3.40349858726621
CDK5RAP3	-0.488009058192252	5.53266189501135	-6.33435884321563	0.000665654061380631	0.00676275081949263	0.22376817698153	-3.40334813505632
KIF4A	-2.23627945909658	1.59258090570344	-6.31357083099241	0.000667287240417621	0.0067739924911219	0.304370615931882	-3.40267860931999
FAM83D	-2.02697069234745	-0.519923190211044	-6.43149585158067	0.000668604912922798	0.00678201608045192	0.368931810621568	-3.40213953583374
GOLM2	0.268234675739696	6.13844201170557	6.27567956787556	0.000671095588285019	0.00680191604138843	0.116649241045526	3.40112326730079
CUL1	0.264955537830371	5.95322601242479	6.27137761022176	0.00067271152425114	0.00681292568891194	1.79335852888843	3.40046579199003
TSPOAP1-AS1	-0.31497520994523	2.05636055230992	-6.52376618555062	0.000675064771516672	0.00683137930074542	0.338442508970008	-3.39951094834979
GALNT2	0.325617324680667	7.5859640465923	6.26594085926277	0.000675965538986749	0.00683511695160972	0.108533358969201	3.39914627549422
FAM110A	-0.377059405063986	3.98377198452219	-6.45715944668124	0.000677034911492157	0.00683868044875286	0.525818480697795	-3.39871392948101
MGLL	-0.54751692615026	6.90909352837045	-6.26522247626584	0.000677381347512918	0.00683868044875286	0.106216120822023	-3.39857400195388
PLAT	1.29098351882966	-0.331573685994677	6.34904739975077	0.000678794452975196	0.00684508803167488	0.186766686842732	3.39800392868539
SPRED1	0.33326422248395	8.34928749024076	6.26087687641276	0.000679080417385876	0.00684508803167488	0.109858030803343	3.397888699506
SULF2	0.989930753655177	4.57718294500909	6.34648461065985	0.000681046000169067	0.00685749544831746	0.19556021303295	3.39709788755729
NEURL2	-1.06125214910993	0.612881455240494	-7.21909138960665	0.000681377638232756	0.00685749544831746	1.09881197851975	-3.39696466900587
TLN2	-0.602906862280153	3.9757174150759	-6.58313672976252	0.000682849797283379	0.00686553045804207	0.40665768170622	-3.39637403142321
XRCC2	-1.40122741305305	0.485592163022458	-8.00674891372292	0.000683243584690861	0.00686553045804207	1.54387865118283	-3.39621624259949
POLD2	-0.593629137465846	4.87093966807684	-6.40490482583825	0.000686072637125144	0.00688461556383315	0.254675063540888	-3.39508513295664
PLB1	-0.816510374133205	3.35364693159997	-6.91870841002387	0.000686213431257511	0.00688461556383315	0.751340345451805	-3.39502895406988
MAP3K12	-0.467969385215329	3.64084049572279	-6.54386702164768	0.000687224832183787	0.0068877014667005	0.388058856115579	-3.39462570516317
PRR22	-0.750406581066962	-0.499262071889154	-6.69475520605023	0.000687592029485573	0.0068877014667005	0.490418043700899	-3.39447943885965
AATK	1.78169405772588	1.60943889019473	7.45865632318008	0.000689411688229174	0.00690055496809622	2.66464941821366	3.39375568084104
TNFRSF10C	-0.352757483826264	2.85636644906129	-6.53032995420674	0.000690453797757278	0.00690376118112075	0.341371421642269	-3.39334198741876
HDHD3	0.367626912776959	2.93873106112915	6.28928009843731	0.000690976113544681	0.00690376118112075	0.147588408971564	3.3931348583926
WWC1	-1.26211143799831	-1.13638513651948	-6.92717241134529	0.000691802035188171	0.00690376118112075	0.680912499391779	-3.39280762853164
SUGP2	-0.579544445563343	5.63094357756024	-6.30071010315855	0.000691879036111386	0.00690376118112075	0.198350359824873	-3.39277713929985
TXNDC12	0.286494901531952	6.63696720398346	6.23754881214057	0.000692797922770606	0.00690757122688026	0.14747972791447	3.39241354075125
HLA-DOA	-1.51964331162005	2.24331142757234	-8.06876365562056	0.000694934141379528	0.00692126455891861	1.55123736201465	-3.39156997963692
MICAL2	0.334587598619955	6.02354457336558	6.2364451043702	0.00069524753616256	0.00692126455891861	0.0812671422163884	3.391446427442
SDHAP4	-0.458330379693092	3.05418754458935	-6.54061168878916	0.000697690745233921	0.00694021528630989	0.391337192589041	-3.39048499188563
YPEL2	-0.433917282078835	4.87178514595742	-6.33193380983413	0.000698967828621082	0.00694754575867416	0.175396645254902	-3.38998368695744
CTSB	0.488274165994073	13.8072100046183	6.22729584796252	0.000699515850982409	0.00694762384195811	0.0819334348252836	3.38976882781432
UBAP2	-0.258100171339153	5.12498359125493	-6.27952951608526	0.000701200680033525	0.00695898390940679	0.118620594037225	-3.38910924748849
IFI27L1	-0.530776162437377	1.49674078840648	-6.6500420287436	0.000701867174901425	0.00696022791332469	0.51349729664611	-3.38884873318123
ADORA2B	0.718952635596699	2.31913775149661	6.34800885253999	0.000703936082710607	0.00697536663776874	0.205951769530404	3.388041516536
ICOSLG	0.361920488242518	6.73887522870853	6.21833539921156	0.000704908003091039	0.00697765401192265	0.0630762449444919	3.38766306747774
HLA-DPA1	-0.523625439020981	7.31114894233725	-6.21863191297936	0.000705251921590689	0.00697765401192265	0.0684428137920374	-3.38752926767508
LYL1	-0.323850788278833	4.36887618983014	-6.34900816481026	0.000706845370959843	0.00698760087563585	0.185898749718183	-3.38691013417651
CENPO	-0.659279135385481	3.37616356153535	-6.63019412597941	0.000707343829892542	0.00698760087563585	0.489855406978832	-3.38671672464525
ST6GALNAC2	0.549138017251313	0.979999245933718	6.27829660801968	0.00070876944171959	0.00699479112743967	0.119895241144267	3.38616426416356
NKTR	-0.67337602392679	4.74604816552289	-6.40932344944787	0.000709159355479811	0.00699479112743967	0.944271262581857	-3.38601334258677
BTBD3	0.25718880544449	4.4855406652426	6.23101090171062	0.000710064933474341	0.0069983564554383	0.0994387277200941	3.38566312322792
COQ2	0.401669930072402	4.13833643605717	6.2350098994298	0.000710734993458953	0.00699959684982316	0.1495979676474	3.38540425414548
ARHGAP11B	-0.759865188101465	0.510743764472502	-6.65066629919923	0.000712622660729541	0.00701071223716944	0.452724284246278	-3.38467619550003
GPR155	-0.620688032467741	4.28093003651367	-6.47207936254767	0.000712953786830791	0.00701071223716944	0.305298166320894	-3.38454866749399
DLGAP5	-2.50308122908272	0.950492082259506	-6.47705275814654	0.000715263975521279	0.00702273491650789	0.425996089741277	-3.38366046294128
ENSG00000291233	0.771406927893699	3.93629570299625	6.32911810082949	0.000715268445080495	0.00702273491650789	0.167028849836596	3.38365874710252
SCCPDH	0.308400693913059	6.04066075713973	6.20093794541155	0.000717004162246403	0.00703156713654839	0.0480242853757931	3.38299316692639
FBXO28	0.27306863612844	5.54826582462437	6.20409367303611	0.00071746339535968	0.00703156713654839	0.0519510258050175	3.38281731928339
TRAIP	-1.46839169449167	0.638774664196732	-7.75754202744811	0.000717844950519589	0.00703156713654839	1.48018580728294	-3.38267129527988
UPP1	0.759091103959109	6.69829187539087	6.19610659346595	0.000718354782881712	0.00703156713654839	1.69224639254225	3.38247629114549
FECH	-0.396510216203527	5.55806293268385	-6.23165693343154	0.000718904849813328	0.00703160013558861	0.0854212062926809	-3.38226604197084
GSTM3	0.638466890657358	2.37715060648048	6.2878389714946	0.000719616052093543	0.00703320794986866	0.127826550172605	3.38199442431811
PSRC1	-0.62087333397793	1.45134107780239	-6.64131182808838	0.000721134135270303	0.00704269343040747	0.445247952929102	-3.38141548140785
MOSPD1	0.420100178606709	4.86059784753378	6.21026553743176	0.000722000153031705	0.00704580118990424	0.0586417937868333	3.38108572004272
ST6GAL1	-0.313729477668377	8.32864804300913	-6.190093223042	0.000723795012239072	0.00705796167355493	0.0380600220732887	-3.38040344374991
PLXDC2	0.385158227114836	9.05734174718167	6.18502758554191	0.000725701287677106	0.0070711893652295	0.399038313188752	3.37968053402338
EMC1	0.302174790155529	6.55852913732389	6.18204228359225	0.000727428226493065	0.00708265090776215	0.0294663775735691	3.37902715477401
DEPP1	-0.701290050383851	0.0380301968078417	-6.91472444089475	0.000728008749100308	0.00708294140009694	0.665939058462898	-3.37880784032829
ITGA4	0.252939474527766	6.35139817309604	6.17825632366313	0.00073047932693187	0.00710160627588641	0.0259069727301808	3.37787629895105
DAAM1	-0.52302388210849	3.90245611306158	-6.42763053892162	0.000731129849307947	0.0071025620255278	0.314614628526678	-3.37763150362632
DCTN6	0.288315238285673	4.57146147338133	6.19010684812555	0.000734156013897674	0.00712657709490709	0.0652247924843996	3.37649539346614
WHRN	0.749506245776249	1.93779724676883	6.31296813292749	0.000736630268192726	0.00714520249584829	0.155429792909209	3.37556971408023
TEAD4	0.394163313777206	-0.312725651493536	6.21660440870785	0.000737193146504169	0.007145273738008	0.0613339310507115	3.37535953073449
ZWILCH	-0.679441316267796	3.48946036698611	-6.574952919492	0.000738002898577573	0.00714535805403678	0.418277689845486	-3.37505742402863
SASS6	-0.772209389400097	1.78375232382981	-6.706394232344	0.000738312925969125	0.00714535805403678	0.525295581836882	-3.37494183882204
CFAP119	-0.581695515615096	0.871316825895809	-6.51581030373946	0.000740327337571655	0.00714980696505677	0.332602769890082	-3.37419191692791
ARGLU1	-0.626053325787429	5.06154043680863	-6.28562314021984	0.000740384913305603	0.00714980696505677	0.707132807767024	-3.37417051059736
TCEA2	-0.300855225594714	2.30058610160467	-6.4096583199789	0.000740694324400559	0.00714980696505677	0.235385454352812	-3.37405549978426
TPBGL	0.372727524403138	2.89362172987693	6.20366507261272	0.000740996165792309	0.00714980696505677	0.082155226158223	3.37394334568554
DLC1	0.393026731759711	4.23403360117181	6.187218644377	0.000741745760922728	0.00715167464541838	0.0566765778236054	3.37366500479672
KLHL5	-0.265336687681045	5.84622596635877	-6.17218242789214	0.000747476752378086	0.00719761962763106	0.0206762794476427	-3.37154555639735
KLRK1-AS1	-1.3623459933087	-1.59521045586757	-7.86467952338721	0.000747630214781146	0.00719761962763106	1.38842236036609	-3.37148901030643
FAM78A	0.267156645275668	6.51185795478374	6.14949208854253	0.000748606310219057	0.00720162629920532	0.00249557324141847	3.37112960181426
C1QA	-0.324267734642454	8.95124657511525	-6.14769157868237	0.000752007845702736	0.00722424001627823	0.00658356290290207	-3.36988051277967
WIPF3	-1.26165887189448	2.63431723822549	-7.79337297830256	0.000752080343787634	0.00722424001627823	1.35216133237644	-3.36985394766718
SLC6A7	-0.584346620639273	2.40970517315997	-6.6284207448508	0.000753799973083891	0.00723535466701866	0.426248264045952	-3.36922452860995
NSUN5P1	-1.26107626168885	2.30334171021809	-7.47930071706534	0.00075528708004817	0.0072428348914523	1.89495814488112	-3.36868129161555
DNA2	-1.41014718213982	0.99213734007163	-7.63748819868244	0.000755705522028377	0.0072428348914523	1.31213345876567	-3.36852861470824
SPON2	-0.986676498694254	2.91285933655201	-6.90917199718454	0.000756882817485468	0.00724566863323569	0.669509897784346	-3.36809947571965
TIFAB	-1.45146631370938	3.84463580743252	-7.32551649584001	0.000757497151798964	0.00724566863323569	1.04060085328418	-3.36787578918726
TRIM47	-0.51678394633712	5.51704616564857	-6.19071991599544	0.000757691207565076	0.00724566863323569	0.162910537041854	-3.36780516615093
PMS2P4	-0.873177839273496	0.346924115515375	-6.77370346765466	0.000758523060680756	0.00724741481932102	2.44092528657802	-3.36750261865233
DNAJA1	0.255092316250154	7.32477070333657	6.13386460894103	0.000759000758950818	0.00724741481932102	-0.0136996763584891	3.3673290175754
DHRS4L2	-0.319061688200549	4.55101412009604	-6.2441668728373	0.000759975352767101	0.00724907251296239	0.0896752439081894	-3.36697515331709
RPA3	-0.404789422552877	3.26953601964582	-6.39267050392034	0.000760301572071704	0.00724907251296239	0.223955296099905	-3.3668568008082
KIF23	-1.70204611283871	2.40473805579686	-8.47310924157292	0.000760973506852141	0.00725010462602388	1.93491691182495	-3.36661317108038
ENSG00000289365	0.772914089658565	0.33339809184676	6.23236809375245	0.000766544349252889	0.00729777455225067	1.74081725864861	3.36460095615937
PLXNB2	-0.300126303474782	9.10320733097105	-6.12364646702723	0.000768505232039201	0.00731103128290547	-0.0237940350875023	-3.36389590549533
RFTN1	0.277025480815694	6.62753256808933	6.11853671046641	0.000769487668788789	0.0073149670332309	-0.0275142897347571	3.36354329051589
SPAG16	-0.364127528835263	1.19215656045474	-6.37158663703965	0.000770401152282199	0.00731824196503224	0.421837726381429	-3.36321579894579
PYGL	0.400292212800816	6.9148753991251	6.11591463565625	0.000771013158745924	0.00731865036737275	1.58361744165906	3.36299659105851
TMEM163	0.465974715262789	2.03186962663276	6.18742721467144	0.000772349453431631	0.00732592822274162	0.034493157169222	3.36251851919384
CHMP4C	0.84368474336807	-0.347801045912005	6.24160732746241	0.000773382675785758	0.00733032275309979	0.08644760431112	3.36214940039491
SEPSECS	-0.295776259612308	3.82908647966445	-6.28418762986724	0.000774198451100412	0.00733265130931775	0.12360116413327	-3.36185828785468
ITPKC	0.332819219263204	3.30645323142097	6.15042260427183	0.000775869172220561	0.00734306791250982	0.0118710384946947	3.36126297237842
CLCN6	-0.449121678675865	4.13344488581783	-6.30007530279464	0.000780237827727481	0.00737898451487564	0.196502889731606	-3.35971192831832
ZNF445	-0.340766042571314	3.31694665854034	-6.29930974046095	0.000786384039364041	0.00743164696127869	0.138463969955132	-3.35754337600069
CPSF1	-0.357310991406666	6.31626574875539	-6.09665504050028	0.000788421495411785	0.00744262307964513	-0.0337559903290465	-3.35682797662047
LACC1	0.59119196243042	7.34067905499893	6.08999625909831	0.000789280720980119	0.00744262307964513	-0.0235074580435066	3.35652679633066
CFAP36	0.365094059270071	3.91543813550783	6.12024747478085	0.000789431175120517	0.00744262307964513	-0.0101354484624645	3.35647408966097
PAM	0.573430758624715	5.25145849859864	6.10617412184395	0.000790088423139412	0.00744262307964513	-0.0365133301433715	3.35624395366028
NUP210	-0.569735211490524	5.5320107105043	-6.15060037947042	0.000790438744114077	0.00744262307964513	0.0144646102213493	-3.35612136103283
NCK1-DT	-0.471292577072562	2.21799345188099	-6.41538852181133	0.000792824911510501	0.00745962985504613	0.244900888353262	-3.35528767577545
TRANK1	-0.500056454364485	5.37117380382809	-6.14287309165769	0.000794774726485218	0.00747250916085736	0.0804398041932517	-3.3546081715691
SLC66A1	0.290872661150434	5.43255870986506	6.08636293371028	0.000796050485981274	0.00747860575728698	-0.0465569258268648	3.35416441033914
PET117	0.576375322735701	2.17315520280022	6.14524808009004	0.000796586058737612	0.00747860575728698	0.245416229865462	3.35397831294609
MTBP	-0.925643578207958	0.818064214128364	-6.89573373607324	0.000798367593110425	0.00748986431990247	0.706299823890942	-3.35336011124478
SEC62	0.338759659423909	6.92940271561536	6.06644781981783	0.000805726444033201	0.00755339178072524	-0.0484178575222307	3.35082004271778
OIP5	-2.09384430243116	-0.529929572076464	-6.02244635952983	0.000806604895027952	0.00755611956289113	0.0341725326578732	-3.35051826580388
VAV1	-0.2833901107341	6.85831834551275	-6.06332892546104	0.000808415659136573	0.00756757074804557	-0.0800007503603286	-3.34989716960482
PRKAB1	0.328828104871316	4.86562463783973	6.0767642354366	0.000809707677675309	0.0075741528365526	-0.0673861398124584	3.34945479297927
AHDC1	-0.35596701904275	4.74747880636361	-6.15665049660642	0.00081317172993861	0.00760102819074884	0.0161789651026947	-3.34827195395286
DNAH1	-1.23422275037494	3.065590588512	-7.16759759275202	0.0008139306801434	0.00760150366729218	2.91766283587826	-3.34801342648391
KCTD5	0.300771105729856	5.93682134389447	6.05653968059361	0.000814506240110223	0.00760150366729218	-0.0794278943463302	3.34781751783297
C8orf76	0.297771436702832	4.16250838074424	6.07062531354779	0.000814995611661943	0.00760150366729218	0.269777809540009	3.34765104693702
ERCC6L	-2.43390804576922	-0.304590586487756	-6.09203679799852	0.000818131617827703	0.00762087081648812	0.123102381206834	-3.34658645918811
SPATC1	-1.41657281382158	-1.0940334052137	-7.15799479529372	0.00081825708269088	0.00762087081648812	0.878516603591866	-3.34654394613565
XRRA1	0.276478448827742	3.14644599097736	6.09616255102912	0.000820095022638984	0.00763246178088467	-0.050203595810836	3.34592186292381
CLN6	-0.295709163524268	6.1753991092765	-6.04947381113173	0.000822023686881261	0.00763738037620785	1.49290342517185	-3.34527046176355
TDP2	0.556969849502852	7.02440936280837	6.04373099209238	0.00082230282340377	0.00763738037620785	0.0183592018289067	3.34517630163795
MGAT5	0.311451996031171	7.27239812908229	6.04364855562539	0.000822404899786027	0.00763738037620785	-0.0431455949927804	3.34514187598139
MTMR6	0.292716365357191	5.94114130738808	6.04086432816611	0.000825914674236886	0.00766305028691837	-0.0539199563876567	3.34396059580863
OXCT1	-0.535587385480614	3.92908619130311	-6.27392303503213	0.00082787437407299	0.00766305028691837	0.133533324570177	-3.34330304675729
ENSG00000273295	-1.67730634201922	-1.97774487428948	-6.99583805950347	0.000828050248681933	0.00766305028691837	0.73095424765013	-3.34324410519602
WDR90	-0.888915475416869	2.03216239391552	-6.58819579266927	0.000828465231659434	0.00766305028691837	0.400164489329546	-3.34310507630802
ASS1	-0.469413541092451	2.766145775239	-6.305470532299	0.000829673855276066	0.00766305028691837	0.141678114063539	-3.34270052722987
ARHGEF35-AS1	0.72317510453566	1.65779327449129	6.18522912045743	0.000829965182469601	0.00766305028691837	0.0393139102903337	3.34260309630647
OSBPL7	-0.692983823000922	2.50863077774908	-6.58374855180258	0.000830524394309744	0.00766305028691837	0.488472196895019	-3.3424161634052
UACA	-0.716981370175284	4.06165314476856	-6.39088209693726	0.000830533113428891	0.00766305028691837	0.58496143707668	-3.34241324970935
CISD3	0.2941830512392	4.80100768972921	6.04528765237	0.0008307766972129	0.00766305028691837	-0.0976215663661755	3.34233186200679
PASK	-1.01762579351541	2.36242405891027	-6.82276668827296	0.000831126974829041	0.00766305028691837	0.62236360215458	-3.34221486390469
TSKU	0.492620674538914	5.2557521100565	6.03533130970157	0.00083507056827057	0.00769389516410893	0.00848150280232662	3.3409007901524
EEPD1	0.675918384401068	6.13235450300772	6.02445468428051	0.000839743541000406	0.00773141118421419	-0.0448873810894499	3.33935110596542
DEPDC1B	-2.25210093073949	0.205272619899555	-5.93965676782923	0.000845987514540414	0.00778332719028527	-0.0326169585135343	-3.33729287285676
TMEM59	0.269031577805145	7.01294234368077	6.0100723316313	0.000847454662065892	0.00778796175735972	-0.129577677955614	3.33681129418078
FAM120AOS	0.287025070541502	5.43333601008743	6.01515467337741	0.000848784547653772	0.00778796175735972	-0.11983467522244	3.33637543821611
SLC6A6	0.36449703448817	9.18835834766989	6.00899981431939	0.000848826894702447	0.00778796175735972	-0.124234491916845	3.3363615698254
ABHD5	0.396558761860525	4.33285088636283	6.0336456846634	0.000848913262619992	0.00778796175735972	-0.0975866463437285	3.33633328686728
RP2	0.305853585397987	5.80508115911117	6.00968683734501	0.000850288727795451	0.00779342563140176	-0.128650940933138	3.33588322169813
TOM1L1	0.327965246827923	2.88934354604606	6.04877396756748	0.000850720695575188	0.00779342563140176	-0.0942103047644398	3.3357420170868
NT5C3B	0.386417022773509	3.05775997052474	6.04815078699726	0.000852286544135837	0.00780221318909263	-0.0950139859833357	3.33523071847579
SEMA3A	-0.54677795869873	1.68354154923747	-6.36289740360375	0.00085352684117657	0.00780801012177315	0.191906288764153	-3.33482634057855
MTFMT	0.303534899254788	4.19709796642516	6.02579733899041	0.000854295201051551	0.00780948463107679	-0.113496861693911	3.33457610310096
TROAP	-2.44960306173845	0.264799435254823	-5.97802566617568	0.000856693149644311	0.00782468555515041	-0.00422924093393284	-3.33379648527146
INTS8	0.372091770184726	4.70068240186343	6.01171825092856	0.000857174774312466	0.00782468555515041	-0.113770357292831	3.33364014418404
METTL9	0.532451967555425	5.36983195565301	6.00362669722388	0.000859351914085975	0.00783451843202617	0.0364662903210675	3.33293443360917
PRPS1	-0.474251466023921	5.97035772536635	-6.02315978877542	0.000860067232429128	0.00783451843202617	-0.102996292928915	-3.33270292804477
MARVELD1	-0.270152539580085	5.72937575817291	-6.01800782643809	0.000860079305397368	0.00783451843202617	-0.119208509580843	-3.3326990222828
SRGAP2	-0.308086059217779	5.98257042220425	-6.00948388081362	0.000860693722637094	0.00783456663875322	-0.126601734968457	-3.33250031742887
UBA7	-0.501587663693099	4.91118350531966	-6.10012804542183	0.000861847247046092	0.00783951859371063	0.262536004850797	-3.33212761830951
XYLB	-0.432339948267433	3.09815145342406	-6.27257052299061	0.000864249950708937	0.00785581827987162	0.130901566878824	-3.33135279723158
MT1G	0.772985703584118	5.66432245460951	5.99862586602133	0.000867881179038321	0.00788197859041007	-0.109230118043779	3.33018558502435
CISH	0.569143614753821	5.97906446320754	5.98454969941548	0.000868445362912429	0.00788197859041007	-0.105578207362042	3.33000464185355
CXCR4	0.901884781913895	3.69522570923297	6.10112523220404	0.000868966384792527	0.00788197859041007	-0.0398096760095328	3.32983763823192
C11orf98	0.360485785764564	4.56878968134252	5.99384460041353	0.000870909421444467	0.00788766494771798	-0.0194203375474844	3.32921565255497
FKBP14	0.338088105040264	2.83499531114878	6.02190117404195	0.000871216581222929	0.00788766494771798	-0.0989458907220611	3.32911744539859
ADA	-1.08351583331251	4.4314269510522	-6.43499148790212	0.000871672190919033	0.00788766494771798	0.705323083518565	-3.32897183396142
LTO1	-0.367770810578562	2.84406459389494	-6.21489627040198	0.000872046303502951	0.00788766494771798	0.0928482191303148	-3.32885232149865
SELENOT	0.25935427675081	7.04521629667962	5.97593262446799	0.000873959560588982	0.00789941522719289	-0.155460151588946	3.32824186249554
RAB32	-0.434380039125707	5.75153067559066	-6.00591000344876	0.000876388511462162	0.00791580690619827	-0.093155259297756	-3.32746864465497
SAMD4B	0.278721753336176	5.81852379399488	5.9708441891527	0.00088016304805566	0.00794432078883642	-0.156063152927634	3.32627101475267
DNHD1	-1.17147794670576	1.34827799934605	-7.1425740344281	0.000882497695669031	0.00795980740651829	1.10937969047079	-3.32553263109075
XRCC3	-0.99305905054691	2.36707490820819	-6.75460986426579	0.000884253800963809	0.00797005773510617	0.711178151361167	-3.32497841657209
GSTO1	0.394622925997503	7.52870381183776	5.96116619866855	0.000885772528313771	0.00797815564367767	-0.154528619855075	3.32449993903214
HLA-DQA1	-0.719709540936455	4.88900620525517	-6.17795532107025	0.000886671103897722	0.00798066041870714	0.0264517334112409	-3.32421719929622
GRB2	0.25019293467283	8.97039165492995	5.95954972532707	0.000887482059791662	0.00798237360352472	-0.176928604264452	3.32396225731996
BHLHE40	0.403149054816652	6.53203613625423	5.95737060176208	0.000889038933606356	0.00798935497738149	-0.177800890649848	3.32347342416212
MTUS1	0.245538219663415	5.55206017354869	5.9633271867518	0.000889991306567153	0.00798935497738149	-0.175088096460348	3.32317478551249
CHROMR	-0.308789405282289	4.10301978505326	-6.10441782167034	0.000891327694758224	0.00798935497738149	-0.0262276821853851	-3.32275622906734
RFC2	-0.366524128544705	4.62779855921187	-6.05894104998752	0.000891536235039693	0.00798935497738149	-0.0590633252300883	-3.32269096677969
D2HGDH	-0.345849578367882	2.98954363007841	-6.18569851758019	0.000891619344436885	0.00798935497738149	0.0383172933427112	-3.32266496179394
MCFD2	0.30760490316589	7.02828505799098	5.95264620959848	0.000892486503587151	0.00798935497738149	0.212456472399147	3.32239376106445
CXCR5	1.45699395478447	0.89551769884952	6.61971212988712	0.000893941602541249	0.00798935497738149	0.440218561442077	3.32193923271315
MYO19	-0.489195272898817	4.534515549721	-6.11299430132622	0.000893981747379998	0.00798935497738149	-0.0239250127066386	-3.32192670241859
LYRM7	-0.431105501130853	3.90825018160049	-6.16572328952887	0.00089463713792202	0.00798935497738149	0.128889226588439	-3.321722210957
MGAT1	0.328322077582126	9.825546811668	5.95084218370876	0.000894717547829885	0.00798935497738149	-0.185581080301238	3.32169713145036
VASH1	-0.402699039498771	7.98477514740044	-5.95155131843051	0.000895091006251495	0.00798935497738149	-0.172639302720041	-3.32158067874205
PGD	0.372561467670182	9.86274510558007	5.9477612836639	0.000897187749723893	0.0080025165304776	-0.165077887982521	3.32092770214671
ZSCAN2	-0.354133913862543	1.80811410263489	-6.17349739243089	0.00089839165411767	0.0080076164594775	0.0562455217787825	-3.32055341616534
EHD1	-0.586644254655008	6.39097837537217	-5.96797711689997	0.000899004677926101	0.0080076164594775	-0.167857209239848	-3.32036300967593
C7orf25	0.370025476983596	3.43639420654325	5.97998752083262	0.000900233325730073	0.00800814815931846	-0.111864537423922	3.31998175109769
TSPAN14	0.274451446717537	7.07306907288838	5.94308339333705	0.000900309612686557	0.00800814815931846	-0.191455635735022	3.31995809459125
TOR3A	-0.336696111843347	5.63434578331337	-5.96852541835171	0.000901010282548292	0.00800884191716388	-0.0987671535016297	-3.31974090444356
RASGRP4	0.450111515869025	3.16157473213515	5.99098699102131	0.000905288212835701	0.00804131007837899	-0.145502516530847	3.31841823862499
THBS3	-0.495942135313246	3.99945806538261	-6.15212067795218	0.000906015208401948	0.00804221367181909	0.00351131426678553	-3.31819403958069
VRK2	0.35002669636447	4.29821593326151	5.95623501812579	0.000906752868298506	0.00804321061521061	-0.163445303415508	3.31796672210025
SCYL2	0.296949416091424	6.13984574903277	5.93395368388791	0.000908832935300615	0.00805610559189284	-0.197556504342469	3.31732664985445
COX17	0.35600605488245	5.09532258834743	5.93572360886495	0.0009124755671618	0.00808282420443187	-0.0969936050989721	3.31620901307666
CAMK1G	0.576260837478864	-0.616974003577442	6.0205292277532	0.000914118109166134	0.008091801183823	-0.119870404963065	3.31570639829009
CENPP	-0.620727913425042	3.12064965703645	-6.33041334666567	0.000915120808907855	0.00809510580754665	0.184664259840476	-3.31539998527902
SRPX	1.05977188017531	-0.231232624728154	6.27401307986421	0.000917025195411898	0.00810637667586793	0.11814848986891	3.31481888321895
RNF24	0.547914546766008	4.08984020957655	5.96400866436942	0.000918374162709791	0.00811272560492674	-0.144249158785899	3.31440793728952
KCTD14	0.796330337458851	-2.28923145165663	5.99537085742065	0.000921409598332464	0.00813320944094319	0.0351291254482939	3.31348527157668
MMP2	0.486065133780985	7.4372604490307	5.91714878971172	0.000921957655488662	0.00813320944094319	-0.211541200249775	3.31331898170678
KLC4	-0.359216964456049	3.48484198716721	-6.13143357638331	0.00092507311808629	0.00815509968802321	0.00737113369148545	-3.3123754339864
CACFD1	0.588872198576917	1.7959509651582	5.97310694333707	0.000927482136700383	0.00816525629004617	-0.113852123303317	3.31164785602876
DONSON	-0.670198767756461	2.96589978701515	-6.31648068187037	0.000927494902795635	0.00816525629004617	0.201684830479969	-3.31164400504627
IFIT5	0.462305312660763	3.39789136372236	5.95230909074598	0.000929713288125879	0.00817396394713396	-0.180970177349646	3.31097555811777
PLCD1	-0.537760022191211	3.40705739904312	-6.25051074668596	0.000929755034571372	0.00817396394713396	0.097096727131178	-3.31096299319336
LRRC45	-0.336794334633119	3.25220712619458	-6.10820737006944	0.00093085150848313	0.00817801373094946	-0.0387282235829556	-3.31063316141625
PKDCC	-0.661256823175333	-0.745997966281847	-6.23949428992713	0.00093153490202224	0.00817843133775431	0.0816680743116098	-3.31042777094084
POLH	-0.579380785305078	3.70193393220072	-6.18141009212601	0.000933817577852932	0.00818824837143264	1.67062032860469	-3.30974273472052
TMPO	-0.461944022802813	6.03873282131602	-5.92683808655605	0.000933926322569715	0.00818824837143264	-0.204907297199647	-3.3097101389121
SLC35A3	-0.290885152044484	3.62726198087876	-6.07005533319168	0.000936349746110547	0.00820173694842743	-0.0647098224675444	-3.30898463792729
MS4A14	0.798542280660902	3.45320202866101	6.0366747383439	0.000937129732235836	0.00820173694842743	-0.0570403380030768	3.30875150328818
MAPK6	0.316264295727844	5.98811427585701	5.90022111432498	0.000937377803933161	0.00820173694842743	-0.155716004325764	3.30867739335843
HMGB1	-0.295333568113956	7.4615176001768	-5.89805560293445	0.000938518232161475	0.00820613290418824	-0.229396835912934	-3.30833693086903
ENSG00000290394	-0.758937191737105	-0.184792522852285	-6.41436774953987	0.000941619174646496	0.00822384039888344	0.263464428197631	-3.30741311232534
DDB2	-0.442106216794881	4.9573921093202	-5.97237405569098	0.00094182218220769	0.00822384039888344	-0.164665374561531	-3.30735273158449
ENSG00000290791	-0.734235173207293	0.644454332064086	-6.42377571238084	0.000945022113438055	0.00824618346203546	0.246959990842741	-3.30640256228011
NEU3	0.260949534083486	5.275814516374	5.89759550406307	0.000945831880899443	0.00824765400144314	-0.236817033315091	3.30616258712359
PPME1	0.241659808967525	5.17662529871536	5.89635327019435	0.000948215069221046	0.00826283348260237	-0.238732062884226	3.30545743026266
MTG1	-0.345599042193664	3.98104044747979	-6.04595376963182	0.00094944969133168	0.00826799047387141	0.0149957057243313	-3.30509276568191
NSMCE4A	-0.376748522336707	3.89162336892724	-6.0559901143427	0.000955087307756649	0.00831145666601219	0.10387827757979	-3.3034331713825
ELOVL5	-0.369944985962984	6.19022464351126	-5.88478476629854	0.000958770743608161	0.00833142023510286	-0.2180685616696	-3.30235374026991
MSC-AS1	0.487493610887212	1.29490115032566	5.95311923704817	0.000958886276849261	0.00833142023510286	-0.183306545208557	3.30231994541142
EDEM1	0.256714121887477	6.66445677338941	5.87324222734348	0.000959678410081769	0.00833142023510286	-0.260739267923238	3.30208833846242
B3GNT8	0.39637749430574	0.747759048670126	5.89892997763471	0.000959972382865995	0.00833142023510286	-0.236457353816559	3.30200243061983
SEMA3C	0.812342158963619	2.88452194777169	6.04728755199189	0.000962811839022305	0.00834423653848276	-0.0859706632912527	3.30117390660149
VWCE	-0.489496193821829	3.16289703340561	-6.1148771902771	0.000962885989017894	0.00834423653848276	-0.0338126448969378	-3.30115230073227
NFATC1	-0.418188247314343	5.52315033653248	-5.91754275578832	0.000963395370832445	0.00834423653848276	-0.217652041797892	-3.3010039183999
GATD1	-0.345374392391734	5.15673961691759	-5.92697656831955	0.00096602871384575	0.0083614140763688	-0.204000069359333	-3.30023798548173
SLC2A13	0.427350935607813	4.49379356655426	5.88103012417124	0.000967389809565376	0.00836193405939478	-0.05812266898256	3.29984285551979
TST	0.289055055433251	4.1700119404145	5.89053926719564	0.000967515787255767	0.00836193405939478	-0.238330953598149	3.29980630987424
SPC25	-2.78891765115233	-0.254869411062127	-6.03505832463791	0.000968060976613838	0.00836193405939478	0.102460735924192	-3.29964820331558
TDRD10	-0.69345805098148	-0.0295949835076216	-6.31388480316538	0.000968689297815131	0.00836193405939478	0.196088398645463	-3.29946609052098
TACC3	-0.739885419203121	5.52870308716359	-5.94643357755348	0.000970365436317226	0.00837078487049776	-0.161210068705007	-3.29898081268502
VPS37C	0.270286658451221	5.38464112383146	5.8663164425238	0.000971041233388803	0.00837100023046031	-0.259855109577539	3.29878537457985
RADX	-0.663778204629104	1.1052288415374	-6.35407956211433	0.000973543608487284	0.00837567363359548	0.198926979294405	-3.2980627916653
TDG	0.283148109843775	5.17561002037173	5.86465091452943	0.000973833553211591	0.00837567363359548	-0.239411593026186	3.29797917878496
NAMPT	0.390024864716562	6.07772659478246	5.85731950155851	0.000974350701450117	0.00837567363359548	-0.221123307957091	3.29783010324801
CLCF1	0.987617835460988	0.684722670747376	6.17227664215651	0.000975219282108603	0.00837567363359548	0.0236625554282135	3.29757988697957
SPTBN1	-0.568021486543551	4.75662608634867	-6.00190656948901	0.000975303579060741	0.00837567363359548	-0.0706107231679818	-3.29755561413258
DUSP4	1.1412435944838	2.97154353156548	6.21838246469231	0.000975490522712333	0.00837567363359548	0.229743686379641	3.29750179165985
CUL7	-0.271349870754793	5.36309666810978	-5.88795912840824	0.000976500239405343	0.0083759699939406	-0.239411784909655	-3.29721125169978
DNM3	-0.669056502380865	1.41679926466219	-6.36486813598491	0.000976827475580073	0.0083759699939406	0.195467279024566	-3.29711715112897
SNAPC2	0.27885550518241	3.98543420819373	5.88008116480622	0.000978227502717299	0.0083823865022984	-0.23702851549116	3.29671488635095
PAPOLA	0.25200788860422	7.37106855371949	5.84966453182059	0.000980338234625769	0.00839488040862626	-0.245196530966593	3.29610942392069
WDR45B	0.269896965697365	6.2227378923489	5.84790471350912	0.000982538815370547	0.00840235221380722	-0.25400859494062	3.29547947230742
C1orf216	0.362019236209093	4.49829745289308	5.86204513345754	0.000983089501391088	0.00840235221380722	-0.177725079085856	3.29532203396004
ATP6V1G1	0.357870451853157	6.76810302023517	5.84634548795529	0.000983170586361364	0.00840235221380722	0.774790245621	3.29529885907471
SERPINA1	-0.487793725727092	6.77746235241506	-5.88165370447928	0.000984546103110596	0.00840373373014725	-0.25297422277831	-3.29490599221892
SLC17A5	0.411558641704816	6.54284401037148	5.84313101091407	0.000986243004276845	0.00840373373014725	-0.266489765261671	3.29442203308027
FAM72A	-0.442201066686935	2.27049637114689	-6.10246476056059	0.000986370892872692	0.00840373373014725	-0.00105257747645027	-3.29438559028237
PPARD	0.572404946293168	6.73433915116674	5.84267530617911	0.000986535310844054	0.00840373373014725	-0.0878538832427429	3.29433874459702
BTN3A2	-0.321810482211258	4.37844068436789	-5.95564971411288	0.000986798219189206	0.00840373373014725	-0.182061967059251	-3.29426385222317
SLC2A4RG	-0.293121404804667	3.68768235850793	-6.01776253804604	0.000987590287182845	0.00840373373014725	-0.119230516378007	-3.29403833444284
ITPRIP	0.402277073768764	7.19363479440228	5.84118430011303	0.000987905877778156	0.00840373373014725	-0.286053972518804	3.29394852606918
RTN4RL2	0.418382046607028	0.998076295149421	5.90471912220999	0.00098908314988466	0.00840818735876834	-0.228654321854926	3.29361374112343
SHB	0.304446020419578	4.90478557357904	5.85343650673471	0.000989808495532796	0.00840879581872049	-0.279810882407965	3.29340765570945
FAF2	0.234837458552069	6.18438040662114	5.83830898994228	0.000991432329110896	0.00841270698202737	-0.254933436396948	3.29294679808743
TRIB2	0.480600925129751	2.62681521239397	5.89417896589499	0.000991577031935429	0.00841270698202737	-0.240246800866665	3.29290576412922
ZNF710-AS1	-0.448211702080145	1.79883300234391	-6.14714008753004	0.000993321355017895	0.0084219507371392	0.0160395171796175	-3.29241155521105
BST1	0.463864458461314	3.20921798978573	5.84069404278282	0.000994401263799948	0.00842555273715081	1.20362358505655	3.29210599348437
SLC31A1	0.457041687979964	7.87672187201592	5.83108398910296	0.000997302910700996	0.00844142416342685	-0.277645567050979	3.291286487566
SLAMF6	-0.823926934332405	1.70471875519251	-6.52071584470406	0.000998236545317347	0.00844142416342685	0.346638536052355	-3.29102327250352
IRF5	0.421715605034333	6.80878318967824	5.82983280274875	0.000998243364373521	0.00844142416342685	-0.151385930324542	3.29102135087873
TNFRSF4	-0.844638353106652	-0.561962236221523	-6.33766866446522	0.000999461929448582	0.00844617564820477	0.170259062423715	-3.29067815157271
MYL6B	0.281687778888467	3.68798166532188	5.86374193971316	0.0010003871518004	0.00844844356300507	-0.267868072673431	3.29041782857149
KRT18	1.20541098654467	3.16992705199878	6.19914304956429	0.00100194969897844	0.008456087288885	0.10317119212451	3.28997869182258
HRH2	-0.668453804551579	4.35865030981664	-6.09207834661031	0.00100489934920636	0.00847541995376535	0.0465719387332308	-3.28915145017736
CCDC15	-0.992580544787307	0.528719560037593	-6.53828444800677	0.00100586614018036	0.00847801461009157	2.13435811569624	-3.28888079871132
E2F2	-2.54616850487011	1.26294814649394	-5.77146755165809	0.00100691150117391	0.00848126766738626	-0.158422989798502	-3.28858842253115
CSRNP2	0.243545847815149	4.41912318841675	5.84094316375083	0.00100941201625802	0.00849676528344939	-0.292135676785734	3.28789019378092
SPATA20	-0.277455486801402	6.29913460322966	-5.82112366168314	0.00101062639206797	0.00850142358062669	-0.311338755518973	-3.28755167621408
IMPA1	0.337476579687569	3.96271252432273	5.84189406715627	0.00101303872331239	0.0085149647151549	-0.287124428882044	3.28688033380629
MTERF2	-0.614628293887742	0.765505462945991	-6.19586658767521	0.00101356017562604	0.0085149647151549	0.109379689297648	-3.28673541018002
NAA30	0.278012032358843	4.40584868906893	5.8313420321809	0.00101758295166485	0.00854038072329237	-0.29882831079803	3.28561970210091
TUBA8	-1.17005344746371	1.08024771712212	-6.64990819004385	0.00101791351646767	0.00854038072329237	0.440203058709579	-3.28552820229207
NCOA3	0.339668924534668	6.49931665285835	5.80735737395985	0.00101926214229915	0.00854612103927747	-0.314063750644223	3.28515518958107
PLP2	0.381143464623704	6.96221014374086	5.80151209146056	0.00102477707564486	0.00856924157164308	-0.324072032058615	3.28363456743714
LRFN3	0.391437761039636	4.00641459141714	5.82418556623675	0.0010250978915113	0.00856924157164308	-0.200546355477083	3.28354634277477
MTF1	0.367073503877391	6.02076113197091	5.8019799489475	0.001025242526316	0.00856924157164308	-0.281615331295621	3.28350657642563
SELENOW	0.366556067288819	6.36115395272717	5.80093810980372	0.00102534191413621	0.00856924157164308	-0.138656790012697	3.28347925343467
DUSP13	-0.667345750421877	3.6540091250068	-6.15244627351391	0.00102585238981762	0.00856924157164308	0.00277107481571637	-3.28333895571422
SPATA5	-0.380166600237851	2.68924747288184	-6.01608584585034	0.00102603086892269	0.00856924157164308	-0.112510107760868	-3.28328991825624
ZNF789	-0.817422528204772	2.2314064091468	-6.3674079976438	0.00102668335110418	0.00856924157164308	0.354633344272084	-3.28311071475285
FADS3	0.406853815571062	4.90491112039766	5.81397588256737	0.00102753504640161	0.00856940067730249	-0.314227760731567	3.28287695610962
RAP1GAP2	-0.289872988532437	4.92198015177311	-5.85587128757695	0.00102885621425556	0.00856940067730249	-0.277702363149136	-3.28251469931739
FZD1	-0.419484905961378	4.13198934835844	-5.98645413890302	0.00102935530461615	0.00856940067730249	-0.151865578527197	-3.28237796357327
TRIM14	0.357168739782985	5.64879681137607	5.80132974984559	0.00102940316541774	0.00856940067730249	-0.328228278317138	3.28236485437767
CMC1	0.351554595350575	3.67227729594981	5.82535861639463	0.00103055164521452	0.00856940067730249	-0.230381663206058	3.28205045188039
GINS4	-0.772134628621337	3.05709985919376	-6.23919639983228	0.00103112951484697	0.00856940067730249	0.111738438904324	-3.28189237957709
ENSG00000290385	-1.4286970900116	1.89351370908866	-7.36645022031305	0.0010313662143107	0.00856940067730249	1.93973675510104	-3.28182765571721
MYO15B	-1.4451469068282	3.39043961562985	-7.03232477659023	0.00103250531893677	0.00857332692844724	0.997728538020901	-3.28151636743133
FZD7	-0.686918491703171	2.88122414996718	-6.29694298468521	0.00103395869554553	0.00857817695354528	0.153364971820502	-3.28111965772958
FLI1	-0.265933666639534	6.51322124913556	-5.79258402253671	0.00103506615562579	0.00857817695354528	-0.327528569965924	-3.28081771473106
AZI2	0.311923498315899	4.80714906431137	5.80285225313061	0.00103566378227123	0.00857817695354528	-0.297699367921561	3.2806548992338
PTPN18	-0.237099234036421	7.05844700538259	-5.79007403209789	0.00103575717686641	0.00857817695354528	-0.329741103319626	-3.28062946296376
OXER1	-0.394679779313459	1.16228113617902	-6.14170367714337	0.00104328805700802	0.00863498776656185	-0.0104865966715524	-3.27858536073985
NADK	-0.261742748531911	6.97432921218381	-5.7811011649585	0.00104418077860627	0.00863681876169382	-0.344876208527965	-3.27834395572564
ENSG00000273486	-0.844548561364017	0.172240103275713	-6.3342666305194	0.00104535281770489	0.00864095626048861	0.426003225593746	-3.27802730894906
CKS1B	-0.749025687566334	3.78015451886002	-6.12985887898134	0.00104793711293933	0.00865625379756075	0.044623575286395	-3.27733027569324
ENSG00000291207	-0.96254943113161	1.27058436798507	-6.48930465875496	0.00104906292593969	0.00865625379756075	2.07008997274327	-3.27702711989298
SERINC1	0.266082085525882	8.26235183762426	5.77610262986388	0.00104922249031233	0.00865625379756075	-0.354398800515672	3.27698417719962
RHOT1	0.273367706978998	5.45456249440727	5.77678945824698	0.00105289064506099	0.0086809483825477	-0.24633208474334	3.27599864904886
ZNF330	0.262035541318873	5.12557284442696	5.77732977335671	0.00105545244630389	0.00869649542880244	-0.257569380090015	3.27531224867486
STAG3L5P	-1.05910999377229	0.181790870629117	-6.48057720485129	0.00105676601225412	0.00869766893723114	0.417661147353062	-3.27496089384601
SPTBN2	-0.815447787970613	2.75687456315965	-6.35730821961073	0.00105694732925612	0.00869766893723114	0.33941047447578	-3.27491242660975
ZDHHC2	0.440439489908644	3.90002054903688	5.79530987481218	0.00105969189616243	0.00871467849644574	-0.335672190607411	3.27417972362029
PTOV1-AS2	-1.32380755164141	-1.1232942408217	-6.6699826415813	0.00106398835209996	0.00873799202626683	0.686674389919681	-3.27303623860108
CCDC8	-0.410826904066777	1.28388445320208	-6.01954157703445	0.00106418077189826	0.00873799202626683	-0.122730891110468	-3.27298512682246
ROR1	-1.13846822282388	1.09798637164729	-6.91967554706525	0.00106456488144613	0.00873799202626683	0.656336599738945	-3.27288312274834
CREBZF	-0.701903372553474	3.44137362490407	-6.15148031083277	0.0010708275936565	0.00878041895049889	0.23801706680813	-3.27122478316846
RSRP1	-1.02520942226357	3.61935465307283	-6.43362768640166	0.00107188794310925	0.00878041895049889	1.59555741829058	-3.27094489563382
ARFGAP1	-0.242755326768704	5.88685924345072	-5.76631794091711	0.00107191220952379	0.00878041895049889	-0.359321792089741	-3.27093849332208
PARP3	-0.605769622302916	1.46732852021075	-6.17698615157594	0.00107246448229154	0.00878041895049889	0.160655274584196	-3.27079282107612
MSANTD3	0.444214494722448	4.99982939969953	5.75262190396428	0.00107339423641381	0.00878244062897861	1.07966006027025	3.27054773775124
RASA4	-0.603767192967526	6.85231994859796	-5.75149229699561	0.00107585906381156	0.00879701162030787	-0.377856293762719	-3.26989895797006
BAZ1A-AS1	-0.325953812903806	1.4343331870111	-5.98643193734877	0.00107768935219531	0.0088028266221817	-0.153461456421789	-3.26941808736196
FAM83G	0.552549516290211	3.40153787717418	5.79882587767707	0.00107793903980222	0.0088028266221817	-0.260212786340874	3.26935254564697
P2RY12	-1.38504629129028	1.64044257326008	-7.96600859145565	0.00108040974926797	0.00881740494611972	1.42019673859138	-3.26870475298387
KRBOX4	-0.493160940583526	2.36246993369652	-6.04398320878375	0.00108207963523694	0.00882543327103207	0.371783947150348	-3.26826770292978
ENSG00000290441	0.701007545339362	-0.270489400639304	6.06794384298045	0.00108417551069496	0.00883216360001506	-0.0780936051673535	3.2677200429857
RDH10	0.489305643276266	4.40007077431188	5.76642952565163	0.00108427820902066	0.00883216360001506	-0.317875229927367	3.26769323271035
MVD	-0.544076929545859	4.67571518992866	-5.86961189974835	0.00108541893457841	0.0088358597066756	0.458666962140876	-3.26739559438434
SLC25A12	-0.497714712159174	3.63610752038007	-6.0053136214098	0.00108705607321937	0.00884358963551396	0.102886119165697	-3.26696893702889
ARHGEF6	-0.360272311954696	6.18003756539671	-5.74704102358572	0.00108825697645693	0.00884776310441782	-0.334037921228822	-3.26665634538043
PREX1	0.355138217503175	7.58992106383133	5.7356583742046	0.00108922390848098	0.0088500302658764	-0.391074521794594	3.2664048875308
TMEM131L	-0.570897758030076	2.4009391983616	-6.08202634466542	0.00109566204021797	0.00889672043010321	-0.0639554669772897	-3.2647358481153
MAGED1	-0.315888672631875	5.41383271896444	-5.75942752482219	0.00109652213737473	0.00889808689647554	-0.370952558296186	-3.26451356127064
HP1BP3	-0.419978830887928	6.66512160421952	-5.72682111208635	0.00109998712110692	0.00892057651429832	-0.320131274824559	-3.26361968762127
EPAS1	0.3221150522865	8.04898053504408	5.71716038774786	0.00110816447159699	0.00897942429314371	-0.403238231181396	3.26152042910936
SLC25A15	-0.557430936390915	2.51379623560523	-6.02511041022942	0.00110883297405204	0.00897942429314371	-0.0835841581828012	-3.26134944766133
RAB40B	-0.679764536476295	3.39497974129883	-6.13758663097793	0.00110933798801161	0.00897942429314371	-0.00792707294554695	-3.2612203445077
NUDT8	-1.16198686485064	-0.0134187678121277	-6.59076632856741	0.00111092931513892	0.00898664959202315	0.971429293119587	-3.26081388840181
GNA13	0.438895179791578	7.24197887527638	5.71360161446119	0.00111170538854116	0.00898727511465521	-0.359106659935149	3.26061585931788
TEPSIN	-0.43793767871211	3.36565860227118	-5.95076766997611	0.00111290722047142	0.00898965280130116	0.00322236592820424	-3.2603094423958
FAM81A	-0.405271715797352	1.06703193180549	-5.94919841123379	0.00111339736529877	0.00898965280130116	-0.189520115131631	-3.26018456377382
RIT1	0.279448045528828	6.23337337622375	5.71192853027096	0.00111412713594718	0.00898990164526514	-0.401297287243414	3.25999872766803
MZT2A	-0.499070489991113	3.38463486473203	-5.95626986324077	0.0011167286704058	0.00899220998227248	1.36283158398849	-3.2593371613856
ECHDC2	-0.310554063186025	3.69523995839502	-5.87889789451908	0.00111717332399955	0.00899220998227248	-0.240383489309348	-3.2592242292654
SLC7A8	0.464649717670945	8.40822557372534	5.70859657142816	0.00111717417144695	0.00899220998227248	-0.410713211865336	3.2592240140723
SDF2	0.245344683392019	4.73745952257326	5.71952031770524	0.00111720973034298	0.00899220998227248	-0.216839912503155	3.25921498470488
TBCD	-0.293437999542283	5.775623806315	-5.72382951827668	0.00111891345611847	0.00899651236714438	-0.238056021340014	-3.25878267361371
MATCAP1	-0.331437141412444	2.8038652117599	-5.89825048655888	0.00111914319603724	0.00899651236714438	-0.236550233752982	-3.2587244249413
IFNAR2	0.327184581813239	6.45801611722442	5.69940639780688	0.00112657039614113	0.00904316181082538	-0.383143415383467	3.25684725011446
C12orf76	-0.410174518356291	2.83643030608654	-5.93679574759242	0.00112720188224013	0.00904316181082538	-0.083351073233664	-3.25668817445125
TMEM87A	0.215435039020661	5.68100280110736	5.69888935194461	0.00112756611391977	0.00904316181082538	1.00346329495295	3.25659645946358
INPP1	0.240311114159788	3.31646463470181	5.73615064769861	0.00112775863353786	0.00904316181082538	-0.361970305729596	3.25654799332084
FOXP1	-0.453160842502426	3.80819864217648	-5.9049387401144	0.00112890059180246	0.00904430932085611	0.042444922491284	-3.25626066645756
WFS1	0.261623524222347	6.99121039367912	5.69665355713617	0.00112930809899665	0.00904430932085611	-0.432738659844536	3.25615819906861
ANAPC15	-0.301242146395821	4.31230529140282	-5.80256158601894	0.00113214495547194	0.00905977678766006	-0.311030051516496	-3.25544581935458
OSGIN2	0.27047619467025	5.32835915225413	5.70024200034163	0.00113264819425885	0.00905977678766006	-0.417291512908222	3.25531962046177
ASPM	-2.31414202769987	2.2187499672136	-5.69098220618006	0.00113597927098006	0.00908077401078028	-0.258118887210655	-3.25448557981843
CSRNP1	0.554233628630113	4.46056232726413	5.71869236386357	0.00113810186231865	0.00909209077834935	-0.38662189616369	3.25395530030662
CD302	-0.315363641860048	5.56803510436933	-5.71792802744577	0.00113957611800944	0.00909821727488359	-0.410768005317709	-3.25358752993414
NUDT1	-0.374604440158003	3.41757112184075	-5.89774665786744	0.00114070083868099	0.00910154726247826	-0.209342576322168	-3.25330725080537
GPR161	0.42392496768286	2.78780652089049	5.72144479030701	0.00114197053220277	0.00910180018520978	-0.408157948106545	3.25299115140413
OPTN	-0.564954844475247	5.64089225213908	-5.7541413710658	0.00114245839270566	0.00910180018520978	-0.375331780708724	-3.25286978138514
MGAM	0.932983144814954	1.85745832263159	5.90071862699178	0.00114285548896857	0.00910180018520978	-0.153890875898877	3.25277102707123
IFFO2	0.334533420117095	3.78161394992242	5.71052189202307	0.00114484737376532	0.00910430100095051	-0.385540846311307	3.25227614108167
SERTAD3	0.258480601297128	4.41496786083534	5.69878981839438	0.00114493664474307	0.00910430100095051	-0.33926353468986	3.25225398024707
CD55	0.350510821846043	4.9569411350447	5.69145944583845	0.00114529303526185	0.00910430100095051	-0.406366038404538	3.25216552495053
ENSG00000264456	-0.937588502232522	1.11545042464615	-6.32585502098784	0.00114637712897772	0.00910729007591812	0.20747415182906	-3.25189661173423
GOLGA8B	-1.51658026330238	0.491327718807217	-7.35651665717292	0.0011510595999793	0.00913884479934186	1.64257750771719	-3.25073780211194
PTGS2	1.08996921054423	1.14294198030313	6.01238874749609	0.00115233565873373	0.0091433320435739	-0.075439882438558	3.25042276084831
NINL	-0.543010607595384	3.48993715280266	-5.95993245523954	0.00115505431846465	0.00915059757606807	-0.179338302964325	-3.24975263521378
ZNF70	-0.327963711612879	2.20397871668221	-5.8602825327729	0.00115531266249251	0.00915059757606807	-0.2710128186845	-3.24968903155749
ZMIZ1	0.298059143841984	8.49795370899021	5.6726533337448	0.00115538566813361	0.00915059757606807	-0.438820450592253	3.24967106013265
CLDND1	0.525650114494597	4.78503781460248	5.68437322719873	0.00115773292129594	0.0091635451284359	-0.150763237163713	3.24909380744866
TPRA1	0.33310641609899	5.48047067487248	5.67315506259989	0.00116046080919994	0.00917948765555327	-0.442925032169529	3.24842430386137
PABPC1L	-1.54774817926904	-0.0156228980665662	-7.08792073241211	0.00116679314450382	0.00922390499361287	1.01689691374232	-3.24687575299639
ACOT11	0.293543526260908	4.45549171039901	5.67686096653983	0.00116982748640509	0.0092422119964019	-0.451742853741427	3.24613646566322
RAB43	0.276187885082639	5.71726931979854	5.65995771897096	0.00117279383950089	0.00925995970758773	-0.465241556443627	3.24541545406651
VPS37A	0.252164101316833	5.36952779268054	5.65822962481521	0.00117659255710213	0.00927858050713685	-0.344330898871633	3.24449458202996
ITGA5	0.405966485119134	7.9037206895049	5.65313365859843	0.00117659499355778	0.00927858050713685	-0.449785890531484	3.24449399227488
ATG5	0.234171836629042	4.87320618382027	5.65993425822523	0.00117797053882533	0.00928373594998248	-0.13802741689862	3.24416121536676
CLUAP1	0.286709852422881	2.98480927974069	5.67248931242898	0.00117938893603234	0.00928464711871776	-0.0553969750264391	3.24381844736943
ABL2	0.289834552192339	6.78433968987227	5.65019508184423	0.00117952988586416	0.00928464711871776	-0.475910779192612	3.24378440642847
DCAKD	-0.369415343534012	3.61742608543054	-5.80403099014691	0.00118170333441062	0.00929329929859862	1.15140904980161	-3.24325996988583
WSB1	-0.61622002872959	6.20011802181545	-5.65992376566369	0.0011827429511047	0.00929329929859862	0.0429742580349748	-3.24300943335138
SLC25A23	-0.48165071219663	3.58121694127348	-5.916338750153	0.00118279668417089	0.00929329929859862	-0.217553511520498	-3.24299648978646
NCLN	0.429556467061795	7.12152879048822	5.64612520179309	0.00118416434669174	0.00929619599453166	-0.391559191406635	3.24266722125439
CASP2	-0.307403846967959	4.32936790295812	-5.75241801066701	0.00118461088750096	0.00929619599453166	-0.376127438799553	-3.24255979140841
HYOU1	0.292320584180904	7.56475407113199	5.64154877334324	0.00118940534653287	0.00932812900433278	-0.479983625103658	3.24140868068265
DLEU2	-0.828015496474411	0.191996886759854	-6.1082902444297	0.00119175761125582	0.0093408814113177	0.00549962878502264	-3.24084548778668
TXN	0.334335108760166	6.93596377498468	5.63774889258008	0.00119350480746455	0.0093488787049994	-0.403102900207406	3.24042782825008
SIK1	0.561226559432169	2.42010895819151	5.68791153887099	0.00119637774926845	0.0093647672627108	-0.387049708038377	3.2397422906922
LDLR	-1.5031024764628	2.96333050878821	-7.05325063225022	0.00119698937800471	0.0093647672627108	1.27189495216152	-3.23959654103319
TPT1	0.278587710662298	10.5166095849824	5.63482644648558	0.00119776293579436	0.00936512272351801	-0.47676576687833	3.23941230257467
TASP1	-0.282007927279389	1.64535676583258	-5.81365617816132	0.00119986927786837	0.00937589225512942	-0.290859491398616	-3.23891119114377
CNTNAP1	-1.61549765633024	-0.083341213335042	-6.83908906350984	0.0012016710529465	0.00938427023861435	0.656713070630928	-3.23848318251858
SNRK	0.24768353043083	5.08182714972304	5.63530115694542	0.00120852485078504	0.00943206713033808	-0.492776606678616	3.23686047284043
GK	0.308234618812593	6.90203813202486	5.62393014167182	0.00120935102762379	0.00943279133856714	-0.502553417705021	3.23666544113845
POLD1	-0.391206667042327	5.90768535859521	-5.6368965754327	0.00121315351509652	0.00945482916882928	-0.316698310980829	-3.23576938947988
ITIH4	-2.03011174295541	-1.2464353124771	-7.83308600963845	0.00121364663020814	0.00945482916882928	1.42415674660458	-3.23565337757826
SQOR	0.369182117045897	7.88564155712047	5.61940727266341	0.00121451545600239	0.0094558703360186	-0.460642107752386	3.23544908062809
RANBP10	-0.310452795924072	4.93017815112791	-5.68278968365014	0.00121559235821605	0.00945852928697814	-0.429070584119125	-3.23519604356644
SGO2	-0.762001571895254	2.86589075923177	-6.05147239354804	0.00122005346074558	0.00948750157926823	-0.0689111785286283	-3.23415002992302
VAMP1	-0.822817628250111	1.69212391936164	-6.25954323848357	0.00122273033438864	0.00949572661848484	0.115510977826427	-3.23352406659493
PTPN12	0.300260278704882	7.28427635945105	5.61201531013461	0.00122290848805125	0.00949572661848484	-0.468723872804356	3.23348245186508
SLC20A1	0.410995130137911	7.63855883316466	5.61172345152418	0.00122337208525294	0.00949572661848484	-0.512093272148527	3.23337418691192
MXRA7	0.53198708338119	3.24513068948405	5.6602329182903	0.00122406427720789	0.00949572661848484	-0.467450927369722	3.23321260818947
ADGRE2	0.285390369437397	7.29758630285929	5.6097120890071	0.00122560930963316	0.00950198127818063	-0.518475764252332	3.23285225466926
ENSG00000291272	-0.6721156189424	1.58713284477853	-6.05127616051557	0.00122811673730619	0.00951568522604347	0.112266285781904	-3.23226833020251
CIRBP	-0.330203411266234	6.35980445600138	-5.61025505642218	0.00122956605274636	0.00951644877833692	-0.514737162350088	-3.23193131862643
OPRL1	-0.412219585455498	2.94589101820984	-5.83545966757387	0.00122969506061234	0.00951644877833692	-0.278073719257249	-3.23190133801074
YJU2B	-0.309962433103629	3.50856860958143	-5.77010460764487	0.00123370434411796	0.00954173498138618	-0.348320566994536	-3.23097105067679
KCTD10	0.287126466846735	6.18732485887657	5.60020093961725	0.00123716798184752	0.00956277318661228	-0.236355690128257	3.23016961649978
DYNC1LI2	-0.269781109646819	5.72759503526	-5.61526789748711	0.0012410097559709	0.0095867071959746	-0.509272157477901	-3.22928310730151
EHMT2	-0.249636026898253	5.22872556965861	-5.63220618078014	0.00124313094486024	0.00959732905929918	-0.483792475445199	-3.2287947173655
STK36	-0.415623819039917	3.47606888877533	-5.8118707061599	0.00124642386968619	0.00961532102664945	-0.317363860750652	-3.22803806531848
IL4I1	-0.531473851797983	6.41875518100343	-5.59766930379799	0.00124695657537329	0.00961532102664945	-0.417199871913319	-3.22791583308969
HHIP	0.945221229459626	-4.20763985343716	5.64562712892997	0.00124788495931535	0.00961671440785741	-0.482576750519125	3.22770292551959
TNFRSF10B	-0.243748411070165	6.28388218832557	-5.59254909578175	0.00125146674336398	0.00963854206775302	-0.534709476106294	-3.2268828783683
CDC26	0.259990809853754	3.54908288612214	5.58706926175764	0.00125280274056861	0.00964305736037906	0.84351501310937	3.2265775575007
KCNJ5-AS1	-0.752167410533206	5.48178415085331	-5.64745098500531	0.00125475646347056	0.00965231915858755	-0.446354703609196	-3.22613160611236
EXOSC2	-0.338299161855868	3.90182151146624	-5.73220329765515	0.00125638487213687	0.00965906887353521	-0.38332979277047	-3.22576039966674
HSPH1	0.285068494850541	7.32933108637715	5.581735786805	0.00125848879076432	0.00966946405424773	-0.546576438880756	3.22528145479153
AGPAT4	0.359036685898495	5.4124207012923	5.58644462264754	0.00126203386894974	0.00969018290011825	-0.540840791454775	3.22447610807299
RUFY3	-0.444341130024082	4.51473353935933	-5.70268643181649	0.00126269215834226	0.00969018290011825	-0.394792847047744	-3.22432679234231
VANGL2	-0.684937999835619	0.942604634857017	-6.07490377163327	0.00126514720345019	0.00970323394798827	-0.0732936038551966	-3.22377056266148
PCNX2	-0.377874078416527	1.50900874505606	-5.81329794614672	0.00126901628298896	0.0097271081238403	-0.319091460619767	-3.22289598038286
FBXL8	-0.673883227483955	1.10086707169076	-5.9469164121694	0.00127239933979742	0.00973847059356613	1.3472312963904	-3.22213327557648
RAB21	0.278774823144738	6.08063635479185	5.56927246039715	0.00127505712114803	0.00973847059356613	-0.546326719237643	3.22153539492721
PABPN1	-0.230334130106194	6.57056368811522	-5.56810182938924	0.00127624274661602	0.00973847059356613	-0.498476434852944	-3.22126905379824
AGO2	0.258268414012483	5.57062658600138	5.57127306242422	0.00127642091385841	0.00973847059356613	-0.556938184471326	3.22122904971727
CADM4	0.657149801920196	-0.180961632770457	5.61461541999608	0.00127692952066754	0.00973847059356613	-0.508666305616081	3.22111488004181
ABCC4	0.378706579444685	5.31553841154048	5.57154222671952	0.00127750483339386	0.00973847059356613	-0.554255634590332	3.22098578712148
EXT1	-0.497075788606636	2.61579712565697	-5.8873427140652	0.0012778939005288	0.00973847059356613	-0.248516777939325	-3.22089851577811
LONRF3	0.438434986399397	3.70979330649071	5.59355790119583	0.00127978216341143	0.00973847059356613	-0.431934341651084	3.22047530909453
COX10-DT	-0.406925903344413	1.1588350561595	-5.83000745258206	0.00127987780383658	0.00973847059356613	-0.277309530864596	-3.22045388903641
ZNF85	-0.553453445776172	2.0158468579332	-5.90788835731441	0.00127987867160435	0.00973847059356613	-0.186979048573497	-3.22045369469402
TGIF1	0.382263589975407	4.82515361841388	5.57433654597524	0.00128022127670811	0.00973847059356613	-0.476790332112336	3.22037697549275
EXOSC8	-0.409156270648664	3.65798610871586	-5.74854343587483	0.00128044597922573	0.00973847059356613	-0.260843139020648	-3.22032666838447
CCDC24	-0.737273345949857	0.869558852362192	-6.06831939070513	0.00128077181577614	0.00973847059356613	0.438177644275497	-3.22025373354466
TDRKH	-0.476194988865991	3.73942680502521	-5.78503007359583	0.00128109875947084	0.00973847059356613	0.0632988372899446	-3.22018056809653
PLEKHM1	0.277407305571528	6.0236915159949	5.56356750514636	0.00128192610117106	0.00973900384717198	-0.540745385528992	3.21999549750652
ENSG00000250126	0.556113556988308	0.433954361088894	5.61887915317485	0.00128480295917114	0.00975460411416206	-0.47256143031588	3.21935282147099
HROB	-0.835846243632104	1.56368189549869	-6.03649802670323	0.00128549634376494	0.00975460411416206	-0.0430920908802843	-3.21919812140881
TFPT	0.295268879808606	4.58921349207222	5.57166878224952	0.00128811131807316	0.00976778877834766	-0.555804154857936	3.21861539030917
CASP4	0.314854062863005	5.8613351299142	5.55830426124621	0.00128890344901954	0.00976778877834766	-0.546686917817871	3.2184390842311
ACY1	-0.274774501978496	4.4942872332086	-5.64157837131566	0.00128951215562388	0.00976778877834766	-0.485778510819666	-3.2183036711977
GTF3C2-AS2	-0.599733394737956	1.73627202388622	-5.89939590481355	0.00129064257555817	0.00977059729654456	0.140840621635506	-3.21805235412606
GCSH	-0.298812145235976	3.67704789550389	-5.70459314164982	0.00129154142824605	0.00977165050005927	-0.392566939011774	-3.21785266447971
SLC30A6	0.277352941123863	4.8258192556276	5.56280542178656	0.00129428946372778	0.00978668493972175	-0.510440261151675	3.21724295386284
ENSG00000225339	-0.7294717930814	0.0958468017756441	-5.99365292793306	0.00129700405101758	0.00979548850300289	-0.075809533139835	-3.21664183641903
ADGRE1	-0.751357126551532	1.06254363722354	-5.99279048127123	0.00129761119645197	0.00979548850300289	-0.149221583030807	-3.21650754921747
TGOLN2	0.227272652490818	9.23328872961255	5.55000803567168	0.00129773848616987	0.00979548850300289	-0.577711161381402	3.21647940288824
LDLRAP1	0.394948569796335	5.25175496469845	5.55692726000591	0.00129938343312455	0.00979606336571737	-0.561097744415009	3.21611590091285
CELF1	-0.356792880083275	6.23857315677014	-5.55315414596891	0.00129963685454351	0.00979606336571737	0.0572589221734745	-3.21605993736124
DZIP3	-0.423709352152428	3.84350186011796	-5.73819594433714	0.0013000995308101	0.00979606336571737	-0.334734670258367	-3.21595778962336
SNHG11	-0.309802880343237	1.77786433302315	-5.74832181604499	0.00130367424562104	0.00981724715876924	-0.379974725598572	-3.21516970803569
ENSG00000291068	-0.955865426104478	0.45447182855892	-6.17683691101029	0.00130876007864197	0.00984977889496376	1.65434944794728	-3.21405191553515
LLGL2	0.399938731127432	2.76553210974525	5.5724756016638	0.00131237108174701	0.00986458994689358	-0.469451176726401	3.21326070021438
CDCA4	-0.593473986282913	3.30144747429558	-5.84155695903049	0.00131289971932215	0.00986458994689358	-0.117801602935735	-3.21314503782732
UHMK1	0.241885123348359	6.89503495343722	5.53644129360043	0.00131379375163417	0.00986458994689358	-0.590923824328695	3.2129495272667
JMJD6	0.295755258991872	4.12041437754293	5.55738697081921	0.00131390259043981	0.00986458994689358	-0.535847619516672	3.21292573434513
SGSM2	-0.334833332198904	5.21024937873087	-5.57426812211247	0.00131456283384976	0.00986458994689358	-0.554327262745975	-3.212781439503
EFCAB14	0.253011523400926	7.41386723690578	5.53467680347088	0.00131609790752323	0.00986967385557375	-0.56507762929828	3.2124462106375
LINC01160	-0.300992332485176	1.42526708459549	-5.73967714626285	0.00131677502224884	0.00986967385557375	-0.391677668997889	-3.21229845721925
RNPC3	-0.41325255825476	2.7442750044998	-5.76824464410821	0.00132204714787147	0.00989657097241315	-0.352588332588709	-3.21115041724548
TBC1D10C	0.434016851135247	3.22191256346115	5.55805343372446	0.00132243100689483	0.00989657097241315	-0.57053911141871	3.21106699450082
CCDC78	-0.874543754210977	0.312606973269544	-6.10032979688793	0.00132267186297451	0.00989657097241315	-0.0303714879300898	-3.21101466149557
ALDH1B1	-0.51804867635302	3.57241141334026	-5.75369314218426	0.00132617731208075	0.00991703057440848	-0.375511168645025	-3.21025399412511
MILR1	-0.349829172486658	5.61404156470221	-5.54731735363947	0.00133180586389649	0.00995333353947507	-0.570650118619517	-3.20903649485117
ACAD11	-0.665658483142153	2.85002568635757	-5.90579393341776	0.00133347669002091	0.0099600332096684	-0.0733019718155674	-3.20867599602751
CD209	0.49044868461673	4.05471063465984	5.54847137714775	0.0013347982211112	0.00996411765521312	-0.579968611046258	3.20839115644385
CAMSAP2	0.316060945571322	5.63535067093084	5.52269282423104	0.00133575410426083	0.00996522334962922	-0.598448799823342	3.20818528984188
ITGAE	0.369459809247441	3.03791672101647	5.55335652062554	0.00133649590095711	0.00996522334962922	-0.570864079485111	3.20802562424846
APOBEC3B	-2.34658919196383	0.936060353996027	-5.39736217382598	0.00133743592226528	0.00996645471157357	-0.522975859850234	-3.2078234098618
PFDN5	0.24739399182274	7.23297914862972	5.5168468501155	0.00133865312665382	0.00996974899538009	-0.592488560528388	3.20756176347174
NEK2	-2.02438244530835	0.0135191911723033	-5.57604986190324	0.00134399261876623	0.0100037228371362	-0.374729776688421	-3.20641659026822
COL5A3	0.691124889346842	2.31309359468046	5.59493032095431	0.00134927473984106	0.0100346027457404	-0.523449107310213	3.20528784398158
SLC25A19	0.424921744721135	5.56757150701365	5.51285483364007	0.00134970165993865	0.0100346027457404	-0.59362570463101	3.2051967927711
TUFT1	0.400937892353534	2.19374578586194	5.51215654323236	0.00135073090059644	0.0100364534046629	0.73531505618354	3.20497739107633
AFF4	0.311437946635318	6.90085250876058	5.50594571582303	0.00135257699889349	0.0100393269246496	-0.515797042218468	3.2045842471673
PIM1	0.414643085183487	7.01230018340665	5.50588089607312	0.00135267870940893	0.0100393269246496	-0.59306396822589	3.20456260135121
DAG1	0.289402935752903	5.03040864060057	5.5142375995921	0.00135585623037368	0.0100571065946173	-0.611350789540535	3.20388712308518
SRSF10	-0.24189575140855	5.62806160248555	-5.52031515405178	0.00136368438805469	0.0101093421320804	-0.608388981029281	-3.20222922094463
OSBPL6	-0.844364913669715	2.1906498930072	-6.08088689998331	0.00136528049417413	0.0101153443064906	-0.0443793585162524	-3.20189226412314
ZNF143	0.329662875355357	4.15584985362595	5.5159221997295	0.00136664599865336	0.0101194147031337	-0.576626146945949	3.20160427829848
RPS6KL1	-0.31887793282389	3.51204525718956	-5.6634002866283	0.00136740341735705	0.0101194147031337	-0.406495212415729	-3.20144465259443
FCRLB	0.715152986045696	1.77087251994909	5.569343746345	0.00137134718654546	0.0101427645275145	-0.550784873652593	3.20061482024903
PAG1	-0.265131460076717	5.0190593004163	-5.54098697093576	0.00137233479085552	0.0101442356781515	-0.587396848083013	-3.20040735708668
FN3KRP	-0.262836433754892	4.6535719860036	-5.55953330768209	0.00137451692550435	0.0101545299803773	-0.566790559585544	-3.19994945023906
TMCC2	-0.841274953958335	1.41516661955791	-6.10717766065194	0.00137911915517686	0.0101766898934874	0.0701222767793963	-3.19898589618432
FAM135A	0.346555192348156	4.73248706844047	5.49727262228498	0.00137986078510325	0.0101766898934874	-0.600276576943196	3.1988309010224
FUCA1	0.846446356070674	8.20125687877505	5.48649516698819	0.00137989015504914	0.0101766898934874	-0.634696399419407	3.19882476450288
RASA4B	-0.775956955442424	5.08715337819498	-5.6046193640023	0.00138389306037983	0.0102003624885991	-0.518748221726081	-3.19798952739162
CAB39L	0.369098139942166	5.58652757615779	5.48663217898129	0.00138489151596506	0.0102018755316968	-0.639665789667549	3.19778153912464
LMAN2L	0.430693120952879	3.70391320572188	5.51018280881344	0.00138629482873669	0.0102063675370414	-0.558500016571947	3.19748944870732
S100A4	0.322539734031353	7.97426157155512	5.47839145799076	0.00138912559192103	0.0102140996789578	-0.649829220309515	3.19690107262527
TAFAZZIN	-0.278586557670319	4.30836759927976	-5.57344421559016	0.00138936248285424	0.0102140996789578	-0.549564446641543	-3.19685188483041
KIF15	-2.56673881036811	0.829647964755635	-5.6318797728706	0.00139096480647723	0.0102140996789578	-0.218978595443163	-3.19651938289823
SLC33A1	0.278266284027044	5.29967477757006	5.4779381818132	0.00139097989288853	0.0102140996789578	0.364265748858201	3.19651625396045
SDR39U1	-0.319972972685415	3.83376690044683	-5.62449187510254	0.00139156856703539	0.0102140996789578	-0.485311681350975	-3.19639418674306
CA12	0.851142148693614	-0.174525799713223	5.58350808771124	0.00139210983806663	0.0102140996789578	-0.52549932146152	3.19628199102898
PAXIP1	-0.401831141562518	3.2525013654537	-5.67340442225156	0.00139500564724742	0.0102295111943537	-0.428255776382676	-3.19568242450592
ABCA6	-1.11085678004052	0.232679451065675	-6.06235495907967	0.00139720835063147	0.0102398255303829	-0.0833974497418088	-3.19522713098662
ILRUN	0.245647035301514	7.38804376483572	5.46901264680279	0.00140154536317738	0.0102657610826808	-0.649329274637522	3.1943326120998
ZNF207	0.24664294665909	7.20581776333689	5.46724522577614	0.00140388433451487	0.0102720197369413	-0.649037422732972	3.19385125272432
ENSG00000291099	-0.364797809669297	0.964720610972316	-5.69461162149209	0.0014047880164292	0.0102720197369413	-0.422766496244527	-3.19366547336395
CLK2	-0.379523928559321	4.11111405811186	-5.60975982716342	0.00140479573295597	0.0102720197369413	-0.459797142172929	-3.19366388747123
FCGRT	0.348966338041924	8.61261004080203	5.46562569234448	0.00140634218125267	0.0102774847359499	-0.563239156016961	3.19334622498147
NCAPG	-2.49772916699886	2.18053534128603	-5.5516322361204	0.0014093339834104	0.0102935001105193	-0.350990595490573	-3.19273257944788
PLEKHA7	0.674332042127768	3.06486956281543	5.56491736312133	0.00141179962371095	0.0103056565040694	-0.493844969947284	3.192227756587
ENSG00000290383	-1.34215386530036	0.201344437104278	-6.6716181257364	0.00141353630827535	0.010312480996618	0.668562293044038	-3.19187267007363
WBP1L	0.319592717750748	6.60848783138673	5.45605732476781	0.00141897580638247	0.0103462963841788	-0.492854421547568	3.19076309479219
SELENON	0.221496414818385	9.76606986456181	5.45613938650352	0.00142002795258165	0.0103481017145072	-0.674006311697985	3.19054892560434
CCDC77	-0.306261645840727	2.54096327879865	-5.61802453175762	0.00142159308956943	0.0103494230067763	-0.503954886009236	-3.190230605309
ZNF281	0.316839714596977	4.65689049463177	5.46576182237434	0.00142251793683361	0.0103494230067763	-0.597460467996152	3.19004266009003
GPR82	0.670493971107619	4.52368596638089	5.48702427884476	0.0014241570960435	0.0103494230067763	-0.3810267784018	3.18970983071404
CPAMD8	-0.829115851409645	0.406813418409114	-6.07748909662409	0.00142441334630765	0.0103494230067763	-0.0713567865984359	-3.18965783131795
KCNH4	-1.84669964702578	-0.425976073443584	-7.35450977663956	0.00142456226773896	0.0103494230067763	3.04748958885339	-3.18962761550832
MYBL2	-2.33262614356198	2.93797721752793	-5.46794152734143	0.00142503717501173	0.0103494230067763	-0.470088879596775	-3.18953127738103
AKIRIN1	0.239240586734695	6.73197861786489	5.45053327301319	0.00142654075386714	0.0103544961491192	-0.540457035642485	3.18922646139399
MAML2	-0.351660506500486	5.54496565784955	-5.47675011424165	0.00142836045313108	0.0103590983903845	-0.497264963796074	-3.18885795515153
WDR19	-0.297778320308659	3.19209602851223	-5.62249402922415	0.00142947569921253	0.0103590983903845	-0.503209302291904	-3.18863232115714
PRKAG2-AS2	-1.99143296484828	-1.04587160563437	-7.74268360202561	0.00142959101562218	0.0103590983903845	1.50167604412332	-3.1886089998673
ARRB1	-0.265706653922662	7.80518521851687	-5.44386426219976	0.0014371268455904	0.0104078409279187	-0.615630765109699	-3.18708872014942
ENSG00000288746	-0.549584339484594	0.270788514381686	-5.75323515392156	0.00143847649479798	0.0104117527721394	-0.372507664932002	-3.1868172178387
COX20	-0.366403676225331	4.15088296508472	-5.57628794186626	0.00143938832639811	0.0104124930563175	-0.406442279600293	-3.1866339220254
GALNT7-DT	-0.376175519911317	0.864954566028056	-5.63699899742526	0.00144104449339049	0.0104186139820059	-0.452007779246539	-3.18630127395727
KCNJ2-AS1	-0.93187306234041	-0.392774777915268	-5.96161187626709	0.00144399006365421	0.0104340450554609	-0.0280775938634266	-3.18571051360876
LINC02605	-2.47217585840466	-3.28022723692443	-7.06514796414691	0.00144484897436631	0.0104343893926443	1.76044452161742	-3.18553846058253
PACC1	0.21784146124898	5.02858689341386	5.43639334626646	0.00144785978812798	0.0104482758783225	0.625036451872976	3.1849360917947
ICA1L	-0.638850953928019	-0.0712263097492375	-5.81158287237029	0.00144919776542546	0.0104482758783225	-0.255323099702538	-3.18466877523051
GPBAR1	1.11095673392131	-0.0187433590200717	5.70294341922135	0.00145101281348625	0.0104482758783225	-0.191042310992332	3.1843065073214
ASB13	0.282112884773216	4.74114259887388	5.44688781793085	0.00145119317425291	0.0104482758783225	-0.6800281930778	3.18427053168779
ZNF33B	-0.312870439043172	1.99650025589676	-5.57753281263621	0.00145153928931874	0.0104482758783225	-0.55181441095399	-3.18420150543808
ANKRD36B	-1.34305638472193	0.563088503125173	-6.52942242543478	0.00145164585558718	0.0104482758783225	0.551703230969112	-3.18418025582078
ASAH2B	0.567872959037229	0.492581463075542	5.49027961629146	0.00145740548412159	0.0104838642823109	-0.616033372889605	3.18303390284996
CRACR2A	-0.574720127826691	2.25787518200377	-5.75345593933513	0.00145891648857381	0.0104888674544641	-0.370763704836778	-3.18273385533596
IL2RA	-1.20268654634402	-2.1414901332741	-6.11174851422461	0.00146416343759332	0.0105207095722488	-0.0455478046748459	-3.18169416238486
GSTM2	-0.676977667518173	1.23957258117549	-5.85702152502257	0.00146555470066806	0.0105248266666625	-0.27204295702253	-3.18141905690824
SOX12	-0.491076105348395	3.60550342537422	-5.63144101257498	0.00147256573488937	0.0105692748226267	-0.456266616355188	-3.18003636127345
MBLAC1	0.395843172454869	0.698205319328189	5.45111032100698	0.0014735357749928	0.010570338615704	-0.606687590562742	3.17984553075727
INSIG1	-0.596458347288602	4.44000328531937	-5.58953498422682	0.00147476905677638	0.0105706025835939	-0.417830706126323	-3.17960308126862
ZBTB46	-0.301812098415788	4.59213516063348	-5.49499238723993	0.0014752162678861	0.0105706025835939	-0.604668844533561	-3.17951521069157
PPTC7	0.217860845494218	5.52962279350279	5.42099090041559	0.00147608407551163	0.0105709317256295	-0.709841568841628	3.17934476893184
TUBB4B	-0.32158185361677	7.42066995550221	-5.41462575246769	0.00147791036013359	0.0105781207857753	-0.707856897765819	-3.17898637891749
GAS6-AS1	-1.05211457855161	0.283283364583758	-6.0890604164083	0.00148619751801401	0.0106291623501979	-0.0647271130454872	-3.17736521744222
ZNF618	-0.377488642267717	3.11853476820685	-5.57141920349525	0.00148669437630275	0.0106291623501979	-0.558238952621282	-3.17726828523967
PLS3	-0.538102787819683	0.0198392062452515	-5.72357765242743	0.00149105590023786	0.0106478561677119	-0.409417604302671	-3.17641867317774
ARHGEF10L	0.31523068852804	5.98723490036707	5.40614434659098	0.00149123000616729	0.0106478561677119	-0.708601659646731	3.17638480540242
SPATA6	-0.483564781639864	0.720775835398622	-5.62485175019263	0.00149179263055644	0.0106478561677119	-0.504944384303868	-3.17627538638004
HSD11B1	-0.544057446790585	3.72126426791638	-5.59723313296378	0.0014937740889599	0.0106539674441181	-0.532689837713139	-3.17589033545161
DBR1	0.234396606721939	4.6421219276082	5.41767668115641	0.00149430549441681	0.0106539674441181	-0.698359433793476	3.17578714903419
PIGA	-0.253573770595925	2.99723148133732	-5.54155038158683	0.00150386438954175	0.0107161793785518	-0.58706261496207	-3.17393678724002
DENND2B	-0.331897263502263	6.23395251386334	-5.39888985571056	0.00150633497830453	0.0107269957907247	-0.707748628884666	-3.17346030569766
SH3BP5-AS1	-1.26229481555141	0.464036051069172	-6.43047314500684	0.00150705033383918	0.0107269957907247	1.9701930607331	-3.17332247553858
TRAF3IP2-AS1	-0.783245073659004	0.303805866748514	-5.8274765087245	0.00150878212432989	0.0107331159306113	0.304141601987732	-3.17298905455573
RDH12	-1.30944761422409	-0.769689776195239	-6.19800472172013	0.00150957912598941	0.0107331159306113	1.365671372338	-3.17283572656688
CPNE8	0.2845970338118	3.85756942313003	5.4184479715856	0.00151099239782073	0.0107372288512543	-0.711620231017308	3.17256402316508
IL10	0.611989174790416	1.48981612300518	5.44940254258571	0.0015190573130811	0.0107818215338167	-0.674922723955493	3.17101799760579
ENSG00000291117	-0.747140087512934	3.48775302474402	-5.78236241228565	0.00151975606064075	0.0107818215338167	-0.246504255583297	-3.17088440547471
MYH3	-1.02821259356306	-1.10162256112426	-5.97947837931526	0.0015212004785529	0.0107818215338167	-0.0840320749410974	-3.17060842940522
MSC	0.680674205572918	2.45520856102918	5.49538608604186	0.00152124057333864	0.0107818215338167	-0.62976850772152	3.17060077218414
SLC24A1	-0.524482266620522	3.8099890385792	-5.60921560634156	0.00152298880084977	0.0107818215338167	-0.232401746221629	-3.17026707986302
NSD2	-0.477785188853862	5.78313163071419	-5.40875479869923	0.00152384117487891	0.0107818215338167	-0.669096133552447	-3.17010451119505
CCL5	-0.727506295797366	2.93218264317875	-5.65285705078744	0.00152401236249078	0.0107818215338167	-0.475977329949933	-3.17007187161237
RNFT2	-0.705959563753428	1.35570068264563	-5.85460676081164	0.00152470933814234	0.0107818215338167	-0.250108272778877	-3.16993901721091
CCDC191	-0.640374628835832	1.05684695865672	-5.76264073097848	0.00152520327362364	0.0107818215338167	-0.272863231644314	-3.16984489928868
TMBIM1	0.395450014014839	8.55412357067829	5.38147009422988	0.00152565038030993	0.0107818215338167	-0.691243318983233	3.16975972865803
HTRA1	0.386492608714092	2.52952096938119	5.41526564467317	0.00153197208472596	0.0108205518691627	-0.715556670972102	3.168557943298
S100B	0.573837446102553	7.31550989883296	5.37821849066872	0.00153610860978687	0.0108270836880388	-0.753486498005453	3.16777404046481
ANKLE1	-1.10075842923048	0.269824875429618	-5.88931905834817	0.00153633788947566	0.0108270836880388	-0.229438851026336	-3.16773064711776
DEPDC1	-2.42824250606167	0.195884236720579	-5.59390520959418	0.00153681931904361	0.0108270836880388	-0.29927410418795	-3.16763955143083
HLA-DPB1	-0.55781083398983	6.14927121411758	-5.38255670458323	0.0015372201558217	0.0108270836880388	-0.717537209725997	-3.16756372549096
MAFF	0.425600183499873	6.72654880416686	5.37332029843779	0.00153867797640369	0.0108270836880388	-0.757641402180353	3.16728810431951
DIP2C	0.290897625249175	6.30842033547032	5.37306085111702	0.00153868153765839	0.0108270836880388	-0.75843912268955	3.16728743130952
MXD4	-0.372551573514699	6.16503873381512	-5.37794863370072	0.00153878937814764	0.0108270836880388	-0.746585169191126	-3.16726705216968
CEBPA	0.346726337725343	6.50593164176552	5.3708304961802	0.00154153166100677	0.0108404484548218	-0.755687877795914	3.16674927119004
BSCL2	0.293709355419967	5.35181036545022	5.37696193134901	0.00154311617008653	0.0108456613003568	-0.754955591423154	3.16645048048761
SLC27A5	-0.68689910985501	0.601397552264525	-5.72842808919774	0.00154403816138466	0.0108462145449096	0.0220763114743514	-3.16627675070461
BARD1	-1.00062812948549	2.03763173424873	-6.04363712380066	0.00154559843601582	0.0108512484083163	0.052966505425565	-3.16598296743602
YEATS4	-0.272739379848552	3.55619948678598	-5.50141635283595	0.0015469691933172	0.01085494695278	-0.545852589713395	-3.16572509357342
WDSUB1	0.302517941160987	3.391899495191	5.3904836772702	0.00155257394476777	0.0108883348296636	-0.64715793578918	3.16467288360135
UNC13B	0.391573479561511	5.74348219588154	5.36496607330803	0.00155651930459522	0.0109100552020184	-0.758942801167814	3.16393429585426
MAP2K3	0.369802091024202	6.93959808945134	5.35819800770896	0.00156020271456064	0.0109261479154934	-0.728038077908023	3.16324630062292
SLC40A1	-1.29740248536279	3.80610109244506	-6.1763537856437	0.00156070366092778	0.0109261479154934	0.417977356114606	-3.16315284834699
CBARP	0.643339014521583	1.22744753464653	5.43424589806957	0.00156136369683383	0.0109261479154934	-0.558546110809989	3.16302975984763
FOXN3	0.240270028014999	6.63754057716658	5.35660139155832	0.00156281534343242	0.0109303594057791	-0.774220194857909	3.1627592142666
SSX2IP	-0.481507716246358	2.10547080778637	-5.62268155253092	0.00156735400884311	0.0109561452509457	-0.386874665910325	-3.16191482651791
SLC16A7	-0.787327336642227	1.11739811197303	-5.78976687445545	0.00156897627510327	0.0109615278926552	-0.3446605663787	-3.16161356105132
RASL10A	-0.695724289953162	2.33734880592243	-5.86665660913902	0.00156986261141069	0.0109617659652358	-0.271114820013357	-3.16144908373388
PLEKHG3	-0.653424057808087	0.991535919808898	-5.77946455207554	0.00157318159175864	0.0109789808102005	-0.356009990691255	-3.16083393957142
MTMR3	0.271592651206621	5.78931759020457	5.35069974038351	0.00157561435344492	0.0109845076006927	-0.755072713938594	3.16038380678966
SH3RF1	0.465766212685933	4.1343590358949	5.37000394570724	0.0015756815832124	0.0109845076006927	-0.716654897107035	3.1603713763851
SLC22A5	0.728814246306719	3.27175496794604	5.44606190171711	0.00157772519013549	0.0109895840566536	-0.5103090220629	3.15999375782943
NCKAP5L	-0.324800889814637	6.07469939796461	-5.35648299169894	0.00157824773853627	0.0109895840566536	-0.76102301029155	-3.15989727341241
FABP5	0.266246043327682	10.1194995388398	5.34680806228546	0.00157897304748062	0.0109895840566536	-0.786104648443783	3.15976339960253
MOB3C	0.385282349524146	5.50965405036722	5.34556670952702	0.00158409154012299	0.0110164155399461	-0.782901080732676	3.15882026081923
TGFBR2	0.273217298057732	8.26515670571234	5.34259997250029	0.00158454118713266	0.0110164155399461	-0.789452590775836	3.15873754250777
BIN1	-0.287142907959643	5.65235578343793	-5.36038708688359	0.00158888258497948	0.0110335559713654	-0.771316289539334	-3.1579399966083
DYSF	0.565085927762356	6.50816686196173	5.35422199413209	0.00159007229023212	0.0110335559713654	-0.778530966860544	3.15772178944565
NFAT5	-0.408950399592357	5.36431940025943	-5.38648095022869	0.0015903188532772	0.0110335559713654	-0.738884543720896	-3.1576765854323
ATAD3B	-0.395754906104283	3.64876222680333	-5.50215368139709	0.00159043793896062	0.0110335559713654	-0.62411098480092	-3.15765475498679
CCDC18	-0.846554572381363	2.78441301054171	-5.83107194325477	0.00159277057376576	0.0110437817357279	0.262978864783346	-3.15722744620997
YWHAZ	0.25959680808229	9.72892124216126	5.33672615444913	0.00159442514999834	0.0110492975642665	-0.785226487250975	3.15692469817118
ALG10B	-0.247992760362111	2.46889647159181	-5.48299238458949	0.00159901658793255	0.0110726199557439	-0.644219245763024	-3.15608608672257
SNRPA	-0.274479539883321	5.11935881509991	-5.37348218612033	0.00159951235249356	0.0110726199557439	-0.750378735122321	-3.15599566954909
TESK1	0.285198536318511	5.9024874054976	5.33393957033212	0.00160106104663971	0.011077255984664	-0.793232364517881	3.15571338592844
CD63	0.320490034932588	9.92240814099744	5.33194462028982	0.00160190453517922	0.011077255984664	-0.786643231040446	3.15555974727329
CAMKK2	-0.293180801703099	4.93614945410914	-5.37978723089519	0.00160388679125012	0.0110850037125519	-0.618019203190346	-3.15519897880438
OSGEP	-0.254410994621437	4.64746307307869	-5.39037103693253	0.00160610671538541	0.0110943848406483	-0.65398377928316	-3.15479544187243
ENSG00000290683	-0.792168307298447	1.42274957469654	-5.78794610478345	0.00161089646684849	0.0111211591629086	-0.159113390443502	-3.15392650873895
ATP6V0B	0.397029374791688	8.00889375999339	5.32502909366411	0.00161171207274621	0.0111211591629086	-0.208504504042801	3.15377878253449
PIK3C2B	0.354598435834665	4.83261051554279	5.33355248338255	0.00161487635657878	0.0111350239204629	-0.793968172718547	3.15320630379804
RBFA	-0.293890444092116	3.75918065253693	-5.45506363379255	0.00161592928959549	0.0111350239204629	-0.671165491918704	-3.15301603724776
USP1	-0.537567905307515	4.54422773661616	-5.45282003645518	0.00161631858649543	0.0111350239204629	-0.614195642867484	-3.15294571961611
GGCT	-0.228820791471834	5.29012792330506	-5.35096635423813	0.00161880431481173	0.0111461783175099	-0.777591769272971	-3.15249709651456
B4GALT2	-0.442955914004173	3.81737004070605	-5.50537813626327	0.00162208916697477	0.0111628201528248	-0.452772748774843	-3.15190521945735
CAD	-0.332543205612435	5.88328342757304	-5.32872513863351	0.0016269314306982	0.0111901561826953	-0.631615049041676	-3.15103473065529
ITPR2	-0.457255305856387	7.96231410924562	-5.31485951344706	0.00163029843545773	0.0112073214734673	-0.790851561967714	-3.1504308519662
PELP1	-0.235950874137836	5.19215436698718	-5.33918403951725	0.00163668600900746	0.0112452219272724	-0.484464364490977	-3.14928837594864
DSN1	-0.510134995451404	3.47912163456994	-5.52082943669356	0.00163764689123129	0.0112453184223174	0.743341648806415	-3.1491168685363
ALDH18A1	-0.353027685688928	4.49567971707926	-5.40269421569962	0.00164001716820516	0.0112453184223174	-0.72785041114673	-3.14869419456665
SLC9A9	-0.345614989758059	5.5855666981972	-5.32630912042006	0.00164008486866208	0.0112453184223174	-0.807436973955301	-3.14868213030409
FAM72D	-1.34023255488483	0.652145115701704	-6.2816038781059	0.00164054981049228	0.0112453184223174	0.33657970126982	-3.14859928976592
E2F8	-3.21226860218685	0.0328007107848006	-5.50622241571959	0.00164115190333122	0.0112453184223174	-0.344727348309915	-3.14849204458438
PAN2	-0.442815593886804	4.07848592509529	-5.45516936749315	0.0016427322363065	0.0112453184223174	-0.29030121595237	-3.14821072674932
EEF2K	-0.22407847321754	6.36518989267023	-5.30940082779244	0.00164282019246886	0.0112453184223174	-0.824514978004632	-3.14819507683622
ENGASE	-0.387779088031618	3.95414348481426	-5.44221528537794	0.00164429713742829	0.0112453306177217	-0.630561955061041	-3.14793240126076
LMNB2	-0.419846723208104	5.81401886487068	-5.33013834175911	0.00164457058715088	0.0112453306177217	-0.801269615721488	-3.1478837918796
DTYMK	-0.459127765506345	4.22280333466916	-5.44880422572006	0.0016468058334447	0.0112546315779839	-0.654524182707271	-3.14748672530602
TFAP2A	-0.328960029817491	-0.434725022346283	-5.47565302242684	0.00164973178040778	0.0112686405521003	-0.655132164063019	-3.14696771226379
ZBTB1	0.32311079676261	6.00134622335474	5.29991715934208	0.00165379214772226	0.0112903793014882	-0.724277022360077	3.14624887393473
SERPINE2	0.4095391489339	2.0961134550353	5.31614938105808	0.00165688609641155	0.0113055007809259	-0.818034431397521	3.14570221752073
MAPKAPK2	0.249798505093711	7.33397743743961	5.29608235422835	0.0016579926214002	0.0113070525431863	0.35208522637936	3.14550693840796
ZNF767P	-1.25407877566893	0.497280708175005	-6.22175715141522	0.00166234466252945	0.0113236744608225	0.825986857485375	-3.1447400532993
CD4	-0.257094442077615	8.80107143459269	-5.2953628695312	0.00166270434500294	0.0113236744608225	-0.835378571123916	-3.14467675533491
MASTL	-0.465453003052731	3.87989965928835	-5.46344967542658	0.00166307114418392	0.0113236744608225	-0.137958670258052	-3.14461221792507
HAUS7	-0.298065634361229	2.88071585687912	-5.45044776867938	0.00166941916109995	0.011360883201094	-0.678509026259135	-3.14349736961142
ADAM15	-0.306591520417297	6.60245363577143	-5.28427241709748	0.00167976184998332	0.0114252231171261	-0.847721819841797	-3.14168929744427
UEVLD	0.232047216227809	5.02358494310603	5.29000327298386	0.00168495601718762	0.0114544948694858	-0.8443416470047	3.14078513144248
PLEKHJ1	-0.247277937145132	5.58885870422304	-5.29740786139638	0.00168779877031086	0.011467758998277	-0.829540508929715	-3.14029136900518
BEST1	0.322923411613769	4.59152372262259	5.29032130565033	0.00168910824482756	0.0114705967502492	-0.804641307612595	3.14006418154597
JADE1	-0.331781235461811	3.99987755632652	-5.39730082461754	0.00169188007960308	0.0114829098767955	-0.703849354799662	-3.13958381564206
RABGEF1	0.323339043462686	4.98710845253079	5.28294045878703	0.00169361554006125	0.0114829098767955	-0.798424183526032	3.13928342438398
CEP128	-0.650015192033368	2.05817352651285	-5.59729305338027	0.00169362539463491	0.0114829098767955	-0.134684836957398	-3.13928171946211
PIWIL4	-0.658654748667194	1.21967682586396	-5.63420993321128	0.00169583635007673	0.0114829098767955	-0.231030443745087	-3.13889943657529
VMO1	0.740602794643304	1.29316322297232	5.31308750649817	0.00169638551430578	0.0114829098767955	-0.820170685416157	3.13880455500029
CD48	-0.62442315044858	4.13365374328743	-5.50545688843132	0.00169676839076435	0.0114829098767955	-0.562854387576659	-3.13873842042585
SIN3A	-0.241283893530809	5.39257749756115	-5.29901111984701	0.00169807237974629	0.0114829098767955	-0.832733137938472	-3.13851328424475
AHCYL1	0.211148257208992	7.53552813241272	5.27051255822743	0.00170067191257805	0.0114829098767955	-0.865581241377864	3.1380649440492
STOML1	-0.538704510714066	2.39403740645631	-5.53922060813006	0.00170072006684689	0.0114829098767955	0.322748469809222	-3.13805664485322
MECP2	0.230069761814836	6.09633390694861	5.27114123919347	0.00170124122800645	0.0114829098767955	-0.837876012321542	3.13796683863325
NDUFV1	-0.290127872451195	6.95239447606791	-5.27001624304493	0.00170146735044167	0.0114829098767955	-0.850790508571357	-3.13792788120404
FICD	0.366176244467239	3.70298395550041	5.27010984756005	0.00170163475549465	0.0114829098767955	0.379996399627397	3.13789904294732
ENSG00000286153	0.694850729223332	0.379424971979288	5.32358728929669	0.00170361832694292	0.0114902668700261	-0.802935131237821	3.13755753884041
SH2D3C	-0.411286859144835	1.82409078505866	-5.52546916112795	0.0017066589986508	0.011504742159668	-0.604745849251083	-3.13703474706815
FABP4	0.91436722818239	8.61182180638716	5.26713508142948	0.0017083161367415	0.0115098806447193	-0.868072363226269	3.13675019092421
RNF145	0.316093854927029	5.62715276840214	5.26614684179564	0.00171136101332724	0.0115243588237774	-0.664796601493927	3.13622799985953
JKAMP	0.264952102376549	5.90441130534446	5.26484929093643	0.00171369942928513	0.0115340670117558	-0.867122508572266	3.13582754536117
EFHD2	-0.315527232508792	8.51878930530168	-5.26369741395953	0.0017149241672866	0.0115362733470922	-0.865591106886123	-3.1356180090706
CCDC69	0.278746982921695	5.76349492076181	5.26402724634251	0.00171654190305312	0.0115386573062638	-0.870887221468521	3.13534144697209
NAGA	0.24801331616019	7.96646118866397	5.26077765240034	0.00171707277905372	0.0115386573062638	-0.768101806681557	3.13525074261947
ZMYND15	-0.304022921418771	4.26617727224075	-5.35566726984449	0.00172096449941977	0.011558770439445	-0.777191687828934	-3.13458659792549
IL17RA	0.303740968969924	8.07887234509815	5.25789712491427	0.00172212519038168	0.0115605293312574	-0.870109167246301	3.13438878666041
MCM10	-2.48222220315329	0.790302119993956	-5.19661169889546	0.00172352654129857	0.0115629742106247	-0.677001457641207	-3.13415012412863
SPATA18	-0.253928791367144	3.29521937368035	-5.3962121590549	0.00172428739978061	0.0115629742106247	-0.736004118438254	-3.13402061789691
USP15	0.227096547197545	6.17075512462964	5.25659445116569	0.00172558377177554	0.011563218932699	-0.854741021943585	3.13380008255424
JUP	-0.656076180865885	5.39350287618522	-5.30485438988593	0.0017261219367736	0.011563218932699	-0.824316022539429	-3.13370857611264
ALDH5A1	-0.347106878679052	4.72830342445037	-5.31640794440239	0.00172881683491788	0.0115752431705954	-0.817122760071316	-3.13325074559013
GOLGA8A	-1.80013573953218	2.56557338207281	-6.97191936577346	0.00173633608727427	0.0116195394144233	1.7818265796881	-3.13197677728429
CARF	-0.343649818457622	1.81424770268086	-5.4360091343278	0.00173952677629075	0.0116327141629773	-0.675103398032729	-3.13143771922786
WDR27	-0.777449865438194	1.8930608831594	-5.68107651121264	0.00174224807184758	0.0116327141629773	0.970145743309348	-3.13097868180069
CHML	-0.398210087466861	2.82335679624098	-5.43995063306223	0.001742508422857	0.0116327141629773	-0.685897773827872	-3.13093479946401
NES	-0.609533506405711	6.82741070741557	-5.24680054030521	0.0017427689337931	0.0116327141629773	-0.817433343005375	-3.13089089620542
PFKP	-0.25214545542167	7.36623840647665	-5.24641688833885	0.00174282694698003	0.0116327141629773	-0.89087031846634	-3.13088112020919
VWA5A	0.458645416853366	7.28699969949626	5.24507827413935	0.00174387324362696	0.0116336606117894	-0.871902346438806	3.13070485660315
SERINC5	0.383584694240149	5.87551846117817	5.24587071954554	0.00174570031942597	0.0116398120831813	-0.889808805020814	3.13039729263315
SDHAF2	0.212538153550704	4.74291568223344	5.25503762421303	0.00174892420215676	0.0116552658487773	-0.858971086235221	3.1298553159202
DNPH1	-0.491886166180708	5.71653458189739	-5.26545145332599	0.00175132360970376	0.011665211946147	-0.308877955619894	-3.12945254015254
CHCHD6	-0.532458711998983	1.94938974143273	-5.53816480555174	0.00175236712084794	0.0116661210705726	-0.546267257223066	-3.1292775297825
IFITM2	-0.465216026121538	4.90529390499823	-5.34399934619108	0.00175331493114301	0.0116663924699231	-0.786407493812436	-3.1291186527086
CENPN	-0.553667335292015	3.92115393099028	-5.43834069962087	0.00175433869596461	0.0116671687215599	-0.614469977301152	-3.12894713241372
RHOQ	-0.231460969214144	7.50855404761574	-5.23661355586047	0.0017594329099449	0.0116950005621247	-0.900115008789952	-3.12809501993888
UBQLN1-AS1	-0.359818473169374	0.168201067009694	-5.40647041253546	0.00176086631569179	0.0116984827233615	-0.656341078379018	-3.12785566215108
FXR2	0.215875255746511	5.17122330839747	5.24252443501475	0.00176412444519129	0.0117094342336913	-0.894861342511952	3.12731226783817
PKN2	-0.343961160745202	3.70243468943412	-5.37263696329014	0.001764941518743	0.0117094342336913	-0.742654729434069	-3.12717614014848
RSKR	-1.25658608953102	1.47643702994039	-6.21734293880831	0.00176538827218172	0.0117094342336913	0.848651410540196	-3.12710173375379
RAMAC	0.228462870484472	4.52086185607889	5.24611274401887	0.00176615630643454	0.0117094342336913	-0.818701322356824	3.12697385877102
LINC02987	0.44792318251783	-0.0698557106600445	5.25306253860676	0.00176986801957679	0.011727997149818	-0.883857406855351	3.12635659128209
RNF41	0.39178360412811	5.33465020179963	5.2327391405707	0.00177157067467096	0.0117332348185468	-0.685219482360674	3.12607383341074
IL1R1	0.346200791654559	2.40200654348712	5.25744117924047	0.00177342606358395	0.0117394781419541	-0.87926060985131	3.12576599552342
EPN1	0.21470594333917	6.79013676408646	5.22751610338474	0.00177443777111543	0.0117399871869487	-0.910574553378413	3.12559826221699
RIMOC1	0.218117784515614	5.37963880155442	5.2327963091299	0.00177705889655111	0.0117399871869487	-0.905093161014285	3.12516410842025
EPHB6	-0.26040609912031	2.54254649963596	-5.36708238795723	0.00177713886180491	0.0117399871869487	-0.765467686079839	-3.12515087251864
LAPTM4A	0.270469283574569	7.43962636869183	5.2260213052092	0.00177715402371242	0.0117399871869487	-0.897386638443734	3.12514836297144
PPP3CC	0.274777102098843	3.68557759484457	5.24763665369972	0.00178783603441889	0.0118044902847514	-0.87586564722965	3.12338518567845
WDR5B	-0.314432419702924	1.90513011194464	-5.37804218101322	0.00179122175885953	0.0118207769432792	-0.75245571145051	-3.12282835729094
TOPORS	0.249223683773027	4.96580494383237	5.21740185925363	0.00179309984846749	0.0118268199732788	0.301465655518262	3.12251989695504
USP48	-0.274785254453096	5.13863057873626	-5.24516829415054	0.00179397650193337	0.0118268199732788	0.342845611072708	-3.12237601568231
BPHL	-0.436943120644441	2.86743438385446	-5.44665111992381	0.00180095535212183	0.0118667457679257	-0.647826420188022	-3.12123290716745
AGPAT1	0.208986320052024	6.21369894272795	5.21101543117558	0.00180449279337428	0.0118839663637379	-0.45734638783957	3.1206550420197
MFAP3	0.243434288791852	5.06819156408624	5.21645544357218	0.00180928452679023	0.0118986910100368	-0.910093002209554	3.11987393778642
REX1BD	-0.251502614783588	5.56616387655605	-5.23186424109981	0.00180950152245893	0.0118986910100368	-0.905565617058948	-3.11983861016792
FCER1G	0.358468301851824	8.77556394303762	5.20818751312227	0.00180950393528471	0.0118986910100368	-0.910043034020901	3.11983821737373
CLEC12A	0.525297149571581	2.0815076319325	5.30179400512211	0.00181130483670267	0.011901936762223	-0.833016608211422	3.11954517512609
XYLT2	0.26635923493801	4.27228537359255	5.22282950715541	0.0018118793810742	0.011901936762223	-0.849100993796191	3.1194517417417
PTBP2	-0.699823807735744	0.976672405029425	-5.59357736566662	0.0018132738332387	0.011901936762223	-0.436264853320935	-3.11922508674347
PHKA2	-0.296855551432799	4.27554888233914	-5.27879588827313	0.00181369896236643	0.011901936762223	0.392632152813837	-3.11915601789055
VSTM2L	0.58878805179548	1.180416123887	5.22617732625052	0.00181587825791531	0.0119101612204522	-0.911415344613661	3.1188021908118
CYP2R1	-0.312802284186391	2.4623055070577	-5.36627807200253	0.00181802087663882	0.01191516407109	-0.712833619612753	-3.11845469876406
TNFRSF10D	0.340923003161516	5.1264441530174	5.211805297898	0.00181852290442081	0.01191516407109	-0.925786319366497	3.11837333381976
MAP2K1	0.226192260711973	6.67166471788037	5.20240336306002	0.00181942017070602	0.01191516407109	-0.935733578625234	3.11822796294806
ZSCAN16-AS1	-0.344606964366695	2.03693478671322	-5.37415437333492	0.0018222533230572	0.0119276449064436	-0.619600783081411	-3.11776938094241
SPSB1	0.266262099277683	6.07754309155351	5.20007769721736	0.00182753927670142	0.0119511498161008	-0.939644768922284	3.11691553043598
MAPK8IP3	-0.937897140223618	4.2802470623373	-5.53323572212858	0.00182770266585837	0.0119511498161008	-0.326388165208618	-3.11688917403858
OLIG1	-0.485256734355081	0.753223914334593	-5.43573060919538	0.00183380202214203	0.0119849398418652	-0.560958958742336	-3.11590682911488
SLC38A2	0.335157086862938	7.39195758114484	5.19311401718428	0.00183626076400908	0.011994914142552	-0.941661676638066	3.1155116800163
FADS1	-0.670963473814447	6.43776909700612	-5.19569115972315	0.00183753925423216	0.0119971725319462	0.268997983513662	-3.11530640349499
LINC02244	-0.401643418206492	1.55431074772351	-5.4022307252944	0.00184892458665373	0.012062690514211	-0.729998451812278	-3.11348412125701
SPSB3	-0.263527024599467	4.0809748143114	-5.2844307337842	0.0018494499839857	0.012062690514211	-0.850681486111885	-3.11340027775121
NAA25	-0.236002326830285	5.17658762385236	-5.21887632690229	0.00185230293644792	0.012066359994498	-0.915140020535778	-3.11294538202397
DDR1	0.603375416451495	2.56645138048211	5.25504855645479	0.00185280557208456	0.012066359994498	-0.873492228950054	3.11286530480253
CDC37	0.237864733411443	8.07230582427929	5.1842329690942	0.00185282700895145	0.012066359994498	-0.949186931041665	3.11286189003932
MLF2	0.227560626325023	7.22314803681514	5.17982337817867	0.00186075962293692	0.0121118877885702	-0.957152687861421	3.11160075767596
GRAMD4	0.412773180651338	5.84876481604188	5.18075813595178	0.00186233625138607	0.0121160186471055	-0.928004562288588	3.11135069274739
STAC2	0.459054821792115	1.37794396366373	5.19744631285826	0.00186398162241811	0.0121161491736584	-0.9423423713126	3.11108993204065
GPD1	0.5652769181892	5.63103864876991	5.19044499241838	0.00186464229247162	0.0121161491736584	-0.949753624445605	3.11098528762062
MPZL1	0.311612326056237	6.37905952661122	5.17736304129836	0.00186556394735811	0.0121161491736584	-0.802305756802836	3.11083936234839
FBXO6	0.511166211096432	3.80279179916917	5.20564585322779	0.00186612435958772	0.0121161491736584	-0.752827648701664	3.11075066486503
SIDT1	0.711471603536119	1.52922681906968	5.25925372153306	0.0018686520540619	0.0121264393134935	-0.680131293569988	3.11035090581079
TNFRSF9	-1.20284063124191	1.31077867683019	-5.58322676584709	0.00187394222854266	0.0121538811837568	-0.540649842693052	-3.1095158611962
MIR34AHG	-1.35439513063274	2.09089057144368	-6.21725213810273	0.00187527071741991	0.0121538811837568	0.463554981110875	-3.10930650179494
GARS1-DT	-0.947435055264925	3.25630869620347	-5.70536996945405	0.00187625445878428	0.0121538811837568	0.193699836451658	-3.10915155966853
KLF7	-0.345738401216621	4.53520871791706	-5.24933004419748	0.00187666055286432	0.0121538811837568	-0.81043578954182	-3.10908762042953
CHKB	-0.429776116511384	4.1183599460438	-5.31286711927036	0.00187965296103846	0.0121671345671246	-0.808748626696973	-3.10861685927151
MCRIP1	-0.273957767474922	5.72584999634223	-5.18286832162446	0.00188256043195275	0.0121798250884186	-0.892824335912818	-3.10816011923594
CTSA	0.281063337736214	8.93189044699757	5.16688266579764	0.00188570738837007	0.012194051497846	-0.972335096879195	3.10766648758928
DPH3	0.292636702265572	5.2495350103765	5.17132788733229	0.00188707725399341	0.0121967777089765	-0.931408868822363	3.10745184678039
DDX17	-0.249313836082905	8.01268131500068	-5.15907420931391	0.00190142958450161	0.0122800742604338	-0.961588364497724	-3.10521158000364
ORC1	-0.84492316860887	2.60263355673186	-5.5420643754113	0.00190251217694937	0.0122800742604338	-0.567871983270923	-3.10504322783638
N4BP2L1	-0.462395148510979	3.2926819310847	-5.40001783927967	0.00190282910908447	0.0122800742604338	-0.73147411816875	-3.104993958891
SRXN1	0.560779043324579	7.40570163233463	5.1567815829117	0.00190436357806317	0.0122838136113583	-0.946586909881811	3.10475552328214
DEK	-0.377672031037227	6.7194605247979	-5.15772800285746	0.00190580346721038	0.0122869394462456	-0.923650618856836	-3.10453194450522
EPB41L2	-0.498986346472359	7.32518394924177	-5.15545134250482	0.00190724505161965	0.0122885655293583	-0.980382935805305	-3.10430825785046
ABI3	0.340408709177543	5.73047108697333	5.16262574182858	0.00190796651859187	0.0122885655293583	-0.979338688881313	3.10419636811505
TMEM179B	0.249751694907179	5.40218722254609	5.15707219779043	0.00191369229945083	0.0123159482296575	-0.979583883158067	3.10330975250014
VARS2	-0.225660510208189	4.39336338126154	-5.22490904074001	0.00191413314500741	0.0123159482296575	-0.913573909315802	-3.10324159026868
[truncated: 10,863 more rows]
